# Supplementary material for: Transcriptional Time Course After Rotator Cuff Tear
Source: Front Physiol. 2021 Aug 6;12:707116. doi: 10.3389/fphys.2021.707116 (PMC8378535; doi:10.3389/fphys.2021.707116)
Supplement: Supplementary file 1 [file Data_Sheet_1.XLSX]

## Sheet: dt2
ENSEMBL	Week1_TenvsSham	Week2_TenvsSham	Week4_TenvsSham	Week8_TenvsSham	Week16_TenvsSham
ENSOCUG00000000003	1	0	0	0	0
ENSOCUG00000000004	1	0	0	0	0
ENSOCUG00000000005	0	0	0	0	0
ENSOCUG00000000006	0	0	0	0	0
ENSOCUG00000000007	0	0	0	0	1
ENSOCUG00000000009	0	0	0	0	0
ENSOCUG00000000010	1	0	0	0	0
ENSOCUG00000000012	0	0	0	0	0
ENSOCUG00000000013	1	0	0	0	0
ENSOCUG00000000014	1	0	0	0	1
ENSOCUG00000000015	-1	0	0	0	0
ENSOCUG00000000017	0	0	1	0	1
ENSOCUG00000000018	0	0	0	0	0
ENSOCUG00000000020	0	0	0	0	0
ENSOCUG00000000021	0	0	0	0	0
ENSOCUG00000000022	0	0	0	0	0
ENSOCUG00000000024	0	0	0	0	0
ENSOCUG00000000025	1	0	0	0	1
ENSOCUG00000000028	1	0	0	0	0
ENSOCUG00000000030	0	0	0	0	0
ENSOCUG00000000034	0	0	0	0	0
ENSOCUG00000000038	0	0	0	0	0
ENSOCUG00000000040	0	0	0	0	0
ENSOCUG00000000045	0	0	0	0	0
ENSOCUG00000000049	0	0	0	0	0
ENSOCUG00000000051	0	0	0	0	0
ENSOCUG00000000055	-1	0	0	0	0
ENSOCUG00000000057	0	0	0	0	0
ENSOCUG00000000059	0	0	0	0	0
ENSOCUG00000000060	0	0	0	0	0
ENSOCUG00000000063	0	0	0	0	0
ENSOCUG00000000064	0	0	0	0	0
ENSOCUG00000000065	0	0	0	0	0
ENSOCUG00000000068	1	0	0	0	0
ENSOCUG00000000069	0	0	0	0	0
ENSOCUG00000000071	0	0	0	0	0
ENSOCUG00000000073	0	0	0	0	0
ENSOCUG00000000074	0	0	0	0	1
ENSOCUG00000000075	0	0	0	0	0
ENSOCUG00000000076	1	0	0	0	0
ENSOCUG00000000077	-1	0	0	0	0
ENSOCUG00000000078	0	0	0	0	0
ENSOCUG00000000080	0	0	0	0	0
ENSOCUG00000000081	0	0	0	0	0
ENSOCUG00000000085	0	0	0	0	0
ENSOCUG00000000086	0	0	0	0	0
ENSOCUG00000000090	0	0	0	0	0
ENSOCUG00000000092	1	0	0	0	0
ENSOCUG00000000093	1	0	0	0	0
ENSOCUG00000000094	0	0	0	0	1
ENSOCUG00000000095	0	0	0	0	0
ENSOCUG00000000097	0	0	0	0	0
ENSOCUG00000000098	0	0	0	0	0
ENSOCUG00000000100	0	0	0	0	0
ENSOCUG00000000101	0	0	0	0	-1
ENSOCUG00000000102	0	0	0	0	0
ENSOCUG00000000104	0	0	0	0	0
ENSOCUG00000000105	0	0	0	0	0
ENSOCUG00000000107	0	0	0	0	0
ENSOCUG00000000108	0	0	0	0	0
ENSOCUG00000000109	1	0	0	0	0
ENSOCUG00000000111	0	0	0	0	0
ENSOCUG00000000116	0	0	0	0	0
ENSOCUG00000000120	0	0	0	0	1
ENSOCUG00000000121	0	0	0	0	0
ENSOCUG00000000122	0	0	0	0	0
ENSOCUG00000000123	0	0	0	0	0
ENSOCUG00000000125	0	0	0	0	0
ENSOCUG00000000127	0	0	0	0	0
ENSOCUG00000000128	0	0	0	0	0
ENSOCUG00000000129	0	0	0	0	0
ENSOCUG00000000131	0	0	0	0	0
ENSOCUG00000000133	0	1	0	0	0
ENSOCUG00000000134	0	0	0	0	0
ENSOCUG00000000137	0	0	0	0	0
ENSOCUG00000000140	0	0	0	0	0
ENSOCUG00000000141	0	0	0	0	0
ENSOCUG00000000142	0	0	0	0	0
ENSOCUG00000000143	0	0	0	0	-1
ENSOCUG00000000145	0	0	0	0	0
ENSOCUG00000000146	0	0	0	0	0
ENSOCUG00000000148	0	0	1	0	1
ENSOCUG00000000149	0	0	0	0	0
ENSOCUG00000000152	0	0	0	0	0
ENSOCUG00000000153	-1	0	0	0	0
ENSOCUG00000000155	0	0	0	0	0
ENSOCUG00000000156	0	0	0	0	0
ENSOCUG00000000157	0	0	0	0	0
ENSOCUG00000000158	0	0	0	0	0
ENSOCUG00000000159	0	0	0	0	0
ENSOCUG00000000161	0	0	0	0	1
ENSOCUG00000000162	0	0	0	0	0
ENSOCUG00000000163	0	0	0	0	0
ENSOCUG00000000164	0	0	0	0	0
ENSOCUG00000000166	-1	0	0	0	0
ENSOCUG00000000167	0	0	0	0	0
ENSOCUG00000000170	0	0	0	0	0
ENSOCUG00000000171	0	1	1	1	1
ENSOCUG00000000172	0	0	0	0	0
ENSOCUG00000000173	0	0	0	0	0
ENSOCUG00000000174	-1	0	0	0	0
ENSOCUG00000000179	0	0	0	0	0
ENSOCUG00000000184	0	0	0	0	0
ENSOCUG00000000185	0	0	0	0	0
ENSOCUG00000000186	0	0	0	0	0
ENSOCUG00000000187	0	0	0	0	0
ENSOCUG00000000188	0	0	0	0	0
ENSOCUG00000000193	0	0	0	0	0
ENSOCUG00000000195	0	0	0	0	0
ENSOCUG00000000197	0	0	-1	0	-1
ENSOCUG00000000200	0	0	0	0	0
ENSOCUG00000000203	0	0	0	0	0
ENSOCUG00000000213	0	0	0	0	0
ENSOCUG00000000214	0	0	0	0	-1
ENSOCUG00000000215	0	0	0	0	0
ENSOCUG00000000218	0	0	0	0	0
ENSOCUG00000000220	0	0	0	0	0
ENSOCUG00000000222	-1	0	0	0	0
ENSOCUG00000000224	-1	0	0	0	0
ENSOCUG00000000227	0	0	0	0	1
ENSOCUG00000000228	-1	0	0	0	0
ENSOCUG00000000229	0	0	0	0	0
ENSOCUG00000000230	0	0	0	0	0
ENSOCUG00000000231	0	0	0	0	0
ENSOCUG00000000233	1	0	0	0	1
ENSOCUG00000000234	0	0	0	0	0
ENSOCUG00000000236	0	0	0	0	0
ENSOCUG00000000237	-1	0	0	0	0
ENSOCUG00000000242	-1	-1	0	0	-1
ENSOCUG00000000244	0	0	0	0	0
ENSOCUG00000000245	0	0	0	0	0
ENSOCUG00000000247	1	0	0	0	0
ENSOCUG00000000248	0	0	0	0	0
ENSOCUG00000000249	0	0	0	0	0
ENSOCUG00000000251	0	0	0	0	0
ENSOCUG00000000255	0	0	0	0	0
ENSOCUG00000000256	0	0	0	0	0
ENSOCUG00000000258	1	1	0	0	1
ENSOCUG00000000259	0	0	0	0	0
ENSOCUG00000000263	0	0	0	0	0
ENSOCUG00000000264	0	0	0	0	0
ENSOCUG00000000266	1	0	0	0	1
ENSOCUG00000000268	-1	0	0	0	1
ENSOCUG00000000269	0	0	0	0	0
ENSOCUG00000000270	0	0	0	0	0
ENSOCUG00000000271	0	0	0	0	1
ENSOCUG00000000272	0	0	0	0	0
ENSOCUG00000000274	0	0	0	0	0
ENSOCUG00000000276	0	0	0	0	0
ENSOCUG00000000277	0	0	0	0	-1
ENSOCUG00000000278	0	0	0	0	0
ENSOCUG00000000281	0	0	0	0	0
ENSOCUG00000000285	0	0	0	0	0
ENSOCUG00000000286	-1	0	0	0	-1
ENSOCUG00000000289	0	0	0	0	1
ENSOCUG00000000290	0	0	0	0	0
ENSOCUG00000000291	0	0	0	0	0
ENSOCUG00000000292	0	0	0	0	0
ENSOCUG00000000297	1	0	0	0	0
ENSOCUG00000000298	0	0	0	0	0
ENSOCUG00000000300	0	0	0	0	0
ENSOCUG00000000301	0	0	0	0	0
ENSOCUG00000000302	0	0	0	0	0
ENSOCUG00000000303	-1	0	0	0	-1
ENSOCUG00000000304	0	0	0	0	0
ENSOCUG00000000305	0	0	0	0	0
ENSOCUG00000000306	1	0	0	0	1
ENSOCUG00000000307	0	0	0	0	0
ENSOCUG00000000312	0	0	0	0	0
ENSOCUG00000000315	1	0	0	0	1
ENSOCUG00000000318	0	0	0	0	0
ENSOCUG00000000321	0	0	0	0	0
ENSOCUG00000000322	0	0	0	0	0
ENSOCUG00000000323	0	0	0	0	0
ENSOCUG00000000324	0	0	0	0	0
ENSOCUG00000000325	0	0	0	0	0
ENSOCUG00000000326	0	0	0	0	0
ENSOCUG00000000328	0	0	0	0	0
ENSOCUG00000000329	1	1	0	0	1
ENSOCUG00000000331	0	0	0	0	0
ENSOCUG00000000333	0	0	0	0	0
ENSOCUG00000000334	0	0	0	0	0
ENSOCUG00000000336	0	0	0	0	0
ENSOCUG00000000338	0	0	0	0	0
ENSOCUG00000000339	0	0	0	0	0
ENSOCUG00000000341	-1	0	0	0	1
ENSOCUG00000000343	0	0	0	0	0
ENSOCUG00000000344	0	0	0	0	0
ENSOCUG00000000345	-1	0	0	0	0
ENSOCUG00000000346	0	0	0	0	0
ENSOCUG00000000347	0	0	0	0	0
ENSOCUG00000000348	0	0	0	0	0
ENSOCUG00000000353	0	0	0	0	0
ENSOCUG00000000354	0	0	0	0	0
ENSOCUG00000000355	0	0	0	0	0
ENSOCUG00000000356	1	0	0	0	1
ENSOCUG00000000357	0	0	0	0	0
ENSOCUG00000000358	0	0	0	0	0
ENSOCUG00000000359	0	0	0	0	0
ENSOCUG00000000360	0	0	0	0	1
ENSOCUG00000000364	0	0	0	0	1
ENSOCUG00000000365	0	0	0	0	0
ENSOCUG00000000367	0	0	0	0	0
ENSOCUG00000000368	0	0	0	0	0
ENSOCUG00000000370	0	0	0	0	1
ENSOCUG00000000371	0	0	0	0	0
ENSOCUG00000000374	1	0	0	0	0
ENSOCUG00000000375	0	0	0	0	0
ENSOCUG00000000377	1	0	0	0	1
ENSOCUG00000000380	0	0	0	0	0
ENSOCUG00000000381	0	0	0	0	0
ENSOCUG00000000382	0	0	0	0	0
ENSOCUG00000000385	0	0	0	0	0
ENSOCUG00000000388	0	0	0	0	0
ENSOCUG00000000391	-1	0	0	0	0
ENSOCUG00000000392	0	0	0	0	0
ENSOCUG00000000397	0	0	0	0	0
ENSOCUG00000000403	0	0	0	0	0
ENSOCUG00000000404	0	0	0	0	0
ENSOCUG00000000405	0	0	0	0	0
ENSOCUG00000000406	0	0	0	0	0
ENSOCUG00000000408	-1	0	0	0	0
ENSOCUG00000000409	1	0	0	0	1
ENSOCUG00000000410	0	0	0	0	0
ENSOCUG00000000412	0	0	0	0	0
ENSOCUG00000000416	0	0	0	0	1
ENSOCUG00000000422	0	0	0	0	0
ENSOCUG00000000425	0	0	0	0	0
ENSOCUG00000000426	0	0	0	0	0
ENSOCUG00000000429	0	0	0	0	0
ENSOCUG00000000431	1	0	0	0	0
ENSOCUG00000000432	0	0	0	0	0
ENSOCUG00000000435	0	0	0	0	0
ENSOCUG00000000437	1	0	0	0	0
ENSOCUG00000000439	0	0	0	0	0
ENSOCUG00000000440	0	1	0	0	0
ENSOCUG00000000442	0	0	0	0	0
ENSOCUG00000000444	0	0	0	0	0
ENSOCUG00000000446	-1	0	0	0	0
ENSOCUG00000000455	0	0	0	0	0
ENSOCUG00000000459	0	0	0	0	0
ENSOCUG00000000461	0	0	0	0	0
ENSOCUG00000000462	0	0	0	0	0
ENSOCUG00000000463	0	0	0	0	0
ENSOCUG00000000464	-1	0	0	0	0
ENSOCUG00000000466	-1	0	0	0	-1
ENSOCUG00000000467	-1	0	0	0	0
ENSOCUG00000000468	0	0	0	0	0
ENSOCUG00000000470	0	0	0	0	0
ENSOCUG00000000471	1	1	0	0	1
ENSOCUG00000000472	0	0	0	0	0
ENSOCUG00000000473	-1	0	0	0	0
ENSOCUG00000000475	0	0	0	0	0
ENSOCUG00000000477	0	0	0	0	0
ENSOCUG00000000479	0	0	0	0	0
ENSOCUG00000000481	0	0	0	0	0
ENSOCUG00000000482	0	0	0	0	0
ENSOCUG00000000484	0	0	0	0	0
ENSOCUG00000000485	0	0	0	0	0
ENSOCUG00000000486	0	0	0	0	0
ENSOCUG00000000487	0	0	0	0	0
ENSOCUG00000000489	0	0	0	0	0
ENSOCUG00000000490	0	0	0	0	0
ENSOCUG00000000493	0	0	0	0	0
ENSOCUG00000000494	0	0	0	0	0
ENSOCUG00000000498	0	0	0	0	0
ENSOCUG00000000499	0	0	0	0	0
ENSOCUG00000000502	0	0	0	0	0
ENSOCUG00000000503	0	0	0	0	0
ENSOCUG00000000507	0	0	0	0	0
ENSOCUG00000000509	0	0	0	0	0
ENSOCUG00000000510	0	0	0	0	0
ENSOCUG00000000511	0	0	0	0	0
ENSOCUG00000000512	0	0	0	0	0
ENSOCUG00000000515	-1	0	0	0	0
ENSOCUG00000000516	0	0	0	0	0
ENSOCUG00000000518	0	0	0	0	0
ENSOCUG00000000520	0	0	0	0	0
ENSOCUG00000000521	0	0	0	0	0
ENSOCUG00000000525	0	0	0	0	0
ENSOCUG00000000526	1	0	0	0	0
ENSOCUG00000000528	-1	0	0	0	0
ENSOCUG00000000530	0	0	0	0	0
ENSOCUG00000000531	0	0	0	0	1
ENSOCUG00000000532	0	0	0	0	0
ENSOCUG00000000534	1	0	0	0	1
ENSOCUG00000000535	0	0	0	0	1
ENSOCUG00000000536	0	0	0	0	0
ENSOCUG00000000539	1	0	0	0	0
ENSOCUG00000000540	-1	-1	-1	0	-1
ENSOCUG00000000543	0	0	0	0	0
ENSOCUG00000000548	0	0	0	0	0
ENSOCUG00000000551	1	0	0	0	1
ENSOCUG00000000552	0	0	0	0	0
ENSOCUG00000000553	0	0	0	0	0
ENSOCUG00000000554	-1	0	0	0	0
ENSOCUG00000000555	0	0	0	0	0
ENSOCUG00000000557	1	0	0	0	1
ENSOCUG00000000558	1	0	0	0	1
ENSOCUG00000000559	0	0	0	0	0
ENSOCUG00000000560	0	0	0	0	0
ENSOCUG00000000561	0	0	0	0	0
ENSOCUG00000000562	0	0	0	0	0
ENSOCUG00000000564	0	0	0	0	1
ENSOCUG00000000565	0	0	0	0	0
ENSOCUG00000000566	0	0	0	0	0
ENSOCUG00000000568	-1	0	0	0	0
ENSOCUG00000000570	0	0	0	0	0
ENSOCUG00000000572	0	0	0	0	0
ENSOCUG00000000573	0	0	0	0	0
ENSOCUG00000000574	0	-1	0	0	-1
ENSOCUG00000000575	1	0	0	0	1
ENSOCUG00000000576	0	0	0	0	0
ENSOCUG00000000577	0	0	0	0	0
ENSOCUG00000000578	0	0	0	0	0
ENSOCUG00000000580	0	0	0	0	0
ENSOCUG00000000581	1	0	0	0	0
ENSOCUG00000000582	0	0	0	0	0
ENSOCUG00000000583	0	0	0	0	0
ENSOCUG00000000584	-1	-1	-1	0	0
ENSOCUG00000000585	1	0	0	0	0
ENSOCUG00000000586	0	0	0	0	0
ENSOCUG00000000587	0	0	0	0	0
ENSOCUG00000000588	1	0	0	0	0
ENSOCUG00000000589	0	0	0	0	0
ENSOCUG00000000590	0	0	0	0	0
ENSOCUG00000000593	0	0	0	0	0
ENSOCUG00000000594	0	0	0	0	0
ENSOCUG00000000595	0	0	0	0	0
ENSOCUG00000000596	0	0	0	0	0
ENSOCUG00000000598	0	0	0	0	0
ENSOCUG00000000601	0	0	0	0	0
ENSOCUG00000000602	0	0	0	0	0
ENSOCUG00000000604	0	0	0	0	0
ENSOCUG00000000606	0	0	0	0	0
ENSOCUG00000000607	1	1	0	0	1
ENSOCUG00000000608	0	0	0	0	1
ENSOCUG00000000611	1	1	0	0	1
ENSOCUG00000000613	0	0	0	0	0
ENSOCUG00000000614	0	0	0	0	0
ENSOCUG00000000615	0	0	0	0	0
ENSOCUG00000000617	0	0	0	0	0
ENSOCUG00000000618	0	0	0	0	0
ENSOCUG00000000619	0	0	0	0	0
ENSOCUG00000000621	0	0	0	0	0
ENSOCUG00000000624	0	0	0	0	0
ENSOCUG00000000625	0	0	0	0	0
ENSOCUG00000000626	0	0	0	0	0
ENSOCUG00000000628	0	0	0	0	0
ENSOCUG00000000629	0	0	0	0	0
ENSOCUG00000000630	0	0	0	0	0
ENSOCUG00000000631	0	0	0	0	1
ENSOCUG00000000633	0	0	0	0	0
ENSOCUG00000000634	0	0	0	0	0
ENSOCUG00000000635	0	0	0	0	-1
ENSOCUG00000000637	0	0	0	0	1
ENSOCUG00000000638	0	0	0	0	1
ENSOCUG00000000645	0	0	0	0	0
ENSOCUG00000000649	0	0	0	0	0
ENSOCUG00000000650	0	0	0	0	0
ENSOCUG00000000651	0	0	0	0	0
ENSOCUG00000000653	0	0	0	0	0
ENSOCUG00000000668	0	0	0	0	0
ENSOCUG00000000669	0	0	0	0	-1
ENSOCUG00000000670	0	1	0	0	1
ENSOCUG00000000673	0	0	0	0	0
ENSOCUG00000000674	0	0	0	0	0
ENSOCUG00000000676	0	0	0	0	0
ENSOCUG00000000677	1	0	0	0	0
ENSOCUG00000000678	0	0	0	0	0
ENSOCUG00000000679	0	0	0	0	0
ENSOCUG00000000680	0	0	0	0	0
ENSOCUG00000000681	0	0	0	0	0
ENSOCUG00000000682	0	0	0	0	0
ENSOCUG00000000683	0	0	0	0	0
ENSOCUG00000000684	0	0	0	0	0
ENSOCUG00000000687	0	0	0	0	0
ENSOCUG00000000688	0	0	0	0	0
ENSOCUG00000000689	0	0	0	0	0
ENSOCUG00000000692	0	0	0	0	0
ENSOCUG00000000694	0	0	0	0	0
ENSOCUG00000000695	0	0	0	0	0
ENSOCUG00000000696	0	0	0	0	0
ENSOCUG00000000697	0	0	0	0	0
ENSOCUG00000000699	0	0	0	0	0
ENSOCUG00000000703	0	0	0	0	1
ENSOCUG00000000706	0	0	0	0	0
ENSOCUG00000000707	0	0	0	0	0
ENSOCUG00000000708	1	0	0	0	0
ENSOCUG00000000709	0	0	0	0	0
ENSOCUG00000000713	0	0	0	0	0
ENSOCUG00000000714	1	0	0	0	0
ENSOCUG00000000715	1	0	0	0	1
ENSOCUG00000000716	1	1	0	0	1
ENSOCUG00000000717	0	0	0	0	0
ENSOCUG00000000719	0	0	0	0	0
ENSOCUG00000000720	0	0	0	0	0
ENSOCUG00000000721	0	0	0	0	1
ENSOCUG00000000722	0	0	0	0	0
ENSOCUG00000000724	1	0	0	0	1
ENSOCUG00000000725	0	0	0	0	1
ENSOCUG00000000727	0	0	0	0	0
ENSOCUG00000000728	0	0	0	0	0
ENSOCUG00000000729	0	0	0	0	0
ENSOCUG00000000730	1	0	0	0	0
ENSOCUG00000000731	0	0	0	0	0
ENSOCUG00000000732	-1	0	0	0	0
ENSOCUG00000000733	0	0	0	0	0
ENSOCUG00000000734	0	0	0	0	1
ENSOCUG00000000737	0	0	0	0	1
ENSOCUG00000000738	0	0	0	0	0
ENSOCUG00000000740	0	0	0	0	0
ENSOCUG00000000741	0	0	0	0	0
ENSOCUG00000000743	0	0	0	0	-1
ENSOCUG00000000744	1	1	0	0	1
ENSOCUG00000000747	0	0	0	0	0
ENSOCUG00000000749	0	0	0	0	0
ENSOCUG00000000750	0	0	0	0	0
ENSOCUG00000000754	0	0	0	0	1
ENSOCUG00000000755	0	0	0	0	0
ENSOCUG00000000756	0	0	0	0	0
ENSOCUG00000000763	1	0	0	0	1
ENSOCUG00000000764	0	0	0	0	0
ENSOCUG00000000765	0	0	0	0	0
ENSOCUG00000000769	0	0	0	0	0
ENSOCUG00000000776	0	0	0	0	0
ENSOCUG00000000778	0	0	0	0	0
ENSOCUG00000000780	0	0	0	0	0
ENSOCUG00000000781	0	0	0	0	0
ENSOCUG00000000784	0	0	1	0	1
ENSOCUG00000000786	0	0	0	0	0
ENSOCUG00000000788	-1	0	0	0	-1
ENSOCUG00000000789	0	0	0	0	0
ENSOCUG00000000790	0	0	0	0	0
ENSOCUG00000000791	0	0	0	0	0
ENSOCUG00000000792	0	0	0	0	0
ENSOCUG00000000793	0	0	0	0	1
ENSOCUG00000000794	0	0	0	0	0
ENSOCUG00000000795	-1	0	0	0	0
ENSOCUG00000000796	0	0	0	0	0
ENSOCUG00000000798	0	0	0	0	0
ENSOCUG00000000800	0	0	0	0	0
ENSOCUG00000000802	0	0	0	0	0
ENSOCUG00000000803	0	0	0	0	0
ENSOCUG00000000804	0	0	0	0	1
ENSOCUG00000000805	1	0	0	0	0
ENSOCUG00000000806	0	0	0	0	0
ENSOCUG00000000807	0	0	0	0	0
ENSOCUG00000000810	0	0	0	0	1
ENSOCUG00000000811	0	0	0	0	0
ENSOCUG00000000816	0	0	0	0	0
ENSOCUG00000000817	0	0	0	0	0
ENSOCUG00000000818	0	0	0	0	0
ENSOCUG00000000819	0	0	0	0	0
ENSOCUG00000000820	0	0	0	0	0
ENSOCUG00000000821	0	0	0	0	0
ENSOCUG00000000822	0	0	0	0	0
ENSOCUG00000000823	0	0	0	0	0
ENSOCUG00000000824	0	0	0	0	0
ENSOCUG00000000826	0	0	0	0	0
ENSOCUG00000000827	0	0	0	0	0
ENSOCUG00000000828	1	0	0	0	1
ENSOCUG00000000830	1	0	0	0	1
ENSOCUG00000000831	1	0	0	0	0
ENSOCUG00000000832	0	0	0	0	0
ENSOCUG00000000833	0	0	0	0	0
ENSOCUG00000000835	0	0	0	0	0
ENSOCUG00000000837	0	0	0	0	0
ENSOCUG00000000847	0	0	0	0	1
ENSOCUG00000000848	0	0	0	0	0
ENSOCUG00000000849	0	0	0	0	0
ENSOCUG00000000851	0	0	0	0	0
ENSOCUG00000000852	0	0	0	0	0
ENSOCUG00000000855	0	0	0	0	1
ENSOCUG00000000856	1	0	0	0	0
ENSOCUG00000000857	0	0	0	0	0
ENSOCUG00000000859	0	0	0	0	0
ENSOCUG00000000861	0	0	0	0	0
ENSOCUG00000000863	1	0	0	0	0
ENSOCUG00000000864	0	0	0	0	0
ENSOCUG00000000865	1	0	0	0	0
ENSOCUG00000000866	0	0	0	0	0
ENSOCUG00000000867	0	0	0	0	0
ENSOCUG00000000874	0	0	0	0	0
ENSOCUG00000000875	0	0	0	0	0
ENSOCUG00000000876	0	0	0	0	0
ENSOCUG00000000878	0	0	0	0	0
ENSOCUG00000000880	0	0	0	0	1
ENSOCUG00000000882	0	0	0	0	0
ENSOCUG00000000884	0	0	0	0	0
ENSOCUG00000000885	-1	0	0	0	0
ENSOCUG00000000887	-1	0	0	0	-1
ENSOCUG00000000889	0	0	0	0	0
ENSOCUG00000000894	-1	0	0	0	-1
ENSOCUG00000000895	1	0	0	0	0
ENSOCUG00000000896	0	0	0	0	0
ENSOCUG00000000897	0	0	0	0	0
ENSOCUG00000000898	0	0	0	0	0
ENSOCUG00000000901	0	0	0	0	0
ENSOCUG00000000907	0	0	0	0	0
ENSOCUG00000000909	0	0	0	0	0
ENSOCUG00000000910	-1	0	0	0	0
ENSOCUG00000000911	0	0	0	0	0
ENSOCUG00000000915	0	0	0	0	1
ENSOCUG00000000916	0	0	0	0	0
ENSOCUG00000000919	0	0	0	0	0
ENSOCUG00000000920	0	0	0	0	0
ENSOCUG00000000921	0	0	0	0	0
ENSOCUG00000000922	0	0	0	0	0
ENSOCUG00000000924	0	0	0	0	0
ENSOCUG00000000925	0	0	0	0	0
ENSOCUG00000000927	-1	0	0	0	0
ENSOCUG00000000928	-1	0	0	0	0
ENSOCUG00000000929	0	0	0	0	0
ENSOCUG00000000930	0	0	0	0	0
ENSOCUG00000000931	0	0	0	0	0
ENSOCUG00000000933	0	0	0	0	0
ENSOCUG00000000936	0	0	0	0	0
ENSOCUG00000000937	0	0	0	0	0
ENSOCUG00000000938	0	0	0	0	0
ENSOCUG00000000939	0	0	0	0	0
ENSOCUG00000000940	0	0	0	0	0
ENSOCUG00000000941	0	0	0	0	0
ENSOCUG00000000942	0	0	0	0	0
ENSOCUG00000000943	0	0	0	0	0
ENSOCUG00000000944	0	0	0	0	0
ENSOCUG00000000947	0	0	0	0	0
ENSOCUG00000000956	0	0	0	0	0
ENSOCUG00000000957	0	0	1	0	1
ENSOCUG00000000958	0	0	0	0	0
ENSOCUG00000000959	0	0	0	0	0
ENSOCUG00000000960	0	0	0	0	1
ENSOCUG00000000963	0	0	0	0	0
ENSOCUG00000000965	0	0	0	0	0
ENSOCUG00000000966	0	0	0	0	0
ENSOCUG00000000967	0	0	0	0	0
ENSOCUG00000000968	0	0	0	0	0
ENSOCUG00000000972	0	0	0	0	1
ENSOCUG00000000974	0	0	0	0	0
ENSOCUG00000000978	1	0	0	0	1
ENSOCUG00000000980	0	0	0	0	0
ENSOCUG00000000981	-1	0	0	0	-1
ENSOCUG00000000982	0	0	0	0	0
ENSOCUG00000000983	0	0	0	0	0
ENSOCUG00000000984	0	0	0	0	0
ENSOCUG00000000987	0	0	0	0	0
ENSOCUG00000000988	-1	0	0	0	0
ENSOCUG00000000989	-1	0	0	0	0
ENSOCUG00000000991	0	0	0	0	0
ENSOCUG00000000996	0	0	0	0	0
ENSOCUG00000000997	0	0	0	0	-1
ENSOCUG00000000998	0	0	0	0	0
ENSOCUG00000001001	0	0	0	0	0
ENSOCUG00000001002	0	0	0	0	0
ENSOCUG00000001005	0	0	0	0	0
ENSOCUG00000001008	0	0	0	0	0
ENSOCUG00000001009	0	0	0	0	0
ENSOCUG00000001013	0	0	0	0	0
ENSOCUG00000001016	0	0	0	0	0
ENSOCUG00000001020	0	0	0	0	1
ENSOCUG00000001023	0	0	0	0	0
ENSOCUG00000001026	0	0	0	0	0
ENSOCUG00000001028	0	0	0	0	0
ENSOCUG00000001030	1	1	0	0	1
ENSOCUG00000001031	0	0	0	0	0
ENSOCUG00000001034	0	0	0	0	0
ENSOCUG00000001035	0	0	0	0	1
ENSOCUG00000001039	0	0	0	0	0
ENSOCUG00000001042	0	0	0	0	0
ENSOCUG00000001043	0	0	0	0	0
ENSOCUG00000001045	0	0	0	0	0
ENSOCUG00000001047	0	0	0	0	0
ENSOCUG00000001048	0	0	0	0	0
ENSOCUG00000001050	0	0	0	0	0
ENSOCUG00000001052	0	0	0	0	0
ENSOCUG00000001053	0	0	0	0	0
ENSOCUG00000001054	0	0	0	0	0
ENSOCUG00000001055	0	0	0	0	0
ENSOCUG00000001057	0	0	0	0	0
ENSOCUG00000001058	0	0	0	0	0
ENSOCUG00000001060	0	0	0	0	0
ENSOCUG00000001061	0	0	0	0	0
ENSOCUG00000001062	0	0	0	0	0
ENSOCUG00000001069	0	0	0	0	0
ENSOCUG00000001073	0	0	0	0	0
ENSOCUG00000001076	0	0	0	0	0
ENSOCUG00000001078	0	0	0	0	0
ENSOCUG00000001081	-1	0	0	0	-1
ENSOCUG00000001082	-1	0	0	0	0
ENSOCUG00000001084	0	0	0	0	0
ENSOCUG00000001086	0	0	0	0	0
ENSOCUG00000001088	0	0	0	0	0
ENSOCUG00000001093	0	0	0	0	0
ENSOCUG00000001096	0	0	0	0	0
ENSOCUG00000001097	0	0	0	0	0
ENSOCUG00000001101	-1	0	0	0	0
ENSOCUG00000001102	1	0	0	0	0
ENSOCUG00000001104	0	0	0	0	0
ENSOCUG00000001106	1	0	0	0	0
ENSOCUG00000001107	1	0	0	0	1
ENSOCUG00000001108	0	0	0	0	0
ENSOCUG00000001109	0	0	0	0	0
ENSOCUG00000001111	0	0	0	0	0
ENSOCUG00000001112	0	0	0	0	0
ENSOCUG00000001113	0	0	0	0	0
ENSOCUG00000001116	0	0	0	0	0
ENSOCUG00000001119	0	0	0	0	0
ENSOCUG00000001120	0	0	0	0	0
ENSOCUG00000001121	0	0	0	0	0
ENSOCUG00000001124	0	0	0	0	0
ENSOCUG00000001125	0	0	0	0	0
ENSOCUG00000001127	0	0	0	0	0
ENSOCUG00000001130	0	0	0	0	0
ENSOCUG00000001131	1	0	0	0	0
ENSOCUG00000001136	0	0	0	0	0
ENSOCUG00000001137	0	0	0	0	1
ENSOCUG00000001138	1	0	0	0	0
ENSOCUG00000001142	0	0	0	0	0
ENSOCUG00000001143	0	0	0	0	0
ENSOCUG00000001144	0	0	0	0	1
ENSOCUG00000001145	-1	0	0	0	0
ENSOCUG00000001152	0	0	0	0	0
ENSOCUG00000001155	0	0	0	0	0
ENSOCUG00000001161	0	0	0	0	0
ENSOCUG00000001162	0	0	0	0	0
ENSOCUG00000001163	0	0	0	0	1
ENSOCUG00000001164	0	0	0	0	0
ENSOCUG00000001165	0	0	0	0	0
ENSOCUG00000001166	0	0	0	0	0
ENSOCUG00000001168	0	0	0	0	0
ENSOCUG00000001169	0	0	0	0	0
ENSOCUG00000001170	0	0	0	0	0
ENSOCUG00000001171	0	0	0	0	0
ENSOCUG00000001172	0	0	0	0	-1
ENSOCUG00000001173	-1	0	0	0	0
ENSOCUG00000001175	0	0	0	0	0
ENSOCUG00000001177	1	0	0	0	0
ENSOCUG00000001178	0	0	0	0	0
ENSOCUG00000001179	0	0	0	0	0
ENSOCUG00000001180	0	0	0	0	0
ENSOCUG00000001183	0	0	0	0	1
ENSOCUG00000001184	0	0	0	0	0
ENSOCUG00000001186	0	0	0	0	0
ENSOCUG00000001190	0	0	0	0	0
ENSOCUG00000001191	0	0	0	0	0
ENSOCUG00000001197	1	0	0	0	1
ENSOCUG00000001200	0	0	0	0	0
ENSOCUG00000001203	0	0	0	0	0
ENSOCUG00000001205	0	0	0	0	0
ENSOCUG00000001207	-1	0	0	0	0
ENSOCUG00000001211	-1	0	0	0	0
ENSOCUG00000001212	0	0	0	0	0
ENSOCUG00000001214	0	0	0	0	1
ENSOCUG00000001215	0	0	0	0	0
ENSOCUG00000001216	-1	0	0	0	0
ENSOCUG00000001217	0	0	0	0	0
ENSOCUG00000001218	0	0	0	0	0
ENSOCUG00000001219	0	0	0	0	0
ENSOCUG00000001220	0	0	0	0	0
ENSOCUG00000001221	0	0	0	0	0
ENSOCUG00000001222	0	0	0	0	0
ENSOCUG00000001223	0	0	0	0	0
ENSOCUG00000001227	-1	0	0	0	0
ENSOCUG00000001228	0	0	0	0	0
ENSOCUG00000001229	0	0	0	0	0
ENSOCUG00000001230	0	0	0	0	1
ENSOCUG00000001231	0	0	0	0	0
ENSOCUG00000001232	0	0	0	0	0
ENSOCUG00000001233	0	0	0	0	0
ENSOCUG00000001235	1	0	0	0	0
ENSOCUG00000001239	0	0	0	0	1
ENSOCUG00000001246	0	0	0	0	0
ENSOCUG00000001247	0	0	0	0	-1
ENSOCUG00000001249	1	0	0	0	0
ENSOCUG00000001250	1	0	0	0	0
ENSOCUG00000001251	0	0	0	0	0
ENSOCUG00000001254	0	0	0	0	0
ENSOCUG00000001264	-1	0	0	0	-1
ENSOCUG00000001265	0	0	0	0	0
ENSOCUG00000001266	0	0	0	0	0
ENSOCUG00000001267	0	0	0	0	0
ENSOCUG00000001269	-1	0	0	0	0
ENSOCUG00000001270	0	0	0	0	0
ENSOCUG00000001271	0	0	0	0	0
ENSOCUG00000001272	0	0	0	0	0
ENSOCUG00000001279	0	0	0	0	0
ENSOCUG00000001280	0	0	0	0	0
ENSOCUG00000001281	0	0	0	0	0
ENSOCUG00000001284	0	0	0	0	0
ENSOCUG00000001286	0	0	0	0	0
ENSOCUG00000001288	0	0	0	0	0
ENSOCUG00000001289	1	0	0	0	0
ENSOCUG00000001290	0	0	0	0	1
ENSOCUG00000001292	0	0	0	0	0
ENSOCUG00000001295	0	0	0	0	0
ENSOCUG00000001297	0	0	0	0	1
ENSOCUG00000001299	1	0	0	0	0
ENSOCUG00000001300	0	0	0	0	-1
ENSOCUG00000001303	0	0	0	0	0
ENSOCUG00000001304	-1	0	0	0	0
ENSOCUG00000001305	1	0	0	0	1
ENSOCUG00000001306	0	0	0	0	0
ENSOCUG00000001307	1	0	0	0	0
ENSOCUG00000001310	0	0	0	0	0
ENSOCUG00000001311	0	0	0	0	0
ENSOCUG00000001315	0	0	0	0	0
ENSOCUG00000001317	0	0	0	0	0
ENSOCUG00000001319	0	0	0	0	0
ENSOCUG00000001320	0	0	0	0	0
ENSOCUG00000001324	0	0	0	0	1
ENSOCUG00000001326	1	0	0	0	1
ENSOCUG00000001328	0	0	0	0	0
ENSOCUG00000001334	0	0	0	0	0
ENSOCUG00000001336	0	0	0	0	0
ENSOCUG00000001337	0	0	0	0	1
ENSOCUG00000001338	0	0	0	0	0
ENSOCUG00000001343	0	0	0	0	0
ENSOCUG00000001349	0	0	0	0	0
ENSOCUG00000001351	0	0	0	0	0
ENSOCUG00000001352	0	0	0	0	0
ENSOCUG00000001353	0	0	0	0	-1
ENSOCUG00000001357	0	0	0	0	0
ENSOCUG00000001360	0	0	0	0	0
ENSOCUG00000001362	0	0	0	0	0
ENSOCUG00000001375	0	1	1	1	1
ENSOCUG00000001379	0	0	0	0	0
ENSOCUG00000001382	0	0	0	0	0
ENSOCUG00000001383	0	0	0	0	0
ENSOCUG00000001384	0	0	0	0	0
ENSOCUG00000001386	0	0	0	0	1
ENSOCUG00000001390	0	0	0	0	0
ENSOCUG00000001391	0	0	0	0	0
ENSOCUG00000001392	0	0	0	0	0
ENSOCUG00000001396	1	1	0	0	1
ENSOCUG00000001397	0	0	0	0	0
ENSOCUG00000001398	0	0	0	0	0
ENSOCUG00000001401	0	0	0	0	0
ENSOCUG00000001402	0	0	0	0	0
ENSOCUG00000001405	0	0	0	0	0
ENSOCUG00000001406	0	0	0	0	0
ENSOCUG00000001407	0	0	0	0	1
ENSOCUG00000001409	0	0	0	0	0
ENSOCUG00000001412	0	0	0	0	1
ENSOCUG00000001414	0	0	0	0	0
ENSOCUG00000001418	0	0	0	0	0
ENSOCUG00000001419	0	0	0	0	1
ENSOCUG00000001420	0	0	0	0	0
ENSOCUG00000001422	0	0	0	0	0
ENSOCUG00000001425	0	0	0	0	0
ENSOCUG00000001426	0	0	0	0	1
ENSOCUG00000001427	0	0	0	0	0
ENSOCUG00000001428	-1	0	0	0	0
ENSOCUG00000001429	0	0	0	0	0
ENSOCUG00000001430	0	0	0	0	0
ENSOCUG00000001432	0	0	0	0	1
ENSOCUG00000001434	0	0	0	0	0
ENSOCUG00000001435	0	0	0	0	0
ENSOCUG00000001436	0	0	0	0	0
ENSOCUG00000001438	0	0	0	0	0
ENSOCUG00000001439	0	0	0	0	1
ENSOCUG00000001443	0	0	0	0	0
ENSOCUG00000001444	0	0	0	0	0
ENSOCUG00000001446	0	0	0	0	0
ENSOCUG00000001447	0	0	0	0	1
ENSOCUG00000001448	-1	0	0	0	-1
ENSOCUG00000001452	0	0	0	0	0
ENSOCUG00000001454	1	0	0	0	0
ENSOCUG00000001455	0	0	0	0	0
ENSOCUG00000001456	0	0	0	0	0
ENSOCUG00000001457	0	0	0	0	0
ENSOCUG00000001458	0	0	0	0	0
ENSOCUG00000001459	0	0	0	0	0
ENSOCUG00000001460	0	0	0	0	0
ENSOCUG00000001461	0	0	0	0	1
ENSOCUG00000001464	0	0	0	0	0
ENSOCUG00000001465	0	1	0	0	1
ENSOCUG00000001466	0	0	0	0	0
ENSOCUG00000001467	0	0	0	0	0
ENSOCUG00000001468	0	0	0	0	0
ENSOCUG00000001469	0	0	0	0	0
ENSOCUG00000001470	0	0	0	0	0
ENSOCUG00000001473	0	0	0	0	1
ENSOCUG00000001475	0	0	0	0	0
ENSOCUG00000001478	0	0	0	0	0
ENSOCUG00000001479	0	1	0	0	1
ENSOCUG00000001480	0	0	0	0	0
ENSOCUG00000001481	-1	0	0	0	0
ENSOCUG00000001486	-1	0	0	0	0
ENSOCUG00000001488	0	0	0	0	0
ENSOCUG00000001489	-1	0	0	0	0
ENSOCUG00000001496	0	0	0	0	0
ENSOCUG00000001497	0	0	0	0	1
ENSOCUG00000001498	0	0	0	0	0
ENSOCUG00000001499	0	0	0	0	1
ENSOCUG00000001500	0	0	0	0	0
ENSOCUG00000001501	0	0	0	0	0
ENSOCUG00000001504	1	0	0	0	0
ENSOCUG00000001513	0	0	0	0	0
ENSOCUG00000001517	0	0	0	0	0
ENSOCUG00000001519	0	0	0	0	0
ENSOCUG00000001522	0	0	0	0	0
ENSOCUG00000001524	0	0	0	0	0
ENSOCUG00000001525	0	0	0	0	0
ENSOCUG00000001526	0	0	0	0	0
ENSOCUG00000001530	0	0	0	0	0
ENSOCUG00000001532	0	0	0	0	0
ENSOCUG00000001535	0	0	0	0	0
ENSOCUG00000001536	1	1	0	0	1
ENSOCUG00000001537	0	0	0	0	0
ENSOCUG00000001540	1	0	0	0	0
ENSOCUG00000001542	1	0	0	0	1
ENSOCUG00000001543	0	0	0	0	0
ENSOCUG00000001544	0	0	0	0	0
ENSOCUG00000001545	0	0	0	0	0
ENSOCUG00000001548	0	0	0	0	-1
ENSOCUG00000001551	0	0	0	0	0
ENSOCUG00000001552	0	0	0	0	0
ENSOCUG00000001553	0	0	0	0	0
ENSOCUG00000001554	0	0	0	0	0
ENSOCUG00000001555	-1	0	0	0	0
ENSOCUG00000001560	0	0	0	0	0
ENSOCUG00000001565	0	0	0	0	0
ENSOCUG00000001568	0	0	0	0	0
ENSOCUG00000001570	1	0	0	0	1
ENSOCUG00000001571	0	0	0	0	0
ENSOCUG00000001574	0	0	0	0	0
ENSOCUG00000001576	0	0	0	0	0
ENSOCUG00000001578	0	0	0	0	0
ENSOCUG00000001581	0	0	0	0	0
ENSOCUG00000001583	0	0	0	0	0
ENSOCUG00000001585	0	0	0	0	0
ENSOCUG00000001586	0	0	0	0	0
ENSOCUG00000001587	1	0	0	0	1
ENSOCUG00000001588	0	0	0	0	0
ENSOCUG00000001590	0	0	0	0	0
ENSOCUG00000001591	0	0	0	0	0
ENSOCUG00000001592	0	0	0	0	0
ENSOCUG00000001594	-1	0	0	0	0
ENSOCUG00000001595	0	0	0	0	0
ENSOCUG00000001596	1	0	0	0	0
ENSOCUG00000001598	0	0	0	0	0
ENSOCUG00000001599	1	0	0	0	1
ENSOCUG00000001601	0	0	0	0	0
ENSOCUG00000001603	-1	0	0	0	0
ENSOCUG00000001604	0	0	0	0	0
ENSOCUG00000001605	0	0	0	0	0
ENSOCUG00000001606	0	0	0	0	0
ENSOCUG00000001610	0	0	0	0	0
ENSOCUG00000001613	0	0	0	0	0
ENSOCUG00000001616	1	0	0	0	1
ENSOCUG00000001618	1	0	0	0	1
ENSOCUG00000001620	0	0	0	0	0
ENSOCUG00000001622	0	0	0	0	0
ENSOCUG00000001623	0	0	0	0	0
ENSOCUG00000001628	0	0	0	0	0
ENSOCUG00000001629	0	0	0	0	0
ENSOCUG00000001633	0	0	0	0	1
ENSOCUG00000001636	0	0	0	0	0
ENSOCUG00000001638	0	0	0	0	0
ENSOCUG00000001645	0	0	0	0	0
ENSOCUG00000001646	0	0	0	0	0
ENSOCUG00000001651	0	0	0	0	0
ENSOCUG00000001655	0	0	0	0	0
ENSOCUG00000001656	0	0	0	0	0
ENSOCUG00000001657	0	0	0	0	0
ENSOCUG00000001661	0	0	0	0	0
ENSOCUG00000001665	0	0	0	0	0
ENSOCUG00000001667	0	0	0	0	0
ENSOCUG00000001669	0	0	0	0	0
ENSOCUG00000001670	0	0	0	0	0
ENSOCUG00000001672	0	0	0	0	0
ENSOCUG00000001673	0	0	0	0	0
ENSOCUG00000001674	0	0	0	0	0
ENSOCUG00000001675	0	0	0	0	0
ENSOCUG00000001676	0	0	0	0	0
ENSOCUG00000001677	0	0	0	0	0
ENSOCUG00000001678	0	0	0	0	0
ENSOCUG00000001681	0	0	0	0	0
ENSOCUG00000001682	0	0	0	0	0
ENSOCUG00000001683	0	0	0	0	0
ENSOCUG00000001684	0	0	0	0	0
ENSOCUG00000001685	1	0	0	0	0
ENSOCUG00000001686	0	0	0	0	0
ENSOCUG00000001687	1	0	0	0	0
ENSOCUG00000001691	0	0	0	0	1
ENSOCUG00000001692	0	0	0	0	0
ENSOCUG00000001693	0	0	0	0	0
ENSOCUG00000001696	0	0	0	0	0
ENSOCUG00000001697	0	0	0	0	0
ENSOCUG00000001698	0	0	0	0	0
ENSOCUG00000001699	0	0	0	0	0
ENSOCUG00000001704	-1	0	0	0	0
ENSOCUG00000001710	1	0	0	0	1
ENSOCUG00000001711	1	0	0	0	0
ENSOCUG00000001712	0	0	0	0	0
ENSOCUG00000001715	0	0	0	0	0
ENSOCUG00000001716	-1	0	0	0	-1
ENSOCUG00000001718	0	0	0	0	0
ENSOCUG00000001719	1	0	0	0	0
ENSOCUG00000001723	0	0	0	0	0
ENSOCUG00000001725	0	0	0	0	1
ENSOCUG00000001726	0	0	0	0	0
ENSOCUG00000001727	1	0	0	0	1
ENSOCUG00000001729	0	0	0	0	0
ENSOCUG00000001730	0	0	0	0	0
ENSOCUG00000001732	0	0	0	0	0
ENSOCUG00000001734	0	0	0	0	0
ENSOCUG00000001735	-1	0	0	0	0
ENSOCUG00000001736	0	0	0	0	0
ENSOCUG00000001738	0	0	0	0	0
ENSOCUG00000001739	0	0	0	0	0
ENSOCUG00000001741	0	0	0	0	0
ENSOCUG00000001742	0	0	0	0	0
ENSOCUG00000001748	0	0	0	0	0
ENSOCUG00000001750	0	0	0	0	0
ENSOCUG00000001751	0	0	0	0	0
ENSOCUG00000001752	1	0	0	0	1
ENSOCUG00000001753	0	0	0	0	0
ENSOCUG00000001754	0	0	0	0	1
ENSOCUG00000001757	0	0	0	0	0
ENSOCUG00000001758	0	0	0	0	0
ENSOCUG00000001764	0	0	0	0	0
ENSOCUG00000001765	0	1	0	0	1
ENSOCUG00000001767	0	0	0	0	0
ENSOCUG00000001768	-1	0	0	0	0
ENSOCUG00000001772	0	0	0	0	0
ENSOCUG00000001776	0	0	0	0	0
ENSOCUG00000001777	0	0	0	0	0
ENSOCUG00000001779	0	0	0	0	0
ENSOCUG00000001781	0	0	0	0	0
ENSOCUG00000001782	0	0	0	0	0
ENSOCUG00000001783	0	0	0	0	0
ENSOCUG00000001784	0	0	0	0	0
ENSOCUG00000001786	0	0	0	0	0
ENSOCUG00000001787	0	0	0	0	0
ENSOCUG00000001788	0	0	0	0	-1
ENSOCUG00000001789	0	0	0	0	0
ENSOCUG00000001790	0	0	0	0	0
ENSOCUG00000001798	0	0	0	0	0
ENSOCUG00000001799	0	0	0	0	1
ENSOCUG00000001801	0	0	0	0	0
ENSOCUG00000001802	0	0	0	0	1
ENSOCUG00000001803	0	0	0	0	0
ENSOCUG00000001804	0	0	0	0	0
ENSOCUG00000001806	0	0	0	0	0
ENSOCUG00000001807	0	0	0	0	0
ENSOCUG00000001808	0	0	0	0	0
ENSOCUG00000001810	1	0	0	0	0
ENSOCUG00000001812	0	0	0	0	0
ENSOCUG00000001814	0	0	0	0	0
ENSOCUG00000001816	0	0	0	0	0
ENSOCUG00000001817	0	0	0	0	0
ENSOCUG00000001818	-1	0	0	0	-1
ENSOCUG00000001819	0	0	0	0	0
ENSOCUG00000001820	0	0	0	0	0
ENSOCUG00000001821	0	0	0	0	0
ENSOCUG00000001822	0	0	0	0	0
ENSOCUG00000001823	0	0	0	0	0
ENSOCUG00000001825	0	0	0	0	0
ENSOCUG00000001826	0	0	0	0	0
ENSOCUG00000001827	0	0	0	0	0
ENSOCUG00000001828	0	0	0	0	0
ENSOCUG00000001829	0	0	0	0	0
ENSOCUG00000001832	0	0	0	0	0
ENSOCUG00000001833	0	0	0	0	0
ENSOCUG00000001834	0	0	0	0	0
ENSOCUG00000001837	0	0	0	0	0
ENSOCUG00000001838	0	0	0	0	0
ENSOCUG00000001839	-1	0	0	0	0
ENSOCUG00000001842	0	0	0	0	0
ENSOCUG00000001843	0	0	0	0	0
ENSOCUG00000001844	1	0	0	0	0
ENSOCUG00000001847	0	0	0	0	0
ENSOCUG00000001849	0	0	0	0	0
ENSOCUG00000001851	0	0	0	0	0
ENSOCUG00000001853	1	1	0	0	0
ENSOCUG00000001856	1	0	0	0	0
ENSOCUG00000001857	0	0	0	0	0
ENSOCUG00000001859	0	0	0	0	0
ENSOCUG00000001861	0	0	0	0	0
ENSOCUG00000001864	0	0	0	0	1
ENSOCUG00000001866	0	0	0	0	1
ENSOCUG00000001868	0	0	0	0	0
ENSOCUG00000001873	0	0	0	0	0
ENSOCUG00000001874	0	0	0	0	0
ENSOCUG00000001875	0	0	0	0	0
ENSOCUG00000001877	0	0	0	0	0
ENSOCUG00000001879	0	0	0	0	0
ENSOCUG00000001880	0	0	0	0	0
ENSOCUG00000001881	0	0	0	0	0
ENSOCUG00000001882	0	0	0	0	0
ENSOCUG00000001884	0	0	0	0	0
ENSOCUG00000001885	1	0	0	0	0
ENSOCUG00000001886	0	0	0	0	0
ENSOCUG00000001887	-1	0	0	0	0
ENSOCUG00000001888	0	0	0	0	0
ENSOCUG00000001889	0	0	0	0	0
ENSOCUG00000001891	-1	-1	0	0	0
ENSOCUG00000001892	0	0	0	0	0
ENSOCUG00000001894	0	0	0	0	0
ENSOCUG00000001897	0	0	0	0	0
ENSOCUG00000001902	0	0	0	0	0
ENSOCUG00000001903	-1	0	0	0	0
ENSOCUG00000001907	0	0	0	0	0
ENSOCUG00000001908	0	0	0	0	0
ENSOCUG00000001910	0	0	0	0	1
ENSOCUG00000001911	0	0	0	0	0
ENSOCUG00000001912	0	0	0	0	1
ENSOCUG00000001913	-1	-1	0	0	0
ENSOCUG00000001914	0	0	0	0	0
ENSOCUG00000001915	0	0	0	0	0
ENSOCUG00000001918	-1	0	0	0	0
ENSOCUG00000001919	0	0	0	0	0
ENSOCUG00000001920	0	0	0	0	0
ENSOCUG00000001921	0	0	0	0	0
ENSOCUG00000001923	1	0	0	0	0
ENSOCUG00000001924	0	0	0	0	0
ENSOCUG00000001925	0	0	0	0	0
ENSOCUG00000001931	0	0	0	0	0
ENSOCUG00000001933	0	0	0	0	1
ENSOCUG00000001937	1	0	0	0	0
ENSOCUG00000001938	0	0	0	0	0
ENSOCUG00000001940	0	0	0	0	0
ENSOCUG00000001943	0	0	0	0	0
ENSOCUG00000001949	0	0	0	0	0
ENSOCUG00000001951	0	0	0	0	0
ENSOCUG00000001952	-1	0	0	0	0
ENSOCUG00000001953	1	0	0	0	0
ENSOCUG00000001955	-1	-1	-1	0	-1
ENSOCUG00000001956	0	0	0	0	0
ENSOCUG00000001957	0	0	0	0	0
ENSOCUG00000001961	0	0	0	0	0
ENSOCUG00000001963	0	0	0	0	0
ENSOCUG00000001964	0	0	0	0	0
ENSOCUG00000001966	0	0	0	0	0
ENSOCUG00000001971	0	0	0	0	0
ENSOCUG00000001972	0	0	0	0	0
ENSOCUG00000001975	0	0	0	0	0
ENSOCUG00000001979	0	0	0	0	0
ENSOCUG00000001981	0	0	0	0	0
ENSOCUG00000001982	0	0	0	0	0
ENSOCUG00000001984	0	0	0	0	0
ENSOCUG00000001985	0	0	0	0	-1
ENSOCUG00000001986	-1	0	0	0	0
ENSOCUG00000001990	0	0	0	0	0
ENSOCUG00000001991	-1	0	0	0	-1
ENSOCUG00000001992	1	0	0	0	0
ENSOCUG00000001993	0	0	0	0	1
ENSOCUG00000001994	0	0	0	0	0
ENSOCUG00000001996	0	0	0	0	0
ENSOCUG00000001998	0	0	0	0	0
ENSOCUG00000001999	0	0	0	0	0
ENSOCUG00000002000	0	0	0	0	0
ENSOCUG00000002001	0	0	0	0	0
ENSOCUG00000002003	0	0	0	0	0
ENSOCUG00000002004	0	0	0	0	0
ENSOCUG00000002006	0	0	0	0	0
ENSOCUG00000002007	0	0	0	0	0
ENSOCUG00000002008	0	0	0	0	0
ENSOCUG00000002009	0	0	0	0	1
ENSOCUG00000002011	0	0	0	0	0
ENSOCUG00000002013	0	0	0	0	0
ENSOCUG00000002014	0	0	0	0	0
ENSOCUG00000002017	0	0	0	0	0
ENSOCUG00000002018	0	0	0	0	0
ENSOCUG00000002021	0	0	0	0	0
ENSOCUG00000002022	0	0	0	0	0
ENSOCUG00000002023	0	0	0	0	0
ENSOCUG00000002025	0	0	0	0	0
ENSOCUG00000002026	0	0	0	0	1
ENSOCUG00000002027	0	0	0	0	0
ENSOCUG00000002031	0	0	0	0	0
ENSOCUG00000002033	0	0	0	0	0
ENSOCUG00000002037	0	0	0	0	0
ENSOCUG00000002041	0	0	0	0	0
ENSOCUG00000002043	0	0	0	0	0
ENSOCUG00000002050	0	0	0	0	0
ENSOCUG00000002051	0	0	0	0	0
ENSOCUG00000002052	0	0	0	0	0
ENSOCUG00000002053	0	0	0	0	0
ENSOCUG00000002054	0	0	0	0	0
ENSOCUG00000002055	0	0	0	0	0
ENSOCUG00000002059	0	0	0	0	0
ENSOCUG00000002060	0	0	0	0	0
ENSOCUG00000002063	0	0	0	0	0
ENSOCUG00000002064	0	0	1	0	0
ENSOCUG00000002065	0	0	0	0	0
ENSOCUG00000002066	0	0	0	0	0
ENSOCUG00000002071	0	0	0	0	0
ENSOCUG00000002072	1	0	0	0	1
ENSOCUG00000002073	0	0	0	0	0
ENSOCUG00000002074	0	0	0	0	0
ENSOCUG00000002075	0	0	0	0	0
ENSOCUG00000002076	0	0	0	0	0
ENSOCUG00000002080	0	0	0	0	0
ENSOCUG00000002084	0	0	0	0	0
ENSOCUG00000002085	0	0	0	0	0
ENSOCUG00000002086	1	0	0	0	0
ENSOCUG00000002090	1	0	0	0	1
ENSOCUG00000002093	0	0	0	0	0
ENSOCUG00000002094	0	0	0	0	0
ENSOCUG00000002095	1	0	0	0	1
ENSOCUG00000002098	0	0	0	0	1
ENSOCUG00000002099	1	0	0	0	0
ENSOCUG00000002100	0	0	0	0	0
ENSOCUG00000002102	0	0	0	0	0
ENSOCUG00000002105	-1	0	0	0	0
ENSOCUG00000002106	1	0	0	0	0
ENSOCUG00000002107	0	0	0	0	0
ENSOCUG00000002108	-1	0	0	0	0
ENSOCUG00000002109	0	0	0	0	1
ENSOCUG00000002110	0	0	0	0	0
ENSOCUG00000002114	0	0	0	0	0
ENSOCUG00000002115	0	0	0	0	0
ENSOCUG00000002117	0	0	0	0	0
ENSOCUG00000002119	0	1	0	0	1
ENSOCUG00000002120	1	0	0	0	1
ENSOCUG00000002121	0	0	0	0	0
ENSOCUG00000002122	0	0	0	0	0
ENSOCUG00000002126	0	0	0	0	0
ENSOCUG00000002127	0	0	0	0	0
ENSOCUG00000002128	0	0	0	0	0
ENSOCUG00000002129	0	0	0	0	0
ENSOCUG00000002131	0	0	0	0	0
ENSOCUG00000002132	0	0	0	0	0
ENSOCUG00000002134	0	0	0	0	1
ENSOCUG00000002135	1	0	0	0	0
ENSOCUG00000002137	-1	0	0	0	0
ENSOCUG00000002139	1	0	0	0	0
ENSOCUG00000002140	0	0	0	0	0
ENSOCUG00000002143	0	0	0	0	0
ENSOCUG00000002144	0	0	0	0	0
ENSOCUG00000002145	0	0	0	0	0
ENSOCUG00000002147	0	0	0	0	0
ENSOCUG00000002148	0	0	0	0	0
ENSOCUG00000002149	0	0	0	0	0
ENSOCUG00000002150	0	0	0	0	0
ENSOCUG00000002151	-1	0	0	0	0
ENSOCUG00000002152	0	0	0	0	0
ENSOCUG00000002153	0	0	0	0	0
ENSOCUG00000002154	0	0	0	0	0
ENSOCUG00000002155	0	0	0	0	0
ENSOCUG00000002156	0	0	0	0	0
ENSOCUG00000002157	0	0	0	0	0
ENSOCUG00000002158	0	0	0	0	0
ENSOCUG00000002159	0	0	0	0	0
ENSOCUG00000002160	-1	0	0	0	0
ENSOCUG00000002163	0	0	0	0	0
ENSOCUG00000002165	0	0	0	0	0
ENSOCUG00000002166	0	0	0	0	0
ENSOCUG00000002167	0	0	0	0	0
ENSOCUG00000002171	0	0	0	0	0
ENSOCUG00000002172	0	0	0	0	1
ENSOCUG00000002173	-1	0	0	0	0
ENSOCUG00000002174	0	0	0	0	0
ENSOCUG00000002176	0	0	0	0	0
ENSOCUG00000002177	0	0	0	0	0
ENSOCUG00000002178	1	0	0	0	1
ENSOCUG00000002179	0	0	0	0	0
ENSOCUG00000002180	0	0	0	0	0
ENSOCUG00000002181	0	0	0	0	0
ENSOCUG00000002182	0	0	0	0	0
ENSOCUG00000002183	0	0	0	0	0
ENSOCUG00000002186	0	0	0	0	0
ENSOCUG00000002187	1	0	0	0	0
ENSOCUG00000002188	0	0	0	0	0
ENSOCUG00000002189	0	0	0	0	0
ENSOCUG00000002190	-1	0	0	0	0
ENSOCUG00000002192	0	0	0	0	0
ENSOCUG00000002193	0	0	0	0	0
ENSOCUG00000002194	1	0	0	0	0
ENSOCUG00000002197	0	0	0	0	0
ENSOCUG00000002198	0	0	0	0	0
ENSOCUG00000002200	0	0	0	0	0
ENSOCUG00000002202	0	0	0	0	0
ENSOCUG00000002203	0	0	0	0	0
ENSOCUG00000002205	0	0	0	0	0
ENSOCUG00000002206	0	0	0	0	0
ENSOCUG00000002207	0	0	0	0	0
ENSOCUG00000002210	0	0	0	0	0
ENSOCUG00000002212	0	0	0	0	0
ENSOCUG00000002214	0	0	0	0	0
ENSOCUG00000002216	1	0	0	0	1
ENSOCUG00000002217	0	0	0	0	0
ENSOCUG00000002218	0	0	0	0	0
ENSOCUG00000002219	0	0	0	0	0
ENSOCUG00000002220	1	0	0	0	1
ENSOCUG00000002223	0	0	0	0	0
ENSOCUG00000002224	0	0	0	0	0
ENSOCUG00000002225	0	0	0	0	0
ENSOCUG00000002226	0	0	0	0	0
ENSOCUG00000002230	0	0	0	0	0
ENSOCUG00000002231	-1	0	0	0	-1
ENSOCUG00000002235	0	0	0	0	0
ENSOCUG00000002236	0	0	0	0	0
ENSOCUG00000002238	0	0	0	0	0
ENSOCUG00000002240	0	0	0	0	0
ENSOCUG00000002241	0	0	0	0	0
ENSOCUG00000002242	0	0	0	0	0
ENSOCUG00000002243	0	0	0	0	0
ENSOCUG00000002244	0	0	0	0	1
ENSOCUG00000002245	0	0	0	0	0
ENSOCUG00000002246	0	0	0	0	0
ENSOCUG00000002248	0	0	0	0	0
ENSOCUG00000002249	0	0	0	0	0
ENSOCUG00000002250	0	0	0	0	1
ENSOCUG00000002251	-1	0	0	0	-1
ENSOCUG00000002253	1	0	0	0	1
ENSOCUG00000002254	0	0	0	0	0
ENSOCUG00000002256	-1	0	0	0	0
ENSOCUG00000002258	0	0	0	0	0
ENSOCUG00000002259	0	0	0	0	1
ENSOCUG00000002260	0	0	0	0	0
ENSOCUG00000002261	0	0	0	0	0
ENSOCUG00000002263	0	0	0	0	0
ENSOCUG00000002264	-1	0	0	0	0
ENSOCUG00000002267	0	0	0	0	0
ENSOCUG00000002269	0	0	0	0	0
ENSOCUG00000002271	0	0	0	0	1
ENSOCUG00000002272	0	0	0	0	0
ENSOCUG00000002274	0	0	0	0	0
ENSOCUG00000002278	0	0	0	0	0
ENSOCUG00000002279	0	0	0	0	0
ENSOCUG00000002287	1	0	0	0	0
ENSOCUG00000002289	1	0	0	0	1
ENSOCUG00000002290	0	0	0	0	0
ENSOCUG00000002292	0	0	0	0	0
ENSOCUG00000002295	0	0	0	0	0
ENSOCUG00000002296	0	0	0	0	0
ENSOCUG00000002298	0	0	0	0	0
ENSOCUG00000002299	0	0	0	0	0
ENSOCUG00000002300	0	0	0	0	0
ENSOCUG00000002301	-1	0	0	0	0
ENSOCUG00000002302	0	0	0	0	0
ENSOCUG00000002303	0	0	0	0	0
ENSOCUG00000002304	0	0	0	0	0
ENSOCUG00000002309	0	0	0	0	0
ENSOCUG00000002310	-1	0	0	0	0
ENSOCUG00000002312	0	0	0	0	0
ENSOCUG00000002315	0	0	0	0	0
ENSOCUG00000002316	0	0	0	0	0
ENSOCUG00000002320	0	0	0	0	0
ENSOCUG00000002322	0	0	0	0	0
ENSOCUG00000002323	0	0	0	0	0
ENSOCUG00000002324	0	0	0	0	0
ENSOCUG00000002325	0	0	0	0	0
ENSOCUG00000002326	0	0	0	0	0
ENSOCUG00000002332	0	0	0	0	0
ENSOCUG00000002334	0	0	0	0	0
ENSOCUG00000002336	0	0	0	0	1
ENSOCUG00000002338	1	0	0	0	0
ENSOCUG00000002339	1	0	0	0	0
ENSOCUG00000002341	1	0	0	0	1
ENSOCUG00000002344	0	0	0	0	0
ENSOCUG00000002346	0	0	0	0	0
ENSOCUG00000002350	0	0	0	0	0
ENSOCUG00000002352	0	0	0	0	0
ENSOCUG00000002353	0	0	0	0	0
ENSOCUG00000002357	-1	-1	-1	-1	-1
ENSOCUG00000002358	1	0	0	0	1
ENSOCUG00000002359	0	0	0	0	0
ENSOCUG00000002360	0	0	0	0	0
ENSOCUG00000002361	0	0	0	0	0
ENSOCUG00000002362	0	0	0	0	0
ENSOCUG00000002363	0	0	0	0	0
ENSOCUG00000002368	0	0	0	0	0
ENSOCUG00000002372	0	0	0	0	0
ENSOCUG00000002375	0	0	0	0	0
ENSOCUG00000002376	-1	0	0	0	0
ENSOCUG00000002378	0	0	0	0	0
ENSOCUG00000002379	0	0	0	0	0
ENSOCUG00000002380	0	0	0	0	0
ENSOCUG00000002382	0	0	0	0	-1
ENSOCUG00000002383	0	0	0	0	1
ENSOCUG00000002384	1	0	0	0	0
ENSOCUG00000002386	0	0	0	0	0
ENSOCUG00000002387	0	0	0	0	0
ENSOCUG00000002389	0	0	0	0	0
ENSOCUG00000002390	0	0	0	0	0
ENSOCUG00000002391	0	0	0	0	0
ENSOCUG00000002392	0	0	0	0	0
ENSOCUG00000002393	0	0	0	0	0
ENSOCUG00000002394	0	0	0	0	0
ENSOCUG00000002395	0	0	0	0	0
ENSOCUG00000002396	0	0	0	0	1
ENSOCUG00000002397	0	0	0	0	0
ENSOCUG00000002398	1	0	0	0	0
ENSOCUG00000002399	-1	0	0	0	-1
ENSOCUG00000002403	0	0	0	0	0
ENSOCUG00000002406	0	0	0	0	0
ENSOCUG00000002407	0	0	0	0	1
ENSOCUG00000002409	0	0	0	0	0
ENSOCUG00000002410	0	0	0	0	0
ENSOCUG00000002411	0	0	0	0	0
ENSOCUG00000002414	0	0	0	0	0
ENSOCUG00000002417	0	0	0	0	0
ENSOCUG00000002418	0	0	0	0	0
ENSOCUG00000002419	0	0	0	0	0
ENSOCUG00000002421	0	0	0	0	0
ENSOCUG00000002424	1	0	0	0	0
ENSOCUG00000002425	0	0	0	0	1
ENSOCUG00000002426	0	0	0	0	0
ENSOCUG00000002428	0	0	0	0	0
ENSOCUG00000002429	0	0	0	0	0
ENSOCUG00000002431	0	0	0	0	0
ENSOCUG00000002432	0	0	0	0	0
ENSOCUG00000002434	0	0	0	0	0
ENSOCUG00000002435	0	0	0	0	0
ENSOCUG00000002436	0	0	0	0	0
ENSOCUG00000002437	0	0	0	0	0
ENSOCUG00000002438	0	0	0	0	0
ENSOCUG00000002439	0	0	0	0	0
ENSOCUG00000002441	0	0	0	0	0
ENSOCUG00000002442	0	0	0	0	0
ENSOCUG00000002444	0	0	0	0	0
ENSOCUG00000002445	0	0	0	0	0
ENSOCUG00000002447	0	0	0	0	0
ENSOCUG00000002448	0	0	0	0	0
ENSOCUG00000002449	0	0	0	0	0
ENSOCUG00000002451	0	0	0	0	-1
ENSOCUG00000002455	1	0	0	0	0
ENSOCUG00000002456	0	0	0	0	0
ENSOCUG00000002458	0	0	0	0	0
ENSOCUG00000002461	0	0	0	0	0
ENSOCUG00000002462	0	-1	-1	0	-1
ENSOCUG00000002463	0	0	0	0	0
ENSOCUG00000002464	0	0	0	0	0
ENSOCUG00000002468	0	0	0	0	1
ENSOCUG00000002470	0	0	0	0	0
ENSOCUG00000002473	0	0	0	0	0
ENSOCUG00000002476	0	0	0	0	0
ENSOCUG00000002478	0	0	0	0	0
ENSOCUG00000002480	1	1	0	0	1
ENSOCUG00000002483	-1	0	0	0	0
ENSOCUG00000002484	0	0	0	0	0
ENSOCUG00000002485	1	1	0	0	0
ENSOCUG00000002486	0	0	0	0	1
ENSOCUG00000002487	-1	0	0	0	-1
ENSOCUG00000002489	0	0	0	0	0
ENSOCUG00000002492	0	0	0	0	1
ENSOCUG00000002494	0	0	0	0	0
ENSOCUG00000002495	0	0	0	0	0
ENSOCUG00000002496	0	0	0	0	1
ENSOCUG00000002497	0	0	0	0	0
ENSOCUG00000002498	0	0	0	0	0
ENSOCUG00000002500	-1	0	0	0	0
ENSOCUG00000002503	0	0	0	0	0
ENSOCUG00000002504	0	0	0	0	0
ENSOCUG00000002505	0	0	0	0	0
ENSOCUG00000002506	0	0	0	0	0
ENSOCUG00000002509	0	0	0	0	0
ENSOCUG00000002510	1	0	0	0	0
ENSOCUG00000002512	0	0	0	0	0
ENSOCUG00000002518	0	0	0	0	0
ENSOCUG00000002519	0	0	0	0	0
ENSOCUG00000002522	1	0	0	0	1
ENSOCUG00000002523	0	0	0	0	0
ENSOCUG00000002528	0	0	0	0	0
ENSOCUG00000002530	0	0	0	0	0
ENSOCUG00000002533	0	0	0	0	0
ENSOCUG00000002535	0	0	0	0	0
ENSOCUG00000002536	0	0	0	0	0
ENSOCUG00000002537	0	0	0	0	1
ENSOCUG00000002541	0	0	0	0	0
ENSOCUG00000002543	0	0	0	0	0
ENSOCUG00000002549	0	0	0	0	0
ENSOCUG00000002551	0	0	0	0	0
ENSOCUG00000002553	0	0	0	0	1
ENSOCUG00000002554	0	0	0	0	0
ENSOCUG00000002555	0	0	0	0	0
ENSOCUG00000002556	0	0	0	0	0
ENSOCUG00000002559	0	0	0	0	0
ENSOCUG00000002562	0	0	0	0	1
ENSOCUG00000002563	0	0	0	0	0
ENSOCUG00000002572	0	0	0	0	0
ENSOCUG00000002573	0	0	0	0	0
ENSOCUG00000002574	0	0	0	0	1
ENSOCUG00000002577	0	0	0	0	0
ENSOCUG00000002580	0	0	0	0	0
ENSOCUG00000002581	0	0	0	0	0
ENSOCUG00000002582	1	0	0	0	1
ENSOCUG00000002583	0	0	0	0	0
ENSOCUG00000002587	1	0	0	0	1
ENSOCUG00000002591	0	0	0	0	0
ENSOCUG00000002593	0	0	0	0	0
ENSOCUG00000002594	-1	-1	0	0	-1
ENSOCUG00000002595	0	0	0	0	0
ENSOCUG00000002596	0	0	0	0	0
ENSOCUG00000002598	0	0	0	0	0
ENSOCUG00000002601	0	0	0	0	0
ENSOCUG00000002603	0	0	0	0	0
ENSOCUG00000002604	0	0	0	0	0
ENSOCUG00000002610	0	0	0	0	0
ENSOCUG00000002611	0	0	0	0	1
ENSOCUG00000002613	1	0	0	0	1
ENSOCUG00000002619	0	0	0	0	0
ENSOCUG00000002623	0	0	0	0	0
ENSOCUG00000002624	1	1	0	0	1
ENSOCUG00000002626	0	0	0	0	0
ENSOCUG00000002627	0	0	0	0	0
ENSOCUG00000002628	0	0	0	0	0
ENSOCUG00000002629	0	0	0	0	0
ENSOCUG00000002631	0	0	0	0	0
ENSOCUG00000002636	0	0	0	0	0
ENSOCUG00000002637	0	0	0	0	0
ENSOCUG00000002638	0	0	0	0	0
ENSOCUG00000002640	0	0	0	0	0
ENSOCUG00000002641	0	0	0	0	0
ENSOCUG00000002643	0	0	0	0	0
ENSOCUG00000002647	0	0	0	0	0
ENSOCUG00000002652	0	0	0	0	0
ENSOCUG00000002653	0	0	0	0	0
ENSOCUG00000002657	0	0	0	0	0
ENSOCUG00000002658	0	0	0	0	1
ENSOCUG00000002660	0	0	0	0	0
ENSOCUG00000002662	0	0	0	0	0
ENSOCUG00000002663	0	0	0	0	0
ENSOCUG00000002665	0	0	0	0	0
ENSOCUG00000002669	0	0	0	0	0
ENSOCUG00000002670	0	0	0	0	0
ENSOCUG00000002671	0	0	0	0	0
ENSOCUG00000002672	0	0	0	0	1
ENSOCUG00000002673	0	0	0	0	1
ENSOCUG00000002676	0	0	0	0	0
ENSOCUG00000002677	0	0	0	0	0
ENSOCUG00000002679	0	0	0	0	0
ENSOCUG00000002682	-1	0	0	0	0
ENSOCUG00000002683	0	0	0	0	0
ENSOCUG00000002686	0	0	0	0	0
ENSOCUG00000002688	0	0	0	0	0
ENSOCUG00000002689	0	0	0	0	0
ENSOCUG00000002690	-1	0	0	0	0
ENSOCUG00000002694	0	0	0	0	0
ENSOCUG00000002695	0	0	0	0	0
ENSOCUG00000002699	0	0	0	0	0
ENSOCUG00000002702	0	0	0	0	0
ENSOCUG00000002704	0	0	0	0	0
ENSOCUG00000002705	0	0	0	0	1
ENSOCUG00000002706	1	1	0	0	1
ENSOCUG00000002707	0	0	0	0	0
ENSOCUG00000002712	0	0	0	0	0
ENSOCUG00000002715	0	0	0	0	1
ENSOCUG00000002716	0	0	0	0	0
ENSOCUG00000002718	0	0	0	0	0
ENSOCUG00000002719	0	0	0	0	0
ENSOCUG00000002720	0	0	0	0	0
ENSOCUG00000002722	0	0	0	0	0
ENSOCUG00000002724	0	0	0	0	0
ENSOCUG00000002725	1	0	0	0	0
ENSOCUG00000002727	0	0	0	0	0
ENSOCUG00000002728	0	0	0	0	0
ENSOCUG00000002730	0	0	0	0	1
ENSOCUG00000002733	1	0	0	0	0
ENSOCUG00000002736	0	0	0	0	0
ENSOCUG00000002737	0	0	0	0	0
ENSOCUG00000002738	0	0	0	0	0
ENSOCUG00000002739	0	0	0	0	0
ENSOCUG00000002740	-1	0	0	0	0
ENSOCUG00000002742	0	0	0	0	0
ENSOCUG00000002743	0	0	0	0	0
ENSOCUG00000002744	-1	0	0	0	0
ENSOCUG00000002746	0	0	0	0	0
ENSOCUG00000002748	1	0	0	0	1
ENSOCUG00000002751	0	0	0	0	0
ENSOCUG00000002752	0	0	0	0	0
ENSOCUG00000002754	1	0	0	0	0
ENSOCUG00000002756	0	0	0	0	0
ENSOCUG00000002759	0	0	0	0	0
ENSOCUG00000002760	0	0	0	0	0
ENSOCUG00000002762	0	0	0	0	0
ENSOCUG00000002763	0	0	0	0	-1
ENSOCUG00000002764	0	0	0	0	0
ENSOCUG00000002765	0	0	0	0	0
ENSOCUG00000002766	0	0	0	0	0
ENSOCUG00000002767	0	0	0	0	0
ENSOCUG00000002768	0	0	0	0	0
ENSOCUG00000002771	-1	0	0	0	0
ENSOCUG00000002775	0	0	0	0	0
ENSOCUG00000002776	0	0	0	0	0
ENSOCUG00000002777	0	0	0	0	0
ENSOCUG00000002778	0	0	0	0	0
ENSOCUG00000002779	0	0	0	0	0
ENSOCUG00000002780	0	0	0	0	0
ENSOCUG00000002781	1	0	0	0	1
ENSOCUG00000002782	0	0	0	0	0
ENSOCUG00000002784	0	0	0	0	0
ENSOCUG00000002785	0	0	0	0	0
ENSOCUG00000002786	0	0	0	0	0
ENSOCUG00000002788	1	0	0	0	1
ENSOCUG00000002790	0	0	0	0	1
ENSOCUG00000002791	0	0	0	0	0
ENSOCUG00000002793	0	0	0	0	0
ENSOCUG00000002794	0	0	0	0	0
ENSOCUG00000002795	0	0	0	0	0
ENSOCUG00000002798	0	0	0	0	0
ENSOCUG00000002801	0	0	0	0	0
ENSOCUG00000002802	0	0	0	0	0
ENSOCUG00000002803	0	0	0	0	0
ENSOCUG00000002805	0	0	0	0	0
ENSOCUG00000002807	0	0	0	0	0
ENSOCUG00000002809	0	0	0	0	0
ENSOCUG00000002811	0	0	0	0	0
ENSOCUG00000002813	0	0	0	0	1
ENSOCUG00000002814	1	0	0	0	0
ENSOCUG00000002815	1	0	0	0	0
ENSOCUG00000002819	1	0	0	0	1
ENSOCUG00000002820	1	0	0	0	0
ENSOCUG00000002821	0	0	0	0	0
ENSOCUG00000002827	0	0	0	0	0
ENSOCUG00000002828	1	1	0	0	1
ENSOCUG00000002832	0	0	0	0	0
ENSOCUG00000002834	0	0	0	0	0
ENSOCUG00000002835	0	1	0	0	1
ENSOCUG00000002836	1	0	1	0	1
ENSOCUG00000002838	0	0	0	0	0
ENSOCUG00000002839	0	0	0	0	0
ENSOCUG00000002840	0	0	0	0	0
ENSOCUG00000002844	0	0	0	0	0
ENSOCUG00000002845	0	0	0	0	0
ENSOCUG00000002846	0	0	0	0	0
ENSOCUG00000002847	0	0	0	0	0
ENSOCUG00000002849	1	1	0	0	1
ENSOCUG00000002851	0	0	0	0	0
ENSOCUG00000002852	0	0	0	0	0
ENSOCUG00000002855	0	0	0	0	0
ENSOCUG00000002857	0	0	0	0	0
ENSOCUG00000002858	1	0	0	0	0
ENSOCUG00000002859	0	0	0	0	1
ENSOCUG00000002861	0	0	0	0	0
ENSOCUG00000002862	0	0	0	0	0
ENSOCUG00000002863	0	0	0	0	0
ENSOCUG00000002865	0	0	0	0	0
ENSOCUG00000002867	0	0	0	0	0
ENSOCUG00000002868	1	0	0	0	1
ENSOCUG00000002869	0	0	0	0	0
ENSOCUG00000002872	0	0	0	0	0
ENSOCUG00000002873	0	0	0	0	0
ENSOCUG00000002874	1	0	0	0	1
ENSOCUG00000002876	0	0	0	0	0
ENSOCUG00000002879	0	0	0	0	0
ENSOCUG00000002881	0	0	0	0	0
ENSOCUG00000002882	-1	0	0	0	0
ENSOCUG00000002884	0	0	0	0	0
ENSOCUG00000002885	0	0	0	0	0
ENSOCUG00000002886	0	0	0	0	0
ENSOCUG00000002887	0	0	0	0	1
ENSOCUG00000002888	0	0	0	0	0
ENSOCUG00000002891	0	0	0	0	1
ENSOCUG00000002892	0	0	0	0	0
ENSOCUG00000002893	-1	0	1	0	0
ENSOCUG00000002894	0	0	0	0	0
ENSOCUG00000002895	0	0	0	0	0
ENSOCUG00000002897	0	0	0	0	1
ENSOCUG00000002898	0	0	0	0	1
ENSOCUG00000002900	0	0	0	0	0
ENSOCUG00000002902	0	0	0	0	0
ENSOCUG00000002904	0	0	0	0	0
ENSOCUG00000002908	0	0	0	0	0
ENSOCUG00000002909	-1	0	0	0	0
ENSOCUG00000002910	0	0	0	0	0
ENSOCUG00000002913	0	0	0	0	0
ENSOCUG00000002914	0	0	0	0	0
ENSOCUG00000002915	0	0	0	0	0
ENSOCUG00000002919	0	0	0	0	0
ENSOCUG00000002920	0	0	0	0	0
ENSOCUG00000002924	1	0	0	0	1
ENSOCUG00000002927	0	0	0	0	0
ENSOCUG00000002928	0	0	0	0	0
ENSOCUG00000002929	-1	0	0	0	0
ENSOCUG00000002936	0	0	0	0	-1
ENSOCUG00000002937	0	0	0	0	0
ENSOCUG00000002939	0	0	0	0	0
ENSOCUG00000002940	0	0	0	0	0
ENSOCUG00000002942	0	0	0	0	0
ENSOCUG00000002943	0	0	0	0	0
ENSOCUG00000002945	0	0	0	0	1
ENSOCUG00000002948	0	0	0	0	0
ENSOCUG00000002949	-1	0	0	0	0
ENSOCUG00000002950	0	0	0	0	0
ENSOCUG00000002951	0	0	0	0	0
ENSOCUG00000002952	0	0	0	0	-1
ENSOCUG00000002954	0	0	0	0	0
ENSOCUG00000002955	0	0	0	0	0
ENSOCUG00000002958	0	0	0	0	0
ENSOCUG00000002960	0	0	0	0	0
ENSOCUG00000002961	0	0	0	0	0
ENSOCUG00000002963	0	0	0	0	0
ENSOCUG00000002964	0	0	0	0	-1
ENSOCUG00000002965	0	0	0	0	0
ENSOCUG00000002966	0	0	0	0	0
ENSOCUG00000002970	0	0	0	0	0
ENSOCUG00000002972	0	0	0	0	0
ENSOCUG00000002973	0	0	0	0	0
ENSOCUG00000002974	1	1	0	0	1
ENSOCUG00000002975	0	0	0	0	0
ENSOCUG00000002976	0	0	0	0	0
ENSOCUG00000002977	0	0	0	0	0
ENSOCUG00000002981	0	0	0	0	0
ENSOCUG00000002983	0	-1	0	0	0
ENSOCUG00000002984	0	0	0	0	0
ENSOCUG00000002988	0	0	0	0	0
ENSOCUG00000002991	0	0	0	0	0
ENSOCUG00000002993	0	0	0	0	0
ENSOCUG00000002994	1	0	0	0	0
ENSOCUG00000002996	0	0	0	0	0
ENSOCUG00000002997	0	0	0	0	0
ENSOCUG00000002998	-1	0	0	0	0
ENSOCUG00000003001	0	0	0	0	0
ENSOCUG00000003002	0	0	0	0	0
ENSOCUG00000003003	0	0	0	0	0
ENSOCUG00000003006	0	0	0	0	0
ENSOCUG00000003008	1	0	0	0	1
ENSOCUG00000003009	0	0	0	0	0
ENSOCUG00000003010	0	0	0	0	0
ENSOCUG00000003012	0	0	0	0	0
ENSOCUG00000003015	0	0	0	0	1
ENSOCUG00000003016	0	0	0	0	0
ENSOCUG00000003018	0	0	0	0	1
ENSOCUG00000003020	0	0	0	0	0
ENSOCUG00000003021	1	0	0	0	0
ENSOCUG00000003023	0	0	0	0	0
ENSOCUG00000003025	0	0	0	0	0
ENSOCUG00000003026	0	0	0	0	0
ENSOCUG00000003027	0	0	0	0	0
ENSOCUG00000003028	0	0	0	0	0
ENSOCUG00000003029	0	0	0	0	0
ENSOCUG00000003031	0	0	0	0	0
ENSOCUG00000003032	0	0	0	0	0
ENSOCUG00000003035	0	0	0	0	0
ENSOCUG00000003036	-1	0	0	0	0
ENSOCUG00000003038	-1	0	0	0	0
ENSOCUG00000003039	0	0	0	0	0
ENSOCUG00000003042	0	0	0	0	0
ENSOCUG00000003043	0	0	0	0	0
ENSOCUG00000003044	0	0	0	0	0
ENSOCUG00000003045	0	0	0	0	0
ENSOCUG00000003046	0	0	0	0	0
ENSOCUG00000003047	0	0	0	0	1
ENSOCUG00000003048	-1	0	0	0	1
ENSOCUG00000003050	0	0	0	0	0
ENSOCUG00000003052	-1	0	0	0	0
ENSOCUG00000003053	0	0	0	0	0
ENSOCUG00000003055	0	0	0	0	0
ENSOCUG00000003056	0	0	0	0	0
ENSOCUG00000003057	0	0	0	0	0
ENSOCUG00000003059	0	0	0	0	0
ENSOCUG00000003060	0	0	0	0	0
ENSOCUG00000003061	0	0	0	0	0
ENSOCUG00000003062	0	0	0	0	0
ENSOCUG00000003063	-1	0	0	0	0
ENSOCUG00000003064	0	0	0	0	0
ENSOCUG00000003068	0	0	0	0	0
ENSOCUG00000003071	0	0	0	0	0
ENSOCUG00000003073	0	0	0	0	0
ENSOCUG00000003078	0	0	0	0	0
ENSOCUG00000003083	0	0	0	0	0
ENSOCUG00000003091	1	0	0	0	0
ENSOCUG00000003095	0	0	0	0	0
ENSOCUG00000003096	0	0	0	0	0
ENSOCUG00000003097	0	0	0	0	0
ENSOCUG00000003098	0	0	0	0	0
ENSOCUG00000003101	0	0	0	0	0
ENSOCUG00000003102	0	0	0	0	0
ENSOCUG00000003105	0	0	0	0	0
ENSOCUG00000003110	0	0	0	0	0
ENSOCUG00000003112	0	0	0	0	1
ENSOCUG00000003119	0	0	0	0	0
ENSOCUG00000003122	0	0	0	0	0
ENSOCUG00000003124	0	0	0	0	0
ENSOCUG00000003125	0	0	0	0	0
ENSOCUG00000003126	0	0	0	0	0
ENSOCUG00000003129	0	0	0	0	0
ENSOCUG00000003131	0	0	0	0	0
ENSOCUG00000003133	0	0	0	0	0
ENSOCUG00000003134	0	0	0	0	0
ENSOCUG00000003136	0	0	0	0	0
ENSOCUG00000003137	0	0	0	0	0
ENSOCUG00000003139	0	0	0	0	0
ENSOCUG00000003141	0	0	0	0	0
ENSOCUG00000003142	0	0	0	0	0
ENSOCUG00000003143	0	0	0	0	0
ENSOCUG00000003144	-1	0	0	0	0
ENSOCUG00000003145	0	0	0	0	0
ENSOCUG00000003148	0	0	0	0	0
ENSOCUG00000003150	0	0	0	0	0
ENSOCUG00000003152	0	0	0	0	0
ENSOCUG00000003153	0	0	0	0	0
ENSOCUG00000003155	1	1	0	0	1
ENSOCUG00000003157	0	0	0	0	0
ENSOCUG00000003160	0	0	0	0	0
ENSOCUG00000003163	0	0	0	0	0
ENSOCUG00000003165	1	1	0	0	1
ENSOCUG00000003168	0	0	0	0	0
ENSOCUG00000003169	0	0	0	0	0
ENSOCUG00000003170	0	0	0	0	0
ENSOCUG00000003173	0	0	0	0	0
ENSOCUG00000003174	0	0	0	0	0
ENSOCUG00000003176	0	0	0	0	0
ENSOCUG00000003178	0	0	0	0	0
ENSOCUG00000003179	0	0	0	0	0
ENSOCUG00000003181	-1	0	0	0	-1
ENSOCUG00000003182	0	0	0	0	0
ENSOCUG00000003185	1	0	0	0	0
ENSOCUG00000003186	0	0	0	0	0
ENSOCUG00000003187	0	0	0	0	0
ENSOCUG00000003188	0	0	0	0	0
ENSOCUG00000003189	0	0	0	0	0
ENSOCUG00000003190	0	0	0	0	0
ENSOCUG00000003191	-1	-1	0	0	0
ENSOCUG00000003196	0	0	0	0	0
ENSOCUG00000003198	0	0	0	0	0
ENSOCUG00000003199	0	0	0	0	0
ENSOCUG00000003200	-1	-1	0	0	0
ENSOCUG00000003201	0	0	0	0	0
ENSOCUG00000003202	0	0	0	0	0
ENSOCUG00000003203	0	0	0	0	0
ENSOCUG00000003204	1	0	0	0	0
ENSOCUG00000003208	1	0	0	0	0
ENSOCUG00000003209	1	0	0	0	1
ENSOCUG00000003211	0	0	0	0	0
ENSOCUG00000003212	1	0	0	0	0
ENSOCUG00000003213	0	0	0	0	0
ENSOCUG00000003214	-1	0	0	0	-1
ENSOCUG00000003215	0	0	0	0	0
ENSOCUG00000003217	0	0	0	0	0
ENSOCUG00000003221	0	0	0	0	0
ENSOCUG00000003226	0	0	0	0	0
ENSOCUG00000003227	0	0	0	0	0
ENSOCUG00000003228	0	0	0	0	0
ENSOCUG00000003231	0	0	0	0	0
ENSOCUG00000003233	0	0	0	0	0
ENSOCUG00000003234	0	0	0	0	0
ENSOCUG00000003236	0	0	0	0	0
ENSOCUG00000003237	0	0	0	0	0
ENSOCUG00000003245	0	0	0	0	0
ENSOCUG00000003246	0	0	0	0	1
ENSOCUG00000003247	0	0	0	0	1
ENSOCUG00000003248	0	0	0	0	0
ENSOCUG00000003249	1	0	0	0	1
ENSOCUG00000003250	0	0	0	0	0
ENSOCUG00000003251	0	0	0	0	0
ENSOCUG00000003252	0	0	0	0	0
ENSOCUG00000003254	1	0	0	0	0
ENSOCUG00000003255	0	0	0	0	0
ENSOCUG00000003257	0	0	0	0	0
ENSOCUG00000003258	-1	-1	0	0	0
ENSOCUG00000003262	0	0	0	0	0
ENSOCUG00000003263	0	0	0	0	0
ENSOCUG00000003265	0	0	0	0	0
ENSOCUG00000003266	0	0	0	0	0
ENSOCUG00000003267	0	0	0	0	0
ENSOCUG00000003271	0	0	0	0	0
ENSOCUG00000003273	0	0	0	0	0
ENSOCUG00000003275	0	0	0	0	0
ENSOCUG00000003276	1	0	0	0	1
ENSOCUG00000003282	0	0	0	0	0
ENSOCUG00000003283	0	0	0	0	0
ENSOCUG00000003284	0	0	0	0	0
ENSOCUG00000003285	0	0	0	0	1
ENSOCUG00000003287	0	0	0	0	0
ENSOCUG00000003290	0	0	0	0	0
ENSOCUG00000003291	0	0	0	0	0
ENSOCUG00000003292	0	0	0	0	0
ENSOCUG00000003294	0	0	0	0	0
ENSOCUG00000003295	0	0	0	0	0
ENSOCUG00000003296	0	0	0	0	0
ENSOCUG00000003298	0	0	0	0	0
ENSOCUG00000003299	0	0	0	0	0
ENSOCUG00000003303	1	0	0	0	1
ENSOCUG00000003309	0	0	0	0	0
ENSOCUG00000003313	1	0	0	0	1
ENSOCUG00000003316	0	0	0	0	1
ENSOCUG00000003319	1	0	0	0	0
ENSOCUG00000003320	0	0	0	0	0
ENSOCUG00000003322	0	0	0	0	0
ENSOCUG00000003323	1	0	0	0	0
ENSOCUG00000003324	0	0	0	0	0
ENSOCUG00000003326	0	0	0	0	0
ENSOCUG00000003327	0	0	0	0	0
ENSOCUG00000003328	0	0	0	0	0
ENSOCUG00000003333	0	0	0	0	0
ENSOCUG00000003336	0	0	0	0	0
ENSOCUG00000003337	0	0	0	0	0
ENSOCUG00000003338	0	0	0	0	0
ENSOCUG00000003340	0	0	0	0	0
ENSOCUG00000003341	-1	0	0	0	0
ENSOCUG00000003342	0	0	0	0	0
ENSOCUG00000003344	-1	0	0	0	0
ENSOCUG00000003347	0	0	0	0	0
ENSOCUG00000003348	0	0	0	0	0
ENSOCUG00000003350	0	0	0	0	0
ENSOCUG00000003351	0	0	0	0	0
ENSOCUG00000003354	-1	0	0	0	0
ENSOCUG00000003358	0	0	0	0	0
ENSOCUG00000003362	0	0	0	0	0
ENSOCUG00000003365	0	0	0	0	0
ENSOCUG00000003367	1	1	0	0	1
ENSOCUG00000003368	0	0	0	0	0
ENSOCUG00000003369	0	0	0	0	0
ENSOCUG00000003370	0	0	0	0	0
ENSOCUG00000003371	0	0	0	0	1
ENSOCUG00000003372	0	1	0	0	0
ENSOCUG00000003373	0	0	0	0	0
ENSOCUG00000003377	1	0	0	0	0
ENSOCUG00000003378	0	0	0	0	0
ENSOCUG00000003379	0	0	0	0	0
ENSOCUG00000003380	0	0	0	0	0
ENSOCUG00000003381	0	0	0	0	0
ENSOCUG00000003383	0	0	0	0	0
ENSOCUG00000003384	1	0	0	0	0
ENSOCUG00000003385	0	0	0	0	0
ENSOCUG00000003387	0	0	0	0	0
ENSOCUG00000003388	0	0	0	0	0
ENSOCUG00000003390	0	0	0	0	0
ENSOCUG00000003392	0	0	0	0	0
ENSOCUG00000003396	0	0	0	0	0
ENSOCUG00000003397	0	0	0	0	1
ENSOCUG00000003399	0	0	0	0	0
ENSOCUG00000003400	0	0	0	0	0
ENSOCUG00000003401	0	0	0	0	0
ENSOCUG00000003403	1	1	0	0	1
ENSOCUG00000003404	0	0	0	0	0
ENSOCUG00000003405	0	0	0	0	0
ENSOCUG00000003409	0	0	0	0	0
ENSOCUG00000003414	0	0	0	0	0
ENSOCUG00000003418	1	0	0	0	0
ENSOCUG00000003419	0	0	0	0	0
ENSOCUG00000003420	-1	0	0	0	0
ENSOCUG00000003425	0	0	0	0	0
ENSOCUG00000003426	0	0	0	0	0
ENSOCUG00000003429	0	0	0	0	0
ENSOCUG00000003430	0	0	0	0	0
ENSOCUG00000003431	0	0	0	0	0
ENSOCUG00000003432	0	0	0	0	0
ENSOCUG00000003434	0	0	0	0	0
ENSOCUG00000003439	0	0	0	0	0
ENSOCUG00000003441	0	0	0	0	0
ENSOCUG00000003444	0	0	0	0	0
ENSOCUG00000003446	0	0	0	0	0
ENSOCUG00000003448	0	0	0	0	1
ENSOCUG00000003450	0	0	0	0	0
ENSOCUG00000003451	0	0	0	0	0
ENSOCUG00000003452	-1	0	0	0	0
ENSOCUG00000003453	0	0	0	0	0
ENSOCUG00000003456	0	0	0	0	0
ENSOCUG00000003458	-1	0	0	0	0
ENSOCUG00000003462	0	0	0	0	0
ENSOCUG00000003464	0	0	0	0	0
ENSOCUG00000003468	0	0	0	0	0
ENSOCUG00000003469	0	0	0	0	1
ENSOCUG00000003472	0	0	0	0	0
ENSOCUG00000003473	0	0	0	0	1
ENSOCUG00000003475	0	0	0	0	0
ENSOCUG00000003476	0	0	0	0	0
ENSOCUG00000003477	0	0	0	0	0
ENSOCUG00000003478	0	0	0	0	0
ENSOCUG00000003479	0	0	0	0	1
ENSOCUG00000003481	0	0	0	0	0
ENSOCUG00000003482	0	0	0	0	0
ENSOCUG00000003483	0	0	0	0	0
ENSOCUG00000003484	0	0	0	0	0
ENSOCUG00000003488	0	0	0	0	0
ENSOCUG00000003491	0	0	0	0	0
ENSOCUG00000003495	0	0	0	0	0
ENSOCUG00000003496	0	0	0	0	0
ENSOCUG00000003499	0	0	0	0	0
ENSOCUG00000003504	0	0	0	0	0
ENSOCUG00000003505	0	0	0	0	0
ENSOCUG00000003506	0	0	0	0	0
ENSOCUG00000003507	0	0	0	0	0
ENSOCUG00000003512	0	0	0	0	0
ENSOCUG00000003513	1	0	0	0	0
ENSOCUG00000003516	-1	0	0	0	0
ENSOCUG00000003517	0	0	0	0	0
ENSOCUG00000003518	0	0	0	0	0
ENSOCUG00000003519	0	0	0	0	0
ENSOCUG00000003520	-1	0	0	0	0
ENSOCUG00000003521	0	0	0	0	0
ENSOCUG00000003525	0	0	0	0	0
ENSOCUG00000003526	0	0	0	0	0
ENSOCUG00000003527	0	0	0	0	0
ENSOCUG00000003528	0	0	0	0	0
ENSOCUG00000003532	0	0	0	0	0
ENSOCUG00000003533	0	0	0	0	0
ENSOCUG00000003534	0	0	0	0	0
ENSOCUG00000003535	1	0	0	0	1
ENSOCUG00000003536	0	0	0	0	1
ENSOCUG00000003537	0	0	0	0	0
ENSOCUG00000003542	0	0	0	0	0
ENSOCUG00000003543	0	0	0	0	0
ENSOCUG00000003544	0	0	0	0	0
ENSOCUG00000003547	0	0	0	0	0
ENSOCUG00000003553	0	0	0	0	0
ENSOCUG00000003554	0	0	0	0	0
ENSOCUG00000003561	0	0	0	0	0
ENSOCUG00000003567	0	0	0	0	0
ENSOCUG00000003568	0	0	0	0	0
ENSOCUG00000003569	0	0	0	0	0
ENSOCUG00000003571	0	0	0	0	0
ENSOCUG00000003573	0	0	0	0	0
ENSOCUG00000003574	0	0	0	0	0
ENSOCUG00000003580	0	0	0	0	0
ENSOCUG00000003582	0	0	0	0	0
ENSOCUG00000003584	0	0	0	0	0
ENSOCUG00000003587	0	0	0	0	0
ENSOCUG00000003588	0	0	0	0	0
ENSOCUG00000003591	0	0	0	0	0
ENSOCUG00000003592	0	0	0	0	0
ENSOCUG00000003593	0	0	0	0	0
ENSOCUG00000003594	1	0	0	0	1
ENSOCUG00000003596	0	0	0	0	0
ENSOCUG00000003598	0	0	0	0	0
ENSOCUG00000003599	1	0	0	0	1
ENSOCUG00000003600	0	0	0	0	0
ENSOCUG00000003601	0	0	0	0	0
ENSOCUG00000003602	0	0	0	0	0
ENSOCUG00000003603	0	0	0	0	0
ENSOCUG00000003604	0	0	0	0	0
ENSOCUG00000003606	1	0	0	0	1
ENSOCUG00000003607	0	0	0	0	0
ENSOCUG00000003608	0	0	0	0	0
ENSOCUG00000003609	-1	0	0	0	0
ENSOCUG00000003611	0	0	0	0	0
ENSOCUG00000003612	0	0	0	0	0
ENSOCUG00000003613	0	0	0	0	0
ENSOCUG00000003615	0	0	0	0	0
ENSOCUG00000003617	0	0	0	0	0
ENSOCUG00000003619	0	0	0	0	0
ENSOCUG00000003620	0	0	0	0	0
ENSOCUG00000003623	0	0	0	0	0
ENSOCUG00000003624	0	0	0	0	0
ENSOCUG00000003626	-1	0	0	0	0
ENSOCUG00000003627	0	0	0	0	0
ENSOCUG00000003630	0	0	0	0	0
ENSOCUG00000003631	0	0	0	0	0
ENSOCUG00000003633	0	0	0	0	0
ENSOCUG00000003634	0	0	0	0	0
ENSOCUG00000003636	0	0	0	0	0
ENSOCUG00000003637	1	0	0	0	1
ENSOCUG00000003639	0	0	0	0	0
ENSOCUG00000003642	0	0	0	0	0
ENSOCUG00000003644	0	0	0	0	0
ENSOCUG00000003646	0	0	0	0	0
ENSOCUG00000003647	0	0	0	0	0
ENSOCUG00000003648	0	0	0	0	0
ENSOCUG00000003654	0	0	0	0	0
ENSOCUG00000003657	0	0	0	0	0
ENSOCUG00000003662	0	0	0	0	0
ENSOCUG00000003663	1	0	0	0	0
ENSOCUG00000003664	0	0	0	0	0
ENSOCUG00000003666	0	0	0	0	0
ENSOCUG00000003668	1	1	0	0	0
ENSOCUG00000003672	0	0	0	0	0
ENSOCUG00000003674	0	0	0	0	0
ENSOCUG00000003675	0	0	0	0	0
ENSOCUG00000003678	1	0	0	0	1
ENSOCUG00000003679	0	1	1	1	1
ENSOCUG00000003680	0	0	0	0	0
ENSOCUG00000003681	-1	0	0	0	0
ENSOCUG00000003683	0	0	0	0	0
ENSOCUG00000003685	0	0	0	0	0
ENSOCUG00000003686	0	0	0	0	0
ENSOCUG00000003687	0	0	0	0	0
ENSOCUG00000003688	0	0	0	0	0
ENSOCUG00000003689	0	0	0	0	1
ENSOCUG00000003690	0	0	0	0	0
ENSOCUG00000003691	0	0	0	0	0
ENSOCUG00000003692	-1	0	0	0	0
ENSOCUG00000003695	0	0	0	0	-1
ENSOCUG00000003696	0	0	0	0	0
ENSOCUG00000003698	0	0	0	0	0
ENSOCUG00000003699	0	0	0	0	0
ENSOCUG00000003700	-1	0	0	0	0
ENSOCUG00000003706	0	0	0	0	0
ENSOCUG00000003709	0	0	0	0	0
ENSOCUG00000003710	0	0	0	0	0
ENSOCUG00000003711	0	0	0	0	0
ENSOCUG00000003712	1	0	0	0	1
ENSOCUG00000003714	0	0	0	0	1
ENSOCUG00000003719	0	0	0	0	0
ENSOCUG00000003720	0	0	0	0	0
ENSOCUG00000003722	0	0	1	1	0
ENSOCUG00000003723	0	0	0	0	0
ENSOCUG00000003724	1	1	0	0	0
ENSOCUG00000003726	0	0	0	0	0
ENSOCUG00000003727	0	0	0	0	0
ENSOCUG00000003728	1	0	0	0	0
ENSOCUG00000003729	0	0	0	0	0
ENSOCUG00000003731	0	0	0	0	0
ENSOCUG00000003733	-1	0	0	0	0
ENSOCUG00000003736	0	0	0	0	0
ENSOCUG00000003742	0	0	0	0	0
ENSOCUG00000003743	0	0	0	0	-1
ENSOCUG00000003744	0	0	0	0	0
ENSOCUG00000003746	0	0	0	0	0
ENSOCUG00000003747	0	0	0	0	0
ENSOCUG00000003750	0	0	0	0	0
ENSOCUG00000003752	0	0	0	0	0
ENSOCUG00000003754	0	0	0	0	0
[truncated: 9,536 more rows]

## Sheet: Sheet1
DE Genes	WK1_01_L	WK1_02_L	WK1_03_L	WK1_04_L	WK1_05_L	WK1_06_L	WK2_01_L	WK2_02_L	WK2_03_L	WK2_04_L	WK2_05_L	WK2_06_L	WK4_01_L	WK4_02_L	WK4_03_L	WK4_04_L	WK4_05_L	WK4_06_L	WK8_01_L	WK8_02_L	WK8_03_L	WK8_04_L	WK8_05_L	WK1_01_R	WK1_02_R	WK1_03_R	WK1_04_R	WK1_05_R	WK1_06_R	WK16_01_R	WK16_02_R	WK16_03_R	WK16_04_R	WK16_05_R	WK16_06_R	WK2_01_R	WK2_02_R	WK2_03_R	WK2_04_R	WK2_05_R	WK2_06_R	WK4_01_R	WK4_02_R	WK4_03_R	WK4_04_R	WK4_05_R	WK4_06_R	WK8_01_R	WK8_02_R
N/A	-0.526134	1.63475	2.38971	2.21486	1.78174	2.60133	-0.64844	-0.597347	-0.999622	-0.450862	-0.554892	-0.643395	-2.10427	-0.870598	-0.803725	-0.00987927	0.58598	-1.00706	-1.01882	-0.373298	-0.877869	0.47938	-1.30004	-0.222679	-0.452207	0.100661	-0.856881	-0.178393	-0.0232036	-0.354519	-0.769486	-1.31763	-0.87256	0.513284	-1.80179	0.0473793	-0.697767	-1.79479	-1.31382	0.912642	0.291754	-2.81195	-0.261409	0.753579	0.986876	0.112717	-0.385305	-0.84329	0.11101
FGD1	4.77383	6.22336	6.4858	6.25283	5.96116	6.27331	4.58656	4.88129	4.6689	5.1005	5.15288	4.58043	4.73561	5.02374	4.81823	4.8327	5.05607	4.88951	4.52566	4.9121	4.8518	4.87123	4.98198	4.94424	4.80014	5.25666	4.96219	4.88206	4.86869	4.65941	4.41568	4.59009	4.63892	4.92325	4.76032	4.78024	4.6275	4.66439	4.70065	5.01758	4.71319	4.65636	4.67609	5.08954	4.95782	5.01306	4.86146	4.47081	5.05802
GLIPR2	1.22677	3.64407	3.43927	3.14398	2.9475	2.27534	0.841885	1.7518	0.694275	2.9284	2.29449	1.80978	1.01911	1.36644	0.333778	1.71391	1.21401	0.784356	2.27396	1.17267	2.75339	0.394491	0.942819	2.18806	1.06485	1.92169	1.36102	1.892	2.42014	0.538566	0.695182	1.20021	-0.87256	0.0503116	0.435251	1.19281	1.12039	1.41033	1.73454	0.912642	0.060428	-0.00459558	1.77308	1.37025	1.47927	0.984709	0.736686	1.29136	1.54235
GNE	2.38431	4.10164	3.14411	3.56161	3.52244	3.40172	2.13915	1.8807	2.1703	3.17574	2.94907	2.10384	2.20731	2.64997	2.3662	2.75951	2.74126	2.30373	2.4052	2.18252	2.79333	2.53001	2.77607	1.84989	2.10766	2.63671	2.5562	2.06446	2.79417	1.7289	1.98754	2.21162	2.21989	2.46291	2.13232	2.3339	1.87448	2.15423	2.26017	2.48318	1.72669	1.83191	2.68526	3.06263	2.28414	2.56967	2.6871	2.18004	2.61351
RAD18	-0.151739	0.756543	0.535558	0.743854	1.65689	0.69038	0.244644	-0.131684	0.198317	0.909541	0.46977	0.24969	0.514636	-0.404934	-1.25118	0.303279	0.341561	0.336897	-0.677786	0.112129	0.32649	-0.0060469	-0.162534	0.242985	-0.555301	-0.181738	-0.522462	0.00217889	-1.13283	-1.2874	-0.203889	-1.07663	-1.25958	-1.25225	0.0347135	-0.353159	-0.190807	0.0796807	-0.685791	0.0560064	-0.0708166	0.126649	-0.460718	0.215922	-0.372205	-0.40575	-0.772328	-0.00930013	-0.409822
GYS1	9.57292	8.45016	7.97987	7.91111	7.58388	7.81078	9.1383	9.09755	9.00773	8.18762	8.36119	9.00072	9.55693	9.27169	9.43571	9.33112	8.79992	9.64351	9.30092	9.49811	8.84746	9.43349	9.2388	9.34919	9.67774	9.1473	9.09218	9.32768	8.97246	9.18584	9.08644	9.32006	9.2037	9.18633	9.34587	8.91858	9.29532	9.21993	9.49653	8.69996	9.14985	9.39537	8.79763	9.22236	9.42214	9.03904	9.3501	8.98953	9.01215
ZNF503	3.04541	3.81214	4.33724	4.23936	3.69906	4.01434	3.11406	3.41548	2.47516	3.52208	3.27012	3.84387	2.24824	3.08138	2.69026	2.66683	3.94307	2.45237	2.60567	2.91948	2.43777	1.23274	3.31271	2.50394	2.96127	2.98819	2.57956	2.92594	3.16999	3.40798	3.71851	2.93029	3.4536	3.55166	3.89468	3.14764	3.82579	3.07421	3.17511	3.23457	3.09911	3.03772	3.50207	3.74957	3.32823	3.25208	2.46975	3.29493	3.18036
PPP1R32	-0.151739	-0.913308	-1.32838	-1.85949	-1.72326	-1.75893	0.385507	-0.0354683	0.694275	-0.23405	1.38154	0.895025	0.217655	0.16335	0.498837	0.43758	0.889049	0.336897	-1.75579	0.764205	0.575849	-0.56244	1.20246	1.01921	1.96594	1.88493	1.43974	0.95911	0.727769	0.538566	0.259083	-0.870176	0.821336	0.673748	0.748409	0.494838	-0.553377	0.816646	0.27114	1.53305	1.51415	-0.00459558	0.141946	0.934151	1.37102	0.984709	0.28212	-0.00930013	1.44166
FRMPD1	1.48716	2.47275	2.01076	1.53811	1.32883	2.22011	0.513831	-0.131684	-0.0426909	0.316965	-0.127471	0.173741	-0.267772	-0.0534617	0.715649	0.500315	0.201836	-0.063641	0.907177	0.597556	0.748316	-0.126341	0.520992	-0.177591	0.956599	-0.747335	-0.625555	1.58714	-0.251473	0.925589	0.0129221	0.432387	0.24943	-0.63558	-0.361215	-0.242127	0.183588	0.16457	0.436199	-1.24656	0.291754	-1.22699	0.141946	-1.93092	0.461785	-2.15577	0.0507943	-0.00930013	-0.685457
HMGB2	3.58007	3.45381	4.37095	3.87245	3.79731	3.66444	3.83084	3.96162	3.08784	4.10747	4.40865	3.62607	3.48498	2.84037	3.06087	3.82745	4.30113	3.5165	3.35506	3.53651	3.34226	3.99034	3.3299	2.85261	2.93299	2.9531	2.98535	2.99153	3.41691	2.60189	2.26614	2.46306	2.86653	2.94656	2.55073	3.0419	3.0373	2.46991	2.9381	2.99559	2.884	2.63651	2.68526	3.19317	3.0526	2.88065	2.60405	2.73644	3.01498
SLC43A2	7.72021	7.71262	7.871	7.9796	8.10786	8.28052	8.54573	8.11083	7.59525	7.36257	7.61866	8.27816	6.852	7.34141	6.54854	7.80351	7.51226	8.12084	6.86096	7.49583	6.82649	8.01565	7.06832	6.43235	6.24488	6.38236	6.57484	6.14953	7.15719	6.09944	6.09495	6.29641	6.57962	7.43961	6.87518	7.58207	7.16054	6.54159	6.36694	7.00169	7.4153	7.16294	6.72066	6.96952	6.54458	6.5285	7.089	5.85292	6.65017
RILP	4.24841	2.60072	3.01929	2.81945	2.26074	3.15166	4.42481	4.25589	3.84069	2.84351	3.35862	4.55861	5.02354	4.43231	4.61806	3.62168	3.89851	4.55695	4.91191	4.5809	3.76599	4.054	4.36103	4.70015	4.77063	3.63948	3.78698	4.11929	4.15646	4.48918	5.15936	4.86859	5.15242	4.47204	4.7418	4.39315	4.85682	4.37291	4.59525	4.4631	5.04664	5.11681	4.30206	4.57234	4.19435	4.27202	4.50165	5.26523	4.2189
SERPINF1	8.44573	10.4455	9.61496	9.47626	9.6101	9.68927	8.57473	8.30795	8.27385	8.79941	8.38628	8.43557	8.2325	8.04527	7.94244	8.70363	8.5052	8.15836	8.30444	8.27671	8.56355	8.09549	8.47639	8.32426	8.23702	7.94403	8.22533	8.05714	8.35487	7.76319	7.96452	8.05285	7.66085	7.76467	7.62895	8.04069	8.12157	8.07676	8.26068	7.46098	7.89795	7.91505	7.70749	7.63638	7.93805	7.4056	7.59496	7.99082	7.89373
SMYD4	2.0499	3.36386	2.85336	3.16731	3.29262	3.1919	2.41227	1.78011	2.15495	2.30247	2.00768	1.5951	1.93812	1.77117	1.82978	2.34712	2.14828	1.86751	1.34332	1.61599	1.5868	2.51319	2.2282	1.60288	2.0065	1.88716	1.88128	1.79736	1.56527	1.66255	1.38393	1.85229	1.51798	1.98429	1.32301	1.94644	1.20405	1.93107	1.11037	1.35783	1.51689	1.94756	1.86377	1.57279	1.55247	1.75112	2.09891	1.42964	1.88884
PTGIS	1.6138	2.04792	1.64982	1.73469	1.10814	1.43545	1.18806	2.42819	1.2167	2.554	2.42633	1.88315	2.12179	2.12079	1.79718	1.63223	1.08738	1.17515	2.1511	1.90171	2.24962	1.28083	2.69394	1.53475	0.879637	1.70684	1.69637	1.4693	2.42014	1.55694	1.82506	1.33146	-0.00582701	1.73568	0.748409	1.84848	1.68366	1.72179	1.96821	2.43901	1.09145	2.37127	2.5723	1.28409	1.76244	0.892591	0.812635	1.81306	2.95536
MFSD4B	3.97872	2.98188	2.91955	3.17139	3.38157	3.37668	4.28792	3.44913	4.68605	3.27926	2.66928	3.41137	4.30512	3.82189	4.21716	3.54935	2.56237	3.41662	4.20099	3.93413	3.57871	4.21738	3.72676	3.23675	3.75859	3.5187	4.02683	4.20473	3.65542	4.71464	4.67809	4.67208	4.70709	3.98297	3.72625	3.74782	3.69455	4.68813	3.35087	2.58126	3.60833	4.6932	4.09501	2.00319	3.02905	3.53708	3.74155	4.50197	3.57044
ADAMTS9	2.55818	4.95144	3.03058	3.31966	3.62182	3.44451	3.48672	2.14989	1.78328	4.27779	3.14555	2.20269	2.92758	3.04542	1.55617	2.52316	2.69857	1.48233	2.79539	1.80302	2.733	1.65388	1.97298	2.81406	2.26724	2.82313	1.75911	2.78508	2.44579	1.40291	1.82506	1.59797	1.57914	2.22456	1.89865	3.14764	1.76855	1.74953	2.8488	3.47226	2.75603	2.28959	3.18954	2.59264	2.07002	3.69086	1.08182	2.2552	2.43294
ADCYAP1R1	-0.526134	-1.56538	-0.139347	-0.350473	0.697075	-0.505171	-2.2334	-0.902202	-0.999622	0.714724	0.653216	-0.391856	-1.21119	0.0224871	-1.01018	-0.530711	0.659043	-1.90014	-0.402151	-0.624837	-0.116028	-0.743012	0.574431	-0.585249	-1.22273	-0.346798	-1.92101	-0.625852	-1.29329	0.00805106	-1.02103	-1.96971	-1.25958	-0.63558	-1.14971	-0.139034	-3.36073	-0.320857	-1.60333	-0.76113	-1.29321	-2.07498	-0.357625	-2.41635	-1.19533	-0.971347	-2.15084	-0.611965	-1.23294
NFKBIZ	0.868726	2.2663	1.51158	1.28556	1.72066	1.52932	1.90176	1.27712	2.2258	2.22843	2.99227	1.70575	0.580225	1.6319	1.35547	1.51558	2.04029	0.718768	1.09665	1.28663	0.938419	1.45862	0.675715	1.16636	1.28972	1.76868	2.02044	0.95911	0.452134	0.679428	1.93539	2.11775	1.48292	1.10764	0.748409	0.835875	0.936948	1.18503	0.180942	1.58802	1.51415	0.960639	1.47089	0.30612	1.37102	1.37348	1.25515	0.822972	1.44166
ARL5A	-0.622239	-0.588934	0.122844	-0.10575	-1.02726	0.111096	-0.312837	-0.741737	-2.27151	-1.33119	-1.24455	-0.370092	0.229968	-0.195965	0.187592	-1.35383	-0.395404	-0.115339	0.701893	-0.362948	-0.408662	-1.19047	-0.656028	-0.961936	-0.55637	-1.08668	-0.591757	-0.576855	0.140923	-0.474813	0.573523	-0.372436	0.349589	0.274485	-0.52168	-0.459719	0.123836	-0.676355	-0.804242	-0.227448	-0.527674	-0.117442	0.151066	-1.03783	-1.70357	0.081903	-0.992503	-0.0674609	-0.394846
AKR7L	4.06567	1.8073	2.752	2.44154	3.10755	2.69737	3.96166	4.68576	3.4134	4.04891	3.18041	4.1443	4.47497	4.83959	4.19682	4.56297	4.22332	4.33995	4.47772	4.34921	4.14739	4.06825	4.25823	4.27693	4.64436	3.90504	4.10643	4.70027	3.85784	4.19404	4.1146	4.93756	4.58533	4.74049	4.37812	4.12886	4.9044	4.07349	5.00143	3.97609	4.16206	4.4152	4.56851	4.1383	4.85276	4.62861	4.12662	4.28222	4.20299
SH3BP2	1.81701	3.64778	2.5708	2.73928	2.9206	2.26173	2.15891	1.97612	1.2167	2.85144	2.69041	1.85911	1.01911	1.3953	1.47921	1.45352	2.30219	0.577905	1.41414	1.24963	2.54694	1.18299	1.42243	1.72485	1.43128	1.47917	1.21947	1.79736	2.57925	0.382447	0.0785104	0.777523	0.325379	0.673748	0.817122	1.6612	0.669015	1.14381	1.53053	1.81234	1.36976	0.557283	1.41375	1.63676	2.30391	1.80265	1.30859	1.17231	2.16465
LYRM7	3.19876	2.2663	1.51158	1.7888	2.64461	2.23412	3.24001	3.77521	3.6844	3.28513	3.27713	3.48392	4.13003	4.33141	3.63368	3.89117	3.63887	3.81998	4.37578	3.61584	3.49641	4.4768	3.51075	4.10268	4.07135	3.71472	3.82168	3.95364	3.12307	3.72484	4.01502	4.78708	4.14064	3.87153	4.00188	3.62137	4.15497	3.60893	4.70045	4.26229	4.10292	4.15383	4.24178	4.03321	4.03201	4.4196	3.9493	4.70327	3.52194
EXOC6	5.03073	2.89092	3.28279	3.33792	3.27409	3.54345	5.32228	5.22344	4.34128	4.72447	5.48573	4.12163	4.19951	5.0027	5.47054	5.70478	5.04115	5.37598	4.66861	5.31712	5.03424	5.39858	4.85512	4.52881	4.03189	5.1834	4.66532	4.25901	4.64577	4.41051	4.26438	4.31833	4.0871	4.58064	4.82757	5.15146	4.28553	4.12009	4.10633	4.38377	4.11051	3.68524	4.01562	5.29101	4.88723	5.15711	4.68458	4.21999	5.01936
ELP6	3.28503	1.95519	3.51761	3.51422	3.15795	3.87825	3.50999	4.24156	1.85543	3.80525	2.51194	2.01957	3.62365	3.64097	4.28091	3.54935	3.63887	4.33963	2.45799	3.54127	3.25321	3.32164	2.71788	4.46627	2.91381	4.09866	4.34918	3.86308	4.15257	4.3747	2.60347	4.51985	4.33689	4.55682	4.25814	4.41873	4.61464	2.59753	4.5599	3.21724	2.25111	3.94738	3.50891	3.74151	4.37803	4.63628	5.26363	1.92777	4.38177
ANO5	6.31563	3.91728	4.13759	4.36043	4.01105	4.36877	6.76378	6.33733	6.82693	6.08326	5.46441	6.25488	6.98129	6.04713	6.76866	6.43708	5.90369	6.77884	6.41914	6.47119	6.41275	6.89554	6.3615	5.91931	6.23526	6.30795	6.47248	6.32305	5.84866	6.8386	6.94008	6.73221	7.10438	6.16222	6.39297	6.32209	6.47374	6.80057	6.45857	5.50744	6.15617	6.70834	5.97977	5.89926	5.80033	6.45927	6.53075	6.66347	6.09383
N/A	1.37719	-0.124812	0.136288	0.629898	-0.384455	0.268553	1.40219	1.54949	0.795558	0.782628	1.38154	1.67853	0.971015	0.965904	1.22012	0.371991	1.94125	1.8003	0.628875	1.72431	0.213279	1.45862	0.942819	2.19665	2.35515	1.20872	1.48992	1.40657	1.1891	0.111145	0.419547	-0.13321	0.712402	1.2159	1.69464	1.77117	1.42934	0.52714	0.781335	2.10394	1.72669	0.557283	-0.00615235	2.13209	1.57997	2.03585	1.75605	0.305573	2.0324
ASAP3	2.74688	3.53215	3.0079	3.40297	3.47237	2.83984	2.25386	2.2295	2.26164	4.08955	3.71898	2.85303	1.93386	2.34442	2.7406	2.91727	2.87761	1.76824	2.21384	2.54509	3.65656	2.0366	3.15502	2.42575	2.32644	2.69096	2.56792	2.57293	3.57635	1.88252	1.32812	2.06842	1.41502	1.71122	1.17222	2.59544	1.39416	2.45314	1.49353	2.4088	1.72669	1.09494	2.18527	1.60158	2.50511	2.02142	1.83101	1.75209	3.11646
DNAJA4	5.24743	6.26237	6.47665	6.44113	5.72504	6.17499	5.22016	6.46309	5.23597	6.63172	7.53531	5.11784	5.48818	6.68363	6.7442	6.85749	7.96158	6.71509	5.70273	6.47018	6.05851	6.34657	6.99734	6.80092	6.7522	7.57477	6.75879	6.85356	7.7758	5.83719	5.94146	6.29774	5.53083	7.60137	7.10811	6.6873	6.35866	6.43136	5.84421	7.98434	5.61768	6.01566	6.49477	8.03795	7.81224	7.77778	7.12016	5.43809	7.54159
TRIM45	4.43494	3.55207	3.72299	3.89334	3.54022	3.71306	4.19526	4.7602	4.08534	4.80627	5.23369	4.11149	4.49138	4.96951	5.21568	5.19721	4.96215	4.66101	4.83417	5.28777	4.9484	4.66525	5.38272	4.80215	5.04626	5.06721	5.02576	4.56217	4.41203	4.48438	4.41796	4.72875	4.31377	4.9002	4.36527	4.25328	4.12308	4.16199	4.59088	4.44088	4.0565	4.38116	4.36748	4.31972	5.03053	4.79737	4.62789	4.29671	5.02807
CHPF2	3.19633	4.19075	3.62209	3.67709	3.62861	3.27703	2.62515	2.60309	2.56612	3.5399	3.06885	3.00332	2.39835	2.21783	1.86681	2.41675	2.49522	1.87054	2.37294	2.30892	2.54401	1.89977	2.21665	2.86166	2.47157	2.027	2.3921	2.67361	2.88059	2.15717	2.32785	2.03235	1.86729	2.11847	2.0913	2.71586	2.4349	2.53704	2.01125	2.49545	2.30107	2.32992	2.63064	1.94317	2.86645	1.92845	2.2687	2.33497	2.48767
MAMDC2	2.21882	1.70763	2.49129	2.26662	2.11409	1.68018	2.03606	2.81124	2.67447	4.54792	5.61019	2.57162	2.26828	2.69709	3.76916	4.02521	4.71044	2.64123	2.86219	2.71756	4.48883	2.76795	4.72233	1.97497	2.31186	3.58895	2.86273	2.8805	3.72515	2.96052	2.79123	2.27822	2.00576	1.9598	2.26122	3.391	2.63173	3.45735	1.99493	3.84373	2.38236	1.71161	3.41739	3.99304	3.63951	3.18246	2.66678	2.52189	3.76358
MICU3	2.20279	1.5099	1.46239	1.95577	2.07802	2.54626	2.81099	2.30496	3.13692	1.8235	1.747	2.2952	3.62365	3.04542	3.35008	2.36358	2.09398	2.91455	3.23919	2.90766	2.38647	3.55467	2.66959	2.49701	2.438	2.61443	3.00757	2.76021	2.3808	3.70025	3.63378	3.45655	3.44512	3.36834	2.93775	2.76454	2.95517	3.44891	2.61045	2.4088	3.00447	3.37787	2.69728	1.83158	1.99905	3.01779	3.01105	3.15278	2.67395
PLEKHG3	2.41247	2.69693	2.44139	2.11955	2.55122	2.35441	2.41045	2.32322	2.13208	2.6297	3.352	3.02498	2.45469	2.96109	2.50855	2.47711	3.38797	1.979	3.19841	2.43406	2.31967	1.95001	2.84292	2.40367	2.32644	2.31617	1.89568	2.45387	2.6136	2.04758	2.16409	1.93718	1.86016	2.24174	2.04907	2.14254	1.59346	2.13332	2.02116	3.31008	2.79425	1.62545	2.8123	2.27295	2.66648	2.72909	2.03503	2.03403	2.86752
N/A	-0.496518	0.380722	2.09428	2.6712	1.48096	3.06419	-1.22109	-0.279271	-0.627653	1.09671	-0.930025	0.867808	0.529988	-0.541542	-0.470302	-2.08342	-0.305072	-2.7293	0.870261	-0.948483	-0.125679	-2.67171	-0.818739	-0.143809	-2.78412	-1.2919	0.112692	0.421876	0.757567	-1.16911	0.125816	-1.09001	-1.10403	0.179996	-1.49811	-0.564055	0.545517	0.993201	0.23842	0.282182	0.374809	-0.727886	-0.688285	1.03361	0.397015	0.507883	-1.03447	-0.0940824	-1.29415
VXN	1.19471	-0.285277	0.898128	0.462441	0.379105	-0.70448	0.451095	1.99902	1.92414	2.67508	2.46364	0.986656	2.6658	2.99918	3.31729	2.66683	2.25583	2.03397	2.19323	2.84703	2.22062	2.8177	2.69394	2.06214	2.07352	2.9795	1.89568	2.85723	1.87663	2.58408	2.61456	2.90241	2.55568	3.99821	3.54568	2.36931	2.04299	2.1121	1.7659	2.8181	1.09145	2.28959	2.69728	2.94121	3.3569	3.30664	2.18544	1.89054	3.87075
CDH6	-1.03309	-1.43414	-0.190877	-0.274524	-0.0827991	-0.935805	-0.517196	0.367887	-0.229104	0.714724	1.68516	-0.787785	-0.663701	-0.218521	-0.623153	0.231129	-0.822826	-1.53757	0.20357	-0.493592	0.748316	-0.949463	0.407782	-1.5561	-1.06226	-0.533211	-0.856881	0.00217889	-1.29329	0.679428	-0.658455	-1.31763	-1.7901	-2.35179	0.145745	-0.0428185	-0.858232	-0.716786	-1.31382	0.461263	-0.215206	-0.937481	-0.171212	-0.0944183	-0.372205	-0.860316	-0.565877	-0.0814499	0.11101
SIGMAR1	1.56447	2.25662	2.30853	2.0474	2.19491	1.94151	0.631668	1.23915	1.2167	1.99074	1.97083	1.23107	1.35516	1.58257	1.26666	1.13555	1.81904	1.31487	1.70364	1.3227	1.0743	-0.401976	1.82649	1.18375	1.86972	1.40322	1.09529	1.52943	1.85765	0.610716	1.12582	1.28902	0.24943	1.14464	0.345054	1.30677	1.20405	1.14381	1.70248	1.32229	1.31823	1.02935	1.65476	1.23901	1.47927	1.52435	1.14194	0.699237	1.75312
ADAMTS8	-1.03309	1.63475	1.9644	1.4735	0.957465	0.844413	-0.64844	0.219789	0.795558	3.18204	0.141716	-0.787785	-0.388066	-0.308719	-0.318299	1.65997	0.427718	-0.45957	0.746712	0.597556	3.08641	-1.47998	1.20246	1.46538	0.572455	1.90343	1.12735	3.07459	1.83841	0.382447	0.0129221	0.0809148	-0.436461	0.906947	-0.216825	1.37802	0.726731	-0.0105171	1.33527	1.85778	0.491062	-0.00459558	2.21902	1.45155	4.70971	1.73352	1.50451	2.40793	1.0439
ADAMTS15	2.21882	5.13704	2.53952	3.39718	4.43839	2.50063	1.77942	0.295738	0.890195	4.05221	2.7917	2.12416	0.869731	1.27624	1.91874	1.51558	1.45874	0.336897	0.855646	1.17267	2.0332	0.394491	1.30087	0.999713	1.74509	1.05175	0.959407	1.64264	1.98557	2.02135	0.609025	-1.07663	0.970714	0.771596	0.945446	0.212439	-1.0388	1.30207	1.05964	1.11334	1.94626	0.81254	1.49864	0.391009	1.54718	0.651583	0.0507943	-0.322458	2.22649
WFIKKN2	3.53596	0.887788	1.35868	0.979232	0.903526	1.04843	3.95642	4.03547	3.59591	3.12432	4.05269	4.15658	3.502	3.83248	4.24067	3.30767	3.8757	3.81214	3.76428	3.81257	3.60138	3.9313	3.76174	3.73521	3.86723	3.53659	3.41722	3.89771	3.60509	4.19274	4.41162	3.76597	4.29501	4.76419	4.15573	3.93076	4.3046	3.93313	4.03732	5.00768	4.83378	4.54267	4.07211	4.11659	4.15136	4.06955	4.04687	4.07402	4.28336
PDK1	6.03116	4.5304	5.47154	4.73366	5.25725	5.14491	5.82468	5.945	5.69544	5.88628	6.5842	5.17955	5.88692	6.21044	6.64169	6.44376	6.09616	6.28655	6.15314	6.06943	5.70751	6.68816	6.16462	6.27876	5.53156	7.07215	6.36847	6.36006	6.58322	6.24907	5.69936	5.90935	5.95491	6.61111	6.50915	6.48051	5.87678	6.03485	5.80073	6.68146	5.64542	5.61011	5.91296	6.34156	6.36421	6.78064	6.2389	5.83007	6.60979
ARMCX2	4.40373	4.8744	4.75483	5.0372	5.09842	5.20152	3.51766	4.16768	4.04477	4.75648	4.91243	3.94443	3.61585	3.80048	3.26093	4.24722	4.51272	3.9755	3.67048	3.62309	4.34172	3.70324	4.29491	3.95359	3.9729	4.50514	4.37611	3.93152	4.9423	3.29208	3.28362	3.41769	2.66203	3.62549	3.12557	3.54602	3.73026	3.93313	4.03732	3.94195	3.48523	3.10293	3.78157	4.28132	4.0729	3.93362	4.41902	3.25886	3.85778
CRABP1	0.551868	5.17094	3.59572	4.50751	4.70202	3.22363	-0.182777	-1.28922	-1.18019	3.59943	1.97083	-0.787785	-2.10427	-0.739353	-1.90326	-0.196292	-0.925919	-1.24807	-0.838251	-2.69523	0.620937	-3.06494	-1.30004	0.103822	-1.4033	-0.998874	-1.13252	-0.625852	0.400604	-4.74684	-2.24342	-1.96971	-3.37506	-5.15914	-3.02418	-0.242127	-2.13834	-2.64279	0.27114	0.401142	-0.762694	-2.07498	-0.967678	-3.15331	0.233516	-1.91476	-1.01334	0.0594126	-0.409822
DTL	1.81701	2.35064	1.9644	2.18827	2.60291	2.17726	2.13915	1.7518	1.98973	2.58286	1.32859	1.93007	2.38299	1.70287	0.961809	2.29445	2.09398	1.31487	2.35041	1.80302	1.89319	1.02252	0.982896	1.63924	0.572455	1.23816	0.994597	0.868912	0.809069	0.610716	1.50552	1.48972	1.2298	1.38002	1.5406	1.74445	1.39416	1.22511	2.07224	1.66673	0.963131	1.15768	1.94427	1.67112	1.89865	1.66092	1.97018	1.17231	1.17514
CYP7B1	1.81701	-1.09972	0.367613	0.322717	1.91038	0.844413	0.88998	0.367887	2.05247	1.70601	1.18704	1.53414	0.971015	-0.0534617	0.646936	0.231129	-0.126218	-0.063641	1.22403	0.409111	0.664659	0.776362	0.219337	0.175081	0.181665	-1.30373	-0.25116	-0.384844	-0.0232036	0.297558	0.652747	0.17713	0.821336	-1.98922	-0.361215	-0.139034	0.00850157	0.16457	-0.129398	-0.76113	0.491062	-0.148985	-0.57175	-1.93092	-2.08841	-1.91476	-0.565877	1.31965	-0.541067
BCAT2	4.33553	3.20469	3.51359	3.11603	2.83674	3.04446	4.36225	4.69508	3.97631	3.51211	3.80871	4.24738	4.6021	4.81256	4.80705	4.68213	4.10219	4.99121	4.79709	5.02039	4.4362	4.80337	4.81683	4.61302	5.1234	4.3282	4.70835	4.75077	4.4663	4.77868	4.32306	4.30774	4.46414	4.9029	4.89269	4.6807	4.95668	4.50085	4.83592	4.03885	4.73899	4.48878	4.12647	4.52617	4.4944	4.31996	4.48433	4.2011	4.46536
DLD	5.18561	3.09291	3.36775	3.63832	3.5047	3.5964	5.47384	5.59189	5.48446	4.23283	4.42343	5.05884	5.642	5.71811	5.57867	5.34695	4.36473	5.98409	5.74103	5.18063	4.78951	5.79161	5.23159	5.36072	5.41833	5.23137	5.45183	5.42211	4.76406	5.69868	5.63872	5.72807	6.17816	5.41882	5.75387	5.56993	5.85995	5.77611	5.72032	5.43787	5.78652	5.4472	5.5236	5.55552	5.69396	5.2539	5.76564	5.87925	5.51989
RPA3	4.55976	2.89717	3.62953	3.31352	3.62599	3.9939	4.79371	4.93959	4.6728	3.53198	3.83743	4.80507	4.73763	5.00971	4.53494	4.80836	4.36495	5.07877	4.56413	4.68155	4.47355	5.00294	3.93006	5.75169	4.34981	4.71078	5.00218	5.16974	4.22842	4.57734	4.55676	4.53355	5.19859	4.72808	5.03652	4.39315	5.00705	4.67734	5.17073	5.0102	5.17168	4.75537	4.29417	5.02161	4.5115	4.90148	5.15477	4.59749	4.43075
ECHS1	7.5627	6.3395	6.99156	6.50043	6.3053	6.57095	7.57096	8.09465	7.29689	6.80958	6.93115	7.58657	8.26439	7.94973	7.90018	7.92676	7.77542	8.2319	8.17675	8.23743	7.7608	8.19421	7.85157	8.1195	8.2683	7.44031	7.71248	7.80232	7.51198	7.80126	7.81713	7.80625	7.96423	8.18085	8.2385	7.73154	8.30119	7.83315	8.43239	7.33163	8.20376	8.12297	7.67485	7.95891	7.80272	7.65231	8.20165	7.90037	7.75552
LGALS4	-0.151739	-1.56538	-0.545972	-1.16761	-0.601266	-0.249914	1.40219	0.564924	0.270467	1.1341	2.22375	2.20269	0.042568	1.65595	-0.803725	0.303279	0.548012	-0.31518	-0.677786	-1.11026	-0.447234	0.104984	0.347661	1.03845	0.471172	0.586088	0.174146	-0.384844	0.994284	-1.57691	-0.203889	0.777523	-0.436461	0.723501	1.41323	1.6029	1.20405	-1.26427	1.37649	1.76542	3.17349	-0.30945	1.22734	0.30612	1.03497	-0.329801	0.0507943	-1.45996	0.49288
PRCP	2.77967	4.11242	3.40063	4.09292	3.93915	3.81443	2.50614	3.14476	2.34754	4.1422	3.16833	2.8408	2.57219	3.57944	2.80508	3.62872	3.53594	2.16287	2.62118	2.05966	3.54401	2.09156	2.78743	2.39623	2.554	2.12451	2.5083	2.39045	2.55588	2.81541	2.23771	2.01735	1.88547	1.82954	3.02748	2.24139	2.63173	2.32991	2.86337	3.31823	2.83149	2.07882	3.83152	3.08827	3.19699	3.50633	2.58251	2.19539	2.43294
TCF15	0.446899	-1.43414	-1.11426	-0.805039	-0.952739	-0.0331026	0.244644	1.16008	-0.694768	-0.706119	-0.368479	1.53414	1.74658	1.14648	0.498837	-1.14738	0.385283	1.07386	1.26411	0.537435	-0.54345	-0.257586	0.770352	0.999713	1.37631	-0.346798	-0.170989	1.044	0.959094	0.20736	0.926507	0.714787	1.01726	1.2159	1.06328	0.0473793	1.32109	0.320689	1.33527	1.53305	1.36976	0.73237	1.57881	0.989646	0.233516	1.23029	1.01909	1.40133	0.276069
N/A	3.63772	4.63092	3.86993	4.14086	4.13744	3.88834	3.29168	2.81666	3.54591	4.53429	3.69805	3.62371	3.47974	2.77227	2.40812	3.30328	4.47275	2.94528	3.06819	2.46149	3.23881	3.29963	3.74581	3.19968	3.67115	3.09745	3.59518	2.92996	3.07892	2.57401	2.78584	1.83263	2.01037	3.30871	2.52569	2.90747	2.22843	3.05009	3.19691	1.48665	3.07943	3.00106	2.82955	2.56368	2.56465	2.72063	1.7865	2.70879	2.50158
ADTRP	0.391404	-0.748249	-2.2718	-1.65304	-2.11028	-2.28944	-3.4558	-1.81974	-0.332198	-0.802334	1.15698	-5.03571	-0.0536473	-0.739353	-0.462689	2.20311	3.09727	-1.24807	0.56614	-0.624837	0.575849	-1.84255	0.465497	-3.03003	-2.50283	-0.747335	-0.736586	-4.08528	-2.5734	-1.57691	-5.41334	-2.45514	-2.15267	-0.911214	-1.80179	-4.99701	-4.94569	-1.05782	-1.60333	-1.69402	-4.46313	-2.07498	-2.40825	-2.41635	-1.72584	0.217686	-1.30284	-1.66641	-0.541067
KCNMB1	1.19471	1.58919	1.24693	1.82378	1.95083	0.769451	0.451095	1.35019	0.843652	2.06078	0.996518	1.19311	0.703082	0.803174	0.715649	1.24951	0.977405	1.40103	1.6742	1.13259	1.49339	0.84195	1.05986	0.275775	-0.100735	-0.261909	0.959407	0.95911	0.549982	1.13581	1.09445	0.0809148	0.397529	0.395447	1.11878	0.132268	0.0986994	1.60514	0.899171	1.74137	1.15158	1.15768	0.806762	1.60158	1.76244	1.15298	0.656515	0.899934	2.43294
NME6	3.3226	1.8815	2.73167	2.70217	2.37416	3.01231	3.53289	3.49012	3.23033	2.78677	3.1224	3.80664	3.36914	3.41304	3.27238	3.54935	3.06403	3.81214	3.48791	3.63748	3.38973	3.61219	3.43332	4.23571	3.72048	3.63948	3.41072	3.75392	3.09902	3.45773	3.6608	3.71879	3.61362	3.7387	3.744	3.66476	4.00559	3.66828	4.12459	3.80945	4.2817	3.66378	3.31187	3.68379	3.83555	3.40994	3.86262	3.80558	3.48024
CPNE2	3.34469	4.18823	3.8173	3.65196	3.59655	3.10669	3.07298	3.37228	2.71381	3.90764	3.67724	3.553	3.094	3.42708	3.12859	3.89117	3.37176	2.99986	3.58604	3.19716	3.81532	2.78473	3.34382	3.04559	2.92343	3.19752	2.9727	2.78508	3.51103	2.65404	2.58101	2.78518	1.75422	2.76567	3.08434	3.19774	3.02585	2.89947	2.9341	3.31008	3.06825	2.76296	3.46739	3.58815	3.27916	3.25208	2.85815	2.59315	3.60965
N/A	7.11049	4.5727	5.9874	3.67129	5.58106	3.69798	6.97082	6.34181	6.08722	6.11324	6.37053	6.74195	7.60432	7.12268	7.66034	7.04079	7.05284	7.47831	7.22245	7.23107	5.82076	7.32559	7.29814	8.01444	7.15257	7.48244	5.55251	7.01866	5.04026	7.64306	7.70997	8.0143	7.55888	6.28328	7.87341	7.75557	6.70131	7.06837	7.28304	7.31186	7.28212	7.88936	7.48158	7.08867	7.42813	6.84755	7.8668	7.26592	7.84859
NAGLU	3.36644	4.91035	4.50451	4.39572	4.65994	4.34638	3.28567	3.02714	3.0162	4.24206	4.44355	3.47604	3.21249	3.27236	2.92601	3.56411	3.67013	2.71036	3.18803	3.58647	3.73556	2.75098	3.61006	3.02163	3.37281	3.21243	3.18561	3.39853	4.02651	2.73698	2.59228	3.11168	2.95287	3.05518	2.8907	3.59917	2.74779	3.07421	2.9341	3.56423	3.11429	3.00397	3.03706	3.17461	3.63171	2.66557	2.99484	3.15278	3.40201
RRAD	4.63037	10.5901	7.6697	7.9745	7.54587	8.10347	7.05629	5.0561	3.36	6.12636	7.4927	4.37156	3.79918	6.27382	5.73956	5.60126	7.04221	5.56979	4.71634	5.25548	5.21971	4.94068	5.57689	5.17345	5.83256	6.65354	6.13772	5.62724	7.16542	4.44052	4.00662	4.86137	4.45149	6.98965	5.90951	5.06233	4.37398	4.73051	3.88852	7.47705	4.06434	4.01671	5.11643	7.11074	6.27478	7.40282	6.47048	3.39137	6.27302
CIAO2B	4.96275	7.01432	6.87652	6.05442	6.35289	7.01755	4.99027	5.03376	4.67453	4.39005	4.83092	5.27849	5.1459	5.27977	5.12382	4.90538	4.89032	5.12137	4.81255	5.28372	5.07827	5.25075	4.69783	5.73572	4.97702	4.72726	4.66584	5.20708	5.25591	5.15906	5.21994	5.42096	4.84939	5.12508	5.23302	4.92387	5.11487	4.74209	5.57448	4.80763	5.29396	5.51935	4.95752	5.27792	5.33591	4.97495	5.44114	4.75157	4.88472
PTGFRN	5.11665	6.27262	5.75526	6.19871	6.34694	5.49119	4.82806	5.48099	4.94496	6.97291	6.18285	5.66386	5.08414	5.30409	5.22749	5.43658	5.29432	3.83553	5.50369	5.08219	6.54876	4.74027	5.50818	5.12478	4.69684	5.31185	5.31913	4.78199	6.32444	4.81731	4.58807	4.88649	3.5035	3.84929	4.00188	5.41131	4.68184	5.58122	4.66346	5.203	4.22686	4.58323	5.58449	4.38326	5.10564	4.44684	3.88918	4.85111	5.40758
TAGAP	-0.888704	0.192045	1.28515	-0.701945	0.697075	-0.505171	-0.64844	-0.345808	-1.38665	0.121045	-0.554892	0.390553	-2.5897	-0.870598	-1.01018	-2.24692	-0.822826	-3.12253	-0.838251	-0.493592	0.153158	-3.06494	-1.30004	-1.07068	-1.22273	-0.261909	-0.736586	0.162644	0.173833	-1.2874	-1.50645	-1.60714	-3.37506	-1.98922	-2.28721	-1.29658	-1.77577	-0.320857	-1.31382	-1.69402	-0.556243	-1.58956	-0.692044	-2.41635	-1.19533	-1.22289	-2.15084	-1.45996	-0.409822
EYA4	5.8071	3.33921	4.18637	4.53679	4.3403	4.41868	6.12352	5.45017	6.51143	4.97903	4.93917	6.28565	5.77224	5.38724	5.81	5.33482	5.2026	5.59742	5.77559	5.7302	5.59504	5.8844	5.67495	5.30337	5.23381	5.47686	5.76994	5.40857	5.30312	6.58576	6.78541	6.30042	6.85416	5.6682	6.06946	5.92706	5.97689	6.13661	5.96399	4.88684	6.07699	6.03249	6.14469	5.27714	5.60507	5.82099	5.59735	6.47038	5.71677
MYL9	4.98323	5.06674	4.6617	5.48676	5.05733	4.44903	4.49257	4.93959	4.496	5.28328	4.94797	4.79879	4.19428	4.84692	4.63155	4.7991	5.01102	5.17704	5.46553	4.96161	5.23249	4.80341	5.22707	4.40467	4.26603	4.76239	4.35934	4.67959	4.63262	4.94141	4.42744	3.63656	3.89485	4.52561	4.49698	4.64504	4.1497	5.07283	4.76807	5.11278	5.16633	4.8391	4.42287	5.08356	5.48699	5.25642	4.49607	3.9424	5.76986
GLI2	0.210832	1.72178	1.55914	2.10541	1.95083	1.30882	-0.396902	0.625045	0.527625	2.15347	2.22375	1.37368	0.760797	1.00387	0.904094	1.13555	1.33042	-0.31518	1.09665	0.655271	1.81774	0.394491	1.8043	0.694859	0.116077	1.17866	1.24891	1.58714	1.71728	0.538566	0.4693	0.895359	0.397529	0.673748	0.600311	0.617695	0.0986994	0.320689	0.841456	0.77729	0.180722	0.557283	1.49864	0.816314	1.64339	1.0713	0.481429	1.00819	1.44166
KAT2B	3.26603	2.17199	3.5614	2.71042	2.66226	2.62246	0.503357	3.46558	1.41404	0.543278	-0.0371383	0.467637	2.11163	3.37226	2.969	2.18298	2.7599	3.35439	2.35227	1.95967	0.480723	2.94807	2.38896	3.56614	2.41651	3.39625	2.55878	2.58601	2.30938	3.73011	1.8626	3.61791	3.87476	1.45026	3.50314	0.229494	3.59059	1.14046	0.42838	1.28618	0.395842	2.53004	3.16082	2.69452	2.6677	3.46828	3.40939	2.82169	2.60282
MACF1	7.33668	9.29174	8.35637	8.74393	8.97305	8.73777	7.22808	7.1623	7.47587	7.89223	7.9916	6.64421	7.06314	7.47074	7.24394	7.52575	7.75837	7.15087	7.00243	6.88861	7.27166	7.08777	7.57832	7.0661	7.06023	7.65747	7.42591	7.35507	7.78713	6.83106	6.87004	7.04749	6.75293	7.13174	7.04505	7.31445	6.49466	7.09429	6.79042	7.39513	6.42941	6.90858	7.55815	7.4812	7.55982	7.7975	7.18321	6.80151	7.50826
MOCOS	1.83792	0.783765	1.42864	1.35894	1.24456	0.0324858	0.385507	-0.345808	0.527625	0.878844	1.09492	0.846931	-0.0536473	0.16335	0.418667	1.09547	2.1071	0.0473903	0.28374	1.17267	0.431459	1.23274	0.150624	0.788726	-0.265794	0.798633	0.994597	1.044	-0.0232036	-0.498909	-1.7129	0.508336	-0.102042	0.673748	-0.361215	0.617695	-0.422133	0.868177	0.27114	-0.109053	-0.215206	-0.490022	-0.357625	1.14437	-1.19533	0.724646	-0.565877	0.822972	0.424168
CDS2	3.2774	5.05702	4.99571	5.24016	5.51064	4.87491	3.22134	3.47386	3.53862	3.79707	3.61779	3.11911	3.58423	3.29551	3.31729	3.45748	3.29361	3.33142	3.52137	3.21647	3.32308	3.20185	3.2969	2.99726	3.20156	3.27769	3.27419	3.1721	3.46159	3.06694	3.41002	2.81539	3.0789	3.1492	2.80871	3.17791	2.74779	3.25929	2.94784	3.32633	2.93775	3.35128	3.10181	3.07551	3.32823	3.31257	2.94508	2.95056	3.53829
RARB	1.27142	2.91918	2.12411	1.89376	2.11789	2.46331	0.649659	0.743147	1.02353	1.13774	0.571717	0.654705	0.518657	0.573009	0.375149	0.732323	0.433977	0.582337	0.757983	0.872319	0.908546	1.07802	1.43086	0.623281	1.0711	1.5075	0.685647	1.34098	1.31217	1.28835	1.09983	0.357155	0.665247	0.749191	1.33102	0.443937	0.555107	1.02079	1.15937	1.15507	0.0654373	0.656198	0.466406	0.996164	1.087	0.65383	0.584683	0.194474	1.10048
PAMR1	3.19876	2.05911	3.68061	3.31352	3.17512	2.80273	1.90176	3.2818	2.54954	4.62855	4.7254	2.65777	2.38299	2.32954	1.97588	3.35935	3.19878	1.73545	2.73962	2.70394	4.90577	2.06434	3.68486	3.1859	2.94248	3.39997	3.26702	3.15312	4.63187	1.51995	1.72621	1.41276	0.0843708	2.13548	2.1051	3.86407	1.99682	3.08514	2.53963	3.50833	1.41951	1.58037	3.14634	2.48089	3.08723	2.15958	2.21373	2.4849	3.37495
MC5R	1.48716	-1.20281	-0.299811	0.70686	-0.0827991	-0.330084	0.451095	0.682761	1.32231	1.93214	2.05473	-2.71378	0.514636	1.47855	0.418667	2.41333	2.6184	0.718768	2.27396	0.340398	2.93396	0.84195	1.39298	-0.842407	-1.60975	0.163397	0.234267	1.40657	-1.13283	-0.354519	-0.368949	-0.253504	-0.102042	-0.911214	-1.43922	-0.909552	-1.48626	0.16457	-2.45133	-1.69402	-4.46313	-1.22699	-0.823288	0.547128	-1.43634	0.217686	-1.30284	-0.974535	0.49288
BAIAP2L1	-0.888704	4.30086	3.9921	1.73469	4.45255	3.15902	-0.0865615	0.682761	0.58534	2.07439	2.22375	-1.57628	-0.156741	0.759453	-1.54069	0.876464	2.41195	0.421786	-1.01882	0.0272399	1.19848	-1.19047	2.03148	0.175081	0.572455	2.3836	0.234267	2.35766	0.923025	-0.223274	0.961697	1.41276	-0.316167	2.71738	1.69464	1.19281	0.546158	0.816646	-0.380937	2.82955	-0.762694	-0.148985	0.617284	2.22751	1.54718	2.56967	1.75605	-1.11892	0.558469
FGF9	-5.28102	-1.87024	-1.44867	-2.75257	-2.11028	-1.75893	-3.4558	-1.81974	-2.76516	-0.374913	0.0789803	-2.71378	-2.5897	-0.619059	-0.623153	-0.530711	-0.551524	-1.00706	-2.60379	-1.55772	-0.877869	-0.949463	0.347661	-0.222679	-1.4033	0.875595	-0.736586	-0.178393	0.452134	0.538566	-0.459146	0.895359	-0.567706	-0.204946	0.676259	-0.139034	-2.13834	-0.320857	-2.45133	-0.199251	-2.14121	-2.07498	-0.00615235	-0.831384	1.17032	0.613615	-0.772328	-0.974535	0.739041
YWHAZ	5.17122	6.4466	5.93428	6.14959	6.31372	6.13169	5.33537	5.45431	5.31059	6.17297	5.96813	4.97691	5.53855	5.66856	5.50976	5.92801	6.16429	5.10468	5.53474	5.28777	6.04099	5.45207	5.51844	5.35703	4.9671	5.54324	5.48761	5.34308	5.49499	4.98923	5.01815	5.15219	4.83602	5.04176	5.19982	5.47147	5.17972	5.35157	5.23097	5.64988	4.648	5.00183	5.61174	5.79408	5.48036	5.86306	5.30367	5.11596	5.60092
NR4A3	-1.82159	0.581456	0.29455	-0.701945	-0.0293598	0.373523	0.168696	-0.345808	-1.91716	0.0676054	-0.889311	0.24969	0.132766	-0.218521	0.646936	-0.100077	2.63661	0.501956	-0.281857	-1.11026	2.33328	-0.949463	0.00252514	1.09466	-0.355992	-0.636304	-1.29298	-0.384844	0.768992	-0.839946	1.06239	3.30508	0.466241	3.28794	2.62926	1.11151	0.546158	-0.209826	-1.60333	3.08973	-2.87817	0.461068	1.86121	1.70467	1.54718	4.43872	-0.0804503	-1.11892	1.8348
KHDRBS3	3.41595	2.6235	3.52162	3.17139	3.04415	3.66217	2.29016	4.08448	3.55316	2.58286	2.64782	2.0411	3.57621	3.19241	3.89301	3.56411	3.44073	2.53091	3.27886	3.79983	2.90691	3.34445	3.31271	4.61782	3.93536	3.93299	3.75141	3.79123	3.21543	4.42058	4.07249	4.09021	4.6964	4.47929	4.62687	3.01979	4.38298	3.99239	3.58869	4.15717	3.17349	4.25055	3.44617	4.29239	4.32582	4.36064	3.07413	3.99728	4.10279
CYP39A1	-0.151739	-0.403114	-0.686834	0.322717	1.17797	0.321992	-0.396902	0.219789	0.467504	1.39497	0.653216	-2.22836	-0.663701	0.16335	-0.462689	0.231129	0.762137	-1.53757	0.746712	0.192299	1.75844	-0.0060469	1.02189	-0.0101343	-1.4033	-0.0336396	0.11141	-0.384844	0.0455092	-0.659374	0.141246	-1.31763	-1.50059	-0.63558	-1.43922	-0.353159	-0.858232	0.0796807	0.356029	0.131955	-1.0037	-1.22699	0.210659	-0.490347	0.0584294	-0.188939	-1.66541	-0.00930013	0.739041
CHP2	2.66735	1.24197	2.14151	1.75296	2.4229	2.77425	3.24926	3.15499	2.41276	2.86716	2.72155	3.49956	2.14365	1.95625	2.2319	2.06467	2.20794	2.32593	2.78165	2.6339	2.96051	2.48965	2.32445	2.02404	3.07783	1.40322	1.53842	2.25457	2.28458	1.66255	1.68469	1.90943	1.63989	1.98041	1.5406	1.9455	2.02009	1.9778	2.48413	2.42398	2.77527	2.04603	2.252	1.70467	1.73359	1.52435	2.24148	2.11696	2.70324
ZFAND5	6.83475	5.26246	5.49322	5.8338	5.38691	5.54732	6.94231	6.60351	6.7391	6.04168	6.43194	6.80124	6.71643	6.46392	6.49229	6.55147	6.3746	6.75975	6.30002	6.58103	6.1682	6.92718	6.27653	7.00582	6.58065	6.91306	6.81968	6.78043	6.60752	6.81522	6.93777	7.0083	7.15088	6.98432	6.63547	6.87556	6.85647	6.79077	6.32407	7.35669	7.04997	6.93454	6.88062	6.98379	6.66952	6.88642	6.69498	6.95549	6.58964
SCRN1	-0.423041	1.73578	0.177511	1.06943	0.983696	0.563	0.168696	0.219789	0.467504	1.85538	0.736874	-0.177731	0.042568	0.845609	0.781237	0.727086	0.694233	-1.90014	-0.170826	0.0272399	1.22793	-0.401976	0.770352	-0.472038	-1.60975	0.163397	-0.170989	0.307033	0.347165	0.382447	-0.28406	-0.0221787	-0.567706	-1.69971	-0.361215	-0.0428185	0.00850157	0.52714	-0.685791	0.272818	-1.29321	-0.696473	0.617284	-0.831384	-0.808304	0.0572218	-1.30284	-0.237569	0.621204
FKBP14	0.908803	2.60835	1.63509	1.7162	1.82591	1.38612	0.687163	0.843225	0.527625	1.94702	1.12629	-0.391856	0.445924	0.228938	0.843973	1.01182	1.03344	-0.31518	0.688996	0.655271	1.04151	0.394491	0.347661	0.307836	0.572455	0.717333	0.994597	0.95911	0.923025	0.111145	0.314578	0.352217	0.654687	0.19841	0.748409	0.835875	-0.190807	0.320689	0.653011	0.272818	0.060428	0.357974	0.617284	0.68799	0.0584294	0.315534	-0.0804503	0.782895	0.794536
PRICKLE2	2.58316	3.81214	2.71776	3.50347	4.25133	3.06811	2.87213	3.00469	2.6064	4.31266	3.50301	2.82847	2.75371	2.63795	1.85924	2.83447	2.46385	2.03397	3.13498	2.6049	3.33666	2.60748	2.74144	2.5977	2.31186	2.00969	2.5562	2.35766	2.85286	2.07334	2.45084	2.70675	1.37983	1.91767	2.13232	3.2173	2.23421	2.55099	2.78899	2.52603	2.38236	2.70112	3.42464	1.97597	3.1757	2.63746	2.06639	2.85715	2.77397
DNASE1L3	0.601622	-0.465849	2.97905	1.75296	1.5556	2.04048	-0.28587	1.45328	-0.999622	0.0676054	-1.02056	-0.280825	-0.663701	-0.308719	0.781237	-0.661956	-1.98037	-0.800607	0.0284829	0.913583	0.270995	-1.19047	0.00252514	-0.527534	-1.85076	0.223518	1.53842	-0.915359	0.768992	0.610716	0.652747	0.267328	-0.712096	-2.35179	-1.43922	-0.604697	-0.301839	1.01257	-2.45133	-1.69402	-0.762694	0.126649	0.974219	-0.214713	-0.988876	-5.6152	-2.88781	-1.66641	0.195899
PTPRD	2.64379	3.22965	2.94364	3.09471	4.01742	2.84897	2.6666	2.64696	2.80166	4.72015	3.93807	2.67165	2.68083	2.38814	3.2142	2.42954	2.68988	1.52132	2.54189	2.98847	3.99303	2.54977	3.82925	2.46893	1.80875	2.89883	2.5083	2.48457	3.39073	2.88979	2.33485	2.48032	1.57914	1.5551	1.49938	2.98598	1.53004	2.94818	1.82666	2.9287	1.97981	2.52195	2.5723	1.97597	2.45296	2.4127	1.71706	3.25886	3.41976
NEK8	0.868726	2.21722	1.85431	1.82378	1.93747	1.87155	0.573952	0.892978	0.527625	1.68841	2.10283	1.65079	0.760797	0.926909	0.715649	0.15518	1.39601	0.0473903	1.00502	0.409111	0.90235	0.394491	1.02189	0.898073	0.798336	0.674898	0.291983	0.438278	1.41366	-0.10298	-0.28406	0.777523	-0.436461	0.19841	-0.361215	0.784345	0.00850157	0.461551	1.00811	1.03638	1.02872	0.357974	0.617284	0.68799	0.832154	-0.000493683	0.953497	0.414508	1.25644
N/A	-0.423041	0.346078	0.714264	0.629898	-0.19601	0.563	-3.4558	-2.66774	-1.38665	0.222328	0.201837	-0.280825	-0.388066	-1.56248	-1.25118	-0.00987927	-1.03695	-2.38557	-1.75579	-1.84723	-1.70099	-3.06494	-2.39957	-1.34198	-1.60975	-0.998874	-1.47355	-2.50032	-0.736899	-3.16187	-1.50645	-2.45514	-3.37506	-1.4587	-2.28721	-0.749087	-2.62377	-1.05782	-1.07281	-1.69402	-1.29321	-2.81195	-1.12814	-1.03783	-0.808304	-1.36728	-2.88781	-2.5595	-2.61146
ASTN2	-0.423041	0.271116	0.597619	0.370811	0.665014	-0.249914	-1.13387	-0.741737	-0.839158	0.568504	0.141716	-0.643395	-0.156741	-0.870598	-0.803725	-0.530711	0.341561	-1.24807	-0.677786	-1.31671	-1.1535	-0.949463	0.078474	-1.24576	-1.85076	-0.747335	0.0458221	-1.76336	0.0455092	-1.2874	-1.7129	-1.60714	-2.15267	-0.515286	-1.80179	-1.53758	-2.62377	-0.572396	-0.249692	-0.295466	-1.65578	-0.696473	-2.04568	-1.93092	0.313686	-0.329801	-1.30284	-0.84329	-0.541067
ARSL	1.28883	2.6235	1.81567	1.84095	2.55997	2.16268	0.513831	0.682761	0.795558	2.58286	2.00498	1.33933	0.760797	1.3953	0.961809	1.48489	1.33042	1.07386	1.18281	1.13259	1.75844	0.84195	1.47957	0.918982	1.40406	0.539546	0.959407	0.772697	1.51406	0.807752	0.609025	1.15367	0.53183	0.19841	0.248838	0.557574	0.411857	1.22511	0.841456	0.204105	0.394847	0.557283	0.565754	0.30612	0.832154	0.794187	0.656515	0.899934	0.49288
FLNA	7.01635	7.27517	6.76184	7.51432	7.37125	6.6978	6.57426	7.02215	6.49913	7.75028	7.0288	6.59854	6.145	6.77478	6.63466	6.49668	6.65661	6.66751	7.06229	6.32943	7.30947	6.46068	7.03777	6.25796	5.98272	6.50048	6.53117	6.56708	6.73975	6.6981	6.29113	5.85264	5.67497	6.0864	6.03052	6.25978	5.98476	7.18021	6.47943	6.77089	6.797	6.59265	6.74527	6.41946	6.53757	6.56595	6.0889	6.17128	7.72712
TAZ	5.84375	4.56488	5.17941	4.80749	4.74291	5.00518	6.25329	6.72329	6.28197	5.45927	5.52744	6.68154	6.67192	6.58688	6.37486	6.18234	6.0166	6.60709	6.74715	6.85591	6.52449	6.65559	6.34238	6.56885	6.49515	5.85733	5.97986	6.02193	5.86063	6.72331	6.84905	6.82238	6.69595	6.54433	6.61667	6.0858	6.7852	6.38457	7.07184	5.97132	6.9081	6.92332	6.35946	6.30953	6.43907	5.99444	6.63902	6.99207	6.26199
PTGER4	2.26587	4.12578	3.08576	3.60749	4.19069	2.92865	2.91924	2.30496	2.56397	3.69504	3.352	2.55674	2.65061	2.29933	2.44926	2.79748	3.41459	2.18732	3.12414	2.70394	3.32989	2.60748	2.69394	2.37369	1.48423	2.17105	1.96829	2.2185	2.36744	2.17203	2.65812	2.76983	2.58687	1.44077	2.1051	2.81677	1.8998	2.78348	2.44591	2.21288	2.13678	2.3975	2.44973	1.89108	1.76244	2.6088	2.18544	2.35425	2.56646
ZNF629	4.6062	3.44531	3.56109	3.38552	3.57514	3.58229	4.31899	4.62688	3.97091	3.65936	3.93807	4.00046	4.55801	5.21383	4.50127	4.42348	4.31778	4.84517	4.00206	4.33378	3.57871	4.20497	4.28693	4.88551	4.64546	4.80233	4.62658	4.98349	4.75239	4.44546	4.34321	4.40533	4.67841	5.11582	4.89667	4.45626	4.82414	4.65551	4.45316	5.27805	4.65321	5.14418	4.97098	5.20571	4.86079	4.89754	4.82873	4.33878	5.05388
DTX3	2.90385	3.00519	2.76586	3.08032	3.08713	2.4415	2.72079	2.94697	2.27924	3.64575	3.42318	2.94728	2.26828	2.87151	2.56551	2.85862	3.18647	2.36932	2.5255	3.38799	3.23156	2.40538	2.99764	3.13766	3.14514	2.78373	2.62518	2.83358	3.16228	2.21895	2.38756	1.9644	2.11679	2.7296	1.93002	3.09574	2.6012	2.58218	2.92023	2.80655	3.12932	2.47345	2.36182	2.35976	2.86578	2.88862	2.60405	1.99947	3.74257
ADAMTSL4	6.48344	3.60263	4.42115	3.56678	3.52244	3.77665	6.06842	6.72844	5.40377	5.99119	6.88318	5.56141	6.34399	6.83083	6.95871	6.32239	6.21968	6.51711	6.05657	6.40963	5.4511	6.21506	6.10879	7.34247	7.15206	7.46543	6.94346	7.22476	7.43803	6.2859	5.64126	6.33342	5.67751	7.49393	6.85999	6.98634	6.81876	6.61035	6.35667	8.00847	6.53051	6.58679	6.31821	7.69453	7.50485	7.5136	7.05813	5.3805	7.59287
MFN1	7.08557	5.71516	5.99823	6.08438	6.20156	6.38965	6.94259	6.93255	7.20149	6.08326	6.38114	6.55534	7.5679	7.12967	7.24757	7.05784	6.29468	7.29356	7.12923	6.97047	6.59328	7.22469	6.94821	7.44243	7.23598	7.55955	7.37465	7.47074	7.08507	7.56916	7.55334	7.52414	7.88527	7.35631	7.58531	7.51449	7.55739	7.53787	7.32247	7.67845	7.47461	7.62372	7.31943	7.5288	7.45931	7.34751	7.52476	7.44312	7.29032
SDK2	0.696258	1.44318	1.28515	1.31044	1.76671	0.915672	-0.517196	0.892978	0.270467	2.22843	1.86325	0.578998	0.445924	0.759453	0.147365	1.32077	0.919106	-1.53757	0.95693	0.865489	0.938419	0.104984	0.407782	0.209432	0.879637	0.163397	0.291983	0.868912	1.12704	0.297558	-0.368949	1.00429	-1.7901	-0.114748	-0.361215	0.360537	-0.553377	-1.05782	0.0847268	0.401142	-0.762694	-1.22699	0.565754	-0.490347	0.937123	-0.329801	-1.30284	0.741672	0.949259
SORCS1	-0.0715682	-2.49827	-1.88477	-1.312	-1.16686	-0.601386	-0.182777	0.367887	-5.08709	0.405774	-0.368479	0.00868199	0.703082	-2.45556	-0.623153	-1.14738	-0.126218	-1.53757	0.0284829	-0.769227	0.32649	-0.949463	0.150624	-1.44507	-0.452207	-0.0336396	0.291983	-0.178393	1.56176	-1.93948	-0.658455	0.352217	-1.25958	-1.07168	-1.43922	-0.0428185	0.887195	0.649996	0.899171	-0.024164	-0.375671	-1.58956	-2.89368	-1.27884	-2.57384	-0.661007	-1.01334	-3.04492	0.558469
SEC31B	6.48011	4.46751	4.82137	4.74955	4.47584	4.66087	6.55869	6.54512	6.59985	5.55096	5.3142	6.7304	6.79444	6.55447	6.64858	6.18473	5.56415	6.72034	6.67559	6.80979	6.15364	6.80902	6.42652	6.5175	6.93388	6.04604	6.50487	6.50062	5.9641	6.98914	7.01842	6.93761	7.09288	6.5995	6.61063	6.3829	6.75864	6.83092	6.76639	5.72843	7.04119	7.03302	6.54885	6.0602	6.33965	5.78621	6.65845	6.94858	6.5204
NDUFB8	7.45221	6.35886	7.19377	6.55154	6.44106	6.75161	7.19256	7.93273	7.36284	6.60501	6.7238	7.52295	7.86336	7.74288	7.47581	7.72072	7.32464	8.08915	7.83854	7.87178	7.55622	7.83668	7.29167	8.75174	8.13029	7.49584	7.55269	7.78392	7.32163	7.6263	7.85564	7.64736	8.07838	7.83645	7.98215	7.42636	8.05166	7.62798	8.5943	7.62525	8.1384	7.98922	7.47853	7.88675	7.86266	7.70376	8.31125	7.89774	7.44464
SUOX	4.06992	3.39324	3.28279	3.34396	3.49989	3.45651	3.7569	3.72801	4.60466	2.95807	2.19446	3.72916	4.82815	3.63493	4.00706	3.29887	2.41195	4.02382	4.362	4.32047	3.43462	4.20497	3.56456	4.51686	4.81005	3.36035	4.0892	4.3945	3.13888	4.89882	4.57392	4.85411	4.84249	4.10998	4.1424	3.62869	4.36492	4.5411	4.97662	1.69204	3.68152	4.99755	4.30992	2.96908	3.39425	2.56967	4.24491	4.92662	3.23152
GNAI1	2.45369	2.52208	1.78931	2.46798	3.45372	2.46545	2.91924	3.46566	2.92972	4.0727	3.77448	2.91266	3.00126	2.79778	2.86681	3.20782	3.80099	2.51167	3.73606	2.49855	3.42194	3.27491	2.77607	2.0715	1.86972	2.50968	2.40746	2.10454	2.90926	2.09865	2.58101	2.48032	1.98249	2.22456	2.21104	2.91587	2.7754	3.02964	2.44591	3.03143	2.71678	2.04603	2.7444	2.82397	2.52209	2.97351	2.21373	2.72591	2.96748
ADAMTS2	5.21183	6.03134	5.541	5.82216	6.16978	5.16725	3.93366	4.54367	4.34128	6.48402	5.56226	4.64904	4.25076	4.57471	3.49396	4.85412	4.42902	3.46743	4.89606	4.19959	5.59222	3.48452	4.27083	4.88551	4.34981	4.33843	4.75783	4.71885	5.50112	3.72484	3.8511	3.81912	2.6766	3.54476	3.13905	4.56332	3.72319	4.7683	4.29552	4.09211	3.65061	3.23971	4.98038	3.24472	4.28663	3.51665	3.88038	4.45811	4.24901
CLIP4	6.21033	3.73055	4.60236	4.31812	4.06119	3.82372	6.06581	6.09714	6.11932	5.72716	4.96975	5.7399	5.89975	5.7944	5.82174	5.71143	5.56653	5.96758	5.63939	5.81811	5.43225	6.19009	5.88913	6.3341	6.23429	6.02191	5.83205	5.64773	5.07765	6.02383	6.34446	6.26801	6.06026	6.06305	5.59176	5.93298	6.25459	6.20709	5.98414	5.37891	5.92596	5.92389	5.7851	5.99389	5.72354	5.88215	5.72322	5.92028	5.82067
SLC25A11	7.24474	5.91843	6.44377	6.02926	5.92357	6.38338	7.40452	7.35324	7.17999	6.04056	5.90058	7.23954	8.23446	7.84904	7.67928	7.49864	6.17133	7.7931	7.65337	7.92774	7.28047	7.8149	7.54315	7.86806	7.88072	7.13311	7.35363	7.82873	7.01665	8.0024	7.89571	7.84613	7.93763	7.7614	7.98215	7.57497	7.91985	7.78369	8.46411	6.81414	8.0533	8.25526	7.70382	7.31259	7.72055	6.95489	7.87291	7.73397	7.35807
L1CAM	1.09402	1.61973	0.714264	1.84095	1.36919	2.35441	1.10899	0.892978	1.02144	0.489432	0.46977	0.745648	1.46341	0.926909	1.0173	0.778617	0.58598	1.02042	1.22403	0.409111	1.46893	1.13146	1.39298	-0.64537	0.956599	1.05175	0.685647	0.438278	0.596524	0.925589	0.815476	1.28902	-0.205136	1.18071	0.52014	0.675411	0.835665	1.44468	1.33527	0.679443	0.58126	0.461068	1.19379	0.619278	-0.251911	0.724646	0.736686	1.10888	1.08898
PFN1	4.68014	6.67942	6.29	6.0647	5.66785	5.91485	4.36489	4.28744	4.47447	4.91047	4.65174	4.87544	4.14982	4.45462	4.12367	4.48395	4.42188	3.98348	4.23249	4.13766	4.566	3.90614	4.09058	4.58739	4.72318	4.412	4.32353	4.4993	4.76978	4.00932	4.25699	4.15538	4.06921	4.15669	4.22956	4.51663	4.47961	4.06098	4.66869	4.53057	4.51655	4.05306	4.5543	4.61129	4.80016	4.5033	4.35238	4.09278	4.21641
CEMIP2	3.9502	6.14657	4.15059	4.71037	4.68813	4.66863	4.76176	2.26772	3.92694	4.47026	3.05065	2.87718	3.07137	3.48192	2.85163	2.62521	2.83095	1.83166	2.44061	2.7444	3.26745	3.45338	3.02669	2.99233	3.51953	3.52469	3.51134	3.79123	3.86004	2.87522	3.744	3.87757	3.63617	2.91232	3.48361	4.406	2.10959	3.73225	3.46037	2.8964	2.40723	2.96941	3.7415	2.61045	2.34264	2.66557	2.4461	2.31263	2.71767
LHFPL6	3.90633	4.10704	4.31893	4.4471	4.97963	4.17544	3.59949	4.48404	3.95457	5.50522	5.15032	3.98388	3.75015	4.21079	3.24939	4.44756	4.03858	3.33142	4.53167	3.70736	5.03632	3.48452	4.19182	3.56988	3.10344	3.93748	4.10539	3.79123	4.5396	3.42809	3.39723	3.26185	2.86653	3.39928	3.58561	4.1704	3.70894	3.96898	3.41162	4.2957	3.48523	3.22514	4.39357	3.85792	3.94028	3.59181	3.48723	4.27158	4.24901
TP53	3.51664	5.13016	4.86933	4.77211	4.63119	4.53922	3.49452	3.58398	3.66439	4.4907	4.23279	3.64024	3.88603	3.98069	3.73647	3.95416	4.14577	3.73129	3.57811	3.88673	4.05595	3.69439	3.859	3.47776	3.64691	3.32648	3.58822	3.76647	3.59938	3.12968	3.67439	3.55832	3.28315	3.63521	3.37385	3.49083	3.47637	3.22491	3.88138	3.51544	3.25797	3.81741	3.71217	3.67535	3.62387	3.70627	3.57708	3.4755	3.83149
SLC6A6	4.8262	4.03806	4.4233	4.67009	4.16513	3.60941	4.17599	5.13316	4.46942	4.94424	4.49251	4.61713	4.13003	4.7158	5.11434	6.00169	4.58715	5.68804	4.54799	4.69537	5.06719	5.07972	5.25966	4.46093	4.77595	4.03297	3.82168	4.27666	4.58935	3.70849	3.56107	3.91293	3.02297	4.29824	4.1424	4.32266	4.52395	4.36396	4.17803	3.51544	4.04069	3.31045	3.98161	5.27155	4.31612	3.57215	4.41293	3.01253	4.59605
GRIP2	4.15985	-0.176343	1.52761	-0.202374	-0.138294	1.01637	3.71079	3.82091	4.01358	3.72123	3.50301	3.16886	4.20472	3.59195	3.80902	4.15274	4.23358	4.05073	4.11046	3.56405	3.32308	3.38902	4.9542	4.38594	4.96477	4.59607	3.9705	4.44999	3.54702	3.32463	4.2395	4.13881	4.02012	4.38582	3.67163	3.94256	4.02297	4.32761	5.00647	3.57787	3.61902	3.56309	3.67618	3.78136	4.76066	4.79737	4.11595	3.42431	3.9705
N/A	0.649716	2.05911	1.46239	0.979232	1.95083	1.63866	0.385507	1.54949	0.935283	1.53936	2.61503	1.70575	-0.267772	-0.133632	0.781237	-0.00987927	1.63208	0.718768	0.118681	1.35789	0.575849	0.47938	1.50732	1.26765	1.60868	1.05175	1.02895	0.868912	2.2413	0.610716	-0.368949	0.0809148	-0.102042	1.03068	0.817122	0.617695	1.03159	0.52714	0.653011	1.71692	1.55923	0.126649	0.276247	0.753579	-0.251911	1.09904	0.171089	0.305573	1.3334
CCDC138	0.500338	0.671654	0.993548	0.629898	0.847492	1.01637	1.40219	0.564924	1.38865	0.878844	0.420017	0.578998	0.921262	0.0224871	0.574786	0.231129	0.58598	0.150484	1.09665	0.537435	0.153158	0.904686	0.078474	1.3925	0.839559	0.798633	0.0458221	0.95911	-0.171302	1.36169	1.62008	0.580486	1.75422	1.41071	1.06328	0.730906	1.20405	1.47823	1.66969	0.574473	0.963131	0.888489	0.806762	1.14437	0.885593	0.724646	1.19966	1.2625	0.899506
PPM1L	4.66881	1.97894	2.77931	3.02127	2.48849	2.91132	4.48084	4.44288	4.33288	4.15827	4.23638	3.88017	4.27572	4.0248	4.44673	4.41943	3.88715	4.01702	4.11046	3.91062	4.00584	4.21118	4.2789	3.90464	3.99131	5.05692	4.48219	4.19549	4.39568	4.2333	4.08451	4.18583	4.17697	4.22672	3.97957	4.29531	3.84547	4.49677	3.26566	4.05844	3.73162	4.1918	4.01081	3.93061	3.9591	4.83085	4.13086	3.90227	4.18296
IL10RB	1.81701	4.08532	3.68419	3.56161	3.4816	2.88493	2.56657	2.21001	1.73309	2.90574	2.41368	2.49567	1.56411	2.03171	2.03085	2.08528	2.18338	2.03397	2.31269	1.97153	2.46276	1.88926	1.82649	1.82795	1.82936	2.39671	2.43334	1.93708	2.15063	1.85308	1.74653	1.28902	1.75422	2.02077	2.28568	1.6612	1.92467	1.90565	2.50287	2.06572	2.10672	1.66918	2.46387	2.25041	1.92441	2.02142	2.29542	1.79302	2.24652
SH3GL2	0.00438069	-0.828419	2.05567	2.03253	1.15506	1.16999	0.687163	-1.08277	0.694275	0.749076	0.926977	0.456141	0.445924	-0.508028	0.333778	0.500315	1.03344	-0.183935	1.18281	0.913583	1.51743	-0.257586	0.982896	-0.527534	0.116077	0.0350731	0.174146	0.162644	0.886031	0.462617	0.517395	-0.529139	-0.436461	-0.63558	-0.361215	0.617695	-0.697767	0.16457	0.356029	0.518978	-1.29321	-1.22699	-0.692044	0.391009	-0.140879	-0.757223	0.736686	0.466038	1.91211
ESRRB	4.51826	4.34036	4.4233	4.42734	4.24049	4.18989	4.57946	5.03686	3.52394	4.73308	6.60568	4.29744	4.07421	5.98561	5.93053	5.28669	5.21174	5.77127	4.20099	4.61402	4.24783	5.21273	5.35817	5.46848	5.59143	5.57676	5.39022	5.7301	6.15792	4.85493	4.42744	4.86859	4.25672	5.97464	4.9777	5.44282	5.60024	5.17867	5.33658	6.30239	5.57989	5.06047	4.89422	6.88515	5.44742	5.12035	5.53145	3.77014	5.39865
ATP5IF1	6.93452	6.31312	6.98414	5.82214	5.50547	5.99321	6.49661	7.58607	6.5224	5.6722	7.08999	6.77628	7.03631	7.1957	7.34974	7.23274	7.22916	7.41488	7.48554	7.79526	7.13122	7.50726	7.27633	7.8818	7.45966	7.35297	7.0518	7.18329	6.80785	7.2438	7.08729	6.9604	6.93321	6.90643	7.46992	6.52409	7.10063	6.78371	7.48973	6.7017	7.06657	6.8074	6.35708	7.57072	6.64885	6.83254	6.93688	7.13019	6.61285
N/A	1.25814	1.60454	2.06668	1.89128	1.78174	2.02445	1.10899	1.0327	1.10274	1.75754	1.76704	1.70575	1.77487	1.337	0.904094	0.876464	1.28498	0.501956	1.94465	1.21166	1.46893	0.84195	0.859161	0.876857	0.572455	0.717333	0.809382	1.044	1.43942	0.111145	0.419547	1.05582	0.0843708	0.771596	-0.0855808	1.19281	0.48057	0.91793	0.899171	1.15033	0.666149	1.33101	1.12424	-0.0944183	0.718943	0.984709	0.812635	1.10888	1.3704
ADAM8	0.696258	1.16124	0.65712	0.548598	0.0221705	-0.505171	1.06777	0.625045	0.58534	0.568504	1.70607	1.5642	0.042568	0.845609	0.574786	0.371991	0.548012	0.577905	0.746712	1.3227	0.431459	0.208078	0.901596	1.66423	1.82936	1.23816	1.56207	1.34098	1.02864	0.382447	0.314578	0.352217	0.821336	1.03068	0.0347135	0.885628	0.608894	0.966024	0.356029	1.03638	2.30505	0.126649	0.617284	0.471179	0.718943	0.613615	1.19966	0.822972	1.47601
DDO	4.33553	1.03098	3.57273	2.84522	2.77048	3.19527	4.61567	4.05746	4.32018	3.19455	3.13016	4.69391	4.05704	3.63493	4.16283	4.0145	4.00744	4.53806	4.22657	4.30252	3.50846	4.40809	4.24222	4.38969	4.31369	3.61162	4.13328	3.58005	3.73559	4.21606	4.04404	4.14477	4.31377	3.96756	3.62448	4.3136	4.30933	4.18757	4.03732	2.8181	4.48231	4.32076	3.60776	3.24472	3.75169	2.98842	4.17469	3.97077	3.53014
XDH	0.00438069	0.518031	-0.614685	-0.202374	1.00946	-1.21144	-3.4558	-0.466103	-2.27973	-0.105726	-0.458677	-2.71378	-1.7417	-2.09299	0.498837	-0.410417	-0.395404	-0.31518	-2.11836	-1.55772	-0.357037	-0.257586	-0.959001	-0.914557	-0.555301	-1.69075	-0.426246	-0.625852	-0.857194	-1.0464	-1.7129	-0.689603	-1.05313	0.332711	-1.14971	-3.41205	-1.24526	-1.26427	-0.866364	-2.83152	-4.46313	-1.58956	-1.51517	0.30612	0.0584294	-0.329801	-0.22484	-2.5595	-0.541067
ADAM19	1.73021	6.34636	5.95813	5.54008	6.4178	5.05929	1.29909	1.48607	1.28795	4.00324	3.03421	2.27717	1.85656	2.37371	1.85924	2.63921	2.39066	0.336897	1.94465	1.64106	2.68072	1.45862	2.89636	1.9447	1.40406	2.47299	2.16645	1.74761	3.09092	2.02135	1.59788	1.76209	-0.00582701	0.12626	0.435251	2.01421	0.546158	1.51102	1.63614	2.04623	1.09145	0.888489	2.92905	0.30612	2.87902	2.14635	1.25515	1.92777	2.0324
SDK1	2.7246	2.81379	2.27094	2.41162	3.52244	2.11806	1.64574	1.58019	1.73309	3.21313	2.93142	1.99771	2.0996	1.47855	1.55617	3.30767	4.17873	1.07386	2.1511	2.34917	2.79333	1.61688	2.4297	1.53475	1.37631	1.74836	1.95047	2.10454	2.6136	0.981084	-0.0557906	1.52671	-0.316167	1.2838	0.600311	1.7974	1.20405	2.19516	0.653011	1.5608	0.666149	1.2178	1.19379	-0.0944183	1.17032	1.64218	0.481429	0.414508	2.43294
LMBR1	4.92721	1.09758	2.27094	1.55901	2.21719	2.19168	3.97883	3.8015	4.98839	1.68841	1.03007	4.6973	4.24066	3.30314	3.80902	2.44557	1.03344	3.2755	4.21128	4.09398	3.25321	3.77216	2.7987	4.02525	4.10132	2.10865	3.55914	3.66291	2.3808	4.48438	5.07349	4.52443	5.17312	3.08403	3.73515	3.09574	4.08497	4.65551	4.30089	0.9963	4.47645	4.5775	3.53594	1.80088	1.57997	1.09904	3.46387	4.72194	2.20617
N/A	3.53596	4.82938	4.50248	4.14225	4.30172	4.79212	2.53667	2.84954	3.52394	2.68398	2.88634	4.18103	3.27325	2.80855	2.69026	2.73363	3.43554	3.02721	2.91349	3.37086	3.06209	3.12488	2.7987	3.59283	3.73147	2.53362	2.94599	3.13388	3.28102	3.54318	4.03167	3.23974	3.56745	3.15827	3.45155	2.95135	3.25888	3.29738	3.38156	3.55046	4.1915	3.19554	3.34281	2.83915	3.39425	3.69541	3.7318	3.45013	3.36582
EDNRA	2.91374	3.04511	2.32697	3.30116	3.89836	2.66475	2.05727	2.77189	2.7267	4.33828	2.93142	2.49567	2.47208	2.82984	1.97588	2.99558	1.68552	2.28119	3.02265	1.94863	2.34676	2.53001	2.32445	2.08081	0.667092	1.84721	1.79947	1.79736	2.16614	2.02135	1.84405	1.37268	1.63989	2.09825	1.89865	1.47872	1.71252	2.56667	1.91325	2.55391	1.76568	1.58037	2.66091	2.13209	2.45296	1.67942	1.50451	2.36786	2.24652
NNT	9.60786	8.10274	8.41181	8.38817	8.20722	8.5137	9.65463	9.47775	9.48485	8.53775	8.65918	9.16649	9.57301	9.66426	9.67356	9.69292	8.83323	9.95222	9.35165	9.27682	8.988	9.62251	9.39293	9.79322	9.98138	9.62244	9.83399	9.92481	9.54318	9.53531	9.48597	9.48525	9.63389	9.80271	9.84728	9.97224	10.0246	9.99125	9.8295	9.24135	9.79565	9.46078	9.51661	9.75164	9.59151	9.53053	9.69989	9.26359	9.52457
SEPTIN11	5.69983	5.37377	5.98523	5.41521	5.3333	5.60335	5.5395	4.92771	5.99307	4.95899	5.04348	4.65952	4.48712	4.78829	5.17965	4.76111	4.43017	5.05903	4.93692	5.04759	4.97686	4.96297	5.33237	4.20199	4.50199	3.83522	3.67213	3.99687	5.04865	5.75798	5.17443	5.67105	5.83033	4.87015	4.465	4.46037	4.89508	4.63706	4.33265	4.3364	3.48523	3.78796	4.98529	3.39615	4.34502	3.84628	4.79167	5.68911	4.35433
SYT12	-0.151739	1.29969	0.685975	0.370811	0.52913	0.606722	-2.71883	-1.08277	-0.999622	1.08115	1.21648	-0.391856	-1.7417	-1.35602	-1.90326	0.43758	1.61381	-0.183935	-2.11836	-0.493592	-0.191977	-4.6499	0.00252514	-0.708106	0.244401	0.837627	0.234267	-1.27793	0.809069	-0.839946	-2.24342	-2.45514	-4.96002	0.12626	0.0347135	0.557574	-0.422133	-1.79479	-1.07281	-0.024164	-2.14121	-2.07498	-0.967678	-0.214713	1.54718	1.17921	-0.385305	-1.90742	0.49288
PLEKHG5	3.09836	3.49145	3.68776	3.51422	3.65485	3.15166	2.52148	3.51416	1.73309	3.69062	3.31164	3.12919	2.57219	2.76499	2.25517	2.47711	3.12977	2.16287	2.98718	3.02176	2.93396	2.29261	3.07384	2.68574	2.32644	2.3023	2.39434	2.60122	3.03287	2.21895	1.97036	2.42261	1.72648	1.98041	2.57077	2.77777	2.43801	2.43617	2.83408	3.12732	2.95472	2.3975	2.83424	1.91994	2.89214	2.76417	2.46975	2.16453	3.10553
MICAL2	3.17431	5.58388	5.68731	5.98841	5.65638	5.5172	4.56101	4.09514	4.16321	3.07778	4.24712	3.95013	3.13822	4.30123	4.77118	4.2744	4.23059	3.9825	4.42964	4.1147	4.86653	5.31732	5.28192	2.94215	4.31003	4.77246	4.85916	3.6082	4.71332	3.58855	2.64735	4.40533	4.12479	3.92034	4.03832	4.54408	3.99975	3.49061	3.84513	4.36815	3.53122	3.57463	3.60138	3.67535	4.96066	4.90738	3.7318	3.08023	3.31928
CCSER1	1.22677	-1.09972	-0.614685	-0.274524	-0.601266	-0.101815	0.631668	0.738256	0.890195	-0.706119	-1.71243	-0.0815158	1.85656	0.16335	1.66442	-0.530711	-1.43288	0.336897	1.44933	1.6122	-0.357037	0.84195	0.284925	0.999713	0.667092	-0.747335	0.641925	0.00217889	-0.988438	1.51995	1.57534	1.59797	2.00576	-0.204946	-0.216825	0.132268	0.608894	1.30207	0.781335	-0.76113	0.291754	1.33101	0.0697965	-1.56835	-0.808304	-0.661007	0.571626	1.14094	-0.409822
AGAP2	4.08311	3.46646	3.24935	3.03626	2.83674	2.98772	3.88702	4.48404	3.89876	4.61697	5.29707	4.45414	4.46124	4.88047	4.7952	4.98875	5.18106	4.97022	4.71634	4.87918	4.86418	4.69661	5.29789	4.29089	4.56479	4.6976	4.39928	4.2854	4.27924	3.65831	3.82267	3.83396	3.62118	4.29001	3.86253	3.60661	3.79914	3.64631	3.99162	4.01397	3.69168	3.77801	4.06284	4.23614	4.44631	4.29018	4.21723	3.74949	4.28336
TP53I11	1.51339	2.19712	1.62022	2.25385	2.73231	2.22011	1.70071	1.31412	1.06266	2.52456	1.98801	2.20269	2.12179	1.85603	1.35547	1.93441	1.7704	0.964928	1.76079	0.913583	1.6966	0.304293	1.45128	1.28386	1.28972	1.05175	0.550295	-0.178393	1.02864	1.91138	1.0296	0.432387	0.397529	0.568779	1.22375	1.57284	0.782226	0.966024	2.09711	2.36225	2.38236	0.557283	1.75018	1.52851	1.54718	1.69768	0.656515	0.247858	1.88679
ATP1A1	6.34879	8.57812	8.05645	7.85463	7.9689	7.98137	5.78976	6.26595	6.24919	6.85809	7.58801	5.74483	5.85241	6.62545	7.04719	7.20459	7.70174	6.60935	5.94079	6.65748	6.93981	6.52065	6.8855	6.40529	6.73455	7.29071	6.60077	6.55406	7.79713	6.05649	5.71013	5.96187	5.62775	6.32322	6.98565	6.05895	5.65886	6.02049	5.72759	6.84479	5.24595	5.48726	5.93224	7.44132	6.67551	6.85926	6.26786	5.21912	7.04854
PARM1	1.31889	1.8432	1.52761	2.0175	1.81133	0.915672	0.513831	1.07642	0.979004	2.36759	1.55291	0.941568	0.703082	0.40951	1.59316	1.21251	1.35262	0.421786	1.26411	0.597556	1.65385	0.635499	0.219337	0.275775	0.620549	0.983848	0.959407	0.772697	1.06219	1.1839	0.853444	0.0809148	-0.87256	0.513284	0.248838	0.360537	0.411857	1.37514	0.356029	1.35435	0.394847	0.557283	1.26013	0.934151	2.0231	1.30366	1.30859	1.7727	2.22649
UCHL1	6.18209	4.32413	5.72904	5.96798	4.59118	5.89131	5.56544	5.40893	6.26861	3.59467	4.54225	6.29452	4.53339	5.69321	5.11081	4.96334	3.78729	5.81683	4.84399	5.60248	4.77704	5.20963	4.97166	5.31153	5.67206	4.90375	5.12505	5.3762	5.27483	5.72144	5.81836	6.14212	5.94417	4.98401	5.42816	5.09653	5.59279	5.10353	5.38273	4.64464	6.1075	5.82344	5.7426	4.54481	5.43203	4.41651	5.51165	5.73813	4.87777
CTTNBP2	0.145243	-0.285277	1.30389	1.49536	1.4654	0.730457	0.0885252	0.564924	-0.0426909	1.7909	1.50599	-0.280825	0.971015	0.40951	-0.187054	1.13555	0.341561	-0.800607	0.802207	0.764205	2.08239	0.776362	1.39298	0.3392	-0.666332	0.758555	0.728082	0.307033	0.923025	0.111145	-0.12794	-0.529139	0.24943	-0.404254	0.0347135	0.557574	-0.0877137	0.966024	0.0847268	0.574473	-0.215206	-0.148985	1.19379	-0.0944183	-0.140879	-0.12335	0.736686	0.861967	0.681325
MAGI2	0.500338	0.0195775	0.597619	0.915807	0.665014	0.0952215	0.0036363	0.738256	-0.132889	1.37311	1.59835	0.32184	0.373774	0.926909	0.333778	0.43758	0.58598	0.336897	0.431839	0.764205	1.58725	0.55955	1.23602	-0.527534	-1.06226	-0.636304	-0.0228907	-0.625852	0.173833	0.00805106	0.259083	0.17713	-1.05313	-0.911214	-1.14971	0.288387	0.263759	0.868177	-0.249692	-0.199251	-1.0037	-0.00459558	0.0697965	-0.214713	0.148627	0.0572218	-0.385305	0.361068	1.0439
IGFBP6	5.65045	6.26116	6.81994	6.12789	6.1547	5.97474	4.73896	5.68541	4.73787	6.36171	6.27843	5.41034	4.77312	5.41569	5.5218	5.80293	5.86561	4.23795	5.88405	5.84316	6.78313	4.16067	5.95231	5.74292	5.48828	5.38935	5.51362	5.89343	6.8781	4.90242	4.3924	4.68441	3.90726	4.82528	4.59787	6.04943	4.75301	5.20145	5.22534	5.46218	4.79189	4.31389	5.7851	4.93238	5.84654	5.22321	4.44311	5.77334	6.22333
CSAD	1.56447	1.7634	1.32238	0.947868	1.30822	1.01637	0.451095	-0.0354683	0.270467	2.12759	2.42633	0.895025	1.2782	0.926909	0.961809	2.24035	3.18028	0.577905	1.41414	0.409111	1.65385	-0.0060469	1.13292	0.645531	1.0992	-0.747335	0.174146	0.558572	1.27746	0.297558	-0.769486	-0.13321	0.24943	0.332711	0.435251	-0.604697	-0.190807	-0.572396	1.00811	0.518978	-1.0037	0.73237	0.338983	-0.214713	0.461785	0.534544	-0.385305	0.361068	1.0439
ITGB7	0.500338	1.11911	1.67882	0.462441	1.36919	-0.505171	-0.28587	-0.345808	-0.839158	1.02619	0.259553	1.23107	-0.0536473	-0.308719	0.0442715	-0.196292	0.0471138	-1.53757	0.20357	0.268248	-0.116028	-1.84255	-0.348947	-0.13387	-0.265794	-0.436995	0.809382	0.438278	0.452134	-1.2874	-1.32588	-0.384749	-1.50059	-0.63558	-0.216825	-0.0428185	-2.13834	0.24474	-0.129398	-1.24656	-0.375671	-1.58956	0.141946	-0.650812	0.313686	-1.09164	-0.772328	-1.27939	0.0208119
PDE4A	6.44221	3.31609	3.71601	3.70452	3.45841	3.07591	6.29296	5.53488	6.3543	5.00235	5.05575	5.68282	5.81374	5.71508	6.7287	5.32402	5.48096	6.07959	6.50422	6.64596	5.64365	6.16468	5.99825	6.58406	6.82263	5.95698	6.06095	6.5137	5.73494	7.0809	6.58631	6.56445	6.58639	6.3892	6.09563	6.43187	6.01792	6.67689	6.42703	5.94524	6.08086	6.44779	5.72324	5.95434	5.73814	5.76038	6.12622	6.86227	6.35721
RARG	2.14272	2.62463	2.21531	2.7496	2.73061	2.05539	2.44821	2.2428	2.54722	3.28606	3.13572	2.8602	2.47328	3.16335	2.86727	2.64686	3.0131	2.16015	2.94243	2.58038	2.95339	2.20359	2.87234	2.49067	2.43128	2.66355	2.45067	2.40721	2.96735	2.55201	2.50838	2.16451	1.57385	2.35482	2.37954	3.06206	2.46336	2.50354	2.37629	3.36737	2.47468	1.80903	3.31858	2.43005	2.90125	2.36768	2.00004	2.64303	2.94926
FAT1	5.25523	5.13042	4.92636	5.29416	5.97269	4.93402	4.71246	5.07238	4.95867	6.53598	6.01182	4.38845	5.01763	5.21989	4.79122	5.45847	4.77555	4.28968	5.05585	4.47269	5.89491	4.4768	5.35817	4.56905	4.46624	4.89537	5.00434	5.20243	5.37663	4.72687	4.40524	4.3236	4.07615	4.16053	4.07385	5.10233	4.22172	5.05627	4.45797	4.93799	4.02471	4.22147	5.53677	4.16561	4.79248	4.68057	4.20319	5.0792	4.82317
DOCK1	3.9502	4.79969	4.24087	4.4499	4.72164	3.82835	3.83269	3.87761	3.79861	4.91617	4.10085	3.70912	3.95565	4.01088	3.53256	3.92587	4.27775	3.44732	4.34341	3.5489	4.15124	3.95372	3.89898	3.90726	3.68133	4.07029	3.66122	4.03884	4.01371	3.38759	3.44774	3.40781	2.90416	3.41451	3.54568	4.05555	3.34432	3.85227	3.88852	4.01397	3.2022	3.29657	4.43365	3.72525	4.19963	3.9413	3.77041	3.765	4.08064
NES	5.35651	9.27333	8.5711	9.05806	9.07464	9.86119	5.04803	5.07508	4.19136	6.06036	5.96921	5.11022	4.65252	5.4192	4.08055	5.34767	5.44396	4.32868	4.84743	4.21407	5.39704	4.38076	5.32153	5.97091	5.11922	6.04396	6.23748	6.22646	6.91128	3.71669	4.15461	5.02545	3.83764	4.79941	4.93582	6.24913	5.02441	4.77507	5.90886	5.46034	4.48815	3.80766	5.58772	5.24614	6.89499	5.99351	5.37429	5.04572	4.94467
PLOD2	1.97637	4.02386	2.5708	3.75975	3.89491	2.9627	1.4984	2.51018	2.01095	4.54548	4.25069	2.1442	2.14365	2.57629	2.30061	3.17935	3.60228	1.40103	2.33167	2.18252	4.3042	1.91995	3.11048	1.70091	1.40406	2.91715	2.77438	2.60122	3.38412	1.91138	1.88128	1.85229	1.2688	1.93889	2.15904	2.75118	2.02009	2.65734	1.82666	3.26862	1.72669	1.02935	2.67314	2.29515	2.60408	3.15629	1.14194	2.10075	2.80133
S100B	2.11986	1.31842	0.136288	0.629898	0.297805	1.14055	1.36863	1.80475	1.57113	2.53444	3.15318	1.30414	1.56411	1.47855	1.12227	3.56411	4.56831	0.784356	2.2542	1.90171	2.22062	1.32738	2.17678	1.43667	0.620549	0.758555	1.27777	0.558572	1.51406	0.925589	0.201367	1.10558	0.712402	0.673748	0.88271	1.06907	1.4637	1.57445	1.41657	1.5608	-0.0708166	-0.148985	0.512315	1.56551	1.47927	1.41822	0.481429	0.361068	2.324
RIPOR2	4.47553	3.06189	3.16987	2.38844	2.49762	2.97942	4.19046	3.67922	3.15609	3.80525	4.53987	3.49956	3.36914	3.93921	3.46431	3.35087	4.06906	3.98947	3.75728	3.09659	3.40914	4.21738	3.62912	4.70015	4.39198	4.99359	4.59254	4.31986	4.56907	3.51526	3.16786	3.34706	3.81805	4.52911	3.42978	5.08912	3.71608	3.52313	3.66554	5.58549	3.89881	3.40399	4.20435	4.5904	4.64145	5.23107	4.65394	4.13499	4.34041
N/A	4.23271	2.98188	2.9496	3.07307	3.44431	3.37036	4.42481	4.58965	4.6323	4.03143	3.94248	4.41344	4.79054	4.25869	4.77521	4.47906	4.15682	4.75398	4.91191	4.80462	4.4362	4.83994	4.54294	5.02465	4.10977	4.68696	4.55767	4.25011	3.9524	5.10959	5.10728	5.01897	5.49222	4.8052	4.88071	4.34506	5.00996	4.99963	4.68823	4.66514	4.67897	4.99755	4.77166	4.80669	4.69856	4.90542	5.00903	5.17134	4.77225
ADGRF5	6.40153	4.85688	5.1654	5.66226	5.67058	5.64589	6.92899	7.37365	7.0483	6.50365	5.66595	6.86704	6.83447	6.74516	6.56725	6.39745	6.22646	6.82729	7.54317	6.53887	6.52301	7.17227	6.094	6.10068	6.6451	6.45704	6.60718	6.95295	6.72744	6.43245	6.83013	6.90637	6.39478	6.59616	7.1873	6.91998	7.25612	7.09091	6.82991	6.50074	6.67706	6.72656	7.03913	6.55347	6.58956	6.59516	6.78639	7.27045	6.61013
FABP7	0.785068	-2.05081	0.217588	0.322717	0.211648	0.423276	-2.71883	0.219789	0.795558	1.43772	0.962167	-0.280825	0.373774	-0.308719	2.65571	5.08656	5.48473	1.52132	1.99315	1.24963	2.90691	-0.257586	3.86185	-0.990505	-0.666332	-0.0336396	-0.625555	-0.625852	-1.13283	1.27553	-1.50645	0.267328	0.767897	-1.4587	0.88271	-3.41205	-0.301839	-1.50528	-0.0183667	-0.509591	-1.0037	-2.81195	-2.40825	-1.56835	-0.647839	0.954652	-1.01334	-0.611965	-0.0754034
PLEKHA4	2.28122	2.82037	2.63139	2.48992	2.33394	2.22011	1.40219	1.9292	0.527625	2.78677	3.07497	2.39892	1.85656	2.04997	1.5182	1.93441	2.42248	1.02042	2.04007	1.72431	2.24962	1.32738	2.26068	2.14434	1.86972	1.78872	1.43974	2.25457	2.70139	1.36169	1.27316	1.69867	1.06234	1.47021	1.17222	1.71723	2.17325	1.60514	2.67796	2.45388	1.72669	0.960639	1.49864	1.41147	1.87242	1.8524	1.50451	1.42756	2.22649
RPA1	7.40263	8.83829	8.2037	8.40179	8.43312	8.43441	7.38786	7.1133	7.49529	7.26134	7.0504	7.41421	6.91134	6.80216	6.93459	7.08879	7.10076	7.39218	6.73026	7.20655	6.82167	7.2981	7.05016	7.00477	7.1418	7.10141	7.27978	6.84471	7.04367	6.93484	6.924	6.87891	7.14556	6.92201	7.18324	6.91998	6.99352	6.95676	6.82898	6.80111	6.98962	6.89713	6.67123	7.11386	6.94383	6.92517	7.01256	6.89436	7.03708
DUSP5	-2.1111	1.2807	1.52761	1.15432	1.4654	2.54626	-0.182777	-0.902202	-1.38665	-0.0456052	-1.71243	0.173741	-0.519311	-0.508028	-1.90326	-1.35383	-0.323255	-3.12253	-1.22527	-2.2098	-0.447234	-0.401976	-1.50649	-2.49952	-2.50283	-0.998874	-1.29298	-1.27793	0.173833	-1.0464	-1.16542	-0.870176	-1.25958	-1.69971	-1.43922	0.132268	-0.858232	-2.15736	-0.129398	-0.629885	0.291754	-0.937481	-0.967678	-0.831384	-1.72584	-2.44528	-2.15084	-2.19693	-0.409822
RASEF	-0.236627	-2.05081	-1.72431	-1.47246	-1.16686	-1.3719	1.22603	0.564924	0.795558	-2.20088	-1.16495	-0.280825	0.297825	-0.739353	0.0442715	-0.966811	-2.22137	-0.800607	1.30311	0.655271	-0.0438787	0.776362	0.00252514	-0.472038	-0.452207	-0.436995	-0.0228907	0.868912	-1.47386	0.382447	0.736404	-0.0221787	0.325379	0.455568	-0.0855808	0.675411	-0.422133	0.91793	0.653011	-1.24656	-0.762694	0.557283	-0.460718	-0.831384	-0.808304	-1.36728	-0.565877	0.466038	-1.02649
ACE	6.16554	4.19077	4.8327	5.23368	4.63119	4.68656	5.45809	6.26595	5.8952	5.00057	4.47435	5.78207	5.44922	5.77943	6.19402	5.22069	5.48724	5.85951	6.31567	6.12048	5.71816	5.94722	5.63778	6.14184	6.26677	5.86325	6.00272	5.7897	5.95408	6.01555	5.92261	5.80131	5.50248	5.9448	6.51821	5.84612	6.25704	6.53663	6.20903	5.54091	5.66486	5.88037	5.80607	5.95782	5.95207	5.95986	6.06736	5.84807	6.14009
SLC16A6	1.16192	-2.25726	-1.44867	-1.47246	-1.72326	-1.06705	-0.79283	-0.597347	0.640835	-0.23405	-0.458677	-0.643395	0.297825	0.0224871	0.843973	-0.299386	-0.925919	0.0473903	1.30311	0.112129	-0.54345	0.964807	-0.252732	0.670406	1.96594	-0.86763	-0.0950405	1.20012	-1.68032	0.610716	0.4693	0.432387	0.466241	-1.4587	-1.43922	-1.09012	-0.697767	-0.0105171	0.899171	-2.34609	-1.29321	0.461068	-0.823288	-2.41635	-3.3108	-2.80785	-0.772328	0.655516	-2.61146
B3GALT2	3.64082	4.86646	4.83914	4.64831	5.21788	5.52291	2.32556	3.49012	3.02666	3.15667	0.996518	2.77807	3.79228	2.86121	3.36085	3.37618	1.94125	3.20539	3.03429	2.52974	3.0122	3.78055	2.90681	2.79722	1.80875	3.23452	2.95495	2.62896	3.33692	2.56605	2.4754	2.11775	3.28315	1.49907	2.53041	2.0798	2.94305	2.02397	3.06595	-0.509591	0.963131	1.90687	1.22734	3.25608	1.73359	2.06428	2.87596	1.52797	1.21636
LRRC14B	4.28313	-1.56538	0.76923	-0.91607	-0.856523	0.0324858	3.80159	3.74843	3.69099	3.15026	3.15318	4.12668	4.24572	4.53312	4.35278	4.03584	3.36085	4.73752	4.32932	4.31152	3.48427	3.76372	4.12175	4.38406	4.68558	4.38195	4.20264	4.37824	3.61642	4.57734	4.38594	4.55161	4.72823	4.78776	4.71053	4.04464	4.58763	4.323	4.54642	4.23672	4.48231	4.78051	4.65938	4.34121	4.68732	3.97164	4.69465	4.55944	4.44816
HPS1	2.57073	3.46226	3.49741	3.36785	3.36171	3.14426	2.25386	1.90515	1.51283	3.49703	3.68779	2.61534	2.41929	2.52499	1.82854	2.56778	2.87761	1.44225	2.17232	2.1224	2.67003	2.17028	2.68182	2.78588	2.00269	2.357	2.03741	1.84545	3.131	1.55694	0.926507	2.25636	1.37983	1.85209	1.73071	2.51869	1.74081	1.95415	2.23797	2.78319	2.52555	1.48573	2.5723	2.35976	2.66648	2.13299	1.97018	2.10075	2.62886
SLC7A8	3.91127	3.10029	5.33553	4.94291	4.23504	4.22187	3.57763	2.51018	3.63743	3.22538	2.61503	3.19791	3.29294	2.86121	3.12859	2.99558	1.89662	3.24087	3.47089	2.99965	2.82257	2.89699	2.68182	2.51085	2.80355	2.5918	3.45561	2.70913	2.7639	2.51055	1.55244	3.11168	2.57136	2.15374	1.80025	3.0419	2.70536	2.70062	3.11549	1.71692	2.35704	2.42327	2.39172	1.80088	2.75528	1.17921	1.79402	2.16453	2.62886
SPIDR	3.26201	5.49917	4.13498	4.17985	4.15939	3.9308	4.36225	3.263	3.54591	4.07947	4.1048	3.09871	3.00126	3.07248	2.7732	3.16973	3.59764	3.13171	2.58999	3.06499	3.22428	3.02958	3.27285	3.15539	2.92343	3.3469	3.20076	2.94814	3.16228	2.45284	3.0745	3.79658	2.95287	3.45924	3.98705	2.8795	3.33508	2.97192	3.07849	3.26862	2.90319	2.74264	3.05586	3.7892	3.44853	3.54719	3.35378	2.83772	3.28093
ATL3	2.51988	3.12711	2.49944	2.82809	3.2033	2.46545	2.47494	2.58776	2.7771	3.93401	3.02592	1.97552	2.79573	2.80855	2.0838	2.85862	3.12977	2.00675	2.69634	2.27747	3.3434	1.91995	2.60685	1.96495	1.90898	2.14019	2.32692	2.35766	2.59079	2.02135	2.13355	1.99112	1.44937	1.52736	1.2735	2.63961	2.02009	2.45314	2.23797	2.4686	2.10672	1.86987	2.90852	2.27295	1.70415	2.33316	1.50451	2.40793	2.95536
LRRC30	4.92233	2.08122	4.65439	3.14398	2.55997	3.21659	3.88702	4.51217	4.26827	4.12922	4.32014	4.45414	4.63334	4.79913	5.40962	5.13925	3.85252	4.61217	4.86382	5.26013	4.90121	4.99215	5.26576	4.443	5.09389	4.66815	4.50373	4.11929	4.42499	5.03943	3.71336	4.51985	4.83926	4.51505	4.30674	3.35613	3.87129	3.92098	4.18964	3.792	3.74144	3.59744	3.77592	4.12281	4.03201	4.35778	4.03898	3.84989	4.61928
TRO	3.08967	5.38826	4.96072	5.38625	5.43803	5.33098	2.41045	1.90515	2.95183	3.5757	3.58994	3.17861	2.61975	1.89696	1.0173	3.11063	3.33912	2.76011	2.08551	2.27747	2.47509	2.22046	2.85377	2.66113	2.77196	2.78373	2.80443	2.35766	3.39073	1.23044	1.62008	1.82285	1.93479	2.40478	1.5406	2.47059	1.28312	2.27369	1.67102	2.06572	2.79425	1.53572	2.0228	2.27295	2.74086	2.966	2.51592	2.19539	2.324
DIAPH3	-0.526134	-0.124812	0.65712	0.322717	0.789193	-0.935805	-0.64844	-1.08277	-0.694768	1.08115	0.46977	-0.787785	-0.663701	-0.218521	-3.12565	-0.530711	-1.15724	-1.53757	-1.46628	-1.84723	-0.646543	-1.47998	-1.7475	-0.773694	-2.14026	-1.69075	-1.29298	-2.50032	-0.736899	-1.93948	-1.50645	-1.31763	-1.50059	-1.98922	-1.43922	0.132268	-2.62377	-1.79479	-0.380937	0.338406	-0.556243	-1.58956	0.210659	-2.41635	-1.19533	-0.860316	-1.66541	-1.66641	-1.76346
PDGFRB	6.4405	6.70162	6.74008	7.04068	7.20278	6.38495	6.29854	6.05678	6.0338	7.53859	7.1558	6.6486	6.45633	6.45004	6.04677	6.26934	6.77478	5.84613	6.44334	6.24318	6.68105	5.769	6.32689	6.11151	5.67352	5.81277	5.6728	5.93013	6.4612	5.74401	5.38837	5.58378	5.09932	6.03377	5.76698	6.39154	5.10279	6.04861	5.79565	6.54829	5.58535	5.67589	6.55795	5.65082	6.49063	6.52722	6.05373	5.84077	6.72973
COX4I1	9.49618	8.48919	9.12015	8.58098	8.49669	8.79692	9.25393	10.0527	9.0355	8.47114	8.86347	9.56205	9.87979	9.88449	9.53828	9.5893	9.37435	10.2223	9.88028	10.0987	9.52556	9.73899	9.54812	10.7125	10.4325	9.45924	9.7228	9.87716	9.64668	9.65411	9.7732	9.66114	9.80925	10.0988	10.1358	9.56731	10.2038	9.67683	10.6142	9.58248	10.3188	10.0432	9.53787	9.94521	9.75613	9.5275	10.4023	9.79235	9.55049
FMNL3	2.82227	3.12178	3.27332	3.81294	3.59229	3.2376	2.63872	3.73485	2.64762	4.0862	4.20368	3.34367	3.13822	3.61053	2.92601	3.26314	3.29933	2.56863	3.32695	2.83459	3.48427	2.8658	3.41878	2.71592	2.54156	2.5918	2.84356	2.6829	3.24495	2.63687	2.51147	2.48032	2.17953	2.75375	2.66698	3.2173	3.13645	2.97192	3.26566	3.6889	3.41338	2.89771	3.72397	3.21009	3.385	3.53708	2.84012	3.02117	3.15937
NIPSNAP2	8.67563	7.16464	7.6243	7.41861	7.38265	7.42881	8.98741	9.24553	9.04018	7.85846	7.8816	8.86053	9.36544	9.24271	9.22795	9.04516	8.21978	9.50188	9.15868	9.30724	8.86894	9.51367	8.90527	9.27207	9.09861	8.95539	9.03866	8.96099	8.53391	9.3498	9.31718	9.19349	9.61805	9.32562	9.47043	9.12411	9.47788	9.22673	9.44629	8.84981	9.36669	9.27805	8.94245	9.05665	8.94255	8.92886	9.34811	9.17829	9.04219
RASGRP1	1.53916	3.26388	2.6824	3.01372	3.63015	2.97109	0.687163	2.17021	2.97361	0.448209	1.32859	0.692208	-0.0536473	1.95625	2.92601	2.36358	0.919106	2.51167	2.35041	2.36655	1.83697	2.7338	2.78743	1.8715	2.7931	2.76363	2.5083	2.06446	2.0371	3.57959	4.16597	2.76983	3.58301	1.87428	4.01657	0.933723	2.6012	2.75639	-0.685791	2.94984	0.822268	0.81254	2.67314	2.18059	2.91801	1.8524	2.29542	3.11293	3.48024
EPB41L2	4.71192	4.93939	5.03829	5.07941	5.58963	5.08463	4.61924	5.06968	4.94496	6.21043	5.68054	4.91119	5.15849	5.09793	4.77521	4.78335	4.9783	3.93275	5.47623	4.8609	5.98928	4.70985	5.08194	4.60981	4.29529	4.8146	4.94935	4.78816	5.27656	4.71054	4.48903	4.5958	3.75078	3.8267	3.91049	5.154	4.70356	5.23863	4.5821	5.00264	4.02471	4.45171	5.45417	4.17162	4.29159	4.50762	4.12342	5.0895	5.39641
COPZ2	2.31144	3.90493	4.07079	3.83882	2.86524	3.81443	1.90176	2.71769	2.07279	3.35371	3.42318	2.20269	1.65823	2.32954	1.82854	2.91727	3.52621	2.34779	2.21384	2.1224	2.79333	2.06434	2.21092	3.22	2.15742	3.12844	2.65848	1.93708	2.98119	1.36169	1.27316	1.45175	0.712402	2.07926	2.02021	2.31587	1.84872	1.66464	2.12156	3.05112	1.60296	1.38445	1.94427	2.57461	3.0526	2.95085	2.87596	2.06778	2.45032
TPST2	4.3754	6.20437	6.05463	5.85951	5.95374	6.56681	4.22837	4.07373	3.60988	4.67172	4.51639	4.09614	3.99826	4.25869	4.11911	3.96532	4.36222	3.72296	4.22149	4.21407	4.09242	3.90084	3.78459	4.43576	4.12652	3.96856	3.82657	4.31986	4.56322	4.33797	3.98112	4.20307	3.69461	4.51858	4.2643	4.56332	3.90917	3.79351	4.5821	4.89776	4.16986	4.42007	4.27424	4.31972	4.28663	4.13467	4.25855	4.2312	4.53218
PPP2R3A	7.73143	6.22003	6.35166	6.27336	6.11298	6.42366	7.8394	7.54828	7.81019	6.91735	6.99943	7.18859	7.8271	7.40752	7.93886	7.50343	6.94285	7.60283	7.56789	7.63457	7.46913	7.80105	7.51267	7.48949	7.65217	7.90329	7.84823	7.75824	7.54053	8.04941	7.97292	7.95489	8.1032	7.66124	7.54283	7.74971	7.7384	7.88019	7.59771	7.32507	7.17666	7.64646	7.39657	7.53173	7.54328	7.95572	7.57878	7.72144	7.5914
PYCR1	-0.526134	2.0702	0.970278	1.18154	1.75152	1.43545	-0.517196	-1.28922	-2.27973	1.2345	1.03007	0.578998	-1.21119	-0.308719	-1.54069	0.231129	0.152083	-1.00706	-0.677786	-0.493592	0.379929	-3.06494	-0.0776452	-0.64537	-1.85076	-1.69075	-1.47355	-1.76336	0.347165	-1.57691	-1.7129	-1.07663	-1.7901	-1.98922	-1.14971	-0.749087	-1.24526	-2.15736	-0.866364	-1.69402	-1.0037	-0.937481	-1.75617	-1.93092	0.233516	-0.757223	-1.01334	-1.90742	-1.47395
CTSE	-1.82159	2.52208	0.597619	1.51689	0.0719235	0.69038	-0.28587	-1.81974	-2.76516	0.172575	-1.02056	-1.12882	-4.91163	-2.94099	-1.90326	-1.59484	-2.22137	-2.38557	-2.60379	-1.55772	-1.70099	-3.06494	-0.959001	-1.24576	-1.22273	-3.06926	-1.68	0.558572	-3.05883	-1.93948	-3.09141	-0.384749	-1.7901	-2.35179	-2.28721	-1.53758	-2.13834	-3.37975	-1.60333	-1.98352	-4.46313	-0.937481	-0.460718	-3.15331	-0.50345	-5.6152	-4.47277	-1.66641	-1.23294
AQP8	1.46045	-1.20281	0.597619	1.15432	1.75152	0.807419	0.687163	-1.81974	2.2258	-0.23405	4.22556	-3.45075	2.53958	4.3164	1.0173	6.22592	8.05634	2.65883	3.73606	2.16275	2.95172	2.78473	3.10141	0.0668277	-2.50283	0.390168	-0.25116	0.669604	-0.171302	-1.93948	-2.60599	-1.31763	-0.87256	1.18071	0.145745	-0.473453	-3.36073	0.763207	-4.77325	0.204105	-2.87817	-2.81195	0.45682	-1.27884	1.33305	3.26438	-0.385305	0.125001	0.49288
CLEC3A	2.61985	0.451689	1.55914	0.629898	0.875781	1.07979	1.36863	2.49415	2.01095	5.04618	4.32014	0.895025	2.20731	0.16335	3.49396	4.3359	5.70344	3.6368	1.48368	2.77075	3.30247	2.62622	4.51588	2.21367	3.35159	3.75092	2.88165	1.12417	3.54109	1.27553	0.517395	1.85229	2.11679	3.66423	2.62926	1.87335	2.06553	2.93615	0.436199	2.64745	-0.762694	1.2178	-0.171212	4.3305	3.49225	4.76092	3.17828	-0.84329	4.23403
GSDMD	1.66149	3.34379	2.70372	2.0767	2.63636	2.27507	1.33428	1.27712	0.33918	1.87107	2.16335	2.10384	0.816292	0.667822	0.646936	-0.410417	1.63208	0.847092	1.37807	0.764205	1.10636	0.707649	1.16811	1.65179	1.19761	0.798633	0.400917	1.52943	1.85765	0.538566	0.259083	0.432387	0.24943	1.34865	1.06328	1.44593	0.936948	0.816646	1.05964	1.90184	0.58126	1.07817	0.974219	1.04309	1.17032	1.12626	1.30859	0.187737	0.899506
TMEM245	6.12571	4.53915	5.11058	5.33413	5.27342	5.44677	5.98369	6.29516	5.65691	7.1233	7.7185	5.40412	5.57521	5.96771	6.71197	6.26822	6.46672	5.58367	5.23542	4.4807	5.62024	5.3849	5.05399	6.39879	5.34176	7.83958	6.57412	6.0035	7.05309	6.06293	5.20045	5.45295	5.33345	4.58401	5.7821	6.95827	5.91927	6.19705	5.66242	7.65491	5.53827	5.50847	5.96493	6.58759	6.84444	7.12437	6.2181	4.83405	5.64876
NOS2	1.02276	-1.56538	0.29455	-0.274524	-0.138294	0.517913	0.792132	1.20016	1.51283	0.714724	0.0789803	1.99771	1.15446	1.70287	0.781237	1.74014	1.28498	1.52132	1.6742	1.6122	0.153158	0.635499	0.723809	1.46538	1.458	1.32305	0.550295	0.438278	1.21916	1.03452	1.12582	1.41276	0.654687	1.03068	1.22375	1.41238	1.20405	0.763207	1.45556	0.912642	2.22337	1.79291	1.79562	1.19246	1.94972	1.27961	1.59332	1.14094	0.794536
ADGRL3	-0.423041	0.612153	-0.417648	0.112499	0.903526	0.915672	-1.58133	-0.466103	-0.694768	1.2822	0.890908	-2.71378	0.132766	-0.508028	0.0442715	-0.530711	0.919106	-0.800607	0.431839	-0.929691	0.379929	0.104984	0.465497	-1.15556	-1.60975	0.837627	-0.336049	-0.915359	0.959094	-0.498909	-0.368949	0.0809148	-2.15267	-1.07168	-0.702252	-0.604697	-0.422133	0.16457	-1.9659	0.518978	-0.556243	-1.22699	0.141946	-0.214713	-0.647839	0.984709	-0.565877	-0.611965	0.794536
PLXNB1	2.70197	3.99504	3.18511	3.08753	3.08106	3.2376	2.82343	3.00469	2.13208	4.09624	4.028	2.33061	2.3645	3.01786	3.42381	3.05947	4.11523	3.02721	2.82248	3.09659	3.02063	2.89699	3.55794	2.64866	2.82424	3.90113	3.35088	3.26344	3.59938	2.54778	1.50552	2.18872	1.01726	3.01578	2.73959	3.27445	1.79577	2.88704	2.9883	3.32633	2.47938	2.37127	1.9643	3.59712	3.18638	3.87865	2.87596	2.16453	3.84469
MORN3	-0.75746	-1.43414	-0.927842	-1.65304	-1.4184	-2.28944	-0.64844	0.0547295	-0.332198	-0.302763	0.926977	-1.57628	-1.00474	-0.870598	0.646936	0.303279	0.100553	0.847092	-0.402151	0.0272399	-0.54345	-0.0060469	0.723809	0.3392	0.71218	0.491451	-0.736586	0.162644	0.233954	-0.498909	-1.95391	-0.384749	-1.25958	0.723501	-0.908703	0.0473793	-0.553377	-0.572396	-0.380937	1.35435	-1.0037	-0.937481	-0.692044	0.619278	-0.0377859	0.794187	0.0507943	-1.11892	1.0439
CXCR4	3.75515	3.66252	6.13138	5.22716	5.12223	5.12841	2.21663	2.73143	4.39067	3.26153	1.68516	3.2817	3.02501	2.49864	2.54677	2.89409	3.06403	3.2525	3.21894	2.80939	3.17977	2.62622	2.35531	3.54656	2.86474	2.23086	3.13131	2.2185	3.06633	3.31386	3.24844	2.40284	2.64731	1.58233	2.57077	2.20266	2.47216	3.04091	2.89208	2.66033	1.87672	2.04603	3.30403	2.13209	3.02905	2.4016	2.82185	3.55499	2.62886
PTPRJ	0.391404	1.05352	1.55914	0.979232	1.85462	1.2821	1.06777	0.987615	0.640835	1.94702	0.736874	0.745648	0.703082	0.714365	0.781237	-0.806346	0.152083	-1.24807	0.95693	-0.262267	0.865356	-0.401976	1.26881	-0.0502117	0.522702	0.837627	0.596837	1.52943	0.685334	0.382447	0.853444	0.352217	-0.316167	-0.404254	-0.52168	0.212439	0.411857	1.33907	0.27114	0.729196	0.58126	-0.937481	0.276247	-0.214713	-0.372205	0.166156	-0.565877	-1.11892	1.40647
ARHGEF2	4.10484	5.90996	5.48771	5.52952	5.82455	5.25745	4.16137	4.24635	3.97091	5.00591	4.8829	4.46214	4.26579	4.4633	4.04761	4.3359	4.72114	3.95428	4.42523	4.13005	4.4643	3.66751	4.5056	4.2564	4.18766	4.28653	3.90265	4.25901	4.43463	4.30029	4.05222	3.99442	3.4953	3.73264	4.16893	4.55181	3.75821	4.35947	4.13664	4.2281	4.15525	4.02515	4.60935	3.99304	4.6219	4.29018	3.97432	4.24602	4.60383
TIGAR	4.20883	3.47484	3.74373	3.2887	3.2364	3.44451	3.66315	3.97323	4.20983	3.44035	4.03628	3.53794	3.75015	4.51022	4.7261	4.09293	3.61152	4.01702	3.69267	4.53167	4.17789	4.12817	4.20458	4.8369	4.82552	5.07335	4.53693	4.89486	4.49423	5.12199	4.43997	4.37014	5.35172	4.69417	5.34068	4.2294	4.42281	4.3818	4.77171	5.79127	4.16986	4.23608	4.29306	4.74755	4.63366	4.58078	4.23114	4.13499	4.84305
N/A	0.145243	0.64221	1.64982	0.629898	0.847492	0.423276	-0.28587	-0.597347	-1.91716	0.316965	-0.28359	-0.0815158	-1.00474	-2.09299	-4.71062	-1.88435	-1.43288	-1.00706	-2.60379	-1.55772	-0.646543	-4.6499	-0.563072	-0.472038	-0.786626	-1.4843	-0.522462	-0.625852	0.452134	-0.659374	-1.95391	-0.529139	-2.6381	-2.35179	-1.43922	-1.09012	-1.24526	-0.441151	-0.525327	-1.98352	-2.87817	-1.58956	0.141946	-1.27884	-0.808304	-3.29328	-1.30284	-5.36685	-0.845922
PTER	3.93189	1.35518	2.56405	2.7971	2.31154	2.61777	3.70958	3.08801	4.07213	2.269	1.79561	3.19474	3.89817	3.28745	3.82303	3.55039	2.82437	3.40853	3.33101	3.56999	2.97065	3.58888	3.28725	3.34408	3.73492	3.49518	3.67971	3.7857	2.85564	4.24735	4.1489	4.16633	4.54876	3.73288	3.34296	3.42766	3.69296	4.01022	3.43102	2.74404	3.68488	3.87819	3.37603	2.61769	3.21234	3.40805	3.17929	4.29332	3.02893
PLCD4	5.97342	3.49145	4.90964	4.39572	3.87403	4.57543	5.57119	5.48099	6.14474	4.75437	4.52817	6.23517	5.50306	5.06239	5.58515	5.07114	4.93666	5.60425	5.46338	6.07362	5.08339	5.89796	5.31565	6.01527	6.06865	6.12697	5.91819	6.24227	5.43543	6.01388	5.83991	5.80319	6.36697	6.27183	6.10939	5.66743	6.15168	6.26591	6.14933	5.01523	6.22074	5.89886	5.30108	5.46752	6.23158	5.9861	6.20231	5.86856	6.33983
FBXO10	5.57307	7.06899	7.36998	7.10608	7.16638	6.93964	5.5545	5.48708	5.67363	5.03056	5.47359	5.61085	4.48283	5.35639	5.41738	5.58688	5.29289	4.71667	5.44606	5.83069	5.71166	5.20652	5.8008	5.21314	4.86099	4.78996	4.80815	4.8186	5.12803	5.39399	5.68007	5.521	5.36753	4.53956	4.79387	4.74277	4.40966	5.17867	4.59088	3.53655	4.97774	4.98895	4.84914	3.47604	4.70229	3.79206	3.54404	5.81492	4.13001
KLHL13	2.06771	1.46015	2.28043	2.22798	2.28204	3.08366	1.22603	2.2295	1.9682	3.67284	4.61917	2.08323	2.32678	1.79237	3.42381	3.53444	4.03858	2.8394	2.17232	2.71756	3.76096	2.24491	3.71491	1.72485	1.92822	2.78373	2.56792	1.892	3.46373	2.67102	2.1489	1.79279	1.80816	1.63527	1.58068	2.3339	1.8998	2.04651	1.99493	2.93931	1.36976	1.53382	1.83968	3.89472	2.55544	3.45894	2.34741	1.47864	3.06097
NCF2	0.446899	1.35518	2.01076	1.77099	1.64049	0.880483	-0.182777	0.625045	-0.563523	1.70601	1.97083	1.37368	-0.388066	0.40951	0.418667	0.618152	0.296473	-2.38557	-0.170826	0.409111	0.270995	-1.19047	0.347661	0.670406	0.71218	0.390168	0.809382	0.868912	1.27746	0.111145	-0.459146	0.508336	-2.15267	-0.204946	-0.361215	-0.749087	-0.422133	0.0796807	0.180942	0.823833	0.180722	0.357974	1.38431	-0.214713	0.718943	-0.257652	-1.01334	-0.722996	0.424168
TBX18	0.333688	0.862477	0.256582	1.28556	2.29257	0.844413	0.841885	0.843225	1.02144	2.58286	2.16456	1.23107	1.39215	1.04087	0.715649	1.05425	1.65011	0.336897	1.70364	0.865489	2.14546	0.707649	2.08769	-0.0101343	-0.917871	0.948658	0.5022	0.162644	0.886031	0.462617	0.736404	0.714787	-0.205136	0.12626	0.345054	1.6612	0.608894	1.10138	0.27114	1.2895	-0.0708166	0.81254	0.974219	0.68799	0.658822	0.984709	0.481429	0.247858	1.3334
OR51E2	2.86364	0.671654	1.16731	-0.60573	-0.525317	-0.330084	2.49062	1.72458	1.48277	2.82752	0.776952	1.95297	3.56005	2.37371	3.20227	2.83447	0.919106	2.32593	2.83584	3.01075	2.93396	3.36691	2.12399	1.13096	2.20551	0.336729	1.30606	1.20012	1.58503	1.91138	1.27316	1.10558	2.89173	1.58233	1.65764	0.885628	0.936948	1.14381	1.05964	-2.34609	1.20929	1.43598	0.667037	0.753579	0.313686	-4.03024	1.25515	1.85232	1.0439
PRNP	4.09619	6.33088	5.7864	5.34471	5.1529	5.91622	4.03338	3.808	3.31806	3.61813	4.03214	3.83773	4.02795	4.0477	3.74471	3.48876	3.92096	4.12855	3.55407	3.77401	3.44719	3.72078	3.95042	3.98863	3.9306	4.07437	3.94374	3.94262	4.77026	3.47717	3.40364	3.67002	3.56745	4.88389	4.03832	4.32717	4.28553	3.65367	3.56214	4.91399	4.0565	4.30005	3.82605	4.62586	4.06134	4.74564	4.37586	3.51273	3.64026
FCHSD1	0.465291	1.80704	1.58205	1.22615	1.77919	1.38009	0.952011	0.994013	0.209372	2.12078	1.7728	1.68839	0.81193	1.07265	0.0496049	0.773038	1.03014	-0.166478	1.15025	0.753675	1.16538	0.89483	1.29928	0.745368	0.112718	0.524807	-0.0781236	1.2185	1.41392	0.841728	-0.425112	0.215702	0.201058	0.0580889	0.269583	0.862458	-0.301839	0.600274	0.546508	1.54199	0.66862	0.190452	0.821777	0.154117	0.624655	0.592299	0.436045	0.305573	0.985956
MADD	4.24841	5.02743	6.63209	6.34959	6.34821	6.79537	3.42277	3.67211	4.28142	3.95255	3.9292	4.35446	4.54985	3.77874	4.23483	4.0145	3.93574	3.71457	3.98418	4.15026	3.90007	4.06777	4.28693	3.80145	4.36753	4.17296	4.04792	4.12904	4.47255	3.7728	3.5668	3.84132	4.09254	3.55166	3.91833	3.42505	3.66533	4.07695	3.71459	3.63772	3.4735	3.69584	3.58853	3.70052	4.21014	4.16452	3.67189	3.42431	3.94006
AFF1	4.85981	2.4389	2.92561	2.78437	2.55122	2.4415	4.63696	4.47181	4.97496	4.35231	4.44044	4.14668	4.80776	4.76637	4.7344	5.02121	4.37312	4.65664	4.73071	4.38159	4.44563	4.90277	4.61803	4.42666	4.80225	4.95643	4.69236	4.76334	4.51255	4.55466	4.7851	4.94574	4.39533	4.94021	4.01657	4.70862	4.41405	4.93766	4.08783	4.06814	3.77049	4.87221	4.95807	3.34387	4.41485	4.78247	4.2921	4.71663	4.47388
TDP1	0.649716	2.68254	2.09923	3.01372	2.55997	2.40482	0.451095	0.625045	0.58534	1.59707	1.43262	0.692208	0.971015	1.14648	0.24358	1.05425	1.30788	0.784356	1.00502	1.24963	1.36675	0.635499	1.20246	0.898073	0.047364	1.14797	0.596837	0.95911	1.51406	0.297558	0.652747	0.777523	0.16926	0.990605	0.145745	0.288387	0.263759	0.91793	1.33527	0.574473	0.963131	0.557283	1.19379	1.19246	1.29406	0.651583	1.08182	1.00819	0.681325
ENO3	11.8045	6.76144	8.49365	7.7178	6.90931	7.41042	11.7979	11.7413	12.1029	8.70644	8.24879	12.4689	12.7075	11.6329	11.7862	11.3972	9.58044	11.842	12.0239	11.9649	11.6112	12.0539	11.11	12.472	12.6349	10.0977	11.5769	11.7916	10.9968	12.1879	12.2084	12.0079	12.2083	10.8906	11.8406	11.3897	12.2574	12.0653	12.6974	9.26908	13.088	12.5525	11.5013	10.587	11.1055	9.29661	11.9027	12.4343	10.4897
N/A	3.35197	1.81708	3.89659	3.63729	3.83494	4.00211	2.22622	3.34573	4.52209	4.53074	4.71254	3.00321	3.35047	3.60436	3.64253	3.58597	4.17562	3.05405	3.44497	3.11727	4.7597	3.23884	4.05282	3.4636	2.3833	3.19001	3.7769	3.4461	4.04341	3.30301	2.7004	2.67414	1.37983	2.44819	2.33337	2.75118	2.78901	3.80678	3.04053	3.26018	2.22337	2.74264	3.93668	2.71294	3.10986	3.26438	2.34741	3.69654	3.04961
EMP3	2.42634	3.9142	3.68776	3.6125	3.35167	3.23063	2.37709	2.17021	1.9682	3.99968	3.76952	2.94728	1.80262	1.99447	2.05757	2.32943	2.42248	1.979	2.2542	2.49855	3.3434	1.18299	2.74144	2.39623	1.6785	2.37036	2.25618	2.14353	3.39732	1.96741	1.59788	2.01735	-0.00582701	1.58233	1.61968	3.03089	1.97317	2.27369	2.23797	2.36225	1.84065	1.38445	2.47788	1.63676	2.45296	1.86861	2.06639	1.92777	2.9308
TAP1	3.26069	3.23099	4.07407	3.48823	4.32047	4.09053	2.18575	2.45344	2.74251	2.63311	2.36099	3.05673	2.31873	2.30724	2.34553	2.22872	1.78533	2.64494	2.30234	2.6678	3.17736	2.27253	2.47508	2.5197	2.4646	2.1634	2.51631	3.48533	2.98644	2.03479	2.26754	2.39426	1.98249	1.80572	1.69464	1.72873	1.5621	2.20461	2.04692	2.12044	1.40476	2.04636	1.71348	1.83158	2.46249	1.29072	1.63576	2.21073	1.91211
UGP2	9.16754	5.42279	6.66477	6.77421	6.5422	7.19186	9.07076	8.9105	9.38334	7.35524	7.89038	9.0715	8.99873	9.39313	9.05965	9.19828	8.00869	9.14788	8.64187	8.77957	8.50597	9.23148	8.44352	9.50119	8.72303	8.96291	8.8394	9.27267	9.01973	9.25214	9.03032	8.94662	9.45316	8.88799	9.35704	9.36135	9.43649	9.1195	9.04383	9.74964	9.65092	9.26886	9.15709	9.62685	9.07398	8.95518	9.28447	9.05249	8.91488
PSMB9	1.28883	2.65332	3.36539	2.0767	3.40603	2.42938	1.06777	0.843225	0.694275	1.87107	1.27363	1.53414	1.49776	1.14648	0.418667	0.923007	0.58598	0.718768	0.56614	1.39224	2.09842	0.635499	0.982896	0.833464	1.5353	0.912589	0.994597	2.45387	1.79915	0.679428	0.736404	0.352217	-0.205136	-0.63558	0.748409	-0.909552	0.608894	1.14381	1.7966	0.679443	0.060428	0.461068	0.0697965	0.816314	0.885593	-0.188939	1.08182	0.0594126	0.681325
SDR39U1	3.81438	2.76681	2.04457	3.30116	3.11112	1.7598	2.65273	2.57258	3.5091	3.37586	2.29449	3.83157	3.4148	3.18417	2.75699	4.0145	3.60228	4.28968	3.35506	4.37301	2.925	2.84994	3.3361	4.41383	4.75725	2.85198	4.33895	4.40256	2.86242	3.17798	2.96604	4.40035	4.43015	4.98679	3.44071	3.19774	3.18873	4.19768	5.00318	3.14576	4.52271	3.39099	3.13754	3.33319	4.44631	3.9413	4.64877	3.23677	3.96446
C6orf136	4.30206	2.08122	3.06394	3.34997	2.38404	3.09905	4.10645	4.37447	4.40677	3.16941	3.23459	4.11149	5.11213	4.59662	5.00877	4.50223	3.51149	4.43461	4.66487	4.79181	4.33158	4.77426	4.5695	4.81755	4.82552	4.03297	4.34578	4.41854	4.01371	5.15252	5.30861	4.97615	5.24332	4.98679	5.18039	4.47669	5.01286	4.81828	5.16191	4.45203	4.901	5.31561	4.7545	5.04144	5.08294	4.13467	4.67952	5.128	4.82317
PPP1R18	1.6138	2.99358	2.63879	2.5745	2.63636	1.79802	1.18806	1.90515	0.843652	2.83554	2.23818	1.97552	1.56411	1.14648	0.333778	0.968094	1.73705	1.12539	1.55002	1.77726	2.16081	0.84195	1.56126	1.70091	1.458	1.42899	1.09529	1.27227	2.19667	1.08605	0.815476	1.05582	0.466241	0.818138	0.748409	1.68949	0.887195	0.816646	1.94099	1.87998	1.51415	1.27551	1.67921	1.19246	1.1266	1.69768	1.01909	1.23306	1.98548
PYGM	13.5048	9.15176	10.659	10.4085	9.82196	10.3101	13.578	12.957	13.6779	11.0021	10.4255	14.3764	14.0249	12.7802	13.1661	12.7024	11.5273	13.276	13.2155	13.3569	12.8976	13.4607	12.8078	13.1454	13.5696	11.5327	12.8368	12.8904	12.3864	13.3922	13.4281	13.3409	13.6835	12.6483	13.2281	12.9637	13.5395	13.2582	13.581	10.3433	14.183	13.8771	12.7093	12.0915	12.2705	11.0646	13.0731	13.4758	12.131
TUBB	7.28165	8.15604	8.40824	8.13936	7.81404	7.82427	6.30288	6.41885	7.38962	7.46512	6.98312	6.92029	6.2224	6.66964	6.35596	7.0544	7.06457	6.81149	6.54635	6.75595	7.00383	6.34941	6.80128	6.53064	6.73936	6.82297	6.6868	6.95968	6.91094	6.65284	6.93036	6.85581	6.74557	6.21307	6.90308	6.3513	6.60105	6.75066	6.99386	6.17904	7.00079	6.78895	6.86638	6.56435	6.94667	6.48979	6.83765	6.89973	6.55861
MITF	4.22082	2.57757	3.46863	3.16459	3.09917	3.49773	4.437	4.23675	4.68275	4.13248	4.57723	3.89207	4.63334	4.31262	4.92056	4.5475	4.29504	4.21434	4.3712	4.27517	4.2261	4.69661	4.57279	4.17399	4.39198	4.60458	4.37611	4.21392	4.30399	4.85122	4.89841	4.77944	5.047	4.80808	4.42152	4.239	4.17584	4.66282	4.18385	4.18417	3.75119	4.90458	4.51402	3.90918	4.26158	4.75875	4.21723	4.52341	4.38177
VPS53	4.54394	5.17993	6.34376	5.95627	5.48792	6.43507	4.86763	4.89145	5.1015	4.81034	4.51639	4.79242	4.39898	3.92444	3.99329	4.60928	4.5444	4.5663	4.00798	4.298	4.22245	4.62389	4.0481	4.31081	4.77329	4.70024	4.53095	4.63239	4.93099	4.2783	4.06036	4.07156	3.76449	4.12395	4.31864	4.77942	4.73905	4.4125	4.52824	4.25382	4.52271	4.19928	4.16594	4.39358	4.74989	4.30515	4.40068	4.00165	4.33106
AMPH	0.500338	0.108387	-0.190877	1.03999	1.2661	2.7933	-0.64844	0.843225	-0.132889	2.2645	1.38154	0.32184	0.217655	0.0946369	0.0442715	0.560436	-0.471353	0.650055	-0.402151	0.409111	1.22793	0.304293	0.219337	-0.367069	-0.265794	0.717333	0.174146	-0.384844	1.21916	0.462617	-0.769486	-1.07663	-0.567706	-1.07168	-0.216825	-0.353159	-0.0877137	-0.320857	-0.525327	0.204105	0.394847	0.126649	-0.692044	0.753579	-0.251911	0.217686	0.736686	-0.0814499	0.276069
GGT7	2.0499	2.2072	2.24208	2.03253	2.55997	1.87155	2.23537	1.72458	1.85543	2.41115	2.8303	2.2952	1.85656	1.337	1.66442	2.20311	2.44331	1.66754	1.94465	2.08088	2.48731	1.28083	2.24428	2.15319	2.07352	1.78872	2.08716	1.93708	2.11909	1.6282	1.52917	1.2453	1.41502	1.03068	0.600311	2.18289	1.35809	1.8297	1.53053	1.61474	2.61368	1.79291	1.49864	0.876435	1.44408	1.58447	1.75605	1.90927	2.14343
CCDC62	0.827503	-1.20281	-0.0414992	-1.16761	-1.56279	-0.815511	1.36863	1.0327	0.404768	-0.168462	-0.769017	0.986656	0.514636	0.228938	0.333778	0.618152	0.977405	1.02042	0.0284829	1.58276	0.153158	1.45862	0.81544	0.959912	0.522702	0.586088	0.959407	0.162644	-0.336361	0.111145	0.517395	0.432387	0.325379	0.771596	0.345054	0.980265	0.835665	-0.106732	0.512148	-0.199251	0.963131	0.888489	0.892919	0.30612	0.0584294	0.0572218	0.171089	0.361068	1.08898
MPZL1	3.95977	4.86964	3.59572	4.54467	4.56974	3.87379	3.65621	3.92023	3.774	5.16066	4.54278	3.78766	3.80605	3.73426	3.47426	3.95975	4.24845	3.42693	3.83916	3.59387	4.14353	3.5741	3.81266	3.80145	3.51953	3.0476	3.6447	3.58005	4.18339	3.33531	3.25554	3.18294	2.45783	2.15374	2.92224	3.87643	3.44232	3.61649	3.83037	4.04377	3.48523	3.07069	3.71217	3.6411	4.00811	3.97538	3.53286	3.63033	4.21382
ADCY10	5.50564	3.97752	4.46685	4.34751	4.44221	4.79148	5.95555	5.83604	5.90839	4.65676	4.51517	6.25905	5.25915	5.14297	4.96527	5.04431	4.52408	5.25537	5.25534	5.43395	4.73856	5.50058	4.61284	6.27526	5.65337	5.35093	5.52062	5.45674	5.36236	5.54235	5.89567	5.58339	6.09459	5.2441	5.37251	5.57769	5.83964	5.47742	5.85876	5.31436	6.06743	5.72742	5.08648	5.63352	4.91894	5.11571	5.54752	5.45139	4.82614
RBM3	5.05325	4.7014	5.07965	4.20329	4.69807	4.30716	4.37498	4.46772	4.17266	4.34671	4.46518	5.1895	3.60012	3.24884	2.99674	4.27888	3.76834	3.64565	3.85892	3.6303	4.17032	3.22661	3.43332	5.46315	3.7094	3.8826	3.52945	3.41456	3.99645	2.87522	2.84875	2.73863	2.66203	2.86876	2.70374	4.47669	4.2951	3.57056	3.76978	3.72614	4.76809	3.02094	3.09273	3.82015	4.46837	3.48019	3.70216	3.23677	3.62504
EVA1B	0.145243	1.66435	0.993548	0.743854	1.24456	1.01637	0.0036363	0.564924	-0.839158	0.679535	1.93586	1.53414	0.580225	1.6319	0.24358	-0.806346	1.43813	0.150484	0.746712	0.537435	0.481212	-1.84255	0.901596	-0.418599	-0.355992	0.163397	-0.625555	0.307033	1.02864	-1.93948	-0.0557906	0.950854	-0.205136	0.818138	0.600311	-0.139034	0.339707	-0.209826	-0.129398	1.2895	0.963131	0.73237	1.38431	0.816314	0.937123	1.41822	0.481429	0.655516	0.352018
CCNB1IP1	2.21882	-1.56538	0.597619	-0.515532	-0.681437	0.0952215	1.5886	2.12928	2.07279	0.405774	0.201837	1.33933	2.65061	2.69709	1.79718	2.75951	1.35262	2.72713	3.27886	2.52974	2.12995	2.11828	1.93262	2.74548	2.15742	1.84721	2.05419	2.06446	0.29167	1.96741	2.17911	1.76209	2.63243	1.78337	2.18527	1.71723	2.40303	2.43617	2.74245	0.868921	1.60296	2.59177	2.21902	1.83158	1.9746	1.67942	2.49302	3.22934	1.57441
TNFAIP3	3.1825	2.12445	2.82542	2.22798	2.04103	2.489	2.50614	3.0818	3.40075	3.19455	3.85625	2.94728	3.07137	3.29551	3.73647	3.06985	2.98097	3.16902	2.76777	3.04354	3.20959	2.78473	3.2566	2.97746	3.6235	4.17296	3.493	3.07459	3.74595	3.23616	2.98326	2.87399	2.37089	3.7143	3.37385	3.00861	2.8025	3.46574	2.61045	4.23242	2.59215	2.37127	3.38058	3.43665	3.71526	4.04479	2.37272	2.32663	3.9705
BST1	3.26973	4.28428	2.97321	3.60246	4.46657	3.31212	3.86914	3.60653	3.44819	5.08872	3.77942	4.09614	2.88927	2.23693	3.6068	3.03848	3.24103	1.95071	3.17757	3.59387	3.94064	3.22661	2.94789	3.23258	3.09495	2.81338	3.50525	2.70913	3.85047	3.14191	2.62558	2.23416	1.60983	2.09825	1.80025	4.21487	2.85521	3.88391	2.9341	3.32633	2.61368	2.42327	3.03706	1.45155	2.52209	2.29769	2.21373	2.35425	4.00031
SLAMF8	-0.75746	0.671654	1.49537	1.23449	1.24456	-0.414973	-0.28587	-0.902202	-0.839158	1.02619	-0.368479	-0.643395	-1.4522	-1.35602	-1.90326	-1.59484	-0.188954	-3.12253	-2.11836	-1.11026	-0.757574	-2.32797	-0.252732	-1.07068	-1.60975	-1.69075	-1.29298	-0.178393	-1.13283	-2.42491	-1.02103	-1.07663	-3.37506	-1.07168	-1.80179	-2.18966	-1.77577	-0.106732	-2.45133	-1.06598	-2.14121	-1.22699	-0.967678	-1.27884	-0.988876	-1.91476	-4.47277	-2.5595	-0.409822
IRF7	2.73579	5.20532	2.99643	2.63483	4.39507	3.96899	0.687163	1.7518	1.35586	1.94702	2.66928	4.18103	1.77487	2.20469	-0.462689	0.560436	0.826988	0.577905	1.00502	2.08088	0.973609	0.47938	1.75886	2.84717	3.53216	0.798633	0.596837	2.94814	4.3624	-0.354519	0.314578	0.580486	-0.00582701	0.12626	-0.0855808	0.885628	1.65422	1.60514	1.00811	2.51189	1.09145	1.38445	1.57881	-0.345957	0.832154	0.26744	0.571626	0.515791	0.847975
HAUS7	1.28883	-0.124812	0.402803	0.112499	0.0719235	-0.414973	1.36863	1.27712	1.02144	0.997896	0.609495	1.15411	1.35516	1.11212	1.35547	1.63223	0.728584	1.48233	1.22403	1.35789	0.431459	1.23274	1.26881	1.83896	1.72323	1.80848	1.3338	1.12417	1.12704	1.82302	1.40684	1.63232	1.37983	1.31659	1.80025	1.54214	1.42934	1.51102	1.60179	1.15033	1.60296	1.33101	1.29219	1.19246	1.51362	1.32731	1.59332	1.34739	1.50956
N/A	0.446899	-0.342993	0.402803	-0.200265	-0.0293598	0.606722	0.244644	0.4366	0.198317	-1.56946	-0.889311	-0.51215	0.217655	-0.133632	0.0442715	-0.806346	-0.395404	-0.183935	0.56614	0.340398	0.0248341	-0.401976	0.00252514	0.177859	0.574898	-0.105789	0.236033	0.563181	-0.0953533	0.807752	0.890438	1.48972	1.1485	0.267123	1.11878	0.0473793	0.48057	0.529702	1.20631	-0.506132	0.394847	0.81254	0.0697965	-0.0944183	0.151248	0.315534	0.285322	1.00923	-0.0724216
LPAR6	1.46045	0.728798	1.01645	1.20826	2.2282	1.36081	0.631668	0.738256	1.35586	2.16623	2.55867	1.53414	0.760797	1.3953	0.904094	1.45352	2.04029	0.847092	1.58208	0.913583	1.6966	0.776362	1.45128	0.855324	0.417732	1.37699	0.886344	0.558572	1.06219	0.867873	0.314578	-0.529139	-0.00582701	-0.301161	0.145745	0.617695	0.183588	1.05765	0.841456	2.08496	0.894418	-1.22699	1.47089	0.471179	1.51362	1.54467	0.736686	0.822972	1.25644
NPAS2	0.649716	2.85928	3.04178	2.59489	3.34157	3.25831	0.168696	-0.466103	0.33918	1.37311	0.996518	1.37368	0.217655	0.965904	2.50855	-0.100077	-0.822826	0.718768	0.0284829	0.537435	0.90235	-0.257586	1.61325	0.718904	2.02073	1.42899	0.400917	1.34098	1.89537	2.54778	1.18657	0.895359	1.78144	0.12626	1.5406	1.19281	-0.0877137	-0.0105171	1.37649	1.25594	1.15158	0.888489	1.67921	1.09462	1.37102	0.450886	0.28212	0.822972	1.44166
PKD2	4.03413	4.32423	3.92712	4.57322	4.98288	4.50497	3.96206	4.75685	4.43844	5.91947	5.73751	4.32404	4.15715	4.77463	4.61806	4.83295	4.8535	3.74783	4.23668	4.02997	5.46662	4.39176	5.07963	4.1805	3.9114	5.09765	4.94711	4.60471	5.24404	4.43058	4.11218	4.31833	3.72297	4.49728	4.23948	4.85004	4.04583	4.67372	4.08783	5.47135	3.82688	3.83671	5.10294	4.95347	4.90998	4.88165	3.808	4.32838	4.84961
TBC1D8	4.54394	5.22531	5.58283	5.14138	5.37725	5.04147	4.16626	3.87761	5.06647	4.8445	4.50151	4.35015	3.75726	3.67666	4.32556	4.43958	4.89379	4.31764	3.70728	4.20926	4.40109	4.054	5.02309	4.21261	4.18766	4.05382	3.67755	3.96456	4.2649	4.32731	4.32644	4.57828	4.53383	4.01828	4.50199	4.13998	3.85197	4.09868	4.05011	4.07777	3.91624	3.83671	3.80399	4.01327	4.22577	4.38056	3.99891	3.89759	4.53626
MFAP5	6.45665	6.69716	6.50577	6.32996	7.36903	6.28505	6.32173	7.0372	6.6016	8.47082	7.51509	6.88427	6.63092	6.46288	7.20638	6.88787	6.49568	5.71562	7.17593	7.23285	8.30927	6.5565	7.26093	6.54003	5.96768	6.83191	6.7639	6.38537	7.61271	7.06654	6.20367	6.56223	5.40082	5.58989	5.81607	7.36903	6.1713	7.13496	5.97745	6.5783	5.71553	6.32675	6.9615	5.19098	5.86329	5.89408	5.38677	6.37251	7.67325
N/A	3.25425	9.084	6.98287	6.72287	7.5571	7.19101	6.30076	1.72458	0.890195	6.59855	2.45131	0.173741	-2.5897	-1.80348	-0.803725	0.673647	3.22909	1.73545	-2.60379	-1.55772	1.22793	-0.257586	-1.50649	1.3925	-0.917871	-0.261909	-0.856881	0.438278	1.48961	-2.42491	-3.82838	0.0809148	-2.6381	-2.83721	-2.28721	-1.82709	-2.13834	-2.15736	0.899171	-1.98352	-2.14121	-2.07498	-0.357625	-3.15331	-1.43634	-2.80785	-2.15084	-3.04492	-0.409822
RYR2	-0.236627	0.0646654	-1.44867	-0.0680733	-0.19601	-0.173965	0.168696	0.738256	1.48277	1.4165	0.815946	0.00868199	0.132766	0.465005	1.73233	0.500315	0.468941	0.421786	0.359689	0.192299	1.25678	0.55955	1.26881	-0.64537	-0.180905	-0.105789	0.809382	-0.915359	-1.13283	0.925589	0.0129221	-0.529139	0.325379	-1.25225	-1.80179	0.675411	-0.553377	1.01257	-0.525327	1.53305	0.822268	0.246943	-0.967678	0.391009	-0.50345	0.574621	0.171089	-0.322458	1.86103
EIF4G3	7.83483	6.44024	6.67049	6.73785	6.6551	6.72272	8.10342	7.36981	8.45969	6.60325	6.1043	8.1684	7.98262	7.50919	7.90937	7.22853	6.15879	7.60113	7.70068	7.92444	7.43718	8.03243	7.23627	7.61272	7.95293	7.45136	7.74287	7.95329	7.27052	8.45084	8.52099	8.35334	8.66603	7.5135	7.92151	7.75432	7.80815	8.29194	7.94078	6.73492	8.31145	8.29068	7.94537	6.92395	7.1074	6.75412	7.64455	8.18233	7.41617
STAT1	7.04231	8.08336	8.70862	8.23479	8.92002	8.62103	6.75488	6.3783	7.26854	6.4596	6.06134	6.66256	6.80047	6.36325	6.36553	6.20016	5.94992	6.62622	6.42135	6.58322	6.38034	6.34798	6.2622	6.81807	6.64	6.68061	6.66634	7.03041	6.84113	6.42996	6.50738	6.60826	6.65146	6.68674	6.788	6.2762	6.64442	6.70018	6.67228	6.42822	6.4639	6.70309	6.62084	6.61322	6.5652	6.51117	6.64941	6.70092	6.63884
KIF20B	-0.637165	0.550092	0.402803	0.589821	1.28731	0.517913	-0.0865615	-0.234777	-0.132889	0.405774	1.06286	-0.948249	0.760797	-0.308719	-0.803725	0.371991	-0.126218	-0.183935	-0.0677324	0.0272399	-0.646543	0.394491	-0.348947	-0.842407	-0.555301	0.0350731	0.11141	-0.384844	-1.13283	-0.839946	-0.368949	-1.96971	-1.25958	-0.911214	-1.43922	-0.604697	-0.697767	-0.320857	-0.129398	0.0560064	-1.0037	-0.937481	-0.261409	-0.831384	-1.19533	-0.485921	-0.0804503	-0.722996	-0.541067
NKIRAS1	1.9333	-0.0222426	0.248867	0.225624	-0.614585	0.69038	1.58685	1.03448	1.71252	1.02366	-0.0525085	1.88124	1.85019	1.16704	1.39288	1.59074	0.491121	1.61335	1.65443	1.72134	1.53309	1.27894	1.78516	1.05724	1.97188	1.15817	1.93208	1.13505	1.751	2.19004	1.75076	1.84323	1.94205	1.76733	1.291	1.76666	1.40374	1.76511	2.25907	0.606241	2.08314	1.7686	0.945072	1.11072	0.686187	1.22928	1.14782	1.5045	1.12146
COL6A6	2.53237	3.87307	4.096	3.68819	4.97919	3.7264	2.24538	1.9292	1.3532	4.42858	4.63338	2.97998	2.22792	2.10218	0.773522	2.29445	2.28763	0.332518	2.42301	1.5527	3.61671	0.776362	1.86967	2.9865	2.26679	2.85074	2.65771	2.45387	4.20927	0.462617	0.259083	1.85229	-1.50059	0.395447	0.600311	3.06022	0.775678	1.90565	1.41657	2.46685	0.389864	0.246943	2.89762	0.619278	1.44408	1.39602	1.13663	1.13809	1.75228
CD36	7.22156	5.24013	5.00433	5.4109	6.23128	6.52896	7.99627	7.66654	6.874	7.18105	7.4079	7.48858	7.74904	7.33584	7.11712	8.35047	8.71881	6.93139	7.06404	7.16182	7.3682	7.64443	6.94441	6.88899	7.04654	6.82404	6.54771	7.08652	7.13716	6.6244	6.16927	6.28565	6.35116	6.82135	6.87719	8.23406	7.52776	6.73962	7.13701	7.6942	8.11642	7.08539	6.66818	7.50281	6.14931	6.76065	6.30941	6.17085	6.8816
N/A	-0.236627	-0.285277	0.0501313	-0.701945	-0.19601	-0.935805	-1.13387	-0.741737	-2.27973	0.489432	0.368487	0.636713	-0.267772	-0.739353	-0.318299	-1.88435	-1.03695	-0.45957	-1.46628	-1.31671	-0.0438787	-1.84255	-0.683366	-1.6764	-0.917871	0.0350731	-1.29298	-1.27793	-1.13283	-3.16187	-1.7129	-4.77707	-1.25958	0.673748	-0.702252	-1.09012	-1.0388	-1.79479	0.180942	0.272818	-0.556243	-0.696473	-0.692044	-0.214713	-0.372205	-0.661007	0.28212	-2.19693	-1.02649
PLSCR5	1.97637	-5.9577	-3.65031	-5.55993	-5.81072	-3.13744	2.13915	1.58019	0.640835	-3.33839	-3.82791	1.99771	2.03089	0.926909	0.904094	1.38867	-2.87345	2.25829	1.55002	1.39224	1.31281	1.41619	0.407782	2.15319	1.48423	-1.93176	0.848376	0.00217889	-0.522775	0.925589	-0.555362	0.267328	1.34376	-0.0298588	0.748409	1.11151	1.20405	0.589875	1.96821	-1.69402	1.87672	1.43598	-1.12814	1.52851	-1.19533	-1.09164	1.45797	0.972998	0.0208119
SNCB	5.34925	6.38743	7.72049	6.56128	5.51964	3.34476	4.39595	3.76188	4.85396	5.48371	1.35531	5.45714	4.23048	3.7399	4.9671	1.45352	6.09604	4.98773	-0.0677324	4.01351	4.1589	4.95928	4.80849	4.05389	5.15027	5.21336	4.56354	2.99153	1.41366	4.52229	5.19121	3.59362	4.44724	4.86461	4.01657	4.13998	3.54215	4.66282	4.86518	-0.295466	4.47645	3.74775	3.05586	4.66047	0.0584294	5.28037	4.60672	-1.27939	3.8836
ROBO1	1.09402	2.2072	1.30389	2.17478	3.18646	1.30882	0.316794	1.31412	0.527625	3.5661	2.20918	0.846931	1.74658	0.465005	0.0442715	1.88824	1.21401	0.0473903	1.64414	0.537435	1.41875	-0.0060469	0.625962	1.13096	-0.180905	1.70684	1.36102	1.12417	1.1584	0.00805106	0.201367	1.00429	-0.205136	-0.0298588	-0.52168	0.933723	0.339707	1.8297	0.718599	0.729196	-0.215206	-0.00459558	0.974219	-0.214713	0.776658	0.923955	0.884784	1.23306	0.794536
EMILIN2	3.79846	4.59785	4.66167	4.18323	4.92314	3.52647	3.50227	3.37228	2.6877	4.94979	3.52671	3.04644	2.12179	2.63795	2.75699	2.82224	2.74965	1.44225	2.87519	2.80939	4.26568	2.62622	2.968	3.16418	3.04296	3.5425	3.77184	3.53677	4.78289	2.83059	2.48752	3.03671	1.18972	2.11698	1.73071	3.91886	2.71964	3.49881	2.67796	3.26862	2.04466	1.58037	3.25607	2.40128	2.79772	2.30961	1.40988	2.40793	4.01206
PODN	5.26684	6.81399	5.80953	6.13834	6.06157	5.53145	5.60039	5.70991	6.05311	7.03339	6.15461	6.28	5.19559	5.49114	5.982	5.19247	5.52315	4.90168	5.92993	5.80223	6.1632	5.42558	6.28141	5.15484	5.38591	5.06926	5.60184	5.21621	5.97404	5.77771	5.08551	5.47205	4.20237	4.80808	4.86862	6.08314	5.33159	6.17931	5.12005	5.79127	5.16075	5.29134	5.94363	4.39358	4.90998	4.4576	4.9345	5.33272	6.23466
STEAP4	3.64676	5.05283	4.43821	4.65318	5.38096	4.51934	5.20361	4.21735	4.67944	5.67452	5.67922	4.77647	4.6827	4.69564	4.33104	4.34874	4.48787	4.28402	4.97666	4.11984	4.76724	4.51752	4.36861	3.32164	3.6411	4.12254	4.01402	4.10947	4.25768	4.23901	3.79855	4.0778	3.57525	3.52385	3.99448	4.62687	3.68001	4.67372	4.08161	5.1651	3.89001	3.91143	5.05702	4.19542	4.29159	4.54593	4.47268	4.62041	4.61544
PELI2	-0.0715682	-0.285277	0.29455	0.743854	0.456067	0.213058	0.0885252	-0.234777	0.33918	-0.168462	0.46977	1.11403	-0.0536473	0.714365	-0.0667599	0.618152	0.977405	-0.620034	0.56614	0.268248	0.481212	0.104984	0.465497	-0.367069	-1.22273	-1.69075	-0.0950405	-0.178393	0.452134	-0.498909	-0.28406	-0.870176	-0.712096	-0.766824	0.52014	0.132268	-0.422133	0.816646	-0.525327	0.131955	0.291754	-0.00459558	0.617284	-0.490347	-1.72584	0.534544	-1.01334	-0.0814499	-0.178497
EYA2	-0.75746	1.31842	1.18763	1.23449	0.957465	0.213058	-0.0865615	-0.597347	-1.38665	2.11447	1.68516	-0.391856	-0.156741	-0.619059	-0.803725	-0.100077	-0.126218	-1.00706	-0.0677324	-1.11026	0.0904224	-0.401976	1.05986	0.0668277	-0.180905	0.223518	-0.336049	-0.384844	0.641612	-1.57691	-3.09141	-1.60714	-1.25958	-0.0298588	-2.28721	0.288387	-0.301839	-1.05782	-1.31382	1.03638	-0.556243	-0.00459558	-0.357625	0.391009	0.986876	-0.000493683	-1.01334	0.187737	-0.289528
ADAMTSL3	3.60467	3.50378	3.93916	4.03813	4.8714	3.90914	3.59224	3.35463	3.15609	5.11858	4.70996	3.08841	2.523	2.78693	2.69026	2.84659	3.81705	1.95071	2.73962	2.45045	3.8677	2.95743	3.52439	3.06448	2.81393	3.51269	3.14703	3.03366	3.85526	2.54778	2.10236	2.40284	0.16926	1.38002	1.8338	3.96009	2.82909	3.57056	2.34569	3.37403	2.30505	1.62545	3.63302	2.0819	2.47056	2.4016	1.90227	2.92317	3.67024
AKAP12	3.95499	4.23089	4.13759	4.62619	5.10142	4.5279	4.90029	3.91422	3.54591	5.54853	4.87599	4.45814	4.5742	3.70575	4.81098	3.29887	3.954	3.16902	3.97817	3.90469	5.27011	3.5741	4.92878	3.4636	3.43465	3.28477	3.62799	3.76647	5.24038	4.74301	3.98112	4.31305	3.40192	2.7296	3.3624	4.67364	3.15759	4.06043	3.6572	4.17073	3.25797	4.03354	4.07672	3.02328	3.16493	3.28868	3.32813	3.29493	4.84961
N/A	4.13045	2.92329	3.55438	3.02676	2.9994	3.3955	3.72411	4.14733	3.69119	3.3425	3.45441	3.94346	4.31959	4.44613	4.10502	4.31235	3.66127	4.32868	4.2768	4.32878	3.9254	4.33098	3.95592	5.39391	4.74626	4.46983	4.48145	4.63054	4.03076	4.45485	4.34648	4.25018	5.05561	4.42394	4.67381	3.97981	4.5016	4.01782	4.97662	4.30393	4.40766	4.34927	4.06322	4.84857	4.40573	4.2567	4.6697	4.44034	4.1461
ACSF2	7.53976	5.79342	6.65187	6.72519	6.58829	6.07639	7.28595	8.05285	7.32257	8.00624	8.26716	7.41524	7.06744	7.51701	7.76841	8.29155	8.34995	8.38773	7.00908	7.80641	7.18095	7.70352	7.77731	8.15532	8.39166	7.9799	8.13143	7.86272	8.03433	7.43089	6.95325	7.13769	7.02475	8.45476	7.84336	7.67165	8.09955	7.76512	7.80016	8.03777	7.64114	7.28652	6.97638	8.22046	8.37817	7.8382	8.22789	6.58407	8.25783
SYDE1	0.837504	2.54978	1.36333	1.52244	1.97744	1.25625	1.20869	1.05298	-0.282825	1.57311	2.27377	1.49067	1.67394	1.64854	1.22107	1.34353	1.63407	0.831041	1.19073	1.17977	1.48048	0.547019	1.36262	0.793489	0.731581	0.178056	0.727245	-0.0709287	1.35747	0.788594	0.811238	0.730094	-0.241936	0.192062	0.447441	0.957647	1.47822	0.980613	0.806288	1.04229	0.783274	0.425817	1.2695	1.12269	0.378495	1.0507	-0.147957	1.43249	1.46988
ILVBL	3.11353	3.62741	3.10586	3.52881	3.45831	3.31838	3.09838	3.35942	2.74618	3.87013	3.8817	2.95195	3.2581	3.43621	2.94015	3.45225	4.03478	2.73146	3.50315	3.50107	3.52356	2.43033	3.32842	3.0588	3.12494	2.53077	2.70192	2.58488	3.47486	2.83527	2.08826	2.8118	2.20669	2.22612	2.62658	3.02524	3.06632	3.03743	3.17032	3.42662	3.06074	2.90413	2.83108	3.06831	3.10028	2.53688	2.22712	2.64784	3.12926
SPATA20	-0.637165	2.56193	1.63509	2.70217	3.85639	2.83984	-0.953295	-0.466103	-0.839158	1.30547	1.03007	0.456141	-1.4522	-0.739353	0.147365	0.0750096	0.858352	-0.800607	-0.0677324	-0.624837	0.213279	-1.47998	0.770352	-0.367069	-0.355992	-0.533211	-0.170989	0.772697	1.09498	-1.57691	-1.95391	-1.60714	-1.7901	-0.114748	-0.908703	-0.604697	-2.62377	-1.05782	-1.9659	0.574473	-0.375671	-2.81195	-1.30872	-0.214713	1.21276	0.613615	-0.565877	-1.27939	0.352018
LRRC1	-0.888704	-1.43414	-1.21735	-0.701945	0.0719235	-0.70448	-2.71883	-0.131684	-0.999622	0.568504	-0.0553208	-0.177731	-0.824165	-1.17545	-0.462689	-0.530711	-0.0660968	-1.53757	-0.0677324	-0.624837	0.431459	-1.47998	-1.30004	-1.5561	-2.98826	-1.14326	-1.29298	-2.50032	0.233954	-0.659374	-1.02103	-0.529139	-1.7901	-0.911214	-0.702252	-0.909552	-1.24526	-0.441151	-0.380937	-0.509591	-0.375671	-0.490022	-0.692044	-1.27884	-1.72584	-1.09164	-1.30284	-0.412656	0.276069
CACNA1G	-0.236627	3.2926	3.34744	3.34396	4.41449	3.9939	-0.79283	0.219789	-0.694768	1.87107	1.03007	-0.280825	-1.00474	-0.133632	-0.462689	0.560436	0.249931	-1.00706	-0.0677324	-0.262267	0.153158	-0.56244	0.859161	-0.472038	-0.666332	-1.4843	-1.92101	0.307033	0.685334	-0.354519	-1.16542	-0.529139	-0.567706	-2.35179	-0.361215	-2.18966	-0.553377	-0.209826	-1.9659	0.204105	-1.65578	0.126649	-0.967678	-0.650812	0.530498	-0.188939	-2.15084	-0.722996	-0.541067
RPS6KA2	6.92813	4.63382	5.64752	5.18911	4.99422	5.47063	6.94473	7.04685	6.67322	5.84995	5.97568	6.82421	7.24982	7.28951	7.21234	6.80487	6.8133	7.36765	7.26935	7.26564	6.49452	7.14573	7.10226	7.42404	7.50379	7.2757	7.24184	7.47934	6.9392	7.43027	7.32496	7.62568	7.35371	7.90947	7.52881	7.25476	7.63856	7.46965	7.47675	7.19942	7.48341	7.77458	7.2959	7.53814	7.6899	7.48102	7.79665	7.43829	7.50723
HS3ST5	3.02732	0.810482	2.16219	1.55901	1.32883	2.08753	3.6067	3.263	3.45595	2.84351	2.99227	3.24506	3.6314	3.45476	3.59772	3.80059	3.34433	3.68911	3.55407	3.53359	3.45344	4.10164	3.18968	3.22421	3.09495	3.72515	3.1932	3.53677	2.74337	3.67523	3.75408	4.0206	4.00864	3.84367	3.73515	3.61401	3.34432	3.87764	3.46037	3.15489	3.76087	3.65294	3.22319	3.6411	3.8954	4.00135	3.77041	3.23677	3.60189
ABCC3	0.785068	3.63288	4.37981	4.38112	3.95249	5.03349	0.385507	-0.902202	0.33918	1.65257	1.27363	1.53414	-0.663701	-0.308719	-1.25118	-1.14738	-0.551524	-1.53757	-0.170826	0.192299	0.153158	-0.56244	0.347661	0.568225	-0.265794	0.798633	0.400917	-0.178393	1.96797	-0.839946	-0.368949	0.17713	-1.25958	-1.98922	-1.43922	0.288387	-1.77577	0.461551	-0.249692	-1.24656	-0.375671	-0.937481	0.338983	-0.831384	0.658822	-0.661007	-1.01334	-0.611965	0.276069
KIF1B	8.00626	7.16043	7.30112	7.45287	7.31969	7.42842	8.3139	7.82552	8.35469	6.99006	7.01784	7.55089	8.15631	8.01655	8.30393	7.71205	6.97495	7.99792	8.08778	7.65902	7.58245	8.15645	7.68086	7.97847	8.24428	8.11027	8.29452	8.4008	7.8449	8.6103	8.47645	8.58748	8.62811	8.08269	7.96569	8.30033	8.30978	8.56069	7.90028	7.4834	7.99809	8.57157	8.35271	7.14475	7.68708	7.81747	8.05398	8.365	7.63813
TOB1	5.79111	4.10973	4.57947	4.27454	3.98207	4.32035	6.03806	6.08782	6.43697	5.21697	5.7337	6.08128	6.39955	6.05393	6.45115	6.40157	5.87234	6.44034	5.98193	6.42112	6.19056	6.43025	5.85983	5.77194	6.17614	5.98439	6.05053	6.05299	5.87013	6.47897	6.85958	6.71629	6.87326	6.64539	6.30748	5.97812	6.09665	6.43029	5.74736	6.47818	6.40183	6.45562	6.15235	5.9368	5.8381	5.69598	6.28295	6.25383	5.96068
PYGB	4.57017	5.19207	5.27316	5.35974	5.52709	5.08363	3.91053	4.35388	4.1804	5.51129	4.83655	4.61045	4.32916	4.21237	3.94144	4.60857	4.60679	3.96068	4.61778	4.05709	4.86008	3.60068	4.34624	4.17866	4.08093	4.08818	4.13151	4.21813	4.77649	3.61335	3.34881	3.47484	3.15985	3.57177	3.86164	4.26658	3.62666	4.11924	4.44223	4.47241	4.0988	3.66108	4.31994	3.95081	4.38616	4.11033	3.98141	3.82436	4.68441
GPR182	-0.526134	1.03098	0.470707	0.506163	-0.525317	1.04843	-0.182777	-0.345808	0.042198	1.08115	0.420017	0.24969	0.445924	0.40951	-0.803725	0.560436	0.889049	-0.31518	0.802207	0.474699	0.938419	-0.56244	0.675715	-0.708106	-0.786626	-0.86763	0.0458221	-1.76336	0.111098	0.111145	-0.12794	-0.529139	-2.15267	-0.63558	-0.52168	0.288387	-0.697767	-0.320857	0.180942	-0.76113	-0.375671	-0.30945	1.01321	-0.214713	-0.140879	-0.570809	0.884784	-0.412656	0.49288
TOP2A	1.40548	2.67529	2.70372	2.91175	2.93411	2.62278	0.98161	0.843225	0.467504	2.53444	1.95345	0.32184	0.580225	0.465005	-0.623153	1.38867	-0.126218	-0.31518	0.118681	-0.929691	0.213279	-0.401976	0.284925	1.37747	0.047364	0.441698	0.641925	1.34098	0.848063	-1.0464	-0.889781	-0.13321	-0.316167	-0.63558	-0.702252	0.730906	-0.422133	0.24474	1.7659	0.131955	0.291754	-0.490022	0.806762	0.119707	0.596086	0.493321	0.385213	-0.412656	0.49288
IFNGR2	4.54075	6.40671	5.83552	5.95232	5.93453	5.99442	3.71079	3.8015	4.80925	5.03404	4.31335	4.52844	4.08555	3.57944	3.93684	3.6634	4.04541	4.14737	3.51308	3.81257	4.21879	3.3101	3.86721	3.55993	3.6235	4.4016	4.32519	3.83953	4.2685	3.91494	3.29056	3.4275	3.72997	4.17848	4.19499	3.2366	3.90917	3.29738	3.97829	3.71383	3.61902	3.76799	3.60138	3.9794	3.85578	3.8585	4.44907	3.16062	3.84469
C3orf14	0.827503	1.14033	1.55914	0.849465	1.2227	1.83525	-1.58133	-0.902202	0.042198	-0.0456052	0.776952	-0.643395	-1.4522	-0.739353	-0.623153	0.231129	0.858352	-0.800607	-1.01882	-0.624837	-0.54345	-0.56244	-0.959001	0.369897	-1.06226	-0.105789	-0.856881	0.307033	-0.857194	-2.42491	-1.16542	-1.96971	-0.712096	-0.911214	-0.0855808	-0.242127	-0.301839	-0.877251	-0.866364	0.401142	-1.29321	-1.58956	-0.692044	0.215922	-0.140879	0.0572218	-0.385305	-0.508871	-0.178497
CDK1	0.145243	1.29969	1.67882	1.67848	2.11409	1.63866	-1.13387	-1.08277	-0.563523	1.63431	0.695652	-0.51215	-0.0536473	-0.133632	-3.12565	-0.100077	-1.03695	-4.7075	-2.60379	-3.43219	-1.00911	-1.84255	-2.037	0.999713	-2.14026	0.163397	-0.736586	0.307033	-0.171302	-3.16187	-3.82838	-0.689603	-2.15267	-0.766824	-0.908703	-1.09012	-1.77577	-1.79479	0.436199	-0.629885	-1.0037	-2.81195	-0.57175	-0.650812	-0.50345	-1.09164	-0.565877	-2.19693	-1.47395
ADAMTS5	1.66149	2.76681	2.66801	2.615	3.11112	2.27534	2.32556	2.28646	2.56397	3.58524	2.30823	1.83465	2.38299	2.45818	2.3662	2.46143	2.57186	1.12539	3.20871	1.94863	3.03736	1.95001	2.48656	1.01921	1.13276	1.57459	1.91418	2.06446	2.2703	1.96741	2.10236	2.34187	1.51571	1.66104	1.73071	1.96877	1.53004	2.29267	2.09711	1.38571	1.76568	1.27551	2.6236	1.19246	0.0584294	1.35058	1.01909	1.90927	2.24652
ACAT1	8.2009	6.55824	7.06445	7.2245	7.31969	7.78396	8.795	8.21414	8.62748	8.29851	8.5354	7.82363	8.93905	8.21623	8.91224	8.81542	8.02666	8.63249	8.19177	8.79412	7.55149	8.44236	8.64589	8.73636	8.26168	8.50486	8.4906	8.45169	8.70231	8.67352	8.59079	8.22698	8.58168	8.96619	8.71405	9.07922	8.4888	8.84957	9.01516	9.21663	8.35285	8.7003	7.97807	9.23012	8.9141	8.70002	8.44628	8.01618	9.05964
FRMD4B	2.80113	3.10569	3.18005	3.21156	3.14638	3.33829	2.27213	2.24874	2.34754	3.93401	3.87022	2.10384	1.62753	2.12079	1.79718	1.97915	3.7929	1.52132	2.04007	2.1224	2.96051	1.85789	3.14622	2.49701	1.70104	3.23452	2.74368	2.32411	3.28102	1.99463	1.80583	1.90943	0.654687	1.87428	1.65764	2.68247	1.42934	2.53513	1.53053	2.8964	1.97981	1.48573	2.66091	2.59264	2.47056	3.42646	2.21373	1.70996	3.47176
SERPINC1	0.145243	-0.342993	-0.417648	-0.350473	-0.0293598	-0.505171	0.0885252	-0.902202	-0.132889	0.405774	1.06286	0.456141	0.042568	-0.739353	-0.623153	0.15518	0.341561	-1.24807	-0.402151	-1.11026	-0.757574	-0.126341	-0.162534	-1.24576	-0.265794	0.163397	-0.170989	-0.178393	-0.0953533	-1.57691	-0.889781	-0.13321	-0.567706	-1.4587	-1.14971	-1.09012	-0.301839	-1.50528	-0.866364	0.0560064	0.060428	-0.937481	-0.261409	-0.345957	-0.808304	-0.40575	-0.22484	-0.611965	-0.845922
CUL9	4.23677	4.27181	4.13851	4.095	4.18276	3.92516	4.13975	4.02408	4.03362	4.73346	5.08198	4.5658	3.33525	3.80161	3.82349	4.25834	4.51373	3.86388	3.49601	4.14388	4.30012	3.94874	4.36133	4.02216	3.61011	4.02776	3.8121	3.57735	4.44763	3.27664	2.82983	3.51258	3.54388	3.77006	3.57861	3.94784	3.24926	3.87883	3.50324	4.27345	4.53207	3.39802	3.88027	3.80096	4.03804	3.82309	4.00628	3.01961	4.46762
FBLN7	2.32631	5.2116	5.29514	6.44183	6.44283	5.0981	0.841885	5.42924	4.34963	7.8481	7.74999	4.09614	3.81969	5.36917	3.2142	6.26031	4.70398	1.8003	3.20871	3.13766	6.59328	3.54485	6.32786	2.4475	1.6785	3.69892	4.09732	3.11439	5.40142	1.08605	0.0785104	1.15367	-1.05313	0.949383	0.676259	4.14509	1.03159	2.53513	0.899171	4.8841	0.291754	0.126649	4.43365	2.02991	4.5575	2.84832	2.00297	3.94376	2.43294
GRB14	5.14209	2.73927	4.53853	4.13182	3.71088	4.64785	5.005	5.02296	4.96684	4.78159	4.93475	4.40516	4.70859	4.91575	5.63701	5.9422	5.54138	5.27692	5.37235	5.70138	5.00265	5.23121	5.31369	5.67924	4.92941	5.82252	5.1558	5.11684	5.14965	5.70746	5.68271	5.30108	6.34547	6.16785	6.10939	5.60197	5.37736	5.34021	5.59852	5.59391	5.23904	5.30179	4.93287	6.09699	5.96144	5.9225	5.38366	5.40381	5.91602
CATSPER4	-1.37413	-1.87024	-2.5128	-3.97496	-4.22576	-1.75893	0.0036363	-0.131684	-0.563523	0.362053	1.95345	0.797178	-1.7417	-0.739353	-0.187054	-0.299386	0.201836	-0.183935	-0.838251	0.340398	-0.357037	-0.401976	0.284925	0.458253	0.362237	0.875595	0.347478	-0.384844	0.501887	0.00805106	-0.368949	-0.689603	0.466241	0.0503116	0.345054	-0.139034	-0.697767	0.52714	-0.380937	1.25594	2.45573	-0.696473	-0.261409	0.471179	1.08151	0.574621	-0.772328	-1.27939	1.21636
RABGGTA	5.48634	3.7787	4.42971	4.24582	3.99502	4.49628	6.03806	4.83847	5.83699	4.19299	4.14363	6.00663	6.45633	5.41569	5.94312	5.14171	3.88334	5.32179	5.71904	5.7419	5.53594	5.72839	5.37144	5.92449	5.88518	4.98276	5.2204	5.48647	4.72384	6.33731	6.32939	5.98532	6.00936	5.03192	5.79067	5.82077	5.92544	5.84345	6.26909	4.73377	6.65775	6.70441	5.67542	4.65189	5.35097	4.4196	5.4446	6.26114	4.92925
MEOX1	2.15361	3.07296	3.03058	2.4457	2.95415	2.8214	1.36863	1.8807	1.14173	3.3141	3.00076	1.6225	2.6957	2.23693	1.47921	1.91151	2.50407	1.07386	1.89447	2.14272	2.63749	1.28083	1.93262	2.58468	2.05613	1.64223	1.75911	2.32411	2.814	1.44299	0.776482	0.950854	0.53183	1.5551	0.945446	2.0798	1.65422	1.10138	1.8561	2.00642	0.58126	1.62545	2.33129	1.94823	2.75528	2.13299	2.21373	2.01685	2.0324
CISD1	6.87664	4.71561	5.5761	5.741	5.28402	5.99236	6.76135	7.13478	7.00005	5.96676	6.00972	6.84272	7.64512	7.20086	7.44578	7.02288	6.39367	7.38228	7.51178	7.21676	7.01035	7.40368	7.12818	7.41118	6.73796	7.12525	7.26003	7.03171	6.49153	7.61538	7.60816	7.61391	7.92281	7.48674	7.70346	7.05793	7.50113	7.27339	7.6517	7.1939	7.36302	7.47768	7.19246	7.47756	7.38935	7.39445	7.56786	7.57511	7.11067
UBE2D1	2.23041	1.39527	1.69011	1.89194	2.21862	1.98953	3.35473	2.7343	4.66154	2.72408	4.07774	3.51134	3.93342	3.96922	3.92557	3.89899	2.94483	4.11472	3.51623	3.6412	3.735	5.51879	4.39228	2.83588	2.1359	3.87494	2.94131	2.81462	2.12021	3.87228	4.84769	4.64752	5.10577	4.22089	5.0741	4.60256	3.89023	5.05059	3.07362	4.54616	3.75254	3.60804	4.26599	4.05802	4.23243	4.71132	4.39463	3.40965	4.74448
AGTPBP1	5.43065	2.6235	3.75398	3.27612	3.35167	3.31212	4.92647	4.3832	5.73389	3.52704	3.52671	5.19431	5.02059	4.59039	5.19477	4.61638	3.29933	4.58022	4.83417	5.11342	4.86653	5.30865	4.78884	4.64318	4.51795	4.67085	4.39928	4.82461	3.66637	5.60078	5.67346	5.55497	5.94762	4.50442	4.74621	4.48478	4.58374	5.12142	4.5419	3.88821	4.99835	5.30872	4.88374	3.24472	4.22058	3.82981	4.28546	5.01144	4.44383
AKNAD1	0.391404	0.192045	0.29455	-0.350473	0.0221705	1.2821	0.451095	1.07642	-0.229104	0.969042	1.32859	-0.787785	0.703082	1.99447	1.07074	1.51558	0.977405	1.35859	0.431839	2.20201	0.431459	1.72514	1.45128	1.20092	0.879637	1.14797	0.923338	1.34098	1.53811	0.297558	0.0785104	1.69867	0.397529	2.41829	1.17222	1.87335	1.59346	1.05765	2.07224	2.85218	0.822268	0.960639	0.617284	-1.93092	2.52209	1.39602	1.97018	0.782895	1.8348
CCDC3	-0.236627	0.783765	0.993548	1.23449	2.09015	1.11049	-0.396902	0.139618	-0.0426909	1.02619	1.88175	-0.280825	-0.519311	0.465005	-1.01018	0.371991	-0.323255	-0.063641	0.746712	0.268248	-0.116028	-0.126341	1.42243	-0.990505	-1.06226	0.223518	-0.336049	0.307033	0.596524	-0.354519	-1.02103	-1.31763	-1.25958	-1.07168	-0.908703	0.360537	-1.77577	-0.209826	-0.866364	1.03638	0.491062	-1.22699	-0.692044	0.119707	-0.0377859	-0.329801	-1.01334	0.699237	0.621204
PKDCC	5.20983	3.79551	3.81076	3.63729	3.7265	3.32527	4.43295	5.34237	5.00963	4.05565	3.77448	6.04177	4.82139	4.92072	5.57825	4.32727	3.71366	3.96846	4.96151	5.89199	4.8805	5.05573	4.62121	5.46315	6.01568	4.98058	5.37361	5.02062	4.8872	6.42497	5.69191	5.74943	5.81064	4.63365	5.7821	4.25328	5.83648	5.49164	5.86246	3.66354	6.26394	5.0061	4.84374	4.73543	3.83555	3.74455	4.48433	5.23955	5.01644
IMPDH1	3.3226	3.90493	3.72299	3.86003	3.7265	3.27872	2.50614	2.73143	2.90727	3.49197	3.37176	3.34367	3.27325	3.14223	2.27807	3.09038	3.96125	2.30373	3.42743	2.78375	3.11821	2.60748	2.78743	2.82518	2.77196	2.357	2.77438	2.85723	3.21543	1.79232	2.07047	1.93718	1.98249	2.70504	2.64825	2.82953	2.33043	2.25446	3.02765	2.9287	2.73654	2.44858	3.12869	2.71294	3.34741	2.76417	2.66678	2.38134	3.12731
LIX1L	2.0499	2.0702	1.63509	2.10541	2.54243	1.38612	1.5886	1.58019	1.42071	3.20077	2.61503	1.73247	1.95874	1.95625	1.35547	1.38867	1.75382	0.847092	2.31269	1.13259	2.49944	0.776362	2.12399	1.07617	1.43128	1.47917	1.67484	0.772697	1.60793	1.7289	1.43215	1.59797	0.53183	1.2838	1.06328	2.14254	1.28312	1.33907	1.53053	1.66673	1.09145	1.79291	2.06052	1.28409	1.44408	1.64218	1.19966	1.50351	1.78086
CERKL	-1.28102	0.325479	-0.078389	0.54818	1.38876	0.0952215	-1.87083	-1.08277	-0.132889	1.07521	0.0133919	-0.564525	-1.4522	-1.73434	-0.955729	-1.27186	-1.03695	-1.00706	-0.77353	-1.31671	0.0248341	-1.19047	-0.769967	-1.20538	-3.72523	-0.490083	0.295938	-0.915359	-0.625868	-0.839946	-1.32588	-1.01791	-1.50059	-1.98922	-0.702252	-1.21461	-1.24526	-0.394251	-2.45133	-0.0583665	-1.65578	-4.39691	-0.692044	-1.93092	0.0584294	-0.53199	-1.66541	-1.27939	-0.807403
SIAE	2.64379	1.81708	0.946627	1.73469	1.10814	2.00824	3.64224	2.47794	3.18438	2.3786	1.97083	3.16886	3.99225	3.35547	2.50855	3.02788	2.37989	2.60539	2.50891	2.67633	2.58156	2.62622	2.968	2.97746	3.45468	1.76868	3.07488	3.19084	2.96354	3.17798	3.62832	3.63656	3.41066	3.17625	2.18527	3.53046	3.18873	3.53114	3.39165	2.85218	3.37607	4.11484	3.43185	2.91278	2.34264	3.12289	2.7269	2.96854	2.48447
CRYZ	4.88441	3.47166	3.81076	3.57778	3.52962	4.19326	4.58085	4.48169	4.95515	4.00587	4.08972	4.51757	5.00983	4.26831	4.98409	4.93818	4.52894	4.99027	4.31217	4.37078	4.571	4.75647	4.64738	5.24854	5.28613	4.87212	4.86687	5.10405	4.53847	4.88223	4.73876	4.96676	5.31382	5.21525	5.00623	4.84241	4.928	5.08429	4.78513	4.8599	4.74754	4.85097	4.37232	5.09822	4.81097	5.14032	5.05079	4.36755	4.66582
CDKN3	1.6138	2.33232	1.95258	1.97146	1.93747	1.97526	1.87811	0.892978	1.1797	1.55885	2.45131	1.50345	1.71773	1.50527	0.333778	2.50797	2.24401	0.718768	0.688996	0.865489	1.65385	0.84195	0.520992	2.05271	1.48423	1.17866	1.36102	1.27227	1.83841	1.1839	0.368017	0.17713	0.466241	0.332711	1.65764	2.14254	1.32109	0.816646	1.7659	2.29776	1.55923	1.27551	1.29219	2.38067	2.13766	1.39602	1.67698	0.655516	0.681325
SLC16A7	4.59088	2.0702	2.41578	2.5745	2.75533	2.489	4.47691	4.92173	4.28578	4.25407	4.60533	2.10384	4.10239	5.62811	5.14581	5.29556	4.29217	5.00503	4.4773	3.96869	3.50846	5.09325	4.66498	4.76799	4.25396	5.6607	5.14018	5.09214	4.99537	4.55923	4.48601	4.42506	4.42584	5.80014	4.38238	5.32604	4.81752	5.35834	3.91674	5.69908	3.41338	5.29483	5.08016	5.42034	5.14178	5.88514	5.20142	3.93006	4.99587
ALDH5A1	5.952	4.05492	4.53853	4.14916	4.6941	5.01535	6.50469	6.43712	5.65522	5.49024	4.66261	5.17496	6.90255	6.82355	5.96093	5.68635	5.46576	6.67242	6.50735	6.50297	6.15268	6.93647	6.2784	6.37392	6.49112	6.20546	5.64123	6.77347	5.95742	6.19934	6.23457	6.71529	6.03927	6.51196	6.8124	6.62275	6.72275	5.84987	7.10057	6.1566	5.97877	7.1791	6.98805	5.92439	6.13006	6.28151	6.78874	6.7103	6.4313
ADCY7	2.15294	3.99481	5.01682	3.93681	4.86785	3.72675	2.33045	2.55661	1.57455	3.54875	3.65478	2.44552	2.21601	2.51174	1.92746	1.83203	3.44285	1.87205	2.55455	1.83559	2.66326	1.77233	3.48879	2.63698	2.7144	2.98402	2.81559	2.55192	3.16922	2.03714	2.49018	2.50704	0.87792	3.38768	1.88783	3.37106	2.80183	2.79883	2.2038	3.35633	1.87885	2.05166	3.43228	2.57334	2.92951	3.54804	2.61576	2.38201	3.2705
STRC	-1.82159	-1.43414	-1.11426	-0.91607	-1.05583	-0.414973	-1.58133	-1.08277	-1.62765	-0.23405	1.2697	-1.12882	-0.824165	-1.01499	-1.01018	-0.806346	0.548012	-1.90014	-1.75579	-0.769227	-2.23151	-0.56244	-0.718927	-1.24576	-1.85076	0.163397	-0.736586	0.307033	-0.186984	-1.2874	-1.95391	-1.96971	-2.15267	-0.911214	-3.02418	-1.88265	-2.13834	-1.05782	-1.60333	0.120069	-0.375671	-0.696473	-1.12814	-0.650812	0.461785	0.450886	0.0507943	-1.90742	0.484806
BPGM	6.03469	0.346078	3.0529	1.61998	1.17797	2.34153	5.50903	5.5524	6.63016	2.85932	2.72155	6.07477	5.80519	5.29646	6.14191	5.16126	2.90791	6.2662	6.50422	6.05095	5.87178	6.22585	5.04692	6.21816	5.40834	4.09464	5.20358	4.71238	4.39896	6.34922	6.48185	6.13956	6.91381	4.70968	4.8066	4.73261	5.46051	6.01042	5.88228	3.00137	5.70052	5.47191	4.6157	3.7892	3.41257	1.94704	5.58928	6.46485	3.9462
CSPG4	3.84568	6.68548	4.95924	5.07034	5.2165	5.09426	3.87512	3.2818	2.6877	3.89619	4.08498	4.11657	3.57621	3.83775	3.70301	3.29887	4.47528	3.61893	3.91034	3.23551	3.71491	1.61688	3.91461	3.78731	3.39372	3.78124	3.16259	3.79123	4.42499	3.02795	3.60068	3.46611	2.73346	3.63202	3.5046	3.88868	3.46793	3.48237	3.97158	4.45573	3.76087	3.26842	3.9316	3.88743	4.39195	4.67597	3.66166	3.41122	3.79793
MAP3K9	0.333688	2.0702	2.49944	1.84095	2.54243	2.28883	1.02533	0.625045	0.404768	0.815418	-0.127471	0.32184	0.869731	0.40951	0.781237	0.231129	0.427718	0.246699	0.359689	-0.769227	0.32649	-0.0060469	0.520992	0.62022	0.417732	0.223518	0.291983	0.558572	0.886031	0.610716	0.652747	-0.253504	-0.102042	-0.204946	-0.361215	1.02535	0.183588	0.16457	0.653011	0.0560064	-0.375671	0.647481	-0.0863227	-0.214713	-0.0377859	0.26744	0.385213	-0.84329	0.0208119
DOCK8	2.64379	4.23828	5.34687	5.60058	5.60871	5.2523	2.19765	2.57258	3.32654	4.66274	4.26132	2.47999	2.34576	1.85603	3.30619	3.29887	4.44202	2.43205	1.64414	2.66233	2.57011	3.11165	4.18753	2.11745	2.57856	3.48839	3.17798	2.94814	3.51103	2.72077	2.38756	2.73863	2.0734	4.00325	2.92224	2.42084	2.17325	3.10675	1.70248	3.18194	1.02872	1.79291	2.00356	3.06263	3.60009	4.58814	3.26194	1.00819	4.00619
TUSC3	-1.82159	0.346078	0.402803	0.370811	1.59016	0.321992	-1.87083	-1.28922	-2.76516	1.49956	0.315048	-3.45075	-2.10427	-0.133632	-1.54069	-0.806346	-2.51088	-3.12253	-4.92571	-1.11026	-0.0438787	-4.6499	-1.30004	-2.1125	-2.50283	-1.93176	-1.92101	-1.27793	0.347165	-1.2874	-2.60599	-1.96971	-1.25958	-2.83721	-4.60914	-0.604697	-2.13834	-1.26427	-3.18829	-1.69402	-1.29321	-1.58956	-1.12814	-1.93092	-2.08841	-1.91476	-2.88781	-2.5595	-0.845922
SULF1	2.82227	3.66618	2.79264	3.94191	3.93579	2.64392	2.87213	2.77189	3.16558	4.77536	3.42318	2.92429	2.30754	2.68545	2.10956	2.69392	2.90039	2.18732	3.19841	2.01627	3.46585	2.78473	2.38553	2.49004	2.25205	2.86147	2.90958	2.83358	3.0497	1.69611	2.60347	2.04311	1.41502	1.9598	2.21104	3.06368	2.58569	3.28795	2.72659	3.11802	2.13678	1.75283	3.48136	2.55635	2.58805	2.58937	2.21373	3.02117	3.33808
MRC1	3.54235	3.47066	4.90351	3.54074	4.46889	3.89157	4.13666	3.19521	2.39673	5.8078	4.56869	3.22638	1.88279	2.91201	3.27238	1.21251	2.50407	-0.620034	2.45799	2.66233	4.35179	1.95001	3.27285	3.03606	1.72323	3.46368	3.08308	3.19084	3.42982	2.51055	2.17911	2.84499	0.0843708	0.0503116	0.52014	3.99451	1.4637	4.22264	2.14561	2.75944	1.20929	1.75283	3.98161	0.753579	2.24378	0.794187	0.953497	1.89054	3.80471
CDKL2	5.26491	3.11108	4.03479	4.73124	4.63946	4.69924	4.24233	3.91422	5.02796	3.64118	3.09888	4.64553	4.62947	3.9045	4.25228	4.13802	3.37176	3.93275	3.91664	4.57717	4.28332	4.50238	3.72676	3.71741	3.27101	2.72255	4.02257	3.36593	3.17767	4.18685	4.07249	3.93374	4.28553	3.45188	3.19176	2.96299	3.51783	3.69706	3.77749	3.27701	3.46168	4.13056	3.24792	2.92706	2.39885	3.11612	3.46387	3.73381	3.52194
ELMO1	3.08967	3.74793	3.64431	3.47074	3.75724	3.29218	2.88405	3.35463	2.92972	4.37448	3.59556	3.00321	2.94012	2.79778	2.38742	3.35087	3.29933	2.88496	3.23919	2.80939	3.94064	2.5885	3.12846	3.1945	2.49071	3.36035	3.28844	3.05427	3.52914	2.26439	2.5582	2.57166	1.93479	2.90155	3.44071	3.45007	2.95517	3.14903	2.57547	4.1063	2.57029	2.14225	3.23972	3.27853	4.32098	4.05545	3.71211	2.91392	3.52194
DEGS2	0.00438069	1.05352	0.627676	1.33489	1.13179	0.155343	0.0036363	0.682761	-0.443229	1.30547	0.926977	-0.0815158	-0.267772	1.04087	0.574786	1.17455	1.66792	0.501956	0.746712	0.913583	0.431459	-2.32797	1.02189	0.811268	-0.100735	-0.436995	0.5022	0.669604	0.549982	-0.498909	0.141246	-0.0221787	-1.05313	0.332711	-0.361215	-0.139034	-0.301839	-0.441151	0.180942	0.518978	0.180722	-0.696473	0.141946	0.619278	1.17032	0.574621	0.571626	-0.157399	1.0439
HLA-DOA	-0.0715682	2.60835	2.65347	1.49536	2.28204	1.43545	-0.0865615	-0.0354683	-0.563523	1.6706	-0.458677	0.518877	-1.7417	-0.508028	-1.54069	-1.59484	-0.636412	-2.38557	-1.01882	-2.2098	-0.272148	-1.84255	-0.563072	-0.269222	-0.786626	-0.747335	-1.13252	0.162644	0.29167	-1.93948	-1.95391	0.649199	-2.6381	-1.4587	-1.43922	-0.749087	-1.0388	-0.716786	-0.129398	-1.98352	-1.29321	-1.22699	-0.460718	-3.15331	-1.72584	-1.91476	-1.30284	-3.04492	-0.685457
ARHGAP28	1.89889	3.22965	2.79264	3.37965	4.12445	4.37194	1.55916	1.38537	2.62027	2.99432	2.45131	2.01957	2.00723	1.79237	1.73233	2.29445	1.81904	1.8003	2.86219	1.522	2.36012	1.82583	1.42243	0.399954	0.993593	1.57459	1.12735	1.34098	1.98557	1.59301	2.10236	1.63232	1.57914	1.41071	1.65764	2.0798	1.24413	1.66464	2.30356	1.41641	1.76568	1.83191	2.15072	1.52851	1.81848	1.44008	1.83101	1.96406	1.3334
SYNM	9.30271	7.30982	7.43357	7.59188	7.31421	7.58383	9.7534	9.30876	9.27985	8.53067	8.59144	9.50096	9.34111	9.61135	9.61448	9.14394	9.15726	9.56112	9.30468	9.37684	8.88043	9.48268	9.47623	9.19407	9.74259	8.98473	9.4919	9.8542	9.30438	9.57896	9.65841	9.87494	9.82538	9.42752	9.52857	9.32132	9.39728	9.67038	9.06782	8.80139	9.78487	9.5826	9.23696	8.90095	8.73961	8.80903	9.23297	9.41783	9.06846
IDO1	2.15361	0.887788	0.685975	-0.350473	2.12592	1.07979	1.29909	3.20509	2.15132	0.172575	-0.203419	1.07281	1.39215	1.70287	2.03085	1.74014	0.249931	1.44225	2.06297	2.31376	1.28507	2.62622	1.8911	2.46182	3.71495	2.39671	2.07077	4.62552	3.36408	1.99463	2.60347	2.94403	2.19985	2.47748	3.72625	1.63234	3.57394	3.20019	2.67796	1.44647	1.55923	1.48573	0.512315	1.37025	1.25398	1.04301	1.36012	2.24048	1.88679
CUEDC1	7.13446	5.22779	5.25237	5.00898	5.05424	4.77305	7.02499	7.361	6.99673	6.13044	6.49889	7.27575	6.83866	7.19882	7.4826	6.93264	6.78348	7.42725	7.29859	7.50665	7.01405	7.2738	7.11415	7.302	7.35048	6.55389	7.04556	7.1199	6.58755	7.70669	7.61543	7.62461	7.57501	7.2468	7.38344	6.77654	7.35951	7.21923	7.29921	6.60935	7.5351	7.42526	6.93446	7.12552	6.82747	6.67741	7.12854	7.38991	6.96408
SELENBP1	5.6371	4.17544	5.27034	5.44078	5.92272	4.98461	4.70576	4.69157	5.069	6.39191	5.85216	6.16212	5.66297	5.08692	4.84972	5.66426	6.25546	5.48109	4.89925	4.6285	4.62232	4.96297	5.91266	4.4484	4.40234	4.85317	5.16549	4.84249	4.62627	4.21606	3.5725	3.94745	4.38649	5.16841	5.1869	4.45213	4.18101	4.65917	4.71659	4.66194	4.92703	4.83431	4.67161	5.17012	5.3675	5.22164	4.67444	3.65274	4.96597
ART3	7.36216	4.17287	6.09082	5.68503	4.13033	5.80449	6.83461	5.97684	7.78193	6.31517	5.51416	6.25603	5.76521	5.60668	5.89023	6.36727	5.50221	6.39645	5.52034	6.11791	6.282	6.22585	6.24274	5.39949	5.70592	4.94531	5.32433	5.03106	6.03023	6.00889	5.72685	5.5118	6.00648	5.93163	5.87769	5.55277	5.67177	5.4605	5.59852	4.03391	5.13864	5.1089	5.37965	4.88926	5.44297	4.81001	5.72568	5.41533	5.85207
CYP27A1	5.21383	6.92475	8.31814	7.71518	7.88723	8.39832	4.77782	4.4176	5.68358	4.91239	5.21557	5.69646	5.09259	4.11863	4.4866	4.54378	5.5084	4.79035	4.88967	4.80462	4.20775	5.10665	4.53285	4.56076	4.78653	4.7974	4.69504	3.93152	5.46708	4.31656	4.69387	3.80413	4.39533	4.70968	4.64589	4.4397	4.0739	4.45103	4.36885	4.68102	4.67386	4.66648	3.84779	4.66899	4.83385	4.7213	4.75845	4.9449	4.80302
PRKAG3	5.89203	6.38632	6.9167	6.67878	6.72965	6.68688	4.44104	3.62872	6.50397	3.59943	2.64782	6.14854	5.0117	4.2743	5.02916	3.46536	2.93758	4.23795	4.89925	5.35897	4.33497	4.95558	4.39112	3.99849	4.47608	3.21243	4.35596	3.74126	4.77785	5.27414	5.81367	5.51641	5.62212	3.59908	4.52271	3.27445	4.3046	5.05627	4.88674	1.74137	5.13492	5.52046	4.57066	3.43665	4.03792	2.66557	4.14562	5.60253	2.90582
IQGAP2	1.79579	2.28547	3.22989	2.16117	2.5773	1.72054	1.4984	1.31412	1.2167	2.41115	1.90001	1.30414	1.01911	0.965904	0.843973	1.13555	1.03344	0.501956	1.51723	0.710766	1.85596	0.635499	1.56126	1.58794	1.13276	1.78872	1.38774	1.98081	2.43303	0.807752	1.0296	1.33146	0.24943	-0.114748	0.600311	1.9455	0.48057	1.6935	1.29283	1.66673	1.02872	0.960639	1.65476	0.753579	0.776658	0.724646	0.953497	0.936929	2.16465
PARP14	3.45707	5.48679	5.01004	4.8484	5.86215	5.77005	3.69733	3.16515	4.09033	3.58998	2.8303	3.53034	3.07137	3.20061	2.63811	2.47711	2.25583	3.34235	2.809	3.01075	3.30938	3.17665	2.63228	3.14212	3.19364	3.14408	3.18561	3.90907	4.17575	3.04107	3.19028	3.5037	2.99998	2.7296	2.90656	3.3204	2.7754	3.08514	3.27659	3.16397	3.17349	3.44229	3.4101	2.96908	2.85243	1.99213	2.80336	3.2068	2.7601
SAMD4A	7.4824	6.98902	6.66959	6.58186	6.65765	6.71087	7.76881	7.58611	7.85891	7.36014	8.2259	7.5429	7.48845	8.10436	8.06602	7.27972	7.69247	7.41565	7.32073	7.54866	7.2494	7.63579	7.68884	8.04745	7.98888	8.47985	8.04307	8.44244	8.28935	8.41067	8.7094	8.5657	8.30691	8.63172	8.34995	8.57864	8.34303	8.44136	8.14132	9.11517	8.32783	8.47634	8.59968	8.49879	8.5937	8.37428	8.24384	8.3921	8.29889
DENND6B	3.14943	3.35745	3.32926	3.53019	3.06886	3.31212	2.93079	3.39835	3.5091	3.47668	3.96434	3.81291	2.95256	3.0271	2.98287	3.57144	3.7929	3.0407	3.01092	3.6588	3.47201	3.45338	3.46903	3.11065	3.40062	2.9795	3.07488	3.1721	3.57053	2.84562	2.78141	2.40284	2.63243	3.03562	3.11196	2.93962	2.7754	3.05209	3.02765	3.31008	4.04862	3.03772	3.0836	3.35448	3.47492	3.0887	2.82185	2.70461	3.98846
PPM1K	3.78237	1.05352	1.99931	1.31044	1.30822	1.2821	3.57763	3.39835	4.04477	3.15026	3.07497	2.2952	4.25579	4.2743	4.61806	4.35299	3.19264	3.85092	4.45583	4.06233	3.90463	3.99756	4.18753	3.96871	4.25014	4.46523	4.45719	4.61168	4.28636	4.31116	4.20688	4.29708	4.66751	4.58401	4.34796	4.38453	4.22172	4.82156	4.53281	3.47955	3.66099	4.17673	4.08131	4.49295	4.2049	4.26897	4.05471	3.99728	4.37268
PRIM1	0.00438069	-0.913308	0.136288	-0.133662	-0.318866	-0.414973	1.02533	0.872291	0.935283	1.21005	0.132478	0.941568	1.1969	-1.04724	0.781237	0.876464	0.296473	1.17515	0.619637	0.697641	0.0361966	1.06379	0.982896	0.694859	0.923623	1.10546	0.978516	0.669604	0.727769	0.393942	0.815476	0.714787	1.03772	0.395447	0.945446	1.02535	0.608894	0.571961	0.115245	1.11334	0.897933	0.959935	0.49644	0.30612	1.17032	0.72429	1.19966	0.753334	-0.752282
N/A	4.17636	4.90106	4.30969	4.56549	5.08486	4.74398	4.54608	4.4303	4.65943	5.14301	5.09393	4.42577	4.88441	4.52662	4.43149	5.24608	5.95083	4.26692	5.07288	4.6249	4.93508	4.36412	4.42788	4.15429	3.92103	4.44959	4.47598	4.40256	4.82259	4.21606	4.08451	4.12682	3.84411	4.26922	4.53806	4.57852	4.18616	4.50493	4.27387	5.48951	3.94201	3.86518	4.8572	4.43415	4.5575	4.8432	4.3506	4.44211	4.85289
VIPR2	1.89889	0.417337	1.22744	0.915807	1.2227	0.915672	0.0885252	1.63969	1.54227	2.40038	2.60394	1.26807	0.217655	1.21282	0.498837	2.44557	1.7704	0.784356	1.09665	1.04893	3.03736	0.776362	1.47957	1.40737	1.37631	1.62004	1.71759	2.1815	1.69606	1.13581	0.419547	-0.253504	-0.712096	-1.07168	-0.361215	1.37802	0.726731	1.41033	0.0847268	2.24743	0.291754	0.461068	1.77308	1.32781	1.64339	1.23029	-0.565877	1.57566	2.14343
CD34	5.303	5.75095	5.44825	5.76369	5.67762	5.35842	5.21781	5.32435	5.36927	6.21659	5.49176	5.52366	5.56916	5.3944	4.94581	5.43658	5.4797	4.72086	5.63557	4.99267	6.03788	4.82786	4.96924	5.09868	5.21239	5.11363	5.51513	5.2389	6.01317	4.77868	4.73259	4.58268	4.03716	4.70968	4.61244	5.51573	4.87608	5.27727	5.14113	5.58718	4.70929	4.70375	5.81713	5.13671	5.56469	5.15876	5.129	5.30822	5.57936
N/A	0.219143	1.13442	-1.31003	-0.34192	0.584686	2.37226	0.181119	-1.06556	-3.50212	-0.905428	-0.541029	-0.0429437	-0.104273	-2.41492	-0.794139	-0.966811	-0.913152	-0.447472	-2.09384	-2.20158	0.346494	-1.84255	0.693697	-0.115469	-0.911017	-2.58384	-3.05851	-2.50032	1.07046	-0.6526	-1.47036	-1.58803	-1.48494	-2.34357	-0.897648	0.299443	0.275409	-2.14096	-1.57476	-0.747455	-2.87817	-0.937481	-1.7276	0.418769	-0.115457	-0.833844	-1.64902	-3.03916	0.522107
N/A	8.62822	6.66823	7.55047	7.66513	7.51388	7.51916	8.49513	8.23056	8.76418	7.91227	8.93468	8.7046	8.53739	8.49124	8.71578	8.77138	8.74814	8.66741	8.53998	8.80033	8.46053	8.60793	8.51897	8.52557	8.97268	9.20913	8.57166	8.7283	8.81562	8.79825	9.04269	8.66471	9.02644	8.89453	8.794	8.62515	8.65503	8.6206	8.71521	9.2184	8.7373	8.61798	8.62153	9.26972	8.95119	8.97275	8.93384	8.81033	8.82806
HLTF	3.91127	2.97008	2.7726	3.05846	3.82409	3.32527	3.89882	3.8652	3.94909	4.23904	3.90228	3.80034	3.74301	3.7399	4.00706	4.11314	4.08903	3.88122	4.03718	3.89274	4.19662	3.81362	4.06687	4.56574	4.23478	4.68429	4.51589	4.43435	4.45687	3.72484	3.77401	3.73469	4.2712	4.13318	3.82131	4.36712	3.77882	4.323	3.93065	4.55564	4.15525	3.53972	3.89553	4.40383	3.9591	4.65743	4.2921	3.9116	4.61544
WASF3	2.03186	1.7634	1.85431	1.97146	2.48849	1.68018	2.11911	2.55723	1.8787	3.5661	2.69041	2.47999	2.32678	2.45818	2.584	1.91151	2.24401	1.07386	2.97515	2.73104	3.30938	2.31588	2.33997	1.80567	1.16555	1.55132	1.83873	1.84545	2.31273	2.58408	2.40044	1.90943	1.10607	0.771596	1.41323	2.3339	1.82249	2.27369	2.04692	2.06572	1.20929	2.14225	2.40645	1.41147	1.17032	1.50374	1.08182	2.40793	2.43294
CLHC1	0.145243	-1.70977	-0.357527	-1.16761	-0.19601	-0.0331026	0.631668	0.738256	0.270467	0.121045	0.564407	1.15411	0.514636	0.569975	0.147365	0.82837	0.762137	1.07386	0.746712	0.710766	0.153158	1.32738	0.219337	0.788726	-0.265794	0.223518	1.51438	-0.178393	0.111098	0.610716	0.815476	0.714787	1.06234	0.568779	0.88271	0.0473793	0.411857	0.0796807	0.954666	0.272818	1.36976	0.888489	-0.357625	0.547128	0.389635	0.534544	1.25515	0.563885	0.195899
KIAA2012	0.333688	-2.78778	-2.80231	-5.55993	-3.48879	-3.13744	0.244644	0.0547295	0.467504	-2.85296	-2.60552	0.797178	-0.156741	-0.870598	0.333778	-0.410417	-3.35888	-0.183935	0.118681	0.0272399	-0.357037	-0.0060469	-0.252732	0.103822	0.362237	-1.14326	-0.0228907	-0.915359	-0.857194	-1.0464	-0.12794	-0.384749	0.325379	-0.911214	-1.14971	0.494838	0.411857	-0.320857	-1.60333	-2.83152	0.746319	-0.00459558	-1.51517	-1.27884	-1.19533	-3.29328	-1.01334	-0.00930013	-1.23294
ACTG2	3.46381	3.71649	2.99643	4.19332	4.20191	3.16634	3.57027	3.44079	3.06773	4.23904	3.28409	3.33532	2.523	2.32954	2.98287	3.27216	3.50659	3.0407	4.21128	2.51423	3.89549	2.26896	2.56786	2.10838	2.05613	2.53362	2.71231	2.39045	2.72253	3.36691	2.91309	2.38321	2.42368	2.38775	2.90656	1.37802	2.38522	3.36217	3.04053	3.13657	4.13306	3.13447	2.50549	3.61487	2.39885	3.47491	2.03503	1.99947	4.09728
RSPO3	1.40548	0.671654	1.47897	1.82378	2.55997	2.27534	1.85406	3.76856	1.83178	4.22386	4.25778	1.33933	1.31719	3.26456	5.16129	2.61106	5.43619	3.18125	2.4052	4.06233	2.98659	4.45076	3.48307	4.06331	2.554	4.2688	3.49914	3.80346	3.33692	4.48438	3.00029	2.95764	2.0512	4.0576	3.62448	3.49083	3.09322	3.45735	4.03732	4.5383	2.77527	2.87921	3.01801	4.51675	3.33785	5.70841	4.13086	2.40793	5.36925
NID2	5.33645	4.22593	4.98849	5.19413	5.45782	4.73662	4.95783	4.86052	4.68275	5.78935	5.28323	5.29408	5.58722	5.40331	4.14425	5.7571	6.0911	3.98947	5.3883	4.60307	5.49717	4.04009	4.39484	4.76655	4.58917	4.34521	5.00218	4.45775	5.35987	3.998	3.78878	4.00101	3.2149	4.22672	4.44343	5.08912	4.13911	4.95564	4.53281	4.43339	3.76087	4.04188	5.43095	4.71911	4.96377	4.80581	4.63837	4.30026	4.64593
ZPBP	0.985765	-1.20281	-0.417648	-1.16761	-0.256131	-0.815511	1.02533	-0.597347	0.58534	-0.302763	-0.368479	1.47208	0.297825	-0.404934	0.418667	0.43758	0.427718	-0.31518	-0.170826	0.960126	0.379929	0.84195	0.723809	1.46538	1.19761	-0.181738	1.38774	1.044	0.29167	0.925589	1.0296	0.580486	1.66933	0.332711	0.600311	0.933723	1.12039	0.52714	0.841456	-0.109053	1.72669	0.73237	0.141946	-0.490347	-0.647839	0.217686	0.736686	0.414508	0.424168
SPATA48	1.48716	-0.6723	0.76923	-0.350473	-0.952739	0.69038	1.10899	-0.234777	0.527625	0.489432	-1.71243	1.19311	1.71773	0.619728	0.781237	1.17455	-0.471353	0.577905	0.431839	0.913583	0.664659	0.964807	1.53454	1.73668	0.993593	0.586088	0.959407	1.044	0.29167	1.7289	2.02129	1.69867	2.0734	1.06968	0.145745	0.132268	1.35809	0.91793	1.7966	-0.905519	1.31823	1.79291	0.617284	-0.650812	0.233516	-0.485921	0.385213	1.14094	0.49288
METAP1D	3.39494	1.85608	2.32697	2.30426	2.05347	2.26173	3.16381	3.24396	3.6844	2.67508	2.75203	3.43596	3.65443	3.50857	3.53256	3.19839	2.52376	3.89613	3.57014	3.57904	3.23881	3.42156	3.32055	4.05152	4.17966	3.39997	3.70437	3.7285	2.75367	3.82681	3.83221	3.82656	4.17697	3.75674	3.87064	3.16789	3.82579	3.68274	4.20689	3.31008	3.92488	3.89311	3.4952	3.52382	3.22835	2.93554	3.82644	3.96182	3.13808
N/A	-0.785326	-0.248963	-0.136818	-0.64345	-0.569642	0.253779	-2.11476	-0.0485583	-0.177312	0.891509	2.14294	-2.22836	-0.644092	-0.698537	-0.276321	1.03277	2.32515	-1.24807	-1.1433	-0.373298	0.0281853	-1.19047	0.509514	0.0705701	-0.300303	1.36876	0.158095	-0.500321	1.59263	-3.16187	-1.7129	-0.786111	-1.7869	0.444336	-0.908703	-1.01882	-0.952926	-2.15736	-1.07281	1.12417	-2.75826	0.214259	-1.36761	1.59408	0.783432	0.821092	-0.565877	-1.44465	0.089871
CPSF3	4.41466	5.50673	5.24913	5.82393	5.55555	5.66117	4.28554	4.19764	4.41328	4.68925	4.94874	4.06789	4.0207	4.01943	4.08542	4.52145	4.84618	4.54417	3.6009	4.2383	4.144	4.29437	4.20161	4.1321	4.01287	4.31327	4.36315	4.01611	4.35084	3.79875	3.79049	3.80677	4.03053	4.40569	4.31097	4.14805	4.02136	4.00418	3.66927	4.14452	3.80468	3.85234	3.86702	4.57565	4.2636	4.41681	4.24203	3.56104	4.27904
SPOCK3	1.81701	-2.49827	-1.11426	-0.805039	-3.48879	-0.330084	0.740602	0.367887	1.57113	0.679535	-0.657985	2.65777	2.83656	0.0946369	2.13487	-0.299386	1.18956	1.26978	2.4052	1.21166	1.10636	2.26896	1.56126	2.09006	1.06485	-0.533211	0.809382	-0.178393	0.641612	1.36169	2.26614	2.36249	1.51571	1.93889	2.61003	1.6029	-0.553377	2.09057	2.86337	0.0560064	2.27833	2.2613	0.806762	0.816314	-0.0377859	1.30366	1.01909	2.03403	0.621204
KLHL21	5.19167	4.05213	4.04874	3.98117	3.56649	4.27025	6.2184	5.47692	5.46077	4.30403	4.41526	5.72667	5.78447	5.93982	5.75393	4.89555	4.26317	5.86899	6.03211	5.5152	5.02588	5.44944	5.35627	5.22263	5.39458	4.6573	5.15386	5.38436	4.96465	6.04839	6.26217	6.40719	6.37257	5.95915	5.60396	5.92706	5.90527	5.7174	5.74343	4.65552	6.01159	6.55218	6.04825	4.79894	5.21145	4.31701	5.90553	6.3461	5.18426
PHF11	-0.888704	0.271116	-0.480383	-0.133662	1.17797	0.373523	-0.64844	-0.0354683	-0.563523	0.679535	-0.368479	-0.51215	-0.519311	-1.80348	-1.25118	-0.299386	-0.188954	-0.620034	-0.533396	-1.84723	0.153158	-1.47998	-0.814611	-0.0502117	-0.666332	-1.14326	-1.13252	-1.76336	-0.0953533	-2.42491	-1.02103	-2.45514	-1.50059	-1.4587	-0.908703	-0.749087	-0.697767	-1.50528	-0.685791	-0.024164	-0.762694	-1.22699	-1.12814	-0.831384	-1.19533	-0.40575	-1.30284	-0.722996	-1.02649
LIF	-2.47367	4.18057	0.470707	1.18154	0.930747	1.50642	0.451095	-2.66774	-0.999622	0.52951	-1.50598	-1.12882	-1.7417	-1.35602	-0.462689	-5.05427	-2.51088	-2.38557	-1.75579	-1.31671	-0.191977	-0.949463	-0.959001	-0.842407	-1.60975	-0.747335	-1.13252	-0.625852	-0.251473	-1.0464	-1.02103	-0.689603	-4.96002	-2.83721	-1.80179	-2.18966	-1.48626	-0.320857	-0.685791	0.204105	-0.762694	-2.07498	-0.261409	-1.27884	-0.808304	-1.36728	-2.88781	-0.611965	-0.541067
DTNA	6.01302	5.36028	4.59667	4.94489	4.30692	5.02344	6.53431	6.35851	5.83401	5.72069	6.15651	5.77566	6.29965	6.2052	6.28161	6.25804	5.80854	6.18505	6.09873	6.19534	5.99464	6.31227	6.04396	6.33069	6.42917	6.31141	6.40133	6.12539	6.15695	6.29002	6.16078	6.05661	6.23781	6.45603	6.1549	6.02605	6.39137	6.24291	6.22463	6.04316	5.96418	6.06763	6.25861	6.49235	6.65354	6.54876	6.50809	6.15916	6.25706
SUCLG1	8.16774	6.88052	7.46876	7.24723	7.13014	7.4921	8.15538	8.68684	8.22849	7.3257	7.53385	8.14994	8.95497	8.61427	8.34246	8.69507	7.97997	9.02308	8.48672	8.54473	8.33021	8.84408	8.29752	9.17532	8.84929	8.47985	8.57802	8.46714	8.14562	8.50804	8.58886	8.5495	8.81836	8.88756	8.93183	8.41727	8.96916	8.43657	9.05319	8.45053	8.75316	8.77317	8.50196	8.78541	8.65846	8.53081	9.09554	8.54426	8.25103
MAPRE2	4.88514	3.46226	3.76754	4.15604	3.65076	3.68274	5.18926	5.2689	5.58799	4.60998	3.96434	4.66992	5.39329	5.40153	5.15821	4.77386	4.58949	5.11746	5.43952	5.19595	4.65521	5.46774	4.46726	5.15594	5.46707	5.39589	5.71561	5.60994	5.02119	5.45161	5.6906	5.47205	5.41393	5.69495	5.76263	5.43239	5.92081	6.11277	5.45436	5.14232	5.48669	5.81132	5.6678	5.37156	5.29035	5.42303	5.28045	5.67822	5.22017
HIPK1	6.24009	7.53503	6.91136	7.36247	7.59083	6.82227	6.33482	5.84875	6.19078	7.60457	7.11924	5.88091	5.98697	5.60514	6.28868	6.09357	6.13177	5.38394	5.89367	5.99337	6.36468	5.98944	6.4165	5.42164	5.61685	5.89363	5.85617	5.90198	6.14623	6.18168	5.80037	6.07077	5.70265	5.63933	5.40348	5.88944	5.61368	6.07215	5.67899	5.66753	5.12371	5.79168	6.01622	4.96043	5.46288	5.99628	5.42961	5.8174	6.13741
LITAF	1.48716	5.11309	3.44351	3.51422	4.04259	4.13122	0.88998	1.58019	0.58534	2.42183	1.76704	0.846931	1.01911	1.85603	1.85924	1.42146	2.6184	1.31487	1.22403	1.522	1.19848	0.776362	1.82649	2.00461	1.5353	2.14019	1.67484	1.98081	2.73299	0.297558	0.259083	0.649199	-0.436461	3.26292	1.89865	1.44593	1.53004	1.44468	0.584298	2.4088	0.58126	0.73237	1.75018	3.10093	2.48794	2.87264	1.71706	1.04254	2.34274
THBS1	3.71033	5.65009	5.16668	5.37155	5.99543	5.73353	5.42379	4.64877	4.8944	6.78443	7.48818	4.22403	4.47423	5.6818	4.89486	5.62257	5.05306	4.44479	5.17363	4.6249	7.58281	3.77199	6.93677	4.17395	3.35159	5.56952	4.45719	5.09711	5.73623	5.42434	4.57108	4.7756	4.71063	4.07687	4.18852	6.86678	3.22923	4.45945	4.21259	5.82883	3.89881	3.5279	5.55341	3.60602	5.36515	5.26515	3.68205	6.03136	5.28699
KY	7.93527	1.39103	4.47174	3.21815	2.69311	3.69798	8.1047	7.79108	7.83271	5.74536	5.71834	8.37461	7.96162	7.67207	7.63894	7.44383	5.79442	8.48001	7.9054	8.06948	7.41895	7.80876	7.26652	6.41774	6.98127	5.56953	6.49876	6.52482	5.93043	7.08645	6.71046	7.05859	7.15404	6.05821	6.29097	6.41185	6.59879	6.50136	6.77026	4.48499	7.33898	7.43162	6.51104	5.52499	5.85326	4.79948	6.70403	6.65794	5.6164
NYAP1	0.0765305	0.671654	0.795948	0.112499	0.759136	-0.70448	-0.64844	-0.131684	-0.694768	1.18518	0.564407	-0.51215	-1.21119	-1.80348	-0.623153	-0.806346	0.249931	-1.53757	0.28374	-0.373298	0.153158	-1.19047	-0.563072	-0.472038	-1.60975	-0.747335	-0.0228907	-0.915359	0.400604	-2.42491	-1.32588	-0.13321	-2.15267	-1.4587	-0.216825	-0.353159	-1.77577	-1.05782	-1.60333	-0.509591	-0.556243	-0.30945	-0.967678	-1.56835	-1.19533	-1.22289	-0.385305	-2.19693	0.899506
SLC8B1	3.17431	4.04371	3.99787	4.05294	3.7381	3.9135	2.30797	2.39404	2.8258	2.71906	2.61503	2.65777	1.95874	2.56363	2.00363	2.62521	3.11036	2.32593	2.86219	2.6049	2.39947	2.0366	2.70596	3.01193	2.71772	2.47299	2.48374	2.42251	2.70139	2.32998	2.16409	2.21162	1.93479	2.50619	2.46767	2.4542	2.43801	2.31141	2.12156	2.58126	2.73654	2.37127	2.34664	2.80862	2.98075	2.43465	2.62526	2.70461	2.51783
EZR	0.210832	1.52611	2.03339	1.65924	1.17797	1.63866	0.316794	0.625045	-0.839158	0.679535	0.259553	-0.643395	-0.663701	-0.218521	-0.318299	-0.196292	0.249931	-1.24807	0.20357	-0.262267	0.664659	-0.257586	0.770352	-0.13387	0.244401	0.441698	0.11141	0.558572	1.87663	-0.839946	0.0785104	-0.13321	-1.25958	-0.0298588	0.0347135	1.87335	0.0986994	-0.0105171	0.356029	1.22159	0.180722	0.126649	0.399104	-0.345957	-0.0377859	0.0572218	-0.0804503	0.305573	1.25644
SHB	3.12412	4.54712	4.81485	4.7127	4.88712	4.87267	3.052	3.06018	3.27486	3.0642	3.0588	2.8891	2.82308	3.27236	2.56551	2.53818	3.07742	2.47241	3.16704	3.15777	2.733	2.29261	2.52778	3.51943	3.0605	2.72255	3.28844	3.80346	3.03287	3.33531	4.03581	2.94403	2.82788	3.61894	3.23006	3.11673	3.26862	2.98365	3.3714	3.81522	3.02068	2.783	3.58206	2.83915	3.54302	3.39882	3.01105	4.04042	2.9308
DNAJC28	1.91865	0.728798	1.54346	1.84095	1.91038	1.33505	2.36012	2.55723	2.1703	1.72339	0.926977	2.12416	2.92758	2.35914	2.46929	2.56778	1.37448	2.98599	2.06297	2.20201	1.91145	2.17028	2.77607	2.75133	2.67281	2.96196	2.96385	3.24563	2.08685	2.75301	2.17911	2.55385	2.94084	2.91232	2.96829	2.4542	2.91849	2.13332	2.96146	2.4088	2.50265	2.80276	2.37685	2.35976	2.36162	2.43465	2.97844	2.26977	2.0324
FBN1	7.35311	8.20603	8.13555	7.9745	8.72826	7.71447	7.03104	6.93403	6.74065	8.93302	8.19758	6.78167	7.02169	6.92227	7.61272	7.4493	7.51994	5.95873	7.42108	7.24347	8.28277	6.53435	7.57382	7.04009	6.16706	7.15208	7.18775	6.69197	8.32347	7.12622	6.53393	6.98822	5.45466	5.79433	5.8554	7.89382	5.94685	7.49395	6.1773	7.01554	5.62035	6.32675	7.62851	5.52968	6.4301	6.58723	5.80452	6.69418	7.8858
GOT2	7.97875	6.51865	7.1715	7.53815	6.79665	7.25914	8.03502	7.88187	7.82216	6.58607	6.44752	7.54308	8.86788	8.334	8.31236	8.12858	7.1011	8.68656	8.14278	8.31559	7.70012	8.26314	8.0226	8.46194	8.89521	8.19712	8.18364	8.3684	7.94333	8.27951	8.35439	8.26998	8.61623	8.26342	8.65323	8.41277	8.59577	8.46325	8.68489	7.3494	8.34307	8.50846	8.20071	8.09241	8.40214	8.00503	8.60074	7.95004	8.17507
FHDC1	-0.75746	0.192045	0.00504338	0.167994	0.456067	-0.249914	-0.953295	-0.131684	-2.76516	0.606471	-0.28359	-0.280825	0.042568	-0.508028	0.0442715	-1.14738	-1.28849	-1.90014	-0.281857	-0.624837	0.32649	-1.47998	-0.252732	-1.24576	-1.06226	-1.14326	-0.856881	-0.625852	-0.171302	-0.839946	-0.459146	-1.96971	-3.37506	-1.4587	-3.02418	-0.242127	-2.13834	-0.441151	-2.45133	-0.629885	-1.65578	-1.22699	0.141946	-1.56835	-1.43634	-1.70831	-2.88781	-1.11892	0.424168
UQCRC2	8.97584	7.88285	8.03807	7.95663	8.14606	8.29651	9.09243	9.4794	9.29011	8.1882	8.53172	9.11545	9.77988	9.45006	9.27181	9.57917	8.99945	9.87439	9.57889	9.32505	8.92139	9.55683	9.11993	9.74992	9.68279	9.01826	9.17446	9.34672	8.92357	9.47489	9.66426	9.42084	9.84625	9.63735	9.82606	9.43712	9.88814	9.68086	9.88649	9.55134	9.75333	9.67596	9.396	9.6365	9.83046	9.6382	10.0861	9.60457	9.31766
CFI	5.96037	5.58194	5.78474	5.34772	5.60871	6.32568	5.97117	7.30926	5.52486	5.69998	7.53092	5.55955	5.76873	8.06534	7.24757	7.2515	7.16997	7.36162	6.70683	7.26333	6.63234	6.70159	6.81092	7.87326	6.9639	7.67102	7.29485	7.395	7.92488	6.61894	6.50961	6.74797	6.47513	7.71142	7.45796	7.02985	7.03552	6.67869	7.143	8.31658	6.80891	6.14128	7.0856	7.96151	7.49628	8.06614	7.57674	6.30248	7.55722
CCN1	4.53436	6.08361	7.69365	7.27593	6.4546	7.68386	6.14968	5.52308	7.06044	4.25407	6.95099	6.72625	6.0035	5.86443	4.55383	6.48731	4.75695	4.60312	6.59245	4.88823	5.37418	5.99485	4.42061	4.5237	5.47363	5.82616	5.5302	4.97271	4.55735	4.74702	7.3024	7.85434	5.44192	5.61593	5.15407	4.61585	5.02153	6.19579	4.55542	5.03761	5.54389	4.94071	5.72471	4.24757	6.05187	3.73574	3.81725	5.15573	4.83645
COL24A1	-2.47367	0.485241	0.217588	1.20826	0.875781	0.730457	-1.87083	-0.741737	-0.563523	1.45863	1.59835	-2.22836	-0.519311	-0.619059	-1.54069	-0.100077	-0.72661	-2.38557	-1.46628	-2.2098	-1.70099	-0.949463	0.625962	-0.708106	-2.50283	0.390168	-0.0228907	-1.27793	-0.625868	-1.93948	-3.82838	-1.96971	-1.7901	-2.83721	-2.28721	-0.749087	-1.77577	-1.26427	-1.31382	0.204105	-1.29321	-2.81195	-0.967678	-4.73827	-0.251911	-0.329801	-2.88781	0.414508	-1.47395
GLIPR1	0.696258	2.11376	3.28279	2.91985	2.81499	2.97109	0.631668	0.843225	0.122368	2.84351	1.48194	1.33933	0.042568	0.0224871	0.0442715	0.876464	0.249931	-0.183935	0.746712	0.597556	1.31281	-0.0060469	0.859161	0.718904	0.116077	0.163397	1.18941	0.669604	1.58503	0.111145	-0.12794	0.895359	0.16926	-0.911214	0.0347135	-0.0428185	0.00850157	0.868177	0.512148	0.0560064	-1.0037	-0.937481	0.715132	-0.214713	0.937123	-0.661007	-0.0804503	0.125001	0.424168
RAB42	0.785068	-1.09972	-0.190877	-1.16761	-1.90383	-1.21144	0.451095	-1.08277	0.33918	-1.41239	-1.71243	0.986656	1.06565	-0.0534617	-0.0667599	-0.530711	-0.925919	0.0473903	0.28374	0.409111	-0.272148	-0.126341	0.150624	0.399954	0.522702	0.100661	0.5022	0.00217889	-0.171302	-0.354519	1.09445	1.15367	0.654687	-0.114748	0.345054	-0.0428185	0.183588	0.392839	0.954666	-0.39856	0.666149	0.126649	0.715132	-0.831384	-0.50345	-1.52774	-0.385305	1.52797	-0.409822
ATP1B4	5.86682	4.92723	4.95628	4.81837	4.52355	5.39316	5.94722	6.23735	5.40176	6.21274	7.46499	5.75464	5.80004	7.04798	6.3521	6.47076	6.76084	6.32661	5.32103	5.89499	6.3218	6.21815	5.98104	6.56055	6.06973	7.08783	6.53282	6.35039	7.25019	6.02713	5.6906	6.3295	6.16733	6.92799	6.55514	6.67938	6.2398	6.30966	5.90358	7.34515	6.35305	5.82588	6.44573	7.13709	6.73496	7.25805	6.62197	5.36192	6.74389
TMEM86A	1.16192	2.53815	3.68419	3.45966	3.38157	2.22011	1.22603	0.791695	1.42071	1.25855	1.35531	1.37368	0.816292	1.14648	-0.187054	0.82837	1.47906	1.31487	1.18281	0.409111	0.575849	1.61688	1.23602	1.03845	0.956599	0.717333	0.291983	0.868912	0.809069	0.745017	1.12582	1.41276	0.53183	1.52736	1.36814	1.34284	1.03159	1.57445	0.653011	1.66673	1.26479	0.81254	1.52586	1.04309	1.64339	1.12626	1.63576	0.699237	1.29543
PHLDB2	3.64082	3.33462	3.8009	4.39572	4.6124	3.78619	3.38969	3.73485	3.60988	4.52084	3.83743	3.44407	3.94946	3.58571	3.26093	3.9819	4.23358	3.22914	3.99613	3.43817	4.24062	3.55467	4.00009	3.07384	2.64981	3.61162	3.44928	3.55134	3.33005	3.20153	3.52035	3.39786	2.98834	3.27131	3.2796	3.32941	3.12577	3.89637	3.34049	3.34241	3.08376	3.37787	3.72984	3.34387	3.18638	3.89061	3.17828	3.22186	3.83149
ATP5F1A	10.6669	9.09558	9.57354	9.40724	9.27771	9.467	10.9146	11.0315	10.9866	10.0373	10.1027	10.5187	11.4256	11.272	11.0713	11.2621	10.3051	11.5912	10.969	10.9407	10.7261	11.4186	10.8507	11.2926	11.3511	10.9824	10.9605	10.9328	10.4992	11.132	11.1533	10.9946	11.4269	11.0802	11.5747	11.2125	11.3553	11.3051	11.4019	11.0043	11.2644	11.1224	11.1072	11.4054	11.4333	11.0057	11.4429	10.9325	10.856
IFT57	1.05883	1.16124	1.26617	1.59994	1.59016	0.321992	1.02533	1.38537	1.48277	1.85538	1.24534	0.745648	1.06565	0.667822	0.843973	1.97915	2.36904	0.336897	0.688996	1.04893	2.38647	1.28083	1.50732	0.918982	0.839559	0.912589	1.09529	0.772697	0.768992	0.538566	0.926507	0.714787	-0.567706	0.723501	0.748409	0.42925	1.49725	1.01257	0.584298	0.574473	1.09145	0.557283	0.806762	0.119707	0.461785	1.20498	0.481429	0.861967	1.3334
CORO2B	2.06771	3.42384	2.75908	2.7665	2.82953	2.54626	1.87811	2.81124	2.31379	3.34811	2.97514	2.57162	2.45469	2.49864	2.40833	2.84659	2.91538	1.83166	2.75377	2.77075	3.07024	2.22046	2.87522	2.41107	2.07352	2.44801	2.66941	2.10454	2.40715	2.28659	1.86278	2.06842	1.60983	1.82954	2.02021	2.63961	1.99682	2.41899	1.91325	2.78319	1.91191	2.17294	2.33129	2.18059	2.89214	2.5497	1.79402	2.47235	2.9795
RFTN2	2.99044	2.35971	2.58618	2.4457	3.10516	2.50063	2.76014	2.92322	3.0162	4.01388	3.60672	2.9811	2.30754	2.53798	2.20825	3.481	3.93206	2.72713	3.29829	2.84703	3.44719	2.38352	3.02669	2.64239	2.10766	2.31617	2.36775	2.14353	2.712	2.14798	2.5233	2.4421	1.69819	1.68635	1.45695	2.68247	2.43801	2.81007	2.46515	2.56765	2.22337	1.79291	2.40645	1.83158	2.61993	2.97351	2.42205	2.70461	2.73195
FMN2	-2.95909	-0.0269651	1.08305	-0.274524	1.05965	-1.21144	-3.4558	-1.28922	-2.27973	0.0676054	-1.71243	-1.86579	-3.32667	-1.80348	-3.12565	-1.88435	1.33042	-3.12253	-2.60379	-2.2098	-1.70099	-3.06494	-0.0776452	-3.3926	-2.98826	-1.4843	-2.21052	-1.76336	-1.92132	-2.42491	-3.09141	-2.45514	-2.15267	-0.911214	-4.60914	-2.67509	-2.62377	-2.64279	-4.77325	-1.45301	-1.29321	-4.39691	-5.21561	-1.93092	-4.89577	0.493321	-1.66541	-3.04492	0.424168
G0S2	1.48716	-0.60015	0.256582	0.322717	-1.05583	0.0324858	-1.34032	1.61025	-0.443229	1.10787	1.90001	0.986656	1.39215	2.68545	1.91874	1.28558	3.26464	-1.24807	1.30311	1.5527	0.827388	-1.47998	1.36293	1.77158	3.62939	0.631176	0.886344	2.32411	0.400604	1.27553	0.419547	-0.870176	0.466241	0.0503116	2.5098	-0.604697	2.27347	1.01257	2.48413	-0.905519	1.94626	-0.00459558	1.77308	2.59264	0.233516	0.166156	-1.30284	0.861967	0.794536
HSD11B1	0.273567	2.89092	1.97613	1.69746	2.07802	2.56854	0.936522	0.295738	0.58534	1.77431	-0.458677	0.636713	1.62753	0.351795	1.62923	0.82837	0.889049	0.421786	1.94465	1.58276	1.10636	1.37246	1.63856	0.694859	0.667092	0.281234	0.400917	0.307033	1.06219	1.69611	1.98754	1.76209	0.821336	-0.0298588	0.748409	0.557574	1.20405	2.1121	2.07224	1.07537	1.09145	1.43598	0.850483	-0.650812	0.530498	-0.661007	0.812635	1.34739	1.3704
LGR4	5.65635	2.51397	3.11257	3.30116	3.56649	3.57681	5.91852	5.45845	6.1181	4.26301	4.66794	5.86289	6.01541	5.34164	6.28161	5.63485	4.70829	5.63569	6.31209	5.80223	5.77537	5.97854	5.63306	5.38922	5.48504	4.82677	5.37528	5.15073	5.02332	6.19641	6.43645	6.24738	6.50401	5.2039	5.37812	5.51375	5.88324	5.98584	5.49938	4.47043	5.84634	5.93064	5.56985	4.76356	4.75349	4.73463	5.43862	6.38511	5.11782
CNST	4.3133	2.08122	2.50754	2.0175	2.13765	2.53499	3.95642	3.69333	4.38662	2.5733	2.19446	3.81291	4.60604	3.74551	4.54913	3.95975	2.51395	3.77228	4.362	4.2284	4.18916	4.54731	4.13959	3.58957	3.94484	3.36703	4.08104	3.88626	3.2667	4.31656	4.29229	4.23136	4.34604	3.54476	3.72625	3.30219	3.7443	4.04372	3.20974	2.48318	3.28506	4.20671	3.48136	2.71294	2.48794	2.59912	3.24833	4.15867	3.28093
TEAD3	4.67463	4.34952	4.20653	4.21001	3.69509	3.62012	5.04803	4.35685	4.33708	3.6366	4.32353	4.78287	4.63719	5.04429	5.16437	4.22974	4.38735	4.50439	4.76254	4.99309	4.58299	4.48709	4.25107	5.32231	5.31311	5.29793	4.80359	5.30995	4.99537	5.35272	5.23726	5.42628	5.32422	5.52122	5.42607	5.40066	5.12738	5.29201	5.27795	5.61391	5.54389	5.27374	5.16801	5.39554	5.44964	5.33135	5.42111	5.1694	5.32565
EPB41L1	3.64676	3.87043	3.57273	4.24904	4.07954	3.37668	2.9536	3.40694	3.30952	4.65143	4.65187	3.31743	3.6994	3.85862	3.43404	4.74501	5.1686	3.15669	4.26658	3.59387	4.56291	3.11165	4.29092	3.57976	3.25587	3.95975	3.28844	3.75392	3.69339	2.68779	2.45084	2.97113	2.35286	2.74172	2.80871	3.20756	2.91849	3.27846	3.04053	3.79784	2.86778	2.76296	3.82057	3.53319	4.23609	3.98285	3.51023	3.38469	4.04103
FOXE3	4.04765	5.47327	5.80214	5.48242	5.85772	5.32445	3.50227	3.55337	3.37644	4.74589	3.9158	3.66819	3.42376	3.39886	3.14113	3.17935	3.82103	2.54989	3.75728	3.38799	3.83936	2.31588	3.3361	3.04559	3.0252	3.42579	2.90958	3.36593	3.52914	2.90422	3.00872	2.94403	2.74734	2.58905	3.05619	3.19774	3.13645	3.10675	3.46037	3.69518	3.02068	3.23971	3.58853	2.57461	3.26914	3.31257	2.99484	3.26614	3.52194
GUSB	3.07213	3.58339	3.54149	3.67609	3.68713	2.84897	2.58129	2.42819	2.63401	3.7764	3.20551	3.06758	2.50622	2.12079	2.2319	2.65309	2.92282	2.13799	2.71091	2.66233	2.98659	2.14451	2.4004	2.41843	2.3833	2.10865	2.60255	2.62896	2.82382	2.3721	1.86278	2.25636	1.66933	1.78337	1.69464	2.58041	1.8998	2.34817	2.52137	1.69204	2.30505	2.28959	2.34664	1.73746	2.09292	1.41822	2.00297	2.16453	2.1219
NIPSNAP1	1.83792	2.66801	2.16219	2.53283	2.4793	1.77904	1.02533	1.23915	0.935283	2.67508	2.14937	1.5642	1.31719	1.30694	1.12227	2.04376	2.06739	0.964928	1.37807	1.3227	1.67538	1.18299	1.53454	1.01921	1.50999	1.14797	1.30606	0.669604	1.79915	1.23044	-0.0557906	0.649199	0.92262	0.332711	0.0347135	1.54214	0.782226	0.763207	1.05964	0.823833	1.4676	0.81254	1.57881	0.30612	0.937123	0.954652	0.656515	0.822972	1.17514
PRSS23	6.21932	4.00952	5.32181	4.78326	5.47063	4.66605	6.03003	5.12277	5.96344	5.96767	5.53476	6.14233	5.07564	4.45305	4.70089	4.69224	4.35674	4.63012	4.94002	5.09529	5.6707	4.88343	4.58911	4.42849	4.62498	3.65593	4.70835	4.49592	5.3548	4.83625	4.87552	4.62595	5.23596	3.57895	4.12218	5.14381	4.31875	4.59944	4.24077	3.86614	5.23209	5.05636	4.64703	3.4466	3.95286	3.56222	3.58793	5.14786	3.89634
MYH9	7.15717	8.77846	8.34436	8.58542	8.70531	8.23409	7.14158	7.08667	6.45354	7.80534	7.49733	6.97157	7.07315	7.02032	6.47364	6.86853	7.482	6.83917	7.27181	6.43178	7.24382	6.47015	6.82096	6.8935	6.62777	6.91334	6.89318	7.0072	7.44517	5.9947	6.19639	6.23066	5.76534	6.62769	6.8865	7.44728	6.40242	6.69813	6.78277	7.28583	6.49358	6.30131	7.15395	7.66591	7.54475	7.52831	7.05091	6.68099	7.06037
FGFR1	5.3105	5.89209	5.55475	5.60058	6.38558	5.16908	5.13042	5.34237	4.86274	6.57001	5.90397	5.24853	4.97864	5.11971	5.13957	5.2392	5.51457	4.18429	5.43074	5.1739	6.07784	4.75311	5.38459	5.01981	5.04406	5.02138	5.06561	5.27007	5.49806	4.86234	4.71207	4.96271	4.10337	4.56367	4.44885	5.30791	4.80417	5.12672	4.69639	5.28222	4.51128	4.76548	5.36277	4.39872	4.78195	4.88763	4.27207	4.8143	5.62408
FAM107A	1.46045	0.581456	0.922581	0.668892	0.25537	0.517913	0.631668	2.08715	0.795558	0.270422	0.368487	1.47208	0.580225	1.36644	0.574786	1.21251	2.13297	0.577905	2.10771	0.865489	0.748316	0.964807	1.02189	1.09466	1.80875	0.798633	0.848376	1.4693	1.58503	0.610716	1.27316	0.950854	0.24943	1.41071	1.06328	0.288387	1.8998	1.44468	1.33527	0.679443	0.963131	0.647481	1.47089	0.989646	0.986876	1.09904	1.01909	1.40133	1.08898
PSD4	2.51988	2.97599	3.05843	2.9036	2.86524	2.59048	1.55916	1.54949	1.48277	2.554	2.14937	2.36517	1.59617	1.97549	1.59316	2.04376	2.3471	1.22324	1.6742	1.75103	2.14546	1.72514	1.93262	2.17942	2.15742	1.70684	1.98588	1.79736	2.0371	0.925589	1.55244	1.66588	1.10607	0.771596	0.676259	1.92185	1.62416	1.60514	2.07224	1.50476	1.36976	1.53382	1.88243	1.45155	1.76244	1.50374	1.63576	1.2625	2.0324
SLC22A3	2.70197	2.48938	2.80584	3.21815	2.47005	2.97109	1.43498	1.8807	2.41276	2.97268	3.05065	2.06232	1.82984	2.01321	2.00363	3.63572	4.03858	2.51167	2.17232	2.08088	2.74323	1.65388	2.66959	1.74841	1.88948	2.47299	1.67484	1.69608	1.7588	1.82302	1.40684	1.41276	1.1485	1.68635	2.42428	0.885628	1.32109	2.19516	1.37649	2.72307	2.04466	1.43598	1.44261	2.22751	2.86578	2.58937	1.71706	1.07609	2.70324
CHST7	1.12837	1.39103	1.30389	1.09829	1.76671	1.22713	1.40219	1.48607	-0.132889	1.65257	1.64241	1.59364	1.46341	1.3953	0.961809	0.923007	2.3471	1.35859	2.29346	1.39224	1.04151	-0.126341	1.20246	0.999713	0.956599	1.1166	0.959407	1.27227	1.58503	0.538566	1.50552	1.45175	0.712402	1.18071	1.58068	1.87335	1.20405	1.30207	0.781335	1.96549	1.20929	0.888489	1.81782	1.63676	1.94972	1.8524	1.19966	1.70996	1.40647
LURAP1L	0.391404	-0.403114	0.437154	0.548598	0.493061	0.563	-0.79283	0.564924	0.890195	1.45863	1.93586	0.578998	0.373774	0.965904	-0.462689	1.24951	1.00569	-0.183935	1.09665	-0.373298	0.90235	-0.56244	1.16811	0.429398	-0.100735	-0.0336396	-0.426246	-0.625852	0.596524	0.297558	0.141246	-1.07663	-0.87256	-1.4587	0.600311	1.19281	-0.553377	-0.106732	0.180942	0.518978	-0.215206	-0.490022	1.32355	-0.831384	0.986876	0.166156	-1.66541	0.972998	-0.289528
BACH2	-0.236627	-1.09972	0.256582	-0.60573	0.339028	-0.0331026	0.573952	-1.08277	0.640835	-0.374913	0.201837	-0.391856	0.642961	-0.133632	0.24358	-1.35383	-1.43288	-1.53757	-0.838251	-0.624837	-1.1535	-0.257586	-0.162534	-0.64537	-0.555301	-1.30373	-2.21052	-0.625852	0.886031	1.23044	1.50552	1.2453	1.01726	0.568779	0.600311	0.557574	0.263759	0.649996	-0.380937	1.25594	-0.0708166	0.888489	0.338983	-0.345957	0.313686	-0.000493683	0.571626	0.305573	-0.0754034
CLCNKB	-0.591722	3.3681	2.78285	2.96763	2.72222	1.38487	0.953822	-1.81974	-2.24713	2.19543	0.645877	0.0618987	-4.91163	-1.54264	-2.38869	-0.846381	3.21795	-1.75516	-1.4097	-0.404802	-2.99	-0.509124	0.500155	-0.0380712	-0.495638	1.64729	0.0651516	0.799314	-0.613101	-3.04196	-2.24342	-2.382	-2.15267	0.048751	-0.319308	1.38565	-3.25863	-0.124754	-0.157367	0.464792	0.127827	-2.73699	-0.430055	1.19435	1.04111	2.39625	0.429306	-3.00508	0.973025
PKHD1	1.22677	0.0646654	0.922581	1.53811	2.61973	1.59592	2.07818	1.41973	1.92414	2.42183	3.82792	0.692208	-1.00474	2.776	3.01048	3.00642	3.0231	3.83553	0.907177	2.34917	1.83697	2.19559	2.64482	3.77875	1.98443	4.16148	4.84717	4.33678	4.10507	2.78455	1.91757	2.04311	1.98249	3.28794	1.49938	3.60661	1.12039	3.39723	1.10939	4.111	3.09911	1.33101	2.9493	2.33854	3.63171	3.86255	5.04096	1.50351	4.0179
FAM222A	-0.326825	1.81708	1.37649	0.70686	0.847492	1.4595	0.168696	-1.53023	-2.27973	-0.706119	0.201837	0.00868199	-0.663701	-0.739353	-1.25118	-1.59484	-0.395404	-0.620034	0.0284829	-0.493592	-0.447234	-3.06494	0.00252514	-1.80764	-0.917871	-3.80623	-2.21052	-0.915359	0.0455092	-1.2874	-0.658455	-1.07663	-2.15267	-0.911214	-0.52168	-1.29658	-1.24526	-1.26427	-1.60333	-1.24656	-0.375671	-0.937481	-0.261409	-1.03783	-1.72584	-1.09164	-1.01334	-1.27939	-1.76346
ECPAS	9.78822	9.10557	9.13249	9.28708	9.20578	9.29787	10.3164	10.2784	10.5942	8.93628	9.03956	10.5241	10.3393	10.0558	10.4608	9.89323	9.01741	10.3059	10.3333	10.4579	10.0262	10.4315	9.81479	9.95638	10.0984	9.63027	10.0547	9.87933	9.6214	10.9565	10.9727	10.8025	10.9748	10.0203	10.3729	9.94142	10.3774	10.4284	10.3197	9.50928	10.7585	10.6925	10.2333	9.67687	9.63543	9.46674	10.1922	10.7744	9.80634
SEMA5A	2.11986	1.39103	0.76923	1.97146	2.44195	1.55186	1.85406	1.83051	1.62716	3.44559	2.10283	1.53414	2.94012	2.48528	1.5182	2.06467	1.51887	0.784356	3.10219	1.85321	2.46276	1.53992	2.12399	0.959912	0.71218	1.26702	0.923338	1.20012	1.41366	1.31925	1.97036	2.16545	0.16926	1.25025	0.817122	1.92185	1.32109	2.67191	1.82666	0.9963	0.963131	1.66918	2.5191	0.391009	0.885593	1.37348	0.736686	2.2256	2.0553
CCNB1	0.500338	1.66435	2.42437	1.93992	1.95083	1.65957	-0.953295	-1.08277	-0.999622	1.21005	1.03007	-1.12882	0.042568	-0.508028	-3.12565	-0.806346	-1.43288	-2.38557	-3.34075	-0.929691	-0.447234	-2.32797	-1.7475	0.694859	-0.917871	-1.30373	-1.29298	-1.27793	-0.988438	-4.74684	-3.82838	-1.96971	-3.37506	-1.69971	-1.80179	-0.749087	-1.24526	-2.15736	-0.685791	-1.45301	-1.65578	-2.07498	-0.692044	-1.56835	-0.372205	-1.36728	-0.22484	-2.5595	-2.12603
STS	1.58934	1.86885	1.6931	1.7162	2.16082	1.77904	1.26302	1.35019	1.06266	2.20387	1.82553	1.99771	1.56411	0.886832	1.8893	1.79122	2.09398	1.02042	2.17232	1.42579	2.19103	1.07802	1.61325	1.28386	1.06485	0.948658	1.60824	1.64264	1.60793	1.27553	0.853444	1.52671	0.53183	0.863226	1.22375	1.47872	0.669015	1.33907	1.63614	1.47591	1.41951	1.27551	1.9643	1.04309	1.61203	1.66092	1.50451	1.64438	2.34274
PDE9A	-1.19356	0.518031	-0.244316	0.370811	0.493061	0.0324858	-0.517196	-0.234777	-1.38665	0.643466	-0.368479	0.00868199	-1.7417	-0.218521	-2.38869	-0.530711	-0.471353	-1.53757	0.20357	-0.373298	-0.877869	-0.56244	-0.452041	-1.6764	-1.22273	-3.06926	-0.856881	-1.76336	-1.47386	-0.659374	-1.16542	-1.07663	-1.05313	-0.766824	-0.702252	-0.604697	-1.48626	-1.26427	-1.60333	-0.39856	-0.375671	-1.58956	-0.57175	-0.831384	-0.988876	-1.36728	-1.30284	-0.237569	0.195899
SHLD2	3.69912	2.16642	2.97321	2.31659	2.82953	2.99596	4.18565	3.85269	4.02926	3.11776	3.26308	3.70912	4.07989	3.28012	3.83242	3.87942	3.4664	3.91089	4.15377	4.27976	3.44719	4.28379	3.90942	4.02284	4.17564	3.98602	3.96607	3.83953	3.68264	3.97084	3.91084	4.02706	4.18718	3.7863	4.33044	4.00016	3.79914	3.73225	4.10019	3.96809	3.85428	4.30699	3.70027	3.82778	3.92122	3.7533	4.10088	4.15475	4.0638
SYT15	-0.151739	0.937115	0.922581	-0.202374	1.0841	0.606722	-1.34032	-1.28922	-1.18019	1.70601	0.0133919	-1.57628	-3.32667	-1.80348	-1.90326	-1.88435	-0.00838127	-2.38557	-0.402151	-0.159173	-0.757574	-1.47998	-2.037	-3.03003	-0.786626	-0.747335	-3.05851	-2.50032	-0.336361	-3.16187	-2.60599	-3.1921	-4.96002	-3.57418	-1.43922	-1.53758	-2.13834	-3.37975	0.436199	0.0560064	-2.87817	-2.81195	-2.89368	-1.56835	-0.372205	-0.329801	-1.66541	-1.45996	1.08898
FBXL7	3.06327	3.68796	3.20019	3.71852	4.0332	3.38926	2.79845	3.263	3.05757	4.25407	3.81354	2.90093	3.04837	3.19241	2.72401	3.3251	3.38797	2.47241	3.37349	3.1776	3.59009	2.8658	3.2484	2.38876	2.4646	2.72255	2.63637	3.03366	3.24495	2.88979	2.62558	2.36249	2.23965	2.58905	2.93775	2.96299	2.67636	2.9601	2.83408	3.16397	2.52555	2.63651	3.31967	3.00992	2.85243	2.92783	2.42205	3.00384	3.30024
BTG2	3.80909	7.50518	7.31821	6.74014	6.37756	6.15396	5.80708	3.32775	5.08659	5.10373	5.22103	5.84311	5.86891	5.71222	5.43021	6.49695	7.25675	5.6708	3.90401	5.48965	6.67839	6.5219	6.06745	3.94087	5.00835	4.45587	4.66532	4.99952	4.30399	3.89341	7.56304	8.37252	5.87524	7.20964	6.01748	5.1284	3.0373	4.64077	5.00318	5.07897	6.27073	5.4564	4.61887	5.4	5.11686	4.75003	5.53986	3.13697	4.66839
MRPS33	4.60666	4.74879	5.53209	3.78659	3.95892	4.75332	3.55543	4.06833	4.44737	3.16305	4.94111	3.75545	5.21216	3.29037	2.85163	3.86161	4.10889	5.06234	-4.92571	2.7902	3.71491	3.67401	3.83468	5.03017	5.40661	5.12439	3.03319	3.36593	4.58422	4.14489	5.06779	3.82656	4.16668	2.52974	4.90833	4.287	3.32109	4.25203	4.40914	5.11654	4.07206	5.35272	3.29615	-4.73827	3.38806	4.53129	-3.62477	4.19348	2.70324
TRIM38	3.46381	3.90803	4.02917	4.01939	4.21303	3.42633	3.0307	3.70033	3.3927	4.49577	3.9158	3.80664	3.35983	3.00855	3.2142	3.36779	3.39333	2.72713	3.56213	3.26362	3.76599	3.17665	3.15502	3.02163	2.92343	2.93524	3.04162	2.39045	3.25949	2.90422	2.96604	2.67414	2.27838	2.47748	2.53041	3.32941	2.85521	3.11744	3.11549	3.26862	3.23035	2.52195	3.45328	2.91278	2.95598	2.67482	2.37272	3.00384	3.02662
INSR	5.50116	5.46384	5.41954	5.57771	5.52746	5.85974	6.43548	5.49314	5.8355	5.17968	5.2498	5.27604	5.89008	6.27285	6.09915	5.6914	5.65626	5.79732	5.48897	5.59479	5.1522	6.129	5.82718	6.32678	5.98615	6.73648	6.39805	6.70017	6.85616	6.49931	6.29703	6.53411	6.2694	6.96659	6.33545	7.38101	6.695	6.75937	6.19036	7.09656	6.48158	7.04344	6.86887	6.25537	6.67835	6.682	6.55583	6.10024	6.46054
VPS37B	3.08092	4.02386	4.31893	4.27138	4.61029	4.63735	3.47099	3.15499	3.24831	2.34531	2.13402	3.93295	3.2633	3.19241	3.19025	2.24035	2.36904	3.08041	3.663	3.0756	3.02063	2.8658	3.05517	2.79722	3.08642	2.32991	2.82413	2.80953	2.98993	3.40798	3.5668	3.46611	3.65836	2.99568	3.15241	3.12711	3.13645	2.94818	3.24355	2.3464	3.43773	3.25414	2.70921	2.71294	2.34264	2.42372	2.84012	3.75468	2.67395
LIMS1	6.05046	5.41135	6.41766	6.38661	6.26509	6.40984	5.95006	6.53928	6.42615	6.1698	8.13149	6.11721	6.3732	6.97996	7.50946	7.3297	7.221	6.88785	6.51878	6.80581	6.40552	7.1514	7.03952	7.15855	6.45095	7.76189	7.282	6.87544	7.62645	7.23509	6.97494	7.13395	7.25945	7.36564	7.5523	7.30648	6.99572	7.35637	6.62709	8.57203	7.15663	6.78858	7.04031	8.29841	7.78789	8.10022	7.60238	6.94801	7.74015
BNC2	0.827503	1.93104	0.795948	1.49536	1.93747	1.04843	1.36863	0.738256	0.795558	2.32268	1.55291	0.797178	0.971015	0.518445	0.24358	1.01182	1.30788	-0.063641	1.22403	0.815736	1.6966	0.104984	1.42243	0.139891	-0.265794	0.336729	0.886344	0.558572	1.36071	-0.10298	-0.12794	0.0809148	-0.567706	-0.114748	-0.361215	1.02535	0.48057	1.37514	0.436199	0.461263	0.746319	-1.22699	0.276247	-0.345957	-0.50345	-0.257652	-0.772328	0.741672	1.25644
CSRP3	5.6797	10.4771	10.3882	9.89806	10.1527	10.2474	5.97814	7.69091	4.79709	9.67267	10.3971	4.66299	6.44097	9.19645	8.35497	8.91808	10.5933	7.94333	6.84784	7.64485	8.0724	8.39022	9.22045	9.85259	10.1166	10.9789	9.37199	9.97516	11.1792	6.91539	7.31649	8.41044	6.53433	10.1224	10.0901	10.3056	8.83659	9.16513	8.95944	11.2024	8.01892	7.92417	9.43033	11.504	10.619	10.213	10.5886	6.53062	10.3189
TACC1	4.7998	6.63965	5.49486	6.13138	6.22374	5.78915	4.94366	5.34684	4.85982	6.39801	5.85801	4.94871	4.81118	5.03972	4.68385	5.43658	5.71312	4.59856	5.171	4.88823	5.40834	4.95187	5.32348	4.73299	4.70801	5.25896	5.03213	4.98349	5.6506	4.33265	4.49805	4.43968	3.7982	4.69105	4.61727	5.22094	5.0529	5.02539	4.8248	5.23134	4.67897	4.64475	5.23044	5.40256	5.23223	5.4023	4.63837	4.85836	5.53524
THRB	4.14314	0.961161	2.47485	1.97146	1.59016	1.83525	4.01181	3.69333	4.08534	2.97268	2.53549	3.30858	3.87301	3.42708	4.06087	3.33374	3.09727	3.60992	3.48791	3.74107	3.02063	3.61219	3.50388	3.80426	3.8268	3.89652	3.8363	3.86308	3.14672	4.48438	4.19214	4.05898	4.26156	3.92034	4.07385	3.77447	3.9642	3.73919	3.58869	3.36619	3.61902	4.09093	3.74729	2.86906	3.43066	3.78781	3.82644	3.9483	3.80471
STK3	2.57073	4.07434	3.76078	3.86424	4.2158	4.06223	3.37287	2.51018	2.90727	3.40846	3.352	2.33061	2.45469	2.35914	2.50855	3.02788	3.37719	2.54989	2.69634	2.90766	2.96926	3.01543	2.41512	2.89015	2.17363	2.70157	2.75398	2.78508	3.0497	2.54778	2.43841	2.48032	2.50758	2.61565	2.30972	2.56523	2.64676	2.50289	2.52137	2.68576	2.57029	2.04603	2.58529	2.4216	2.71156	3.18246	2.80336	2.59315	2.598
PCDHB4	-0.210632	0.548506	0.0041271	-0.559025	-0.191894	-0.74128	0.0450067	-0.417988	-0.308876	0.538572	0.992098	-0.725372	-0.588258	0.548042	-1.36295	-0.812433	-0.885871	-1.08926	-0.0697237	-0.0741706	-0.0270867	-0.774123	-0.400604	-0.851585	-0.31742	-0.898057	-1.23151	-4.08528	-0.453807	-1.79824	-1.48924	-0.644489	-3.10403	-1.47882	-1.51829	-0.532347	-1.76937	-0.758383	-2.28268	0.283514	-0.443432	-2.55695	-0.737928	-1.58771	-1.8083	-0.811976	-0.266437	-0.0128232	-0.997925
N/A	3.45707	3.57952	2.94364	3.7777	3.57945	2.90258	2.78579	2.98188	3.23033	4.07947	4.01129	3.04644	3.12729	2.90199	3.03758	3.28112	3.75174	2.47241	3.24921	3.10697	3.36344	2.62622	3.42607	3.14655	2.68417	3.36035	2.91877	2.83358	3.37079	2.78455	2.34821	2.80036	2.0734	2.41829	2.21104	2.63961	2.06553	3.10675	2.21543	2.88547	2.93775	2.34455	2.6236	2.64543	2.75528	3.10247	2.56066	2.53401	3.30024
MTMR11	0.0765305	1.05352	0.822179	1.06943	1.13179	0.606722	-0.28587	0.219789	0.33918	1.85538	1.50599	0.0935709	-0.519311	0.465005	0.904094	1.01182	0.341561	0.150484	0.20357	0.913583	1.77848	-0.0060469	1.13292	0.939592	0.304522	0.674898	0.550295	0.669604	1.48961	0.00805106	-0.459146	-0.253504	-0.87256	-0.63558	-0.216825	1.15273	-0.697767	1.10138	-0.380937	1.53305	0.822268	0.246943	1.08818	0.215922	1.29406	1.35058	0.385213	0.699237	1.69597
APH1B	3.19876	3.12711	2.90121	2.8954	3.44431	2.98772	2.97605	3.32775	3.35171	4.04877	2.87715	3.00321	2.57219	2.47179	2.44926	2.66683	2.68988	2.08692	2.72534	2.61947	3.17222	3.02958	2.71788	2.39623	2.68417	2.6695	2.43334	2.62896	3.1151	2.30845	2.34821	2.83026	1.78144	2.3407	3.07034	3.26508	2.78901	3.33449	2.89208	2.48318	2.33128	2.42327	3.04649	2.94121	2.78371	2.63746	2.06639	2.26977	3.28093
CA12	-1.37413	6.12877	-0.545972	2.35296	3.88799	1.74031	-1.13387	-3.4047	-1.18019	5.29461	0.46977	-1.12882	-1.4522	-2.09299	-1.01018	0.231129	0.0471138	-4.7075	-3.34075	-1.55772	0.0904224	-4.6499	1.73559	-2.74053	-2.50283	-2.58384	-5.38044	-4.08528	-1.68032	-1.93948	-5.41334	-2.45514	-3.37506	-2.83721	-4.60914	-1.82709	-4.94569	-4.96471	-4.77325	-3.56848	-4.46313	-2.81195	-2.40825	-1.93092	-3.3108	-2.80785	-4.47277	-5.36685	-2.61146
PTGER3	0.741346	-1.00351	-0.417648	-0.274524	-0.453168	-0.101815	-0.182777	-1.53023	0.527625	1.02619	1.84452	-2.71378	1.11074	1.18003	0.498837	3.09038	4.06571	0.246699	1.84247	1.5527	2.38647	0.304293	1.8911	-1.15556	-1.85076	0.336729	-0.170989	0.772697	-0.522775	-0.354519	-0.889781	-1.31763	-0.102042	0.12626	0.0347135	-2.18966	-2.62377	0.16457	-1.07281	0.401142	-2.14121	-1.58956	-0.57175	-0.345957	0.313686	1.56471	-0.565877	-1.27939	0.997353
CCDC120	-0.526134	0.150822	-0.357527	0.548598	0.818637	0.213058	-0.396902	-0.345808	-0.443229	0.969042	0.368487	-0.391856	0.042568	-0.870598	-1.01018	-0.530711	0.296473	-1.00706	0.500551	0.112129	-0.357037	-0.401976	-0.348947	-1.07068	-0.555301	-1.14326	-0.522462	-0.625852	0.768992	-1.57691	-0.889781	-0.689603	-1.25958	-0.766824	-2.28721	-0.139034	-1.77577	-1.26427	-0.685791	0.272818	-1.0037	-2.81195	0.0697965	-1.27884	-1.43634	-0.485921	-0.385305	-0.84329	-1.23294
WHRN	-0.151739	0.309084	0.0938527	0.221433	0.120018	-1.21144	-0.182777	-0.131684	-1.38665	0.52951	-0.28359	-0.0815158	-0.0536473	0.228938	-0.462689	-1.35383	0.0471138	-0.45957	0.0284829	-1.55772	-0.0438787	-1.19047	-0.563072	-0.269222	0.047364	-1.4843	-0.988125	-0.384844	-0.522775	-0.659374	-0.555362	-0.0221787	-0.205136	-0.63558	0.0347135	0.0473793	-1.0388	0.0796807	-0.0183667	-0.509591	-0.556243	-0.937481	0.210659	0.016613	-0.988876	-0.485921	-1.01334	0.466038	-0.685457
USP44	4.14901	2.85499	2.5792	3.25026	3.80038	3.59722	4.864	4.64671	5.03437	3.84914	4.05595	4.85425	4.61636	4.76261	4.55458	4.65877	4.06174	4.73963	4.81109	4.71532	4.66161	5.05206	4.24605	4.43627	3.94035	4.72705	4.66401	4.43199	4.04228	4.81804	5.09189	4.75661	5.26848	4.65043	4.83844	4.86385	5.00681	4.84663	5.00722	4.89939	5.23807	4.82347	4.51765	4.94802	4.63362	4.6524	5.04041	5.06469	4.78024
MIA2	6.56329	3.93863	4.36873	4.23936	4.1935	4.45202	6.83461	6.74123	6.61984	5.2185	5.22103	6.61668	6.99639	6.11484	6.58113	6.38815	5.41657	6.85236	6.81196	6.78091	6.62889	7.02649	6.19662	6.30262	6.33682	5.44722	6.23932	5.97946	5.24221	6.65351	6.79763	6.69207	7.10033	5.8345	5.78639	5.80469	6.09117	6.46731	6.23447	4.85358	6.31248	6.82286	5.80607	5.42286	5.33425	5.07567	5.95035	6.64682	5.48341
EBAG9	4.85469	3.25904	3.52562	3.54598	3.68314	3.77185	4.99404	5.01736	5.49882	4.22386	4.32691	4.95723	5.05271	4.82852	5.08542	5.10181	4.83588	5.40494	5.03284	5.23905	5.05287	5.35712	4.85781	5.37889	4.69964	4.93186	5.09225	4.90624	4.25406	5.52346	5.85637	5.54373	5.79403	4.94283	5.40906	4.99025	5.36151	5.34021	5.20831	5.19417	5.11241	5.11681	4.85987	5.08668	4.86412	5.15381	5.36801	5.47156	4.98697
SHFL	0.888102	1.63475	1.63509	1.73469	2.02394	1.55186	0.792132	1.23915	0.795558	1.84986	1.57581	0.745648	0.042568	0.965904	0.961809	1.28558	1.26171	0.501956	1.05157	0.815736	1.6098	0.84195	1.18195	0.541508	1.37631	0.491451	1.0625	0.772697	1.58503	0.382447	0.563937	0.649199	-0.316167	0.12626	0.435251	0.933723	0.339707	1.05765	1.00811	1.03638	0.822268	0.647481	0.423047	0.355962	0.461785	0.362076	0.812635	0.125001	1.08898
SYBU	0.908803	1.20217	1.01645	0.915807	1.30822	0.880483	0.573952	1.41973	1.28795	1.97631	2.05473	1.07281	0.921262	1.70287	0.904094	1.74014	2.09398	-0.063641	1.09665	1.28663	1.6966	0.394491	1.36293	0.568225	1.06485	0.281234	0.728082	0.162644	0.768992	1.23044	0.517395	-0.0221787	0.767897	0.622218	1.36814	0.730906	0.835665	1.30207	0.954666	1.11334	1.02872	0.461068	1.62988	1.28409	0.986876	1.52435	0.28212	0.861967	1.60577
USP25	7.47324	6.38964	6.83371	7.14463	7.19543	7.40075	8.18007	7.51391	8.06757	6.692	6.89632	7.5537	7.54806	7.63323	7.84133	7.38478	6.48127	7.58511	7.63724	7.63502	7.5	7.86998	7.34742	7.77669	7.74459	7.50002	8.07373	8.11531	7.49902	8.27049	8.3826	8.12813	8.29574	7.70136	7.92346	7.97794	8.23032	8.19972	8.25862	7.91079	8.10743	7.78455	7.87401	7.65324	7.48117	7.46478	7.97199	8.17219	7.6579
HOXC6	-0.236627	0.192045	-0.299811	0.272964	0.728439	-0.935805	-2.2334	-1.53023	-1.38665	0.568504	0.201837	-1.57628	-2.10427	-1.56248	-0.803725	0.560436	-0.72661	-2.38557	-1.22527	-1.84723	0.0904224	-1.84255	-0.959001	-1.34198	-0.555301	-1.14326	-1.92101	-0.625852	0.0455092	-3.16187	-3.09141	-2.45514	-2.6381	-5.15914	-1.43922	-1.09012	-2.13834	-0.209826	-1.9659	-0.905519	-2.87817	-2.81195	-0.967678	-1.27884	0.718943	-1.52774	-2.88781	-1.66641	-0.845922
SNX10	2.18658	3.01096	2.49944	2.68325	2.96077	2.28883	1.33428	1.61025	1.38865	2.71906	2.48799	1.78447	1.74658	1.337	1.47921	3.29887	3.50159	1.26978	2.19323	1.87766	2.53521	1.23274	2.01224	2.05271	1.19761	1.32305	1.7385	1.52943	1.79915	0.20736	0.652747	1.15367	0.821336	1.52736	1.00557	1.68949	0.669015	1.60514	1.66969	2.23026	0.894418	1.38445	1.15943	1.91994	1.33305	2.26131	0.812635	0.741672	1.8348
ANTXR2	3.01819	4.14165	4.21635	3.75975	4.31727	4.28041	3.39803	3.23434	3.44039	4.61697	4.15508	3.29968	3.29294	3.09903	3.79321	3.26314	3.50159	2.85475	3.45366	3.35353	4.03944	3.6493	4.10368	2.53813	2.4646	3.06414	2.90958	3.03366	3.86954	3.26997	3.19028	3.27278	2.76108	2.43332	2.72177	3.7275	2.73379	3.57056	2.6446	3.61142	2.71678	3.13447	3.52249	1.91994	2.48794	2.52945	2.49302	3.11293	4.01206
KANK1	5.74481	6.77764	7.2985	7.19767	7.13381	6.95347	5.54138	5.88455	5.98371	5.98759	5.94962	5.45514	5.42488	5.52417	5.77823	5.59588	5.46194	5.87653	5.60469	5.37409	5.42591	5.62506	6.12455	5.24454	5.40492	6.05537	5.59898	5.1363	5.45293	5.47596	5.34571	5.66276	5.51672	5.60656	5.18365	5.48175	4.98652	5.24839	5.08938	5.39441	4.83378	5.36962	5.38524	5.49894	5.8381	5.73297	5.35537	5.32227	5.58133
ARFGEF3	-0.526134	3.08942	-0.190877	1.26025	2.2282	2.28883	-1.13387	-0.345808	-2.76516	0.0121103	0.259553	-0.948249	-0.824165	-0.133632	-3.12565	-0.100077	-0.188954	-0.063641	-1.46628	-0.624837	-1.942	-0.949463	-0.959001	-0.0502117	-1.85076	-2.22127	0.11141	0.558572	0.0455092	-1.57691	-0.769486	-1.31763	-1.25958	-1.25225	0.145745	0.212439	-1.0388	-2.15736	0.436199	-1.06598	-0.0708166	-0.30945	0.141946	0.215922	-0.372205	-0.485921	-0.565877	-1.11892	0.11101
MYORG	5.64156	3.50786	3.66257	3.32577	3.37167	3.88715	6.2184	5.66049	5.46462	4.73093	5.00814	6.53082	6.34753	5.81457	5.59431	4.88089	4.83785	5.69445	5.71	5.50543	5.16367	4.79097	5.57689	5.69145	6.00892	5.13139	5.59612	5.89056	5.41122	5.89792	6.55208	6.24183	5.88625	5.78264	5.7539	5.97668	6.479	5.96528	6.3069	6.0927	6.49614	6.63857	5.98223	5.66367	5.79685	5.72409	6.13179	6.00329	5.78344
MACROH2A2	0.947797	1.2807	1.24693	1.40586	1.44667	0.373523	-0.396902	0.625045	0.33918	0.782628	0.926977	0.173741	0.297825	-0.133632	0.147365	0.876464	1.21401	-0.31518	-0.281857	-0.769227	-0.54345	-0.401976	-0.162534	0.3392	0.572455	0.631176	-0.0228907	0.00217889	0.809069	-1.2874	-0.12794	-0.13321	-0.567706	-0.301161	-0.0855808	-1.09012	0.0986994	-0.320857	-0.380937	-0.024164	-1.29321	-1.58956	-0.57175	0.391009	0.389635	-0.485921	0.0507943	-0.508871	0.0208119
ACOT9	3.29263	3.44531	3.83994	4.11073	3.85284	3.69292	3.47099	2.88685	2.5924	3.26153	3.352	3.19791	2.71042	2.43057	2.91144	2.83447	3.43554	2.65883	1.8687	3.04354	3.23881	3.46384	3.34382	3.15979	3.52586	3.29881	3.41722	3.09463	3.75624	2.3721	1.52917	1.20021	2.50758	3.22024	3.64352	3.89477	3.07111	2.25446	2.83408	3.78024	2.75603	2.07882	2.55918	4.11659	2.52209	3.01779	3.49878	1.40133	4.03528
NKAIN1	-1.37413	1.63475	1.34065	1.89128	0.818637	1.90695	-1.58133	-1.53023	-0.132889	0.222328	0.609495	-0.0815158	-1.21119	0.0224871	-0.623153	0.303279	0.100553	-1.90014	-1.46628	-0.929691	-0.757574	-0.743012	-1.11947	-2.49952	-1.85076	-0.346798	-0.25116	-0.625852	1.06219	-1.93948	-1.7129	-1.96971	-3.37506	-0.114748	-0.908703	-0.242127	-1.0388	-1.05782	-0.380937	-0.024164	-1.65578	-1.22699	-0.823288	-0.345957	0.461785	0.166156	0.481429	-1.45996	0.352018
N/A	6.44562	4.79969	5.18574	4.88198	4.84481	5.01535	6.50662	6.53439	6.50397	5.98129	6.33322	7.00902	7.03637	6.43622	6.90915	6.27159	6.67041	6.94669	6.64651	6.89161	6.47009	6.92043	6.81717	6.98135	7.0266	6.42939	6.49031	6.4529	6.46826	6.89386	6.74684	6.74306	7.02902	6.97753	7.02067	6.50532	6.96307	6.7196	6.90402	6.65028	7.36222	7.03928	6.32016	6.81583	6.61845	6.51697	7.04441	6.7036	6.88879
ESR1	5.24352	3.34836	3.20019	3.28242	3.27939	3.09905	5.30686	5.13833	5.47611	5.26227	5.03524	5.26235	5.84075	5.21788	5.15512	5.17575	4.9385	5.26261	5.75289	4.95583	4.78468	5.3202	5.21829	5.11009	5.56249	5.41697	5.55693	5.22078	4.78541	5.56264	5.96007	6.10787	6.09594	6.19676	5.90951	5.80469	5.46263	5.98584	5.31288	6.18027	5.74997	5.87338	5.839	6.108	5.53155	5.46495	5.95035	6.05679	5.73284
F3	2.32631	2.18696	2.01076	1.92389	1.59016	1.83525	2.86011	2.98188	3.15609	2.90574	3.28409	2.94728	2.88927	2.68545	2.05757	3.02788	2.95944	1.44225	3.15644	2.54509	3.19476	3.05746	2.68182	1.92416	1.74509	1.88493	2.22689	1.34098	2.02012	2.28659	2.37456	3.1713	0.767897	1.38002	1.17222	2.68247	1.99682	3.07421	1.49353	2.6983	2.59215	2.34455	2.70921	1.60158	1.40801	1.41822	0.656515	2.44693	3.11646
GUCD1	6.4129	5.00013	4.57947	4.67249	4.51908	4.57818	6.16198	6.57782	6.15787	5.35719	5.48119	7.06594	6.51201	6.72328	6.613	6.41994	5.78016	6.89381	6.90361	6.56075	6.42233	6.51689	6.73742	6.56055	6.70069	5.6607	6.20968	6.04013	5.90753	6.69144	6.75188	7.19124	6.74345	6.72312	6.25736	5.71809	6.64723	6.16779	6.4441	5.38862	6.86946	6.72268	6.32791	5.96649	5.95364	5.64042	6.49806	6.92978	6.01133
ZNF385B	1.66149	3.45804	2.65347	3.68563	2.46074	2.93724	1.10899	2.46155	0.843652	2.6571	4.06893	0.456141	-0.663701	3.36279	2.70724	2.55306	3.31637	2.51167	0.28374	1.39224	0.90235	2.46904	2.32445	3.03126	3.00722	4.10666	3.59397	2.99153	3.39732	2.32998	2.37456	2.80036	1.1485	3.84929	3.19176	3.05283	2.74779	2.43617	1.91325	4.37207	1.72669	2.2613	3.4952	4.21301	4.56571	4.90345	3.76085	1.99947	3.66281
SLC9A2	5.53836	5.09554	4.30505	4.58855	4.38527	5.53993	4.94081	4.5553	4.40677	4.11612	4.82673	5.63583	5.36798	5.48276	5.69559	3.90283	2.53351	4.16595	4.84082	4.96444	4.7597	4.78264	4.57934	5.41889	5.95601	5.77811	5.4001	5.84101	5.89711	6.16231	5.68666	5.7804	6.08914	5.13663	5.67279	5.73346	5.60216	5.31025	5.80512	5.88753	5.83722	5.13642	5.41102	5.61377	4.83725	4.88962	5.37429	5.17134	5.39192
PHYHD1	1.40548	2.51397	1.03899	1.09829	2.61973	1.68018	1.85406	1.45328	1.1797	2.15347	3.3977	1.78447	1.46341	0.351795	0.574786	1.95695	3.63887	0.246699	1.00502	2.34917	1.58725	1.32738	1.42243	0.97995	1.22897	0.539546	-0.522462	1.044	1.1891	0.00805106	0.4693	0.0809148	-0.436461	0.395447	0.345054	1.51078	-0.190807	1.30207	-0.129398	1.32229	0.58126	0.888489	0.338983	0.547128	0.313686	1.44008	0.28212	0.414508	2.16465
N/A	0.741346	1.80385	1.1467	1.18154	0.957465	0.844413	0.451095	1.27712	-0.694768	1.4165	0.695652	1.44002	0.642961	1.3953	-0.187054	-0.299386	0.58598	0.421786	0.359689	0.764205	0.707094	-0.126341	0.770352	0.486542	0.956599	0.163397	0.234267	1.27227	0.959094	0.925589	-0.0557906	0.0809148	-0.87256	0.267123	0.600311	0.885628	0.936948	-0.0105171	1.05964	1.61474	1.15158	-0.148985	1.01321	0.471179	0.658822	1.0713	1.19966	0.610428	1.47601
BCR	2.54553	3.99504	3.03619	3.52488	3.3914	3.26515	2.52148	2.75853	2.1703	3.97812	3.14555	2.8408	2.20731	2.94166	2.56551	2.63921	3.05729	2.13799	2.83584	2.49855	3.14932	2.7338	2.80988	2.50394	2.28227	2.27414	2.48374	2.65618	2.6136	2.32998	2.02129	2.04311	1.75422	2.22456	2.21104	2.79089	2.53812	2.3662	2.57547	2.71074	2.27833	2.2613	2.82331	2.44163	2.94344	2.71123	2.4461	2.67207	2.96748
TGFBI	5.75995	6.4078	7.04544	6.96045	6.43156	6.04793	5.94437	5.80719	5.43746	7.2381	6.27756	5.95368	4.99075	4.8338	5.07238	5.13679	5.31567	4.36664	5.08131	5.21527	6.31496	5.05573	5.64872	5.46671	5.31461	5.63326	5.75077	5.72689	6.66125	4.87338	4.6487	5.11624	4.09254	4.46474	4.3363	6.17729	5.23546	5.91104	5.36758	5.65632	4.74388	4.57175	5.91561	4.65619	5.50191	4.89951	4.69966	4.9011	6.00399
CRTAC1	3.35197	2.92188	3.31548	3.08753	2.61973	3.25831	3.28567	4.10573	0.694275	4.15186	5.36931	2.33061	2.24824	4.46671	3.74471	3.6634	2.68114	3.14425	3.11321	3.51032	3.43462	3.68549	3.79589	3.54319	1.50999	4.06619	3.565	2.9034	3.79167	1.36169	0.776482	2.49906	1.1485	3.19401	2.53041	2.81677	1.94912	1.18503	3.04053	3.01146	1.91191	1.58037	2.09728	3.34387	2.78371	1.80265	1.50451	1.62183	1.91211
WDHD1	0.0765305	1.39103	1.39409	0.548598	0.983696	0.517913	0.0036363	-0.597347	-0.443229	1.47924	0.736874	-0.643395	-0.156741	0.40951	-0.623153	0.0750096	-0.254542	-0.45957	-0.838251	-0.373298	0.213279	-0.949463	-0.814611	-0.0502117	-0.355992	-0.346798	-0.0950405	-1.27793	-0.426559	-1.2874	-1.02103	-0.689603	-2.15267	-0.63558	0.435251	-0.353159	-1.0388	-0.209826	-0.129398	-0.199251	-0.215206	-1.58956	0.141946	-0.490347	-0.372205	-0.0606147	-0.385305	-1.90742	0.11101
MST1	1.12565	2.05061	1.99724	2.23618	1.86707	2.14426	0.490312	0.0798657	0.150173	1.52773	1.93125	0.702515	0.411021	0.412901	-0.06907	0.738582	1.96536	-0.068265	-0.733519	0.534362	0.737302	0.769636	1.14074	1.36396	1.26935	0.98176	1.74513	0.775679	1.54406	0.00377006	0.0643347	-0.418107	0.671081	0.0819356	0.57196	0.732538	-0.30994	0.279412	0.394264	0.944164	1.44952	0.363308	0.191067	0.656788	0.265315	1.42678	0.297004	-0.407082	1.4118
RNF207	2.49377	-2.25726	-1.57992	-2.10049	-3.00336	-2.65201	-0.517196	0.502189	-0.839158	-2.49039	-3.82791	-0.0815158	2.47208	-0.508028	2.10956	-0.806346	-3.35888	0.150484	1.05157	-0.769227	0.32649	0.304293	0.982896	1.52114	0.620549	-0.436995	0.685647	0.868912	-0.0953533	2.24185	-1.50645	2.36249	0.712402	1.58233	-0.216825	-0.604697	1.16283	-0.572396	0.899171	-2.83152	-0.215206	2.203	-0.823288	-1.27884	-0.808304	-1.70831	-0.22484	0.655516	-0.845922
SFXN4	3.61682	2.40424	2.50754	2.47899	2.12592	2.28883	3.83269	3.58398	3.55316	2.85144	2.75203	3.67509	4.10796	3.71722	3.30619	3.52693	2.78272	4.07714	3.87842	3.57156	3.54401	3.98309	3.58423	3.97871	4.01399	3.19752	3.67755	3.7285	3.22287	3.70025	3.86045	3.71077	3.87603	3.51682	3.3624	3.76121	4.03444	3.661	4.03732	3.15489	3.97566	3.9911	3.55588	3.72525	3.75169	2.86458	3.9493	3.80558	3.38403
NUDT18	-0.665134	-0.82266	-1.40908	-0.913764	-0.930034	-1.30071	-2.46545	0.699075	0.260581	-1.05151	-0.629416	-0.430455	0.393613	0.598544	1.01294	0.248046	0.206719	0.356868	1.17021	1.48301	-0.721106	0.441797	0.383434	0.0257788	0.741619	-2.6952	1.02759	0.620694	-0.633368	1.3402	1.69204	0.476167	0.865762	1.41284	0.984809	-0.0270816	1.52321	0.849324	0.86366	-0.586632	1.10002	0.810199	0.017055	0.544906	0.965196	-1.29906	-0.0411447	1.43896	0.360869
IGF2BP2	1.37719	1.2807	0.898128	1.33489	0.983696	1.81676	1.33428	1.20016	1.70733	0.448209	0.201837	1.93007	2.05416	1.89696	1.82854	0.43758	0.341561	1.63235	1.78853	1.83234	1.13773	1.75949	1.50732	1.71293	1.90898	1.0182	1.79947	2.10454	1.51406	2.72077	2.49955	2.11775	2.44086	1.2159	2.18527	1.6612	2.25398	1.74953	2.46515	0.868921	2.59215	2.3975	2.37685	1.89108	1.17032	1.17921	2.00297	3.21435	1.29543
N/A	0.649716	-4.37274	-1.72431	-2.75257	-1.56279	-3.13744	-0.396902	-0.0354683	0.33918	-1.57285	-1.32541	0.986656	1.11074	0.16335	-0.0667599	0.778617	-1.03695	0.501956	-1.75579	0.597556	0.0904224	0.55955	0.465497	0.62022	-0.0247858	-0.0336396	0.596837	0.162644	-0.625868	-0.10298	0.141246	1.28902	1.60983	-0.766824	0.435251	0.288387	0.726731	0.461551	0.899171	-0.109053	1.09145	1.53382	-0.261409	-0.490347	-0.251911	-1.22289	0.736686	-1.45996	-0.0754034
MYLK4	7.15126	4.58436	6.32382	6.34132	6.23128	5.48241	5.89956	5.83609	7.30765	5.56308	3.95126	6.18164	6.63189	5.90262	5.60793	6.27944	5.12735	6.04656	6.75684	5.91432	5.13093	6.58432	5.45039	6.87769	7.00184	5.60104	6.83175	6.60384	4.98228	7.32697	7.72924	7.69689	7.15794	6.76233	6.29549	6.04806	6.7076	7.17324	6.24981	4.02397	6.23644	7.61885	7.3238	4.66474	6.23029	4.98192	6.84972	7.40938	5.82234
SERPINB9	1.79579	3.66983	3.79429	3.27612	3.65485	3.83755	2.30797	1.95285	2.5924	2.59235	2.02176	1.93007	2.6658	2.12079	1.97588	1.88824	1.91165	2.08692	2.49214	2.1224	2.33328	2.54977	2.38553	1.98492	2.09069	2.06002	2.15094	2.42251	2.48343	2.24185	1.97036	1.76209	2.3161	2.32467	2.28568	2.03641	2.34893	2.3662	2.16926	2.21288	1.80365	2.44858	2.23561	2.51911	2.0231	2.684	2.2687	2.84747	2.41534
HUNK	1.37719	1.60454	0.795948	1.69746	1.93747	1.22713	0.687163	0.139618	0.843652	1.91711	1.15698	0.390553	0.971015	0.759453	0.333778	0.778617	0.858352	0.421786	1.34107	0.474699	1.22793	0.904686	0.942819	0.514287	0.620549	-0.105789	1.0625	0.772697	1.1584	0.297558	-0.459146	0.0809148	-0.436461	0.19841	-0.361215	0.835875	-0.553377	0.589875	1.20403	1.76542	1.15158	0.557283	0.565754	0.753579	1.40801	1.09904	0.0507943	0.610428	1.08898
STK10	2.03186	2.46436	2.67522	2.35296	2.24998	1.87155	1.90176	1.90515	0.843652	2.43244	2.08697	1.95297	2.14365	2.03171	1.43913	1.51558	1.51887	1.44225	2.10771	1.49064	1.31281	1.61688	1.16811	1.8715	1.56018	1.4543	1.09529	1.58714	2.08685	1.03452	0.736404	1.28902	-0.00582701	1.2838	0.945446	1.54214	1.28312	1.57445	2.12156	1.5608	0.822268	0.81254	2.04178	1.97597	1.54718	1.52435	1.45797	1.89054	1.80808
LAMB2	7.40438	6.89385	6.72234	7.00017	7.01046	6.93375	6.9087	7.00434	7.03994	7.42034	7.78971	7.26149	6.82689	6.74516	7.04302	7.19158	7.53912	6.89102	7.07886	7.13671	7.3233	6.62797	7.3431	7.11873	7.24272	7.31033	7.15167	7.0689	7.83341	6.73748	6.41201	6.34511	6.34204	6.5743	6.48691	7.04635	6.37792	7.07729	6.28406	7.17214	6.93508	6.38034	6.90948	6.79846	7.72147	7.34426	7.00853	6.73348	7.5997
FBXO32	7.05688	7.20516	7.34758	7.31563	7.48663	7.46415	7.78916	5.90591	7.79077	6.12391	5.99067	7.2	6.41086	6.18055	6.81539	6.9601	6.77888	7.10588	6.50212	6.3519	6.27055	7.41652	6.65764	5.98832	5.97579	6.05641	6.02523	6.24451	6.46904	7.36267	7.72413	7.69588	7.78123	7.72903	7.24923	7.19928	5.83976	7.16231	4.98663	6.25116	7.10435	7.81102	6.95463	5.04144	7.02272	7.00387	7.24019	7.38155	6.68362
FAP	4.06992	3.4108	4.22375	4.48583	4.86259	4.5279	3.78261	4.13187	3.74897	5.75701	5.24801	4.42985	3.91174	3.71722	3.28374	4.28335	4.27193	2.69338	4.16968	3.87463	5.17883	3.151	3.89898	4.18267	3.47445	3.62283	3.93923	3.66291	4.79042	2.60189	2.41321	2.78518	1.44937	2.07926	1.96071	4.3495	2.89351	4.07695	3.67383	3.93136	2.69674	2.91597	3.8692	2.71294	3.13214	3.01051	2.97844	3.05521	3.69232
MKI67	2.42634	3.08942	3.37428	3.45966	3.72261	3.05239	0.98161	0.219789	0.527625	2.84351	1.7868	0.846931	1.56411	0.759453	-1.01018	1.28558	-0.126218	0.0473903	-0.0677324	-0.0629579	0.270995	-0.949463	-1.50649	1.97497	0.304522	1.62004	0.769304	1.74761	1.77912	-2.42491	-1.7129	-0.529139	-0.87256	-0.766824	-1.14971	0.885628	0.339707	-0.441151	1.94099	0.272818	-2.14121	-2.07498	0.934141	1.09462	1.17032	0.450886	0.481429	-1.45996	-1.76346
EEPD1	6.83954	4.61878	4.00361	3.95774	3.24185	3.9479	6.49111	5.68188	6.2012	5.48115	5.75768	7.1922	6.20666	5.77395	6.52958	6.12003	5.92514	5.64675	6.0028	6.74813	6.08289	6.03572	6.22718	5.91931	7.06077	5.78934	6.0453	5.90482	6.23441	6.47294	6.03426	6.07077	6.87168	4.97657	6.00465	5.33726	5.49534	5.46678	6.332	5.11451	6.39407	5.57319	5.24894	4.77939	5.08865	4.70334	5.05275	5.73052	5.47282
PGGHG	2.66735	3.29733	2.42437	3.38552	3.30042	2.97109	2.30797	2.58776	2.11259	3.53198	4.1048	1.83465	2.24824	2.32954	1.91874	3.481	3.71794	2.79235	2.4052	2.79663	2.72269	2.76795	2.65726	2.83621	3.33006	2.75347	2.81431	2.99153	3.37079	1.40291	1.24487	2.16545	1.44937	3.18515	2.18527	2.91587	2.64676	2.41899	2.71056	3.99376	2.04466	2.34455	2.46387	2.91278	3.84907	3.30068	3.17828	1.52797	3.685
RALGPS2	-0.326825	2.28547	1.72125	1.7888	2.02848	2.14796	0.0036363	-0.466103	0.042198	0.969042	0.141716	-0.787785	-1.21119	0.0946369	-0.462689	-0.661956	-0.471353	-0.183935	0.0284829	-0.262267	0.0904224	-1.47998	-0.563072	0.3392	-0.265794	0.223518	0.0458221	0.00217889	0.0455092	-1.0464	-0.203889	-0.529139	-2.6381	-0.911214	-0.702252	0.557574	-0.858232	-0.441151	-0.0183667	-0.509591	-0.762694	-0.937481	0.210659	-1.03783	-1.43634	0.82774	0.0507943	-0.0814499	0.195899
SLC38A1	6.34697	7.64233	7.763	7.94004	7.72541	8.25112	6.29519	6.52159	6.05438	6.19961	6.3416	6.12353	6.24382	6.59778	6.0732	6.31587	6.10258	6.52672	5.62215	6.04961	5.84709	6.26373	6.08021	6.47578	6.31598	6.65559	6.55509	6.7018	6.81061	6.18759	6.25864	6.05186	5.95511	6.50219	6.53488	6.7691	6.6491	6.46731	6.5716	6.97551	6.4639	6.59673	6.47221	6.426	6.9128	6.30924	6.8293	5.8174	6.53778
CBFB	0.696258	3.19458	3.38311	3.2698	2.28204	3.44451	1.4984	1.8807	1.35586	1.2822	1.62055	1.6225	1.1969	1.36644	0.418667	1.21251	0.794927	1.07386	1.22403	-0.159173	1.04151	1.13146	0.675715	0.103822	1.16555	1.17866	1.18941	0.669604	1.51406	0.610716	0.815476	1.05582	0.821336	1.2838	0.945446	0.730906	1.71252	0.649996	0.841456	1.07537	1.02872	1.2178	1.52586	1.04309	1.08151	1.09904	1.01909	1.00819	1.17514
AK1	9.20989	6.01132	7.57598	7.25406	6.05076	6.89791	8.13868	8.75338	8.99398	6.16504	5.40171	9.21377	9.58204	8.36633	8.91498	7.97346	6.36938	8.71259	9.30062	9.31677	8.63259	8.95036	8.30865	9.26621	9.48489	7.11139	8.68506	8.53287	8.07239	9.28581	9.27321	9.21082	9.01627	8.10486	8.3615	7.57165	8.95243	8.69316	9.61456	5.78098	8.9609	9.35933	8.07254	7.18245	7.57718	5.95037	8.40317	9.2679	7.18653
DHCR24	2.97164	1.95519	2.07761	1.51689	1.57298	1.77904	3.13417	3.40694	3.24831	3.02268	2.72155	3.06758	4.05704	3.37733	3.90041	3.93725	4.22458	3.91089	4.08272	3.68675	3.60138	3.62156	4.00496	2.98739	3.36577	3.53659	3.35088	3.58005	2.59079	3.87155	3.66614	3.79658	4.19732	3.53086	3.26737	2.95135	3.32577	3.57832	3.59743	2.7353	3.29842	3.69584	3.11978	3.24472	3.09859	3.39882	3.26194	3.57859	3.52194
S100A10	3.46381	6.54984	4.49027	5.11691	4.67812	4.81559	3.47888	3.54561	2.84955	5.14139	5.58783	3.97272	3.07137	3.53475	4.09351	4.399	5.10954	3.05405	3.77125	3.81257	4.99838	3.08481	3.98536	3.63767	3.68699	4.87677	4.22133	3.49214	5.74272	3.50583	2.7004	2.80036	1.98249	2.76567	3.44071	4.13484	3.27831	3.30675	3.61476	4.50298	3.08376	2.4979	3.97175	4.99813	4.30145	4.28717	3.68205	3.37798	4.58429
MTHFD2	4.76943	3.97156	3.7976	3.49807	3.55048	3.88715	3.49452	4.23192	4.77865	3.24958	3.70866	4.67925	3.77137	4.55567	4.70089	4.51368	3.57422	4.86804	3.46832	4.4767	3.58441	4.4973	4.26271	5.7086	5.25872	5.22747	4.80071	4.92314	4.26028	4.99968	5.23077	4.89359	4.32177	4.18293	4.69235	4.56988	4.79314	5.33335	4.85949	4.67894	5.3133	4.30699	5.17708	4.57084	5.3149	4.76816	5.12156	4.77492	5.03096
MTUS1	6.83435	4.63756	5.30679	5.13617	4.61659	5.17454	6.6782	6.48658	7.04059	6.30871	5.9638	6.11594	7.09294	6.41348	6.78174	6.76551	6.17523	6.81361	6.80263	6.60992	6.40794	7.19127	6.76569	6.51192	6.72702	6.72548	6.9202	6.63496	6.36702	6.97469	6.87984	6.90373	7.09492	6.68752	6.303	6.36219	6.41241	6.77465	6.60233	6.26177	5.99732	6.9267	6.45549	5.9526	6.412	6.66875	6.46461	7.00193	6.32223
FSTL1	6.48675	7.29688	7.3314	7.23591	7.76636	6.95769	6.04471	6.09846	5.65859	8.28833	7.65002	6.05506	5.82562	6.28157	6.01985	6.14724	5.92976	4.90168	6.45853	5.86166	7.39075	5.51626	6.31614	6.25511	5.59445	6.37244	6.26567	6.16383	7.81354	5.68883	5.38513	5.45295	4.17183	5.03192	5.00741	6.90724	5.4326	6.30149	5.69944	6.37745	5.27327	5.0398	6.89716	5.19689	5.86828	5.58386	5.03304	5.897	6.64735
DNAJC21	5.97105	5.1104	5.29864	5.36266	5.08182	5.15442	6.24868	5.97106	6.39824	4.82249	5.33616	6.36463	5.59716	5.59895	5.61018	5.46241	5.46066	5.81704	5.83501	5.96798	5.57656	5.99125	5.40133	6.42506	6.15385	5.75792	6.11291	5.90198	5.39978	6.43866	6.79642	6.44754	6.75293	5.80592	6.48691	6.05487	6.42336	6.16521	5.93841	5.82883	6.58875	6.09994	6.10801	5.88286	5.74357	5.50827	6.09043	6.58843	5.84387
MRPS36	5.89827	4.70318	5.59048	4.9802	4.61869	5.30964	5.76901	6.21674	5.73389	5.05479	5.21739	5.7366	6.33926	6.31499	6.09915	6.28947	6.08531	6.6875	6.44006	6.33213	6.07582	6.25323	5.75813	7.02901	6.44595	6.18009	6.20217	6.30166	5.91788	6.27761	6.3766	6.22364	6.7093	6.4468	6.63463	6.23	6.55066	6.17548	6.93454	6.12326	6.44901	6.51672	5.98835	6.67377	6.39943	6.47259	6.74458	6.47589	5.93158
PRLR	1.09402	0.232122	-0.190877	-0.202374	0.297805	0.268553	0.244644	0.219789	1.02144	1.63431	1.50599	-0.51215	1.06565	0.803174	0.498837	1.93441	2.56237	0.784356	1.55002	0.764205	2.16081	0.707649	1.33223	0.765825	0.620549	0.631176	0.347478	0.95911	-0.251473	0.925589	1.21601	-0.384749	0.92262	0.455568	-0.216825	0.132268	0.48057	1.18503	0.180942	1.22159	-1.0037	0.246943	0.338983	0.391009	0.885593	1.78568	0.385213	0.361068	0.997353
IGSF3	3.35197	4.30557	3.45612	3.9259	4.48734	3.83295	3.08336	3.46566	2.84955	5.13329	4.07698	3.36089	3.35983	3.3258	3.53256	3.40105	3.7929	2.91455	4.01387	3.40491	3.86301	3.12488	3.69092	3.03126	2.47771	3.46368	3.33036	2.8805	3.91616	3.46748	2.87668	3.27278	2.0734	2.86876	2.33337	3.62869	3.15759	3.66828	3.55318	3.52955	2.86778	2.4979	3.4101	3.02328	3.15408	3.00318	2.87596	2.70461	4.0179
DYNC2LI1	4.80777	2.28547	3.83994	2.91985	3.66704	2.92001	4.56472	6.10639	5.13087	6.31446	5.53622	5.02093	2.96489	5.44703	4.61806	7.41918	7.1203	6.26476	5.28252	6.0142	5.03424	6.27268	6.0779	5.43802	4.95308	5.29268	3.57666	4.95638	3.56469	4.48918	4.74527	5.75139	6.1	4.88389	4.96261	4.25801	4.39638	4.97927	4.8248	4.84232	4.83378	2.28959	5.2138	4.85231	5.32461	5.92928	4.65909	5.10787	5.11238
TRPV2	1.66149	2.23705	2.16219	1.73469	2.36421	1.90695	1.5291	1.27712	0.935283	2.6297	1.91804	1.50345	1.82984	1.18003	1.07074	1.68719	1.59532	0.784356	1.89447	0.597556	1.49339	-0.126341	1.33223	0.999713	0.755901	1.0182	0.848376	1.20012	1.93213	1.08605	0.419547	0.17713	-0.205136	0.12626	0.248838	0.933723	0.546158	0.763207	1.24911	1.32229	0.963131	1.02935	1.81782	1.41147	1.40801	1.32731	1.25515	0.936929	1.29543
C3orf18	2.41247	-0.0269651	0.627676	0.112499	0.16656	0.563	1.77942	1.95285	1.98973	1.08115	0.46977	1.78447	2.26828	1.36644	1.12227	1.63223	0.977405	2.11268	2.54189	1.90171	1.9473	1.61688	1.84835	2.21367	2.20551	1.29531	1.83873	1.69608	1.1891	0.925589	2.00451	2.16545	2.0734	1.25025	1.69464	1.6029	1.53004	1.41033	2.12156	0.627913	1.26479	1.90687	0.974219	1.67112	1.33305	0.86053	1.36012	2.31263	1.0439
IL17RE	-0.888704	-0.6723	-1.11426	-0.274524	-2.64079	-0.70448	-1.34032	-2.66774	-5.08709	0.405774	-1.95344	-1.86579	-3.32667	-0.218521	-4.71062	0.0750096	0.427718	-4.7075	-1.75579	0.340398	0.0904224	-2.32797	-2.037	-1.34198	-3.72523	-1.4843	-1.47355	-2.50032	-0.988438	-2.42491	-5.41334	-1.31763	-1.7901	-2.35179	-0.908703	-0.749087	-4.94569	-3.37975	-1.07281	-2.83152	-1.65578	-4.39691	-0.57175	-3.15331	-2.08841	-1.91476	-4.47277	-3.04492	0.424168
CDC14B	3.77155	2.56193	2.72473	2.59489	3.2364	2.8121	3.18324	3.38102	3.19369	4.21467	5.18983	2.55674	3.02501	3.62278	3.54205	3.89117	4.69749	3.45741	2.75377	3.40491	3.35011	3.28673	4.44233	3.79863	3.75321	4.60175	4.29728	3.79123	4.42499	3.55237	3.39723	3.55832	3.08983	4.71276	3.12557	4.12452	3.12577	3.27846	2.6446	5.39055	3.11429	3.5279	3.75881	4.70674	4.99753	5.02051	4.23804	3.09667	4.75136
ABI3BP	4.78641	5.08464	5.67387	5.01088	6.01543	5.06517	4.99953	5.20878	4.98572	6.83779	7.0241	4.7668	4.83824	5.15177	5.38346	5.65395	5.21325	3.78836	5.19193	5.24846	6.93591	4.62389	6.27638	4.18267	3.94956	5.34267	4.46034	4.65281	5.56103	5.15554	4.33987	4.57828	3.48706	3.65784	3.76154	6.00931	3.70894	5.35383	3.90974	4.95377	3.68152	4.1918	5.1097	3.75758	4.37803	4.44414	3.98256	5.45731	5.45571
LPXN	-0.888704	0.887788	1.95258	1.15432	1.50216	0.880483	-0.0865615	-0.466103	-2.27973	1.55885	0.420017	0.00868199	-1.7417	-0.508028	-2.38869	-0.661956	-1.28849	-1.53757	-0.170826	-0.159173	-0.447234	-1.19047	-1.11947	-0.317316	-0.180905	-0.86763	-1.29298	-1.27793	0.501887	-3.16187	-2.60599	-0.0221787	-1.7901	-0.911214	-1.80179	-0.242127	-1.77577	-1.26427	-1.60333	0.204105	-1.65578	-4.39691	-0.261409	-1.56835	-0.0377859	-1.22289	-0.22484	-1.11892	-0.0754034
SIGLEC5	-0.526134	2.82037	1.59001	-0.202374	1.32883	0.0324858	0.316794	-0.466103	-1.62765	0.997896	0.201837	-0.0815158	-0.388066	-2.09299	-2.38869	-1.88435	-1.15724	-1.90014	-2.11836	-1.55772	-1.31397	-2.32797	-3.62197	-0.13387	-1.4033	-1.93176	-0.25116	-0.178393	-0.426559	-3.16187	-1.02103	-1.07663	-4.96002	-2.35179	-1.14971	-0.604697	-2.62377	-0.716786	-1.07281	-3.56848	-2.14121	-2.07498	-0.0863227	-2.41635	0.233516	-1.70831	-1.30284	-1.66641	-1.02649
NDUFAF5	3.04442	1.32288	1.78931	1.52605	1.54331	1.60887	2.43579	2.87465	3.16103	1.94968	1.90562	2.66681	2.88266	2.78224	2.77947	2.87918	2.46273	2.74157	2.61871	2.87354	2.38973	2.98266	2.38777	3.59052	2.72467	2.35714	2.82716	2.48336	2.43981	2.88135	2.9075	2.63487	3.11807	3.00526	2.83728	2.99711	3.2886	2.97251	3.31463	2.81268	3.07152	2.77701	2.57451	3.23281	2.755	2.67325	3.12148	2.86897	2.35405
ALOX5	1.02276	1.85608	2.26138	1.49536	0.957465	1.43545	1.06777	-0.466103	0.122368	1.18518	1.64241	1.80978	-0.267772	0.619728	0.147365	1.42146	-0.72661	-4.7075	1.70364	0.268248	1.63199	-1.19047	1.23602	0.307836	0.244401	0.223518	0.347478	-0.384844	1.33349	0.111145	-1.50645	0.17713	0.0843708	-1.07168	0.676259	0.617695	-1.24526	1.14381	-0.525327	-0.024164	0.291754	-1.58956	1.41375	0.119707	0.986876	-2.44528	0.385213	-0.00930013	0.847975
SNX1	5.91189	7.30659	7.25763	6.95355	7.15705	7.15879	6.50276	5.53488	5.84143	6.10994	5.5464	6.00252	5.50306	5.46756	5.34331	5.51273	5.45041	5.50561	5.54901	5.55365	5.77037	5.53373	5.46107	5.41613	5.49958	5.19846	5.46269	5.50156	5.75431	5.29619	5.46241	5.50022	5.4226	5.05639	5.20624	5.32379	5.4239	5.38954	5.45436	5.08854	5.54389	5.31561	5.4435	5.24329	5.37686	5.15711	5.27038	5.58516	5.31336
KCNE4	-0.637165	3.34836	1.1258	1.38259	2.48849	0.915672	0.168696	-1.53023	-0.229104	2.78677	2.28061	-1.86579	-2.10427	-0.870598	-0.0667599	0.371991	0.622974	-1.90014	0.0284829	-1.84723	-0.357037	-1.84255	-0.162534	-3.03003	-2.14026	-1.14326	-1.92101	-0.915359	-1.68032	-1.0464	-1.95391	-1.96971	-2.6381	-2.83721	-2.28721	-2.67509	-2.13834	-1.26427	-2.45133	-0.629885	-1.29321	-2.07498	-1.75617	-1.56835	-4.89577	-0.661007	-1.66541	-1.45996	-1.02649
SLC27A3	2.67898	2.67529	2.75908	2.69274	2.78547	2.4415	2.19765	1.95285	1.28795	2.71906	3.10676	2.8408	2.0996	2.34442	1.62923	2.49262	3.31072	1.35859	2.19323	1.69709	1.99945	1.07802	1.71194	1.3925	2.22119	1.55132	1.46505	1.79736	2.36744	1.1839	1.09445	0.777523	0.712402	1.66104	1.69464	1.84848	1.71252	1.37514	2.26017	2.28118	2.61368	1.33101	2.18527	2.05614	1.67409	1.37348	1.59332	1.45333	1.3704
CCDC6	4.7455	2.95818	3.62582	4.01183	3.16942	3.95637	4.63343	3.52209	5.28904	2.83554	2.40091	4.41344	4.06279	3.44789	3.95116	2.65309	2.2792	3.33142	4.14843	4.18497	3.45344	3.66751	3.37427	3.71443	3.87221	2.32991	3.42369	3.13388	3.2667	5.2059	5.41876	4.86859	5.30559	3.02573	3.78746	3.85785	4.1497	4.50899	3.75422	2.00642	4.41645	5.09694	4.75737	2.10722	2.2641	1.83601	3.24833	5.39553	2.598
RXRG	7.1523	3.33921	4.15833	3.50885	1.84033	4.73416	6.70281	7.41041	6.56172	4.98264	5.80811	7.4173	7.08731	6.63757	6.91372	7.08879	6.00613	7.31868	7.0179	7.56334	7.46643	7.26411	6.78211	6.65394	6.66028	4.8316	5.99297	5.36386	5.61289	6.49574	6.18703	6.40098	6.64314	4.79651	5.65413	5.01001	5.83485	5.22881	6.38977	3.4868	6.41721	6.20579	4.99507	5.35316	5.11965	4.07305	5.76922	6.14342	4.83645
HIBCH	5.16089	3.07847	3.53358	3.62743	3.76103	4.06615	5.36119	5.64424	5.38561	4.37448	4.37666	5.1504	6.25767	5.55006	5.87153	5.59588	5.1128	5.75909	5.96986	5.72516	5.35429	5.85094	5.36767	6.35535	6.03133	5.31185	5.75077	5.71076	4.95575	6.1593	6.17678	5.92424	6.48447	5.92101	6.05174	5.73005	6.06343	5.74695	6.05409	5.54439	6.01564	5.89886	5.66014	5.68484	5.59709	5.82618	5.89465	6.10024	5.58723
LRRC52	-0.423041	-5.9577	-2.5128	-3.238	-5.81072	-2.65201	-3.4558	-0.902202	-0.839158	-3.33839	-0.769017	-5.03571	-2.10427	-0.218521	-0.187054	0.673647	-0.323255	-0.183935	-1.46628	-1.55772	-0.646543	-0.401976	0.574431	0.209432	1.06485	0.539546	-0.0228907	-0.915359	0.685334	-0.659374	-0.555362	-1.31763	-1.25958	-0.0298588	-1.14971	-0.909552	-0.697767	-1.79479	-1.60333	0.729196	-1.65578	-2.07498	-1.12814	0.753579	-0.808304	1.01415	0.0507943	-1.90742	0.49288
UGDH	2.55818	3.62914	2.93766	3.2887	3.57514	2.87602	3.00909	3.13446	2.57825	4.21467	3.14555	2.72584	2.523	2.6136	2.63811	3.12065	3.43554	2.03397	2.9508	2.73104	3.42829	2.19559	2.66959	2.61702	1.72323	2.44801	2.48374	2.42251	3.131	2.14798	2.46317	2.34187	1.06234	1.91767	1.61968	3.65044	2.06553	2.59753	2.32478	2.6983	1.60296	2.17294	3.01801	2.18059	2.20227	2.46695	1.63576	2.2842	2.8804
MRPS18A	4.97046	5.11978	5.53506	5.22389	4.825	5.3632	4.90907	4.79005	4.33708	3.65483	4.15888	4.85455	4.59021	4.71293	4.54913	4.732	4.48536	4.99468	4.88325	4.93267	4.51892	4.72731	4.09457	6.0892	5.81458	5.23725	5.03424	5.15073	4.90811	4.70643	4.3827	4.46849	4.87445	4.92168	5.08956	5.49984	5.37736	4.91946	5.09865	6.19694	5.80716	4.93176	4.76881	5.4304	5.35335	4.85546	5.82758	4.83894	4.79963
N/A	1.06594	-0.0147188	3.39893	1.70836	1.81309	2.46449	-0.539956	-0.941777	1.54809	-0.46891	-0.407473	0.0728123	-0.235812	-0.721896	0.721007	-0.318751	-0.243845	1.0264	-0.186946	0.876208	0.0268457	0.913865	0.485722	0.216881	0.54829	-1.43328	0.0829182	-0.2413	-0.198063	0.730193	0.822767	-0.00306988	1.37304	-0.932633	0.0946225	-0.867732	-1.39726	0.235351	0.777031	-1.48442	-0.218247	0.289027	-0.293408	-0.741886	-0.227875	-1.77524	-0.71788	0.816634	-0.237391
CA5B	2.37003	2.77362	2.32697	2.72084	3.11112	2.489	1.90176	2.21001	2.76466	3.80933	3.63425	2.06232	2.94012	2.58883	3.10317	3.93725	4.08241	1.979	2.75377	2.43406	3.88166	2.14451	3.2067	2.14434	1.0992	2.49755	2.38111	2.2185	2.84325	2.96052	2.42586	1.66588	2.09526	1.91767	1.86659	3.55373	2.33043	2.64262	2.07224	3.33439	2.16622	1.94294	2.96927	2.31701	2.60408	2.94322	1.93662	2.95958	3.36582
ITGB3	1.37719	2.65332	1.90428	2.34094	2.48849	1.04843	0.936522	1.35019	-0.132889	2.81947	2.11851	1.15411	0.642961	1.11212	0.0442715	1.24951	1.28498	0.501956	0.628875	0.865489	1.89319	-0.257586	0.675715	1.11292	0.417732	1.32305	1.0625	0.669604	1.79915	0.20736	0.0129221	0.649199	-1.7901	-0.301161	-0.361215	1.87335	0.0986994	1.10138	0.653011	2.45388	0.894418	0.461068	1.75018	0.816314	1.33305	1.94704	0.171089	0.247858	1.93698
LDLRAD4	2.13683	1.7634	1.91651	1.67848	1.81133	1.7598	1.80473	3.00469	2.2258	3.92277	4.25778	2.31302	2.22792	2.88174	3.19025	3.61461	4.47528	2.99986	2.78165	3.22602	3.33666	3.44285	3.63542	2.9007	3.19364	3.07233	2.96385	2.14353	3.34376	2.68779	3.65544	2.55385	2.55568	2.83521	2.35664	2.62504	2.64676	2.70062	3.41162	3.02148	2.67642	2.63651	3.28025	3.04963	3.41257	2.94322	2.82185	3.23677	2.9308
TTC9	2.8738	5.90532	6.28721	5.655	5.74531	5.76885	2.17841	2.21001	2.7771	3.56127	3.66661	2.18346	1.35516	1.83512	2.3662	2.44557	3.34986	2.36932	1.91978	1.77726	2.41235	1.53992	3.59073	1.77158	1.76663	2.37036	2.60255	1.52943	3.57053	1.13581	1.50552	1.56278	1.01726	1.9598	2.13232	1.96877	1.32109	1.01257	1.49353	2.6731	0.666149	-0.696473	1.35425	2.71294	2.07002	3.05368	2.00297	1.17231	2.16465
ACSL1	6.04709	4.45063	4.99427	4.85052	5.02296	5.43166	6.28286	5.83768	5.46654	5.81187	5.97783	5.82925	6.83531	6.04029	5.83145	6.43507	6.53321	5.36262	5.24045	5.3104	5.37582	5.98944	5.75669	6.17535	6.46254	6.61969	5.80629	6.42152	6.12951	5.79329	5.37374	5.79563	6.23165	6.00765	5.84516	7.39664	6.56951	5.91257	5.94185	6.58507	6.92003	6.78858	6.11251	6.19468	5.98611	5.83033	5.80219	5.15573	5.66931
HYAL1	3.07213	3.47066	3.52562	3.52488	3.61345	3.15166	2.34295	2.54172	2.1703	4.36621	3.78434	2.49567	2.63527	2.40242	2.67309	3.69056	4.03172	1.89242	3.13498	2.70394	3.69923	1.88926	2.86453	2.3661	2.26724	2.31617	2.29904	2.2185	3.10708	2.02135	1.68469	2.27822	1.41502	2.07926	1.8338	2.38669	1.87448	2.38401	2.42642	2.14117	1.51415	1.71161	2.55918	1.60158	2.72628	2.56967	1.83101	2.06778	2.95536
NRXN1	-1.58058	-2.49827	-1.57992	-0.350473	-0.0827991	-0.815511	-5.04076	-0.741737	-1.62765	1.68841	-0.657985	-2.71378	-3.32667	-1.17545	-0.462689	-0.100077	-1.59334	-1.24807	-1.46628	-2.69523	0.90235	-0.743012	0.347661	-0.222679	-1.60975	0.100661	-0.25116	-1.27793	0.233954	-1.57691	-0.889781	-1.96971	-3.37506	-3.57418	-1.43922	-1.29658	-2.62377	-0.0105171	-0.866364	-1.06598	-4.46313	-4.39691	-0.460718	-3.15331	0.461785	-1.09164	-1.01334	-2.19693	-0.178497
RRP12	6.47261	7.7545	7.60129	7.61172	7.31486	7.94617	6.20182	5.93885	6.56531	6.00635	6.41089	6.51936	5.87219	6.02998	6.02663	6.15579	6.15564	6.2662	5.76516	5.99756	5.78778	6.00384	5.93582	6.07704	6.19314	6.16962	6.1984	6.192	6.43102	6.01388	6.03322	6.02302	6.12678	6.3737	6.12133	6.23	6.31933	6.00179	6.04133	5.96485	6.2758	6.27109	6.05994	6.43603	6.3879	5.90983	6.28128	5.96014	6.11986
ADGRD1	2.57073	2.83346	2.38091	2.73928	2.35419	2.47727	2.72079	2.98188	2.4443	3.35371	3.42318	3.66126	2.60407	1.93676	2.46929	1.54564	2.3471	1.66754	2.90084	2.29573	2.61538	2.36132	2.50043	2.27982	2.14102	2.89883	2.72285	2.57293	3.39073	1.76096	1.84405	2.83026	1.2688	1.47021	1.36814	3.08513	3.01431	3.25929	2.9883	2.90725	3.17349	2.59177	2.53259	1.09462	1.64339	1.71571	1.59332	1.31965	3.42856
MAP3K12	0.500338	0.810482	0.946627	1.20826	1.0841	0.807419	-0.64844	0.295738	0.404768	1.65257	1.03007	0.986656	0.217655	0.619728	-0.187054	0.303279	0.296473	-0.31518	0.56614	0.112129	1.22793	-0.401976	0.625962	0.645531	-0.0247858	-0.261909	0.11141	0.669604	0.641612	-0.659374	-0.0557906	-0.0221787	-0.205136	-0.911214	-1.14971	0.360537	-0.0877137	0.320689	-0.685791	0.823833	0.666149	-0.696473	0.892919	-0.345957	0.658822	0.26744	0.656515	-0.00930013	0.195899
N/A	3.7661	4.15734	4.14541	4.28713	4.69012	3.97734	3.69056	3.93218	3.5091	5.32908	4.77076	3.81291	4.16251	4.31262	3.69453	4.16731	4.35674	3.14425	4.31984	3.75434	4.96817	3.54485	4.28693	3.70543	2.87469	3.8304	3.61674	3.83953	4.04341	3.41807	3.10629	3.67826	2.58687	3.17625	3.16564	4.23421	3.33508	4.00395	3.71459	4.15717	3.18792	3.16533	4.56411	3.32242	3.86246	3.99398	3.23459	4.123	4.33106
HACD1	4.50198	4.66709	4.16604	4.5499	4.95332	5.23325	3.91053	3.84006	4.97496	3.64118	4.40571	4.24738	5.10379	4.56522	4.67525	4.07243	3.61152	3.93996	5.05013	4.33378	4.47968	4.14126	4.14401	5.08833	4.85598	5.07539	5.13624	4.93986	4.72122	5.3656	5.44697	5.04789	5.29619	4.74022	4.86456	4.54795	5.10823	5.171	5.50636	5.14462	4.94838	4.77051	4.97051	4.99813	4.96997	5.08089	5.21898	5.3922	4.85289
PGM2L1	3.81438	0.984812	0.946627	1.18154	0.789193	1.16999	3.33862	2.19024	3.97091	1.1341	0.517865	2.699	3.8925	2.74271	3.30619	2.38035	0.249931	2.8394	3.42743	3.03269	2.58156	3.42156	2.75307	2.5977	3.04296	1.95754	3.33723	2.7349	2.42014	3.40798	3.744	3.53127	3.76449	1.58233	1.80025	2.38669	2.42063	3.26891	2.74245	-0.109053	2.67642	3.77801	2.73276	0.30612	0.530498	0.759836	2.15659	3.31614	1.40647
NOSTRIN	-0.75746	0.728798	0.847942	0.915807	1.10814	-0.101815	-2.2334	-0.597347	-0.563523	0.84748	-0.368479	-1.12882	-0.267772	-0.508028	-1.90326	0.15518	-0.126218	-0.620034	-1.22527	-1.11026	-1.1535	-1.84255	-1.7475	-0.472038	-1.06226	-0.998874	-1.47355	-1.27793	-1.29329	-2.42491	-1.50645	-2.45514	-2.15267	-1.25225	-1.43922	-1.29658	-1.48626	-0.716786	-1.60333	-0.199251	-0.762694	-1.22699	0.276247	-0.214713	-0.140879	-0.971347	-0.565877	-1.66641	-0.541067
NFKB2	4.98941	6.12958	6.55881	6.31333	5.97261	6.68695	4.49704	4.30899	5.27468	4.53818	4.65047	4.76564	4.20498	4.71722	4.38251	4.55778	5.18849	5.28499	4.61944	4.37855	5.02372	4.02358	4.67174	4.16547	4.34742	4.23485	4.3699	4.08884	4.92808	3.76183	3.92156	4.25261	3.88973	4.24655	4.12007	4.19197	4.10687	4.11071	4.20403	3.79929	4.18591	4.01798	4.19853	4.71976	4.53012	4.16507	4.59666	4.11809	4.28666
MAN1A1	3.36644	2.13505	2.27094	3.17139	1.24456	3.18809	2.79845	2.74505	4.08033	1.49956	0.46977	2.58634	3.45906	2.68545	3.30619	1.65997	1.66792	2.88496	1.70364	2.29573	2.47509	2.8658	2.58097	3.42758	3.57551	1.74836	3.33723	2.14353	2.31273	4.65618	4.40204	3.37775	4.20237	2.35656	3.93389	2.72408	4.04015	4.17739	4.18385	1.15033	3.00447	3.60871	3.88506	2.50013	2.07002	2.42372	3.98256	2.97744	2.82817
LGMN	6.50647	7.51816	7.94131	7.72562	7.79904	7.94591	6.27269	5.86754	5.78713	7.40325	6.47244	6.04843	5.76168	5.73073	5.6892	6.09738	6.23171	5.66646	5.75816	5.91284	6.22747	5.66638	5.83405	6.01891	6.03688	6.13873	6.03688	6.06573	6.39444	5.68257	5.36227	5.60556	5.29146	5.74097	5.69121	5.86485	5.75561	5.90179	5.74736	5.77803	5.56615	5.59885	5.69504	5.90648	5.82448	5.66267	5.72813	5.34481	6.00252
HMGCS2	5.29735	7.53227	9.18238	9.61574	9.73095	10.1482	8.81304	6.84441	5.92903	5.79553	4.00287	8.6324	5.80348	4.28205	-0.462689	3.77545	0.58598	3.36397	0.359689	-0.0629579	2.46276	5.35712	1.13292	3.01193	6.31506	4.03717	5.21481	4.51834	7.21939	-1.2874	0.609025	0.267328	-1.50059	0.906947	-0.361215	7.79557	5.4434	4.35496	5.1853	2.00642	7.23514	4.36796	2.93921	2.69635	1.25398	-0.40575	1.59332	-0.237569	-0.685457
HPN	1.53916	5.35801	2.87639	3.29494	3.23094	2.54626	2.03606	1.11886	1.02144	1.72339	1.59835	2.10384	0.217655	0.569975	0.498837	0.0750096	1.03344	1.26978	0.628875	1.24963	0.529307	0.55955	0.901596	2.00461	1.80875	1.66409	1.36102	1.34098	1.41366	0.981084	0.776482	1.10558	0.53183	1.73568	1.96071	1.68949	2.17325	1.01257	1.82666	1.90184	1.84065	1.48573	0.210659	1.32781	1.29406	1.64218	1.71706	0.899934	2.00913
ADGRB2	1.85853	1.26147	1.1467	0.779924	1.50216	1.50642	1.29909	1.41973	0.890195	2.17889	2.08697	1.85911	1.42822	1.74831	1.66442	1.32077	1.91165	0.784356	1.37807	1.35789	1.71751	0.776362	1.71194	0.876857	1.31917	1.17866	1.0625	1.044	1.79915	1.44299	0.695182	1.05582	0.325379	-0.301161	0.248838	1.15273	1.24413	1.01257	0.841456	0.77729	1.41951	0.557283	0.892919	-0.214713	1.37102	0.724646	0.884784	0.972998	1.1327
PDLIM3	10.8402	11.114	11.6211	11.2005	11.1798	11.3283	10.577	9.93668	11.2567	9.23852	8.89269	11.5983	10.9152	10.2639	10.5326	9.42923	9.89742	10.1166	10.3906	10.6249	10.2525	10.7769	10.1373	10.2346	10.5068	9.29832	10.2737	10.1574	10.3589	11.1034	11.1236	10.842	10.9236	10.5175	10.406	9.97143	10.4564	10.8104	10.6217	8.98202	11.2552	10.7875	10.6651	9.82748	9.6536	9.46591	10.5875	10.5995	10.0249
RRM2	0.947797	2.39544	2.47485	2.55382	2.47005	1.81676	-0.396902	-0.131684	-0.694768	1.8235	0.890908	0.173741	0.297825	-0.133632	-1.01018	0.727086	-0.551524	-0.063641	-1.46628	-0.769227	-0.646543	-1.84255	-0.563072	0.918982	-0.452207	0.100661	-0.522462	0.307033	-0.171302	-0.659374	-1.50645	-0.689603	-1.50059	-1.4587	-0.361215	-1.82709	-0.697767	-0.877251	0.899171	-0.199251	0.291754	-0.937481	0.338983	-1.27884	0.718943	-0.570809	-0.772328	-0.974535	-1.02649
LTBP4	5.16296	4.35858	4.66891	4.78104	3.85994	3.96059	4.96065	5.45431	3.9924	5.05822	5.42554	5.40204	4.90695	5.45047	5.88837	4.66853	5.15287	4.90905	5.79111	5.73523	5.56363	4.02605	5.69318	5.40876	5.73625	5.40404	5.18466	6.02976	5.89129	5.3991	5.18564	5.39161	4.41284	5.27861	5.28416	5.69036	5.41515	5.24352	5.1261	5.89844	5.35864	5.1089	5.80746	5.50132	5.49977	5.49919	5.08757	5.42187	6.37893
MOGAT1	0.145243	-0.465849	-0.357527	-0.515532	-0.681437	0.69038	1.10899	1.72458	-0.0426909	1.93214	2.03834	0.32184	1.31719	1.07693	0.498837	0.968094	0.548012	-0.620034	-0.402151	0.655271	-0.272148	0.84195	0.520992	0.568225	0.304522	1.64223	0.994597	-0.384844	1.38743	0.111145	-1.02103	0.17713	-0.436461	0.568779	0.145745	1.99167	0.263759	-0.716786	0.653011	1.83524	1.41951	0.357974	0.399104	1.04309	1.03497	1.66092	0.171089	-2.5595	0.739041
ALAD	4.54394	6.41543	6.25808	5.92439	6.22305	6.14843	3.93938	3.96162	3.64423	4.37723	5.15223	3.41137	3.76433	3.85343	3.41351	4.22418	4.74021	4.12855	3.43623	3.30026	3.49641	3.44285	3.87788	4.81336	4.38852	5.02138	4.35596	4.51091	4.22102	3.65831	3.24129	3.74257	3.26398	4.29824	4.18202	4.44385	4.43585	3.81336	3.80795	5.44367	3.84521	4.30005	3.93668	4.97425	4.93237	4.61	4.87817	3.65829	4.17252
ASPA	3.93087	-0.465849	1.73512	1.67848	1.05965	2.45352	4.15153	2.58776	2.62027	2.7277	2.76205	4.25661	4.40352	3.01786	2.25517	3.84961	4.19724	2.71036	3.42743	3.03269	3.11821	3.96848	2.56786	3.33337	3.61759	2.24543	3.33036	3.3156	3.37079	2.3721	2.4754	3.23974	3.41936	3.08403	2.40208	4.48478	3.02585	2.15423	3.57989	3.63119	4.19864	3.4796	2.42102	3.15047	2.11546	2.27354	2.6871	3.1449	2.39753
N/A	2.67898	1.26147	3.53358	2.71154	2.32371	2.22011	4.76176	4.36127	5.17618	-0.168462	-0.28359	4.89945	2.63527	3.45476	4.44673	3.03848	0.152083	3.60992	3.57014	4.8609	4.03528	4.59565	3.48307	3.8238	4.61016	2.5217	4.06043	4.98886	2.90002	5.71975	5.64668	5.76886	6.2742	2.41829	4.50199	3.24616	4.86648	4.46783	5.52481	-1.06598	5.92811	5.0398	4.14853	2.02991	3.86246	-1.22289	3.93237	5.79365	1.86103
ETS2	5.45453	7.43743	7.33397	7.56112	7.34394	7.21372	5.81955	5.46669	6.12419	5.06675	4.59975	5.67767	5.0954	5.80115	5.02579	5.2415	5.4192	5.30233	5.24796	5.10308	5.48503	5.05227	4.73705	5.11689	4.88334	4.61584	5.28578	5.14113	5.49499	4.90601	5.32728	5.54148	4.59265	5.16841	5.21582	5.08646	5.35923	4.7683	5.24216	5.22701	5.47498	5.29832	5.49606	5.49415	5.25525	5.16534	4.81032	5.11394	5.11238
AFG1L	2.29641	0.756543	2.13105	1.40586	1.5556	1.30882	2.07818	2.81124	2.01095	1.96174	1.84452	1.88315	2.47208	2.85083	2.38742	2.88236	2.72433	2.53091	2.04007	2.84703	1.91145	2.42691	2.38553	2.68574	2.42452	3.07233	3.14703	3.07459	2.66909	2.61949	2.59228	2.98449	2.42368	3.63202	2.99819	2.63961	3.50139	3.02964	2.61045	2.90725	2.75603	2.59177	2.87715	2.99644	3.55956	3.01779	3.23459	2.61614	2.9308
SCUBE1	2.11986	4.23582	2.28986	1.98697	3.10516	2.20597	0.316794	1.99902	1.28795	3.35928	3.32522	0.0935709	0.703082	1.11212	0.843973	3.11063	4.82004	1.83166	0.56614	0.597556	3.13384	1.07802	2.82098	2.2959	1.58463	2.63671	2.02044	2.45387	1.67453	1.03452	0.926507	1.37268	1.34376	2.32467	2.04907	1.82316	1.65422	1.30207	0.718599	2.93931	0.58126	1.27551	0.565754	2.27295	2.75528	2.93554	2.29542	0.414508	2.55043
N/A	2.0136	0.984812	0.822179	0.322717	0.120018	0.807419	1.4984	2.19024	1.54227	0.84748	1.40731	2.46413	2.12179	2.68545	2.44926	1.48489	1.99867	2.41144	2.44061	2.43406	1.31281	1.37246	2.0692	2.34933	2.76127	1.84721	2.07077	2.60122	1.98557	2.24185	2.5582	2.48032	2.3346	2.74172	2.46767	1.47872	2.43801	1.9301	2.55766	2.36225	1.76568	2.63651	2.18527	2.38067	2.28414	2.42372	2.00297	2.78797	2.0553
MEMO1	5.09727	4.5688	4.79346	5.00892	4.82137	5.16177	4.7158	4.70208	5.1902	3.90756	3.71898	4.6871	5.27696	4.74971	5.15821	4.7865	3.97919	5.06234	5.3305	5.2008	4.81895	4.94815	4.6894	5.42796	4.91971	4.68696	4.99779	4.91731	4.58647	5.59635	5.69453	5.70574	5.90957	5.14578	5.41461	4.71207	5.2771	5.06446	5.33383	4.59967	5.02671	5.5353	5.03113	5.03816	5.07137	4.99305	5.42044	5.80991	5.05379
P2RY14	0.273567	-0.124812	0.76923	-0.133662	0.456067	0.517913	0.244644	0.4366	-0.839158	1.4165	0.609495	-0.0815158	-0.0536473	-0.870598	-0.623153	-1.14738	-0.822826	-1.90014	0.20357	-0.493592	0.481212	-0.949463	0.00252514	-0.367069	-1.06226	0.100661	-0.522462	-0.384844	0.452134	-1.2874	-0.889781	-0.870176	-2.15267	-0.766824	-3.02418	-0.0428185	-0.697767	0.320689	-0.380937	0.272818	-2.14121	-0.696473	-0.460718	-0.650812	-1.43634	-0.000493683	-2.15084	-1.27939	0.899506
ATP6V0B	5.88953	7.44384	7.42156	6.75833	6.58883	7.61995	5.68801	5.95943	5.86784	5.30475	5.61848	6.06429	5.66297	5.6891	5.3861	5.6762	5.78934	5.78135	5.79111	6.12814	5.81228	5.79408	5.55711	5.81162	5.78455	5.21521	5.18656	5.56397	5.59007	5.65724	5.55028	5.55944	5.50043	5.48742	5.3838	5.39638	5.79155	5.40924	5.8715	5.14002	6.01361	5.93959	5.24894	5.33988	5.30758	4.94034	5.55652	5.70662	5.16596
FBLN2	6.83824	6.7145	6.73922	6.70011	6.84503	6.14843	6.50855	6.82532	6.32918	7.19825	7.0722	7.0587	6.41649	6.54484	6.9649	6.32997	6.84691	5.6816	6.90361	6.91469	7.08917	5.90947	6.90714	6.49157	6.59256	6.63775	6.5573	6.54498	7.25383	6.47294	5.99446	6.47145	5.06373	5.86945	5.83691	7.03193	6.1464	7.06492	5.91936	6.62668	6.18702	6.38854	6.59858	5.52734	6.15748	6.0291	5.55376	6.46327	6.90621
GBE1	6.36779	5.65839	5.66121	5.80585	5.52299	5.89102	6.70618	7.01491	6.23089	6.9131	7.11436	5.87043	6.46069	7.00884	6.68866	7.05392	6.90486	6.75449	6.30371	6.15465	5.80985	6.47616	6.5625	6.90382	6.5072	7.70404	6.85766	6.63667	6.81061	6.25668	6.16078	6.4667	6.22299	7.20691	6.96403	6.97273	6.83443	6.75082	6.1025	7.43737	5.97462	6.31647	7.18821	7.79822	7.40086	7.84282	7.15157	6.4141	7.1597
SLC2A1	3.36644	5.35007	5.17815	5.63052	5.26275	5.90641	2.69395	2.92322	2.07279	3.4298	3.17584	2.31302	2.6658	4.07024	3.05094	3.44158	3.53108	3.13171	2.29346	1.92536	3.09442	3.02958	3.12846	4.27476	3.20945	4.12648	3.79698	3.50717	4.42821	2.17203	1.7056	3.58488	1.34376	4.77897	2.90656	4.28143	3.66533	3.56276	3.39165	5.31314	2.57029	3.07069	4.36748	4.6038	4.21537	4.75657	4.36958	1.99947	4.18296
ACSM5	5.46297	3.67711	4.34856	3.9734	4.06426	4.0856	6.21132	6.31355	5.85616	5.01299	4.65993	5.77727	6.226	5.98679	6.17584	5.97156	5.13698	6.3846	6.26966	6.60627	5.95667	6.56987	5.99581	5.96715	6.36356	5.56373	5.874	5.72689	5.11809	6.45467	6.21465	6.33863	6.45519	5.90493	5.99541	5.98954	6.36208	5.99456	6.18602	4.87031	6.13956	6.29046	5.70549	5.73847	5.29035	5.10846	5.86151	6.02385	5.70052
SCD5	0.827503	-0.0750593	0.714264	1.26025	0.632224	1.85352	1.46704	1.07642	-0.132889	1.25855	0.815946	0.636713	0.869731	1.30694	2.0838	1.35512	0.509018	1.73545	-0.170826	1.58276	1.56435	1.72514	1.61325	1.05743	-0.0247858	0.539546	1.02895	0.307033	1.36071	1.08605	0.0129221	-0.384749	0.0843708	-0.911214	-0.52168	1.54214	1.20405	0.24474	0.584298	1.25594	0.060428	-0.148985	0.141946	0.547128	1.25398	0.759836	1.36012	-1.90742	2.30502
SCEL	-1.03309	-0.403114	-0.299811	-1.16761	-0.601266	0.769451	-1.13387	-0.902202	-3.50212	-1.57285	-0.769017	-1.57628	-0.663701	-2.45556	-1.25118	-1.35383	-0.254542	0.150484	-1.75579	-1.31671	0.270995	-0.56244	-0.252732	-0.177591	-0.917871	0.837627	-0.170989	-2.50032	-0.171302	-1.93948	-1.95391	-1.07663	-0.316167	-0.911214	-0.52168	-0.353159	-1.24526	-1.50528	-1.60333	-1.45301	-2.87817	-1.58956	-2.04568	-0.650812	-2.57384	0.112717	-0.0804503	-2.19693	-0.409822
DMXL2	0.741346	1.07572	1.16731	1.26025	1.59016	1.36081	0.0036363	0.682761	0.694275	2.24055	1.64241	0.986656	1.39215	0.619728	0.646936	0.618152	-0.00838127	-0.800607	0.855646	0.474699	2.0332	0.304293	0.901596	0.3392	-0.666332	0.674898	0.809382	0.868912	1.30574	-0.10298	0.141246	0.950854	-0.712096	-0.63558	-1.14971	0.933723	0.183588	1.18503	0.27114	0.729196	-0.375671	0.126649	1.38431	0.016613	0.148627	0.534544	-0.385305	0.247858	0.739041
CAV3	6.54115	4.00375	4.4233	3.37965	3.0379	3.38298	5.7365	6.02645	5.545	5.31625	5.92865	6.19611	6.37204	6.30457	6.21197	5.53725	6.12292	6.31279	6.47356	6.3757	5.96544	5.769	5.96862	7.2361	6.93804	6.07284	6.09883	6.44317	6.31578	6.54261	6.6218	6.57443	6.46572	6.37078	6.41807	5.86019	6.38354	5.99021	7.0975	6.34191	6.58603	6.56526	6.17725	6.12978	6.37511	6.32107	6.42432	6.73545	5.76271
ATRNL1	2.86364	1.70763	2.02212	2.65439	3.6343	2.4415	2.13915	2.84954	2.66111	4.41784	3.56154	2.60091	2.55598	2.32954	2.70724	3.08015	2.97383	0.847092	2.50891	2.27747	3.49035	2.00831	2.72971	1.84989	0.71218	2.32991	1.95047	1.52943	2.49576	2.3721	0.815476	1.66588	1.2298	0.949383	0.600311	2.77777	1.49725	2.45314	1.66969	2.39345	1.15158	1.94294	2.36182	0.989646	1.17032	1.64218	0.171089	2.31263	2.7461
B4GALT5	4.16399	6.45619	6.49969	6.38954	6.35136	6.41292	4.41662	4.3832	4.44624	4.59589	4.58289	4.47406	4.22023	4.50361	4.7261	4.37827	4.3093	4.15978	4.362	4.88522	4.70055	4.68325	4.67419	3.90202	4.53373	4.25447	4.11341	4.11929	4.73429	4.42058	4.44308	4.40035	3.96182	4.07687	4.54314	4.15527	4.31405	4.22758	4.25189	3.81522	4.03272	4.25055	4.31382	3.28963	3.99602	3.89457	4.18187	4.04466	4.49916
ALPK3	9.12724	8.29267	8.01725	7.92477	7.86248	8.06725	9.59104	9.66849	8.6307	9.07318	9.55512	8.8609	9.09636	10.0959	9.88447	9.10631	9.51806	9.56258	9.00954	9.6841	8.73019	9.14745	9.35895	9.63454	9.78418	9.79217	9.61325	10.0476	10.0508	9.41532	9.19693	9.55364	9.13183	10.1846	9.83218	9.6374	9.82822	9.72184	9.77382	10.1919	9.6196	9.78525	9.3224	10.1278	9.54387	9.59109	9.83294	8.98333	10.2095
HLX	2.23468	2.52208	2.64615	2.9036	2.45138	2.11806	1.75366	2.17021	1.45207	3.33686	2.772	2.4481	2.07706	2.38814	1.5182	2.1056	2.91538	1.92186	1.9691	2.08088	2.0332	1.53992	1.84835	2.27982	1.80875	1.8662	1.58534	1.74761	2.2703	1.27553	1.06239	0.895359	0.821336	1.60904	1.32159	1.7974	0.782226	1.6352	1.5666	2.29776	2.22337	2.04603	1.98407	2.13209	2.30391	1.93169	1.25515	1.90927	1.88679
FHL1	11.8322	10.091	11.671	11.7281	11.6199	11.4197	12.4102	12.7107	11.7525	12.5843	13.2498	12.0698	12.4527	13.2155	13.0188	13.1974	13.3672	13.1401	12.6392	12.8615	12.7434	12.9904	13.0499	12.9476	12.976	13.7324	13.2743	12.933	13.4094	12.6224	12.4576	12.8593	12.8299	13.672	13.3767	13.259	13.0268	12.9824	12.8311	13.5942	12.815	12.5294	13.0426	13.947	13.7812	13.9665	13.5351	12.4544	13.6235
N/A	2.60772	1.52611	1.37649	1.4513	1.34915	1.95849	2.07818	1.61025	2.11259	2.87496	2.13402	2.55674	1.1969	0.16335	0.646936	2.31205	3.13618	2.11268	1.14038	2.16275	1.28507	1.41619	1.97298	2.05271	1.34802	0.948658	1.3338	0.772697	0.400604	0.462617	1.97036	1.41276	1.2298	1.2838	0.248838	1.41238	1.03159	0.816646	1.88496	-0.199251	0.963131	0.81254	-0.00615235	1.52851	1.76244	1.80265	2.06639	-0.0814499	2.0553
PLS3	4.62437	5.2141	4.95183	5.18911	5.63274	5.06321	4.6299	4.54367	4.93389	6.13856	5.74637	4.56606	5.06994	5.00738	4.26952	5.22069	5.38191	4.45992	5.16836	4.36871	5.5152	4.52752	5.10255	4.50826	3.94484	4.92509	4.39599	4.48077	4.83962	4.42559	4.3827	4.03351	4.10875	4.16053	4.68777	4.96733	4.22673	4.67372	4.74047	5.09804	4.30174	4.05841	5.10294	4.72729	5.15816	5.29843	4.66934	5.05626	4.87236
SOS 2	6.37942	5.54861	5.82421	5.85845	6.13289	6.07737	6.43244	6.26595	6.69878	5.93448	5.57794	5.99288	6.86439	6.38589	6.83869	6.53585	5.78016	6.55753	6.5796	6.62173	6.16224	6.56624	6.33465	6.40483	6.43001	6.71242	6.50716	6.66039	6.18863	7.16942	7.17841	7.24148	7.32567	6.84191	6.96214	6.75662	6.69861	6.77886	6.90138	6.643	6.4218	7.0773	6.61451	6.43852	6.52682	6.70644	6.78049	6.85866	6.83107
RBMS2	2.5955	3.26388	2.8124	3.18491	3.15218	2.54626	2.68034	2.99333	2.57825	3.67731	3.31845	2.94728	2.88927	2.94166	2.2319	2.80991	3.27048	2.69338	3.03429	2.80939	3.27453	2.75098	2.65726	2.39623	2.63818	2.40971	2.45876	2.51463	2.98119	2.30845	2.48752	2.4421	1.60983	2.20718	2.13232	2.56523	2.64676	2.81007	3.06595	2.66033	2.81299	2.52195	2.85586	1.76952	2.76957	2.33316	2.58251	2.53401	3.02662
CMBL	6.70482	5.1409	5.5295	5.47369	4.72436	5.04179	7.04386	5.98723	6.22078	5.67375	4.2758	7.22254	6.3818	5.27426	5.17575	5.62566	4.78761	5.52509	5.64397	5.73566	5.94237	6.28357	5.26159	6.34748	6.09871	4.63616	5.95068	5.88787	6.30753	6.86473	6.95861	7.15864	7.20757	6.12822	6.72167	6.31625	6.26183	6.14083	6.80141	2.84464	6.72378	7.08848	6.51262	5.60578	5.90013	4.00175	6.47704	6.609	4.88935
ATP5F1B	10.8973	9.66427	10.1089	9.88391	9.84894	10.032	11.2312	11.2436	11.0829	10.182	10.3738	11.0635	11.6635	11.2502	11.2681	11.3029	10.7813	11.7828	11.1685	11.3449	10.8552	11.4872	11.1154	11.3817	11.4671	11.1916	11.1124	11.2655	10.9505	11.256	11.4124	11.1813	11.4302	11.4905	11.8711	11.4266	11.7226	11.4462	11.5888	11.0353	11.655	11.4962	11.2621	11.3232	11.4875	11.2005	11.6656	11.2144	11.2104
MMUT	6.04034	4.4612	4.75823	4.94291	4.7808	4.68146	6.55869	6.23132	6.47181	5.50145	5.56226	6.02701	6.46829	6.12133	6.34805	6.07179	6.10832	6.53746	6.35216	6.49904	6.07885	6.72785	6.18807	6.0177	6.22849	6.06875	6.44332	5.90765	5.91673	6.52987	6.43567	6.47855	6.84128	6.55896	6.73126	6.69429	6.76984	6.56521	6.3822	6.07116	6.70366	6.60097	6.0506	6.5695	5.85996	6.16164	6.39064	6.43445	6.38007
MMRN1	2.86364	1.35518	2.47485	2.16117	3.44902	2.16268	2.93079	3.73485	2.11259	5.23829	3.24891	3.61892	1.88279	2.31451	3.07729	2.39694	1.4991	0.964928	2.31269	2.79663	5.06312	2.78473	2.77607	1.57483	1.34802	2.12451	1.3338	2.14353	2.74337	3.64118	2.80098	1.76209	2.02866	0.568779	1.41323	3.97165	2.19386	2.89947	2.80417	2.90725	3.49687	2.14225	3.05586	2.02991	0.461785	0.362076	0.481429	1.52797	4.09176
FBXO48	0.0765305	-0.342993	-0.927842	-1.85949	-1.4184	-1.55248	0.0885252	0.738256	-0.0426909	0.316965	0.201837	0.00868199	-0.156741	0.351795	0.498837	0.303279	0.919106	0.650055	0.20357	0.192299	1.04151	0.304293	0.219337	0.429398	0.047364	-0.105789	0.400917	0.772697	-0.336361	0.610716	0.563937	0.267328	-0.87256	-0.911214	0.0347135	0.288387	0.263759	0.24474	0.180942	0.338406	0.58126	0.647481	0.715132	-0.214713	0.313686	0.362076	0.812635	1.17231	0.11101
RIC8B	3.75515	2.64592	2.6824	2.67369	2.43245	2.60133	4.11659	4.05199	3.87002	3.81339	3.9292	3.83773	4.28066	4.02017	4.4668	3.93157	3.90978	4.11587	4.21128	4.19473	4.06414	3.84595	4.05751	3.83759	3.90656	4.13041	4.10136	4.15789	3.6609	4.46505	4.39883	4.18004	4.52982	4.2734	4.09476	4.10365	4.1177	4.10943	3.94442	4.08734	4.04862	4.04188	4.08589	3.91636	3.63171	3.99028	3.64097	4.18582	4.09728
MDH1	8.82415	7.13918	8.1075	7.68934	7.55465	8.10347	8.80542	9.35706	8.81746	8.10921	8.77765	8.27049	9.32521	9.66139	9.30454	9.65206	8.96637	10.1182	9.20075	9.29012	8.92507	9.59676	9.27367	10.0556	9.52552	9.73329	9.38386	9.47541	8.92936	9.11725	9.23575	9.14673	9.39815	9.53473	9.87486	9.49365	9.7826	9.49453	9.80541	9.92383	9.44141	9.31249	9.30765	10.3143	9.96905	9.87856	10.2213	9.05252	9.46956
RPL26L1	3.35001	5.63242	5.91857	5.00249	5.184	5.8777	3.22134	3.52209	3.13499	3.76691	4.15763	3.22309	3.05992	3.68674	3.24939	3.65336	4.11932	3.66772	3.17358	3.1275	3.53568	3.36691	3.42999	4.23469	3.54947	4.19704	3.86858	3.81038	4.13554	3.12427	3.17537	3.01969	3.38427	3.97611	3.52261	3.77929	3.55016	3.23986	3.52219	4.03272	3.08036	2.81915	3.55278	4.54017	3.8804	4.03405	4.0045	3.40919	3.45265
ATP6V0E1	5.53676	4.55701	5.25718	4.89643	4.37787	4.58092	5.90395	6.00822	5.21327	5.09039	5.59345	6.09679	5.61095	6.17119	6.00449	5.73933	5.47084	6.09744	5.56514	6.06832	5.74641	5.75417	5.60605	6.17155	6.36091	6.0708	6.0754	6.21964	6.1106	6.03206	5.83399	5.98199	6.0108	6.2529	6.17958	6.26684	6.32752	5.98876	6.30823	6.56466	6.55019	6.03458	6.20277	6.41211	6.06641	5.91959	6.05569	5.69452	5.87155
HJV	7.56623	5.62303	5.88924	5.88457	5.4223	5.95479	8.00415	7.96107	7.19282	7.10352	7.78296	8.22064	8.00182	7.90372	7.72479	7.85693	7.51656	8.02276	7.6098	8.34493	7.91018	8.1435	7.92637	7.48161	7.67832	6.96938	7.58227	7.12112	7.3397	7.56746	7.40104	7.56028	7.48938	7.22591	7.30711	7.21274	7.37426	7.17196	7.78827	6.90488	7.94493	7.66749	6.88407	7.55606	7.22155	7.01073	7.4247	7.24348	7.14377
NUDT2	3.4772	2.15604	2.88885	2.77546	2.53358	2.67506	3.75041	4.08448	3.88733	3.44035	3.43575	4.21932	3.75726	3.99211	3.66007	3.90283	3.70074	4.44985	4.32932	3.95151	4.01853	4.40266	3.80709	4.03725	4.07567	3.68829	4.00973	3.67627	3.46159	3.91494	3.78878	3.87039	3.83764	3.73264	3.86253	3.37367	3.988	3.81336	4.09402	3.57107	4.10292	4.01671	3.67009	3.82015	3.81504	3.56719	4.10088	4.04889	3.67764
TYRO3	1.37719	3.03382	2.03339	3.00613	2.53358	2.55744	0.841885	1.23915	1.02144	1.88658	1.97083	1.47208	1.2782	1.55726	1.55617	1.35512	1.39601	1.02042	1.34107	1.45858	1.77848	1.41619	0.982896	1.76004	1.37631	1.26702	1.43974	1.4693	1.1584	1.08605	1.09445	1.05582	0.397529	0.568779	1.00557	1.30677	1.24413	1.33907	0.718599	1.1864	0.746319	0.357974	0.892919	1.41147	1.21276	0.651583	1.36012	0.936929	1.44166
ADAM2	4.63037	4.5688	4.34178	5.48378	4.34789	4.69165	4.19526	5.50519	4.08534	5.60589	4.79048	4.10639	4.56613	4.78829	3.86303	5.70312	5.7174	3.99641	4.13768	4.93559	5.06107	4.38627	4.99397	4.21473	4.70244	3.95975	5.284	3.94262	4.51558	3.78064	3.51444	3.9199	3.65836	3.92567	3.66232	4.10365	4.92313	3.73225	4.56437	4.03391	4.15525	4.38772	4.06284	4.29239	5.35335	4.2567	3.78933	3.77014	5.02807
SH3KBP1	6.1363	3.54015	4.91117	4.79872	4.38527	4.26344	6.53903	6.57019	6.80963	5.60589	5.03524	6.65821	7.26673	6.33746	6.54618	6.29611	5.8344	6.78285	6.82876	6.86969	6.41835	7.12776	6.21356	6.54466	6.77495	5.83823	6.44412	5.94676	5.61006	7.14	7.43899	7.27652	7.56574	6.62835	6.82809	6.47212	6.89469	6.74738	7.06634	5.21178	6.66034	7.37829	6.55299	6.49235	6.18305	6.13592	6.88093	6.94291	6.6014
N/A	4.64983	4.06882	4.21008	4.23835	4.30975	4.51177	4.72328	5.4884	4.43581	5.63471	6.09626	4.70238	4.56767	5.60924	5.69308	5.71308	6.13781	5.29743	4.76058	5.41133	5.39147	5.53958	5.13268	5.90003	4.94998	6.44992	5.96416	5.88448	5.73205	5.43422	4.96502	5.30375	5.13693	6.27715	5.57638	5.94239	5.58098	5.32507	5.20982	6.96792	5.07796	5.27197	5.46867	6.49373	6.09153	6.61253	5.80121	4.81666	6.17463
CNN3	5.2238	6.21247	5.642	6.20442	6.32978	5.53003	4.84951	5.17424	4.80552	6.66999	6.30523	4.94586	5.06708	5.20049	4.74947	5.34077	5.64843	4.92731	5.14441	4.67445	5.9079	4.96297	5.51328	5.15814	4.66339	5.19095	4.96305	4.9942	5.55659	4.8807	4.46627	4.5914	4.39973	4.54649	4.68318	5.25447	4.58026	4.76535	5.02279	5.69239	4.70929	4.26487	5.37592	5.09556	5.23179	5.49267	4.87375	5.06817	5.31098
ALDOA	13.3921	10.2664	10.805	10.3657	10.1232	10.4042	13.774	13.8562	13.936	11.1122	10.8456	14.388	14.6401	13.5486	14.0573	13.4133	11.3411	14.0917	14.2744	14.1829	13.6231	14.1235	13.3064	13.7343	14.2493	12.106	13.3222	13.5943	12.7741	14.3239	14.0914	14.1237	14.356	13.1782	13.719	13.278	14.2017	13.8839	14.1888	10.9954	14.658	14.4612	13.3888	12.5304	13.0125	11.3296	13.9173	14.4785	12.6699
CALHM2	1.85853	1.90648	2.18258	2.29182	2.62807	1.81676	1.61745	1.9292	1.2167	2.89811	2.57012	2.25891	1.49776	2.40242	1.62923	1.54564	2.17094	0.577905	1.6742	1.77726	2.63749	1.53992	2.51417	1.76004	1.6556	1.78872	2.10337	1.40657	2.77406	1.51995	1.18657	1.41276	1.1485	1.82954	1.99077	2.27911	1.82249	1.74953	2.02116	2.63446	2.04466	1.71161	2.36182	1.45155	2.11546	2.224	0.481429	1.62183	2.48447
SLC12A4	5.61455	7.36042	7.31418	7.3813	6.92758	7.68449	6.63652	5.74589	5.73389	5.85391	5.88919	6.0297	5.80004	5.71937	5.20676	5.8413	5.58422	5.40233	4.89925	5.54222	5.70644	5.94162	5.55213	5.55785	5.70174	5.78311	5.57448	5.66123	6.18292	5.23758	5.31882	5.40905	4.75937	5.13203	5.60881	6.81877	5.90527	5.4584	5.62014	6.19915	6.52342	5.99433	5.63067	5.71808	5.97998	5.28642	5.55928	4.84138	5.73284
FAM180B	-0.236627	-2.78778	-1.21735	0.417354	-0.766325	-1.06705	-0.79283	-1.53023	-1.91716	0.489432	1.55291	0.0935709	-0.663701	0.291674	-0.0667599	-0.00987927	2.06739	-0.063641	-1.01882	-1.84723	1.19848	-1.19047	0.219337	-1.6764	-2.98826	-1.93176	-0.522462	-1.27793	-2.21083	-0.839946	-5.41334	-1.60714	-2.15267	-0.911214	-3.02418	0.212439	-3.36073	-3.37975	-3.18829	-5.15345	-1.29321	-2.81195	-1.12814	-1.27884	-3.3108	-0.485921	-0.385305	-3.04492	-2.12603
ATP10A	1.05883	3.30674	2.38091	2.62495	2.7477	2.24799	1.97047	1.54949	1.25276	2.61115	3.09888	1.99771	1.62753	2.25278	2.13487	1.84054	1.81904	1.35859	1.78853	0.865489	2.41235	1.53992	1.78176	1.47952	1.28972	1.93973	1.38774	2.25457	2.34034	1.31925	1.7056	1.66588	0.24943	0.906947	0.435251	2.4868	1.03159	1.74953	1.70248	1.96549	2.19508	1.48573	1.98407	1.86164	2.63561	1.27961	1.45797	2.34051	1.78086
N/A	0.551868	-0.0750593	0.65712	0.417354	0.0719235	-0.173965	0.0036363	1.07642	0.042198	0.84748	1.32859	1.70575	-0.0536473	0.569975	0.333778	0.43758	1.37448	0.421786	0.118681	0.597556	1.73812	0.394491	1.61325	0.568225	0.304522	0.281234	0.291983	0.558572	0.233954	-0.10298	0.517395	-0.0221787	0.466241	0.673748	-1.80179	-0.139034	0.0986994	0.461551	0.180942	0.338406	0.963131	0.246943	-0.00615235	0.215922	1.40801	0.574621	0.0507943	0.699237	0.794536
SSH3	2.45369	3.26388	2.79264	2.9439	2.96736	2.37984	2.21663	2.39404	1.6811	3.22538	3.22012	3.24506	1.82984	2.25278	2.15975	2.38035	3.23507	2.00675	2.35041	2.43406	2.87003	1.95001	3.15502	2.35846	2.29714	2.31617	1.98588	2.32411	2.66909	1.69611	1.52917	1.63232	1.63989	2.62876	1.8338	2.22215	2.52191	2.53513	1.82666	2.99121	3.1442	2.04603	2.06052	1.73746	3.06424	2.62797	2.12715	1.17231	2.77397
PID1	-0.236627	1.09758	0.597619	0.370811	1.10814	0.155343	0.513831	1.27712	-0.443229	1.45863	1.12629	0.456141	0.921262	0.0224871	0.715649	0.15518	-0.188954	-0.800607	1.30311	0.537435	1.54108	-0.56244	0.465497	0.694859	-0.355992	0.163397	0.174146	-0.384844	1.02864	0.610716	-0.0557906	0.580486	-1.25958	-1.07168	-0.908703	1.11151	0.183588	0.763207	1.00811	0.401142	0.180722	0.246943	0.850483	-0.0944183	-0.808304	-0.570809	-1.66541	-0.0814499	0.424168
NR0B2	-2.1111	-0.531438	-0.190877	-0.91607	-0.256131	0.47137	-2.71883	-2.18231	-5.08709	-0.105726	0.46977	-1.86579	-3.32667	-1.35602	-2.38869	-1.59484	0.0471138	-1.24807	-1.46628	-1.84723	-2.59408	-2.32797	0.284925	0.429398	0.116077	1.78872	0.809382	0.00217889	1.58503	-1.57691	-3.09141	-1.60714	-2.6381	1.66104	1.32159	0.132268	-1.24526	-0.716786	-1.31382	2.78319	-2.87817	-1.58956	-0.460718	1.83158	1.47927	2.13299	1.45797	-3.04492	1.72483
CD109	3.57385	2.96414	2.85113	3.73699	3.62599	3.38298	3.16381	3.37228	4.196	4.51086	3.46057	3.04644	3.08273	3.28012	3.05094	3.3251	2.90039	2.71036	3.86545	2.7444	3.91824	2.95743	2.87522	2.70392	2.12444	3.56009	3.01616	2.83358	3.91616	2.88979	2.97467	2.91642	2.45783	2.57557	2.72177	4.23421	2.73379	3.65367	2.9341	3.87169	2.22337	2.52195	4.06748	2.77743	3.34741	3.90247	2.87596	3.87394	3.67024
ABCB9	5.14209	-0.124812	1.16731	1.85793	1.10814	1.94151	3.83269	4.041	3.96004	-0.374913	-1.95344	4.7668	5.11213	3.87408	4.16283	2.95135	-2.51088	4.00331	3.89127	4.52394	3.37665	3.53497	3.15502	4.8369	4.83829	2.02666	4.02257	4.54042	2.88134	4.79426	4.79733	4.99937	4.82951	3.84929	3.63403	3.81356	4.95064	4.35947	5.30756	-1.24656	5.01867	5.25593	4.15726	2.13209	2.82533	0.0572218	4.19612	4.31087	3.22143
BEND5	3.15777	1.11911	2.46656	1.75296	1.68913	1.36081	3.39803	2.24874	2.7267	3.41383	3.58431	1.40723	1.74658	3.14223	3.41351	3.05947	3.74755	2.45237	2.29346	2.99965	2.48731	3.49476	3.03625	3.92028	2.72873	4.36203	3.61108	3.4461	3.59366	3.38759	3.19768	2.81539	3.52782	4.45004	4.55828	3.95427	2.33043	3.63891	3.58869	4.45573	2.19508	2.3975	3.09273	4.22462	3.97768	4.30812	3.17828	2.70461	3.94006
NFATC1	6.74654	5.44691	5.74072	5.4534	5.07726	5.49556	7.03238	7.09149	6.70367	6.73976	7.20069	7.35848	7.09435	7.25795	7.21234	6.87313	7.04221	7.1376	6.95808	7.11759	6.98362	7.09199	7.29416	6.4793	6.98357	6.76458	6.69938	6.61948	7.04262	6.87293	6.87524	6.95468	6.8429	7.23022	6.9968	6.911	7.08601	6.73876	6.66502	6.91902	7.13352	7.07222	6.82571	7.17349	6.97652	7.00203	6.7946	6.81212	6.9603
IFI44	1.58934	1.558	0.847942	0.668892	2.80031	1.81676	0.451095	1.27712	1.54227	1.90193	1.38154	1.33933	1.1969	0.803174	-0.803725	0.15518	-0.254542	0.336897	1.05157	1.09137	1.16842	0.635499	-0.348947	1.76004	1.37631	0.875595	0.11141	1.34098	1.83841	-0.223274	-0.12794	-0.870176	-1.05313	-0.63558	0.145745	0.212439	0.608894	0.91793	0.841456	1.1864	1.20929	0.461068	0.850483	-0.831384	-0.372205	-0.757223	0.171089	-0.237569	0.739041
MRPL39	4.94177	3.97451	4.3665	4.29961	4.16513	4.35602	4.69226	5.11755	5.17853	4.48562	4.63561	4.74072	5.65728	5.51434	5.13644	5.57599	5.0205	5.6708	5.44388	5.4289	4.90805	5.43091	5.0657	5.92513	5.34176	5.18529	5.51665	5.48267	4.96908	5.39655	5.23861	5.38407	5.75336	5.42676	5.52913	5.13356	5.50449	5.49779	5.85701	5.54091	5.44526	5.3563	5.30698	5.70156	5.68072	5.70277	5.80916	5.54079	5.31336
PXDN	4.99859	5.39047	5.25838	5.60686	5.70547	5.01535	4.58312	4.71597	4.25943	5.86276	5.59345	5.17739	5.361	5.14965	4.32556	5.36463	5.98053	3.95428	5.68992	4.58833	5.27364	3.70324	4.66805	4.81894	4.61016	4.63256	4.46974	4.68621	5.42418	3.78064	3.97683	4.0463	3.14326	4.37029	4.2643	5.04327	4.1497	4.50085	4.61261	4.75794	4.08761	4.00823	5.58287	4.36239	5.41371	5.2743	4.65909	4.75856	4.8852
SEPTIN10	4.03865	4.90261	4.44245	4.58855	4.85373	4.35602	3.88108	4.13704	4.20063	5.20464	4.94358	3.76842	4.33392	4.21079	3.76106	4.82071	5.28426	3.66319	4.44715	3.95151	4.89892	3.84595	4.10368	3.96369	3.36577	3.90113	3.80691	4.00747	4.14084	3.60631	3.37129	3.46611	3.28315	3.53783	3.64352	4.10365	3.7373	3.97487	3.93065	4.2453	3.93347	3.31045	4.45505	3.99982	4.04968	4.1212	3.75123	3.9483	4.12461
TBC1D2B	3.59856	4.5491	4.49842	4.53679	4.68613	4.33667	3.47888	3.74843	3.61682	4.95715	4.23997	3.95581	3.81289	3.64097	3.09028	3.52693	3.77246	2.86993	3.7988	3.10697	3.86301	3.09829	3.61006	3.32556	3.27853	3.31961	3.45561	3.38232	4.14867	3.25879	3.29746	3.45655	2.55568	2.80086	2.80871	3.92483	3.38073	3.37068	3.64037	3.66354	3.37607	3.40399	3.93668	2.94121	3.07578	3.30664	3.10466	3.51273	3.69961
PDE4B	4.29829	6.26841	5.61601	5.65257	5.83088	5.95479	4.10135	4.28878	5.27814	5.31051	4.93696	4.50151	4.51254	4.57471	5.43532	4.97501	5.28858	5.26548	4.4858	5.061	4.8141	4.79925	5.75669	4.13655	4.54312	4.459	4.3894	3.93152	4.47567	4.96569	4.66214	4.71278	4.99563	4.02325	5.60881	3.94843	4.41405	4.19263	4.37903	3.21724	3.78004	3.9023	4.20014	4.71911	3.73723	3.88663	4.44907	3.69114	4.24404
DCUN1D5	4.02959	3.75826	4.15576	3.85582	3.87753	3.8603	4.27439	4.31183	4.51097	3.32553	3.29793	4.55487	4.5742	3.90951	4.05426	4.00372	3.39333	3.88869	4.19063	4.15527	3.93172	4.36412	3.87256	4.66345	4.23091	3.78623	4.27955	4.13872	3.86004	4.58184	5.04506	4.72079	5.02724	4.01828	4.47567	3.98883	4.54816	4.4468	4.52824	3.82097	4.41031	4.67187	4.27825	3.96563	3.72994	3.80054	4.33136	4.82667	3.72125
MAP7D3	2.7246	3.07296	2.98487	3.4485	3.64666	2.91132	2.44306	2.34125	3.02666	3.84946	3.0588	2.62962	2.91492	2.37371	2.584	3.09038	3.53108	1.70189	2.87519	2.46666	3.22428	2.06434	2.54126	1.95486	2.03854	2.28829	2.22689	2.60122	3.10708	2.09865	1.97036	1.88115	1.37983	1.9598	1.80025	2.40386	1.65422	2.09057	1.7659	2.54004	1.80365	1.43598	2.04178	1.97597	1.8457	2.4016	1.67698	1.92777	2.50124
SCOC	4.34651	3.54811	4.35307	3.9695	4.12445	4.40017	5.39283	4.07911	5.26937	4.63316	5.07998	4.98804	5.69107	5.57392	5.517	5.15152	5.47843	5.87464	5.4741	5.3933	5.52412	5.52377	5.38272	5.32703	4.61611	5.71799	5.61885	5.65787	5.17862	5.49037	5.67346	5.64395	5.39202	5.78996	5.43662	5.63689	4.1913	5.78934	5.52938	5.48951	5.29675	5.45014	5.23251	5.30749	5.01563	6.13005	5.8161	5.35339	5.57936
UBA7	2.77794	3.40796	2.5897	2.73359	3.84513	2.85243	1.70851	2.85457	2.00356	2.96984	3.09896	2.83872	1.64449	2.03904	1.732	1.77049	2.27188	2.23572	2.01187	2.09304	2.00422	2.03744	2.45912	2.68659	2.76385	2.48188	1.78285	2.58629	3.31113	1.49195	1.13663	1.26076	0.69933	1.82294	1.52467	2.31587	1.87729	1.96176	2.248	2.72589	2.40526	1.64135	1.99891	2.08522	2.55495	2.45604	2.144	1.68778	2.57457
TUBB4B	2.14759	2.52756	2.0539	1.90245	1.31836	2.55309	0.630536	0.742062	1.58393	0.0572243	0.312868	1.2213	0.558909	1.74091	1.62173	1.07005	0.496314	1.59446	1.04514	1.66738	1.1149	0.528015	1.43259	1.12359	0.865736	1.14517	0.733508	1.03822	1.19909	1.37501	1.81008	1.72882	1.70019	1.70554	1.62544	0.65375	1.01315	1.17525	0.71924	1.11296	1.39086	1.90833	1.46049	1.70434	1.38036	0.774363	0.595043	1.67448	0.660567
N/A	7.53176	6.77891	6.93484	6.99778	6.70621	7.47524	8.59892	8.42647	7.49952	7.48641	8.03975	8.27731	8.33288	7.92583	7.94871	8.1133	7.96429	8.20296	7.75882	7.97631	7.6852	8.23751	7.88764	8.23291	8.60317	8.2767	8.52014	8.28948	8.68474	7.83413	7.73973	7.59661	8.15811	8.52308	8.64426	8.92287	8.56495	8.14821	8.34423	8.7601	8.9328	7.9543	7.70158	8.69805	8.19583	8.66723	8.35	7.60667	8.23137
CASP3	2.77967	3.86088	3.75738	4.11427	4.08864	4.51361	2.91924	2.51018	3.46366	3.38134	2.90454	3.36089	2.40125	2.51187	1.85924	2.80991	3.18028	2.39053	2.5255	2.71756	3.63474	2.53001	2.52778	2.57812	2.07352	2.88027	2.89102	2.8805	3.17767	2.54778	3.20504	3.13582	3.36641	3.38389	2.92224	3.14764	2.94305	2.92403	3.04053	2.84091	2.38236	2.44858	2.82331	3.12591	2.76957	3.05368	2.80336	3.08848	3.12731
NDUFAF6	3.94539	2.68976	3.1493	3.17817	3.24727	3.16634	3.31239	3.79497	3.46366	2.98714	3.16077	3.99496	4.08555	4.0248	4.07402	3.94854	3.93206	3.9825	4.18542	4.51618	3.61816	3.78889	3.61006	5.13822	4.13896	3.7712	4.16065	4.44999	3.68802	4.49872	4.26085	4.40035	4.39973	4.18293	4.39929	3.62137	4.2951	3.60893	4.7947	4.09685	4.49976	3.95623	3.96679	4.58591	4.15136	4.3862	4.67952	4.54454	4.05814
UBR3	8.56653	7.11158	7.11804	7.37432	7.29503	7.63157	9.20234	8.21842	9.25242	7.75239	7.71464	8.56826	8.70962	8.41425	8.87939	8.32389	7.52544	8.44368	8.65301	8.44189	7.82302	8.81758	7.9981	8.07026	8.62525	8.55708	8.6717	8.76705	8.276	9.3349	9.18291	9.074	9.62194	8.51163	8.87681	8.98321	8.73785	9.11702	8.38898	8.32646	8.92367	9.08426	8.77618	8.17854	8.30957	8.41727	8.43844	9.00649	8.35274
MZT1	1.34834	1.16124	1.54346	0.779924	0.818637	0.915672	1.18806	0.738256	1.2167	0.316965	-0.0553208	0.32184	0.760797	1.07693	1.07074	0.82837	0.728584	0.577905	0.802207	0.913583	1.13773	1.18299	0.982896	1.26765	1.22897	1.0182	1.0625	0.95911	1.02864	0.925589	1.12582	1.45175	1.30676	1.14464	1.22375	1.2318	0.985043	0.461551	0.954666	0.627913	0.746319	0.246943	0.892919	1.49054	0.986876	1.30366	0.656515	1.2625	0.424168
DAAM2	4.53135	4.94303	4.53494	4.81722	4.80664	4.44686	4.21375	4.4379	4.03414	5.30796	5.30378	4.25656	4.61001	4.57988	4.48812	4.67966	5.22784	4.14563	5.01774	4.59803	4.85925	4.172	4.87272	4.51698	4.42973	4.36025	4.16903	4.49501	4.40509	4.29241	3.81109	4.09052	3.7514	3.96275	4.02589	4.49812	4.36333	4.31837	4.55362	4.48492	4.23056	4.48854	4.3187	4.26634	4.53986	4.37405	4.0522	4.48152	4.64144
TRIM47	2.88389	3.58339	3.01929	2.78437	2.82953	2.4415	2.62458	3.00469	2.18904	3.58048	4.15508	3.56048	3.31237	3.4616	2.88184	2.89409	4.22759	3.13171	3.49635	2.90766	3.52635	1.72514	3.64794	3.25742	3.29344	2.97075	2.85318	3.01275	3.57053	2.41303	2.64735	2.29975	2.17953	3.246	3.13905	3.28376	3.04866	2.88704	3.07849	4.05844	3.12932	2.3975	3.76453	3.35448	3.66265	4.07305	3.35378	3.53099	3.78429
ATP5PF	6.64033	4.71727	6.20488	5.86042	6.00971	6.54311	6.41389	7.1472	5.8786	5.27193	6.2112	6.74107	6.5383	7.08491	4.63421	6.52712	6.6697	7.55043	7.19496	6.28634	6.68055	6.60204	6.57139	8.2985	6.5308	7.11084	7.16064	7.47471	6.83864	4.95558	7.19951	6.97919	6.92466	6.58208	7.31901	6.92867	7.40606	6.43018	7.02907	7.12867	7.54116	6.69749	6.88133	7.44854	6.61352	7.14988	7.58676	7.27566	6.15129
N/A	3.58007	3.78208	3.43078	3.7092	4.83584	3.97734	4.38341	3.53781	3.92694	5.07185	4.6891	4.02228	3.96182	3.65893	4.16897	3.57144	3.93574	2.92913	3.99613	3.80621	4.93731	3.86973	3.98536	2.89544	2.64981	3.35364	3.33036	3.47696	3.92074	3.78064	3.54955	3.51295	2.64731	2.53435	3.52528	4.24378	3.0373	3.93917	3.39165	4.15261	3.2022	2.934	3.9265	2.91278	2.91801	3.33024	3.04293	3.55499	4.35894
GPR37	0.0765305	-0.342993	0.256582	-2.10049	-0.856523	-0.414973	-0.79283	0.625045	0.122368	3.21313	5.03524	-0.0815158	0.217655	-0.0534617	1.9476	2.97363	3.81705	0.421786	-0.402151	1.94863	-0.0438787	2.97215	2.19395	-1.5561	-0.917871	2.31617	-0.170989	-4.08528	1.36071	-2.42491	-1.32588	-2.45514	-3.37506	0.622218	-0.908703	-1.53758	-2.62377	-2.15736	-2.45133	-0.629885	-2.14121	-1.58956	-2.04568	1.14437	1.03497	1.46161	-0.772328	-1.45996	0.0208119
FGF7	-0.526134	3.49557	1.10458	2.87053	3.65892	1.95849	0.98161	-0.597347	-0.694768	3.77223	2.47587	-0.280825	0.132766	-0.404934	-1.90326	0.43758	-0.323255	-1.53757	0.28374	-0.929691	0.748316	-1.84255	-2.037	-2.1125	-3.72523	-1.69075	-1.47355	-2.50032	-1.29329	-1.0464	-1.02103	-3.1921	-3.37506	-3.57418	-4.60914	-1.09012	-1.77577	-1.26427	-2.45133	-0.629885	-1.65578	-4.39691	-2.40825	-1.93092	-2.08841	-1.91476	-1.66541	-2.19693	-0.845922
N/A	5.79379	3.36197	4.00361	3.85158	4.00786	4.2905	4.71246	5.97106	6.17442	4.0862	3.33196	5.62696	5.21637	5.02826	5.31591	6.43908	6.90298	5.5321	5.98792	5.02587	4.83099	5.27936	5.90225	4.99418	6.03799	4.94531	5.00002	5.39247	4.94004	5.09079	5.13259	4.83211	5.01582	5.10413	5.58684	4.54795	5.60793	5.79268	5.42027	3.77433	5.32314	4.8391	4.68375	4.91098	4.62975	4.61722	4.9345	5.27249	4.26874
HEXIM2	3.2228	2.02529	2.90735	2.59489	1.68913	2.53499	3.54796	3.49818	3.2836	2.60178	2.94027	3.40308	3.36914	2.99918	3.45429	3.14048	2.95944	3.60084	3.59392	3.93413	2.74323	3.60276	3.32055	3.79863	3.8421	3.2918	3.34407	3.24563	3.2667	3.69196	3.59509	3.72676	3.62118	3.42957	3.63403	3.22699	3.77198	3.30675	3.77749	3.4868	4.00854	3.81741	3.33514	2.95521	3.60009	2.77281	3.4756	4.01036	3.21127
KPNA3	6.98781	5.89366	5.26078	5.66949	5.58856	5.66152	6.86726	6.48759	7.13782	5.39157	4.87137	6.35929	6.80133	6.43014	6.90087	6.31587	5.01703	6.505	6.86911	6.75804	6.15172	6.80079	6.19235	6.58447	6.47322	6.46484	6.86303	6.57203	6.03234	7.13619	7.21533	7.04351	7.4	6.67493	6.62986	6.69167	6.82703	7.08343	6.40852	5.95964	6.51772	6.92332	6.53719	6.12823	6.20686	6.62886	6.65458	7.08873	6.4934
PTGR2	6.22727	4.94392	5.2145	5.04648	4.99422	5.32445	6.49014	6.53439	6.56172	5.83903	6.68417	5.95935	6.01096	6.5814	7.00834	6.83028	6.7182	7.17629	6.47463	6.51666	6.09891	6.96986	6.69959	6.57873	6.63927	6.71046	6.73623	6.44317	6.71958	6.57227	6.56501	6.38217	6.74085	7.02108	6.73903	6.5657	6.56556	6.75168	6.3228	7.00611	6.33209	6.36713	6.29664	6.93282	6.66504	6.97515	6.90823	6.42716	6.6188
PGBD5	-0.637165	-2.05081	-0.842954	-1.16761	-2.11028	-1.3719	-0.953295	0.502189	-1.38665	-1.57285	-3.82791	0.32184	-1.21119	-0.404934	-0.803725	-0.806346	-1.59334	-1.00706	-0.533396	-0.493592	-0.646543	-1.19047	-2.037	-0.317316	-0.265794	0.163397	-1.29298	-0.178393	-0.0953533	0.20736	-0.12794	0.0809148	-0.712096	-0.766824	0.88271	-0.353159	0.411857	0.24474	0.180942	-1.69402	-0.215206	-0.490022	0.210659	-0.831384	0.530498	-0.757223	-1.01334	-0.322458	-1.02649
NEDD4	5.13578	3.27352	3.50956	3.68563	3.45841	3.9648	5.17235	4.46772	5.66195	3.13735	3.24891	4.9024	5.15849	4.61514	4.6	3.83751	3.07074	4.23208	4.50683	4.37301	4.08842	4.94815	4.01466	4.58222	4.13068	3.68295	4.10136	4.35351	4.02226	5.26019	5.4988	5.32491	5.67751	4.56367	4.58807	5.02951	4.68184	5.28677	4.28474	3.60478	4.71429	5.62961	5.4435	2.71294	3.83555	4.17433	4.46092	5.42838	4.03528
FNIP2	4.7232	4.13901	4.01218	4.2777	3.87052	3.95637	4.58312	4.78677	4.7879	4.67396	4.3993	4.45414	4.81799	5.23593	4.99156	4.54378	4.48284	4.84517	4.81407	4.77564	4.69265	5.12324	4.68334	5.18752	5.15027	5.16819	5.19226	5.38436	5.17479	5.24043	4.93206	5.29841	5.40302	6.1846	5.15739	5.35723	4.83402	5.69617	4.876	6.46448	5.19329	5.49639	5.69204	5.78627	5.38616	5.52627	5.69841	4.9607	5.37609
PNPT1	3.97872	3.01671	3.05843	3.31966	3.74579	3.95637	4.87363	4.79661	4.7879	4.16464	4.36027	4.18587	4.9847	4.89064	4.85353	4.77069	4.26024	5.0755	4.8768	4.69537	4.49793	5.20963	4.68334	4.79369	4.55555	4.93186	4.79323	4.68621	4.1872	4.96225	4.73513	4.63444	5.22361	4.96627	4.8234	4.89932	5.10279	4.88547	4.91149	5.04008	4.80599	4.81498	4.79702	4.82968	4.42841	5.02051	4.98871	4.87989	4.72304
ANKRD1	8.09551	10.9793	10.2556	10.2089	10.1117	11.1005	11.2697	9.04539	10.3692	7.33315	8.25988	9.74396	8.35443	9.32269	8.14445	8.56537	8.04765	9.76627	8.54304	9.56904	9.24451	9.4801	8.50248	9.26978	8.47148	7.73567	8.82497	10.0698	9.8417	9.49582	10.7899	10.299	9.98693	9.1855	9.41626	10.3495	9.46919	10.1657	10.3452	7.9523	10.891	9.87972	10.5901	9.39141	9.41406	7.79246	10.518	10.9865	8.22317
SETD6	1.14457	1.04004	1.80479	0.912236	1.20898	1.80967	0.942464	1.24223	2.15113	0.671319	0.753039	1.0749	1.51999	1.87007	2.22083	1.17108	0.304238	1.3246	1.63072	1.55361	1.2772	1.8092	1.49129	1.74899	1.91401	1.46878	1.53436	2.14084	1.3219	2.38038	2.57398	2.38945	2.63557	1.83022	2.07062	1.55819	1.64557	1.51878	1.41855	0.542547	1.38737	2.21396	2.09091	0.736162	1.34302	1.03297	1.38919	2.7357	1.15789
BLVRA	1.44554	3.14669	2.6958	2.33356	2.40146	3.4312	1.84555	2.42633	2.62496	1.30916	1.70669	1.89005	1.44733	1.21929	1.37387	1.54296	2.11309	2.22419	2.14317	0.0938771	2.27255	1.88054	0.461531	1.15812	2.21854	1.23496	1.39592	1.58714	1.96903	1.42148	1.13293	1.64651	1.66554	1.16315	0.936826	0.79844	2.45587	2.06474	-0.0739247	1.68903	1.68417	1.14782	1.18664	2.14363	1.24501	0.749719	2.18858	2.13411	0.376956
ARHGAP42	0.0765305	0.581456	0.76923	1.12657	1.5202	0.268553	0.316794	1.0327	-0.443229	2.14058	1.97083	0.390553	0.445924	0.886832	0.781237	1.21251	1.03344	0.336897	1.14038	-0.262267	1.6966	1.02252	0.625962	0.369897	-0.355992	0.390168	0.550295	0.307033	1.21916	0.111145	0.517395	0.0809148	-0.205136	0.12626	0.0347135	0.675411	0.411857	1.51102	0.0847268	0.204105	-0.215206	-0.00459558	0.974219	-0.345957	-0.140879	0.82774	-1.01334	0.563885	0.352018
UNC5B	3.34469	2.92188	2.56304	3.37965	2.84392	2.85805	2.78579	2.70382	2.6064	3.31982	3.09095	3.18829	3.12729	3.36279	2.96886	3.09038	3.63434	2.41144	3.65549	2.87159	3.50846	2.48965	2.98783	2.79722	2.87469	2.28829	2.36775	3.3156	2.53213	2.83059	2.56965	2.23416	2.73346	2.87978	2.70374	2.69647	2.50552	2.64262	3.15156	3.72614	2.93775	2.783	3.70027	2.72933	3.46618	3.3419	2.92811	2.84747	3.30024
SLC29A3	1.37719	2.18696	1.98777	2.0767	1.99018	1.77904	1.29909	0.367887	0.745805	1.57809	1.30137	1.33933	0.971015	0.759453	0.781237	1.13555	1.43813	0.577905	1.09665	0.913583	1.58725	1.13146	0.982896	0.765825	0.667092	0.875595	0.685647	1.34098	1.73819	0.111145	0.736404	0.352217	-0.00582701	0.267123	0.88271	0.933723	0.411857	0.649996	0.954666	0.679443	1.20929	0.647481	1.52586	0.619278	1.21276	0.651583	1.01909	0.782895	0.899506
DCN	8.60648	8.50576	8.53921	8.97419	9.39809	8.47109	8.74643	9.1434	9.14811	10.4971	9.75772	9.29653	8.86778	8.57422	9.14415	8.5802	8.7097	7.65964	9.25676	8.99224	9.94373	8.89373	9.57868	8.31272	8.21814	8.71937	8.61347	8.32914	9.17209	9.1217	8.58463	8.86374	7.52102	7.34593	7.69092	9.33649	8.4004	9.41987	8.38709	9.31295	8.13049	8.5292	9.16668	7.36074	7.93455	7.86167	7.33981	9.0768	9.67435
N/A	0.741346	1.426	1.94065	0.221433	1.28731	-0.0331026	-1.34032	-0.741737	-0.999622	0.222328	-0.127471	-1.57628	-0.388066	-1.35602	-0.318299	0.0750096	-0.925919	-2.38557	-0.170826	-0.0629579	0.153158	-2.32797	-1.30004	0.694859	-0.786626	-0.181738	-0.25116	-0.625852	0.501887	-1.2874	-1.95391	-0.529139	-1.25958	-0.301161	-1.14971	-0.242127	-2.62377	-0.716786	-0.525327	-0.629885	-1.65578	-0.148985	-0.460718	-1.56835	-0.251911	-0.570809	-1.01334	-2.19693	-0.0754034
MARCKS	1.9951	3.23951	2.47485	2.48992	2.94082	2.59048	1.43498	1.35019	0.745805	2.90574	2.23818	2.10384	2.0996	1.8139	1.76512	1.28558	1.13937	0.964928	1.99315	1.42579	1.6098	0.104984	1.61325	1.29989	0.798336	0.798633	0.994597	1.93708	2.05387	1.27553	1.66347	1.45175	0.654687	0.771596	0.88271	1.19281	1.32109	1.37514	1.49353	1.41641	0.894418	0.357974	1.67921	1.04309	0.389635	0.759836	-0.0804503	1.47864	1.47601
OSTN	3.88137	-0.913308	2.60141	-0.0680733	-0.318866	1.61745	1.90176	3.94403	2.52025	4.51336	6.88662	-0.51215	-1.7417	2.44444	5.76613	6.11252	7.07262	4.18429	2.04007	5.07428	4.61119	4.95187	5.8036	3.30188	3.07783	4.01182	3.70437	1.34098	4.22842	0.925589	0.141246	1.93718	1.51571	4.04298	2.87467	1.47872	-0.553377	2.31141	0.0847268	2.43901	-0.215206	-1.58956	-0.460718	5.85512	3.8954	4.76742	2.49302	-0.508871	4.20872
KSR1	5.57463	5.24136	5.68016	4.99178	4.89923	5.0194	5.04803	4.64151	5.97429	4.41249	4.19261	5.37049	5.12317	4.8338	5.36486	4.54378	4.64899	5.45111	5.21256	5.21046	4.4949	4.92941	5.71119	5.44615	5.73079	5.18718	4.94261	5.39652	4.81769	6.13198	6.10482	6.24183	5.94612	5.6777	5.95405	5.15907	5.7608	5.77422	5.32346	4.89776	5.55785	5.93064	5.60058	4.97769	5.60706	5.91178	5.90118	6.05469	5.71497
PLEKHA6	1.73021	2.68254	1.20767	2.06213	2.18363	1.33505	1.5291	2.35906	1.54227	2.91333	2.772	1.73247	1.2782	1.95625	1.17203	1.74014	2.39066	1.59628	1.94465	2.1224	2.30593	2.14451	2.12399	1.54823	1.43128	1.57459	1.53842	1.93708	1.21916	1.59301	1.06239	1.10558	0.654687	1.31659	0.676259	1.44593	1.32109	1.33907	0.653011	1.44647	2.04466	1.15768	1.86121	1.52851	0.937123	1.58447	1.25515	1.47864	2.26629
USP6NL	0.446899	1.2807	0.177511	0.979232	1.2661	1.25488	0.687163	0.682761	0.33918	1.45863	0.315048	0.24969	0.816292	0.518445	0.147365	1.38867	1.03344	-0.800607	1.00502	0.192299	1.10636	0.394491	0.625962	0.139891	0.116077	1.32305	0.452447	-0.178393	0.347165	-0.10298	0.0129221	-0.13321	-0.567706	-0.515286	-0.702252	0.835875	0.0986994	1.22511	-0.129398	0.518978	0.060428	0.246943	0.892919	-0.650812	0.718943	0.613615	0.28212	0.361068	0.847975
CNBD2	0.210832	-1.09972	-0.927842	-0.91607	-0.681437	-1.21144	0.513831	-0.466103	-0.132889	0.121045	0.926977	-0.0815158	-1.7417	-1.35602	-1.01018	0.303279	0.659043	-0.800607	-1.46628	-0.262267	-0.757574	0.304293	-0.563072	0.275775	-0.452207	0.491451	0.174146	-1.27793	-0.251473	-2.42491	-2.60599	-0.689603	-0.712096	-0.301161	-0.908703	0.0473793	0.00850157	-0.441151	-0.380937	0.574473	-0.215206	-1.58956	-0.967678	0.471179	0.718943	0.407164	0.0507943	-1.27939	-0.289528
YWHAH	4.53116	6.60144	6.79263	6.44394	6.3053	6.43507	4.00637	3.94991	4.62544	4.38271	4.48648	4.06495	4.06851	4.52662	4.33104	4.22881	4.40533	4.07714	3.96607	4.12495	4.34172	3.69439	4.37239	4.53898	4.55248	5.31358	4.78321	4.75077	5.36905	4.07653	4.16597	4.06648	3.47877	4.39353	4.53806	4.63052	4.13911	4.28558	4.37903	4.93534	4.00854	3.66378	4.71069	5.07069	5.25525	5.31775	4.64358	3.99728	4.67948
SLC2A12	2.71333	-0.342993	0.136288	0.506163	-0.0293598	0.69038	2.03606	2.39404	2.53497	1.8235	1.90001	1.5642	3.13822	2.40242	2.1842	2.65309	2.3471	3.06729	2.60567	2.34917	2.19103	2.31588	2.4297	2.12647	1.9472	1.97513	2.48374	2.28976	1.60793	1.96741	2.34821	2.1418	2.09526	2.53435	2.15904	1.9455	2.15234	1.80347	2.04692	2.08496	1.31823	2.47345	2.21902	2.18059	2.24378	2.55972	2.42205	2.06778	2.22649
SLC25A25	4.99394	2.0702	2.76586	2.42307	2.12592	2.34153	4.04935	4.80962	5.61075	2.93587	3.10676	4.08063	5.12592	4.91575	5.33514	4.71887	4.06906	5.01872	5.56514	4.69193	4.85005	4.85591	4.33029	5.19718	5.04406	4.50514	4.95383	5.067	4.01371	5.3991	6.08101	6.42076	6.29795	5.98233	5.79493	4.85317	5.28433	5.61931	4.49119	4.13427	5.44225	5.77426	5.06168	5.13363	4.83385	3.89061	5.38366	5.69452	4.27363
IRS1	5.95798	4.79133	5.02424	4.71503	4.45255	4.99699	5.54702	5.88915	5.29338	5.87058	7.06463	5.29408	5.76345	6.57747	6.98765	6.88714	7.04775	5.81312	5.76341	6.5664	6.3413	5.93224	6.8568	5.60619	6.03466	6.46173	5.73655	5.95226	6.33306	6.01388	5.71142	5.91903	5.94912	6.1372	5.7517	6.0964	5.24042	5.75382	5.23937	6.19583	4.96103	5.7285	5.90528	5.88103	6.23287	6.19497	5.46534	5.72524	5.89078
CYGB	1.12837	2.42168	2.04457	2.42307	2.26074	1.33505	1.02533	1.35019	0.694275	2.43244	2.41368	1.88315	1.35516	1.74831	0.418667	1.60394	2.39066	1.02042	1.61345	1.13259	2.04978	0.776362	1.97298	1.29989	0.181665	0.912589	0.923338	1.044	1.7588	-0.354519	-0.368949	0.649199	-0.87256	0.723501	0.145745	1.44593	0.183588	0.392839	0.436199	1.5608	0.180722	0.126649	1.88243	0.753579	1.57997	1.27961	1.19966	0.972998	1.3704
CS	8.57463	7.26272	7.62265	7.48254	7.41868	7.81268	8.80784	8.58435	8.60387	7.59861	7.51435	8.37391	9.35105	8.83175	8.83352	8.7463	7.9302	8.99674	8.64876	8.75797	8.24275	8.94296	8.50197	8.94652	9.17367	8.89967	8.95954	8.98116	8.64765	8.8317	8.79463	8.70489	8.9775	9.05499	9.09745	9.07716	9.1703	9.11331	9.19641	8.73753	9.02867	8.99831	8.84154	8.76992	8.9231	8.85243	8.99413	8.6352	8.86096
TPM3	7.09609	6.7928	7.54602	8.05198	6.63546	6.44836	6.94025	8.28134	7.1772	8.37342	8.9384	6.27556	6.22074	7.59899	7.84355	8.67952	9.42201	8.41923	6.78627	7.37219	7.04969	8.12006	8.70022	8.35845	7.92664	8.44268	8.87366	7.47028	8.43995	7.27059	7.42574	7.26305	6.6574	8.93751	9.35908	7.79145	8.20135	7.67415	6.94119	8.70061	6.84768	7.13527	7.19595	9.12284	9.05843	9.10614	8.34213	6.47343	8.65058
CRABP2	1.28883	4.08532	4.60046	4.43018	3.50443	5.55535	-0.28587	-0.0354683	0.198317	2.83554	2.62605	1.5642	0.580225	0.886832	-0.318299	1.65997	1.00569	-0.620034	-0.402151	-0.0629579	1.34004	-0.126341	0.150624	1.68878	1.13276	2.54545	1.56207	1.20012	3.20796	-1.2874	-0.203889	-0.529139	-1.7901	-1.25225	0.435251	2.42084	-0.0877137	0.24474	1.53053	1.69204	0.180722	-1.22699	1.29219	2.64543	3.32823	2.72909	-0.0804503	1.203	1.17514
TRDMT1	1.28883	-0.176343	0.177511	0.112499	0.56432	0.213058	1.87811	0.843225	1.73309	1.83953	1.30137	0.456141	1.85656	1.18003	1.07074	2.08528	1.51887	1.8003	1.48368	0.710766	1.56435	1.41619	1.42243	1.26765	0.918631	1.68562	1.58534	1.4693	1.41366	1.23044	1.32812	1.69867	0.712402	1.06968	1.2735	1.92185	1.16283	1.33907	1.37649	1.78907	1.02872	1.09494	1.55258	1.41147	1.47927	2.32143	1.5496	1.42756	1.3334
PJA1	2.5955	2.08122	2.53952	2.63483	2.63636	1.90695	1.18806	0.987615	2.03186	2.27632	1.84452	1.50345	1.46341	0.40951	1.43913	1.38867	1.11361	1.17515	1.22403	0.913583	1.79824	1.32738	1.09685	1.11292	1.06485	1.29531	1.02895	1.93708	1.89537	1.27553	1.48148	1.28902	1.01726	0.395447	1.06328	1.02535	0.936948	1.26411	1.24911	0.679443	0.822268	1.02935	1.38431	0.68799	0.937123	1.15298	0.481429	1.37461	0.424168
TREM2	1.25814	2.43031	3.67342	3.43725	3.66704	3.06811	0.513831	-0.345808	-1.62765	2.19143	2.28061	0.797178	-1.21119	-1.17545	-0.803725	-0.410417	0.858352	-2.38557	-1.46628	-0.929691	0.213279	-2.32797	0.407782	0.97995	-0.180905	0.674898	0.923338	-0.625852	2.45845	-1.57691	-3.82838	1.2453	-1.7901	-0.766824	-2.28721	0.617695	-3.36073	-0.572396	0.899171	-0.024164	-4.46313	-2.81195	1.38431	-2.41635	0.885593	-0.485921	-0.22484	-1.66641	0.0208119
POLR3H	3.23073	4.15213	4.25056	3.96559	3.66299	4.39082	2.42685	2.37666	2.52025	2.41115	2.83979	3.21695	1.95874	2.6136	1.8893	2.70728	2.76628	2.39053	1.94465	2.80939	2.84174	2.17028	2.44412	3.1859	2.7931	2.34352	2.24161	2.83358	2.94567	1.96741	2.02129	2.34187	2.19985	2.44819	1.5406	2.54988	2.55415	1.47823	2.74245	1.96549	2.71678	1.75283	2.23561	2.4216	2.83894	2.42372	3.01105	2.38134	2.4675
CILP	7.38986	5.26328	6.42998	6.58314	6.15975	6.2926	5.97535	6.51863	5.98773	6.92441	7.82956	6.92827	6.296	6.59545	5.15821	7.41969	6.92537	5.18884	6.46821	6.2963	7.82844	5.30575	6.06861	6.56678	6.71114	5.7271	6.5763	6.3294	7.72106	4.16904	4.06442	4.6088	3.90726	5.34766	4.76372	6.69516	4.93848	5.72964	5.37776	6.30137	4.92703	4.42007	6.53552	5.37937	6.4301	5.55535	4.85591	5.128	5.63172
IKZF2	0.985765	-1.56538	-0.244316	-0.0053375	-0.766325	-0.330084	0.573952	0.219789	1.62716	-1.01646	-2.60552	0.390553	1.1969	0.518445	0.904094	0.43758	-2.22137	0.847092	1.05157	0.537435	0.827388	1.13146	0.520992	0.175081	0.047364	-0.346798	0.550295	1.20012	-1.13283	1.36169	1.48148	1.20021	1.86016	0.906947	0.52014	-0.0428185	0.546158	1.51102	0.180942	-1.69402	0.291754	1.43598	0.667037	-1.27884	-3.3108	-0.257652	-0.0804503	1.57566	-0.178497
ADGRG2	-0.326825	-0.6723	1.1467	-0.0680733	0.211648	0.373523	0.0036363	0.502189	-0.563523	2.16623	1.45749	0.390553	-1.4522	-0.218521	0.498837	1.45352	0.509018	-0.800607	0.688996	0.192299	2.91598	-0.0060469	0.078474	-0.367069	-0.265794	0.281234	0.234267	-0.384844	2.2703	0.297558	0.141246	-0.529139	-1.05313	-0.404254	-0.702252	1.34284	-1.24526	0.52714	-1.07281	0.868921	-1.29321	-1.58956	-0.0863227	-0.650812	0.776658	-0.000493683	-0.772328	0.361068	1.08898
DSE	2.53276	2.52208	2.79925	2.9036	3.49078	2.68529	2.39387	2.74505	2.75212	4.16146	3.75955	2.68539	2.63527	2.62583	2.46929	2.38035	2.2792	1.31487	2.49214	2.33157	3.25321	2.31588	3.14622	2.27172	1.76663	2.37036	2.22689	2.78508	2.85286	2.43307	2.26614	2.25636	0.767897	1.2838	1.65764	2.95135	2.17325	2.72877	2.02116	2.68576	1.76568	1.97813	2.75594	2.00319	1.61203	1.88464	1.25515	2.55796	3.24154
DSG2	1.37719	0.309084	-0.480383	1.35894	-0.384455	0.517913	0.385507	-0.0354683	0.58534	-0.615921	1.32859	-1.12882	1.11074	0.291674	1.55617	1.65997	2.3471	1.26978	0.746712	0.815736	0.213279	0.84195	0.520992	1.56159	1.13276	1.88493	1.71759	1.044	1.58503	0.867873	-0.0557906	-0.384749	-1.7901	1.18071	0.0347135	0.885628	1.07667	0.868177	0.0847268	2.43901	0.822268	-0.00459558	1.05118	2.27295	1.8457	2.52945	0.884784	-0.0814499	1.91211
QPCT	1.28883	1.35518	2.38971	1.61998	1.34915	1.4595	1.43498	1.72458	0.843652	2.78677	2.62605	1.44002	1.95874	0.803174	1.47921	0.15518	0.794927	0.421786	1.9691	1.72431	2.34676	0.304293	1.50732	1.26765	0.993593	1.08454	1.12735	0.868912	1.30574	1.40291	-0.555362	1.37268	0.53183	-0.0298588	0.748409	1.77117	1.35809	1.54308	1.20403	1.44647	0.58126	0.960639	1.29219	0.016613	0.0584294	1.23029	0.571626	0.936929	1.57441
DYRK3	-0.326825	0.728798	0.470707	0.779924	-0.19601	1.01637	-0.517196	-0.345808	-0.443229	0.878844	0.368487	-0.51215	-0.519311	-0.133632	0.0442715	-0.00987927	0.548012	-3.12253	-0.281857	-0.0629579	0.481212	-0.401976	0.219337	-0.0914344	-0.666332	0.390168	-0.170989	-1.76336	0.347165	-0.839946	-1.50645	-0.13321	-1.05313	-0.63558	-0.908703	-0.353159	-1.24526	-1.26427	-0.525327	1.2895	-1.65578	-1.22699	0.0697965	0.215922	1.25398	0.613615	-1.30284	-0.322458	0.276069
PCYT1B	-0.526134	-0.913308	-0.0895935	0.272964	-0.0827991	-0.0331026	-0.517196	-0.597347	-0.0426909	0.222328	0.517865	-1.33527	-0.824165	-0.218521	-0.318299	0.968094	0.762137	-1.53757	0.118681	-1.11026	0.865356	-0.257586	0.00252514	-0.269222	-1.85076	-0.998874	-0.856881	-2.50032	-0.0953533	-0.839946	0.0129221	-0.870176	-1.25958	-0.515286	-0.908703	-0.473453	-0.697767	0.24474	-0.380937	-0.295466	-0.215206	-0.696473	0.617284	-1.27884	0.0584294	-0.661007	-2.15084	0.361068	-0.0754034
FAT3	-0.888704	-2.05081	-1.88477	-0.202374	-0.0827991	-0.414973	-3.4558	-0.0354683	-0.132889	1.35091	0.259553	-0.787785	-0.519311	-0.133632	-1.90326	0.303279	-1.15724	-1.53757	0.20357	-1.55772	-0.877869	-1.84255	-0.348947	-0.842407	-1.85076	-0.261909	-0.856881	-0.915359	-0.736899	-2.42491	-1.16542	-1.60714	-2.15267	-1.69971	-1.80179	-1.09012	-1.48626	-0.716786	-0.866364	-0.509591	-1.65578	-4.39691	0.617284	-0.650812	0.389635	-0.661007	-1.66541	0.187737	-1.47395
CHRNB1	5.9942	6.05597	6.92239	6.73728	6.10703	6.85833	5.40529	4.60839	5.28251	4.70272	5.02488	5.26921	5.1149	4.38274	5.10797	4.91871	5.08324	5.28827	4.50265	5.3104	4.89663	4.95187	5.27991	4.80637	4.97868	5.04031	5.03001	4.97271	5.34291	4.76689	4.20321	4.42995	4.63056	4.88935	4.88071	4.61953	4.59152	4.323	4.7246	4.89776	4.21282	4.70375	3.9316	5.02825	4.84738	4.90148	5.11032	4.05311	4.82317
USP28	6.16451	7.73829	7.45965	7.42503	7.6383	7.74444	6.28736	5.80394	6.88625	5.3834	5.50971	6.3689	5.9794	6.02075	6.29571	5.67109	5.38999	5.77329	5.62215	5.93194	5.79025	5.86284	5.81197	6.39273	6.56901	6.50325	6.47326	6.59683	6.79884	7.06173	7.24375	6.70019	6.99381	6.54606	7.00878	6.53485	6.66579	6.78138	6.79423	6.3359	6.93401	6.51672	6.5857	7.10211	6.50884	6.34008	6.33217	6.72425	6.36411
COX6A2	7.39155	6.12788	6.87227	5.71232	5.36444	6.44787	7.48204	8.67263	5.7568	6.4608	8.0669	7.97771	8.59303	8.97488	8.9265	7.39302	8.34209	8.92275	8.77999	8.72089	7.45774	7.00214	8.58529	8.60961	8.58197	7.45792	7.48925	8.15771	8.02878	7.82205	8.05359	8.32338	8.05124	8.95188	8.66418	8.00937	8.86543	7.40594	8.67421	8.40669	8.57692	8.57199	8.04948	8.92386	7.99341	8.52201	8.63867	7.99503	8.28662
SOD3	4.08311	5.13967	4.8327	5.0557	4.84302	4.41868	4.13666	3.98475	3.30093	4.91428	5.75392	3.85607	2.84992	4.18623	4.18117	4.42753	5.79746	3.18125	4.15909	3.98566	4.83099	2.06434	4.42788	3.40922	3.20945	3.58895	3.72547	4.22306	4.46943	3.71669	3.20504	2.83026	2.76108	3.22024	3.68088	4.24378	3.32577	3.91487	2.75813	4.44461	3.28506	2.783	4.41557	3.35448	3.66265	3.88663	2.6871	3.61899	4.54032
NAV1	3.8964	5.35801	5.09318	5.1483	5.30757	5.25745	3.91053	4.29805	3.93805	4.96265	4.56869	3.76842	4.11351	4.38274	4.20526	3.96532	4.24845	3.21732	4.27641	3.76748	4.66331	3.76372	4.34958	3.76149	3.27101	3.94643	3.97931	4.41854	4.29344	3.85679	3.71336	4.07156	2.97661	3.866	3.51498	4.42715	3.75127	4.29973	4.0691	4.60977	3.46168	3.85575	4.68978	3.89472	4.44185	4.44954	3.77041	3.84016	4.5281
N/A	1.53916	3.10029	2.79264	2.75749	2.27143	2.6121	0.0885252	0.139618	1.25276	0.878844	1.12629	0.986656	-0.824165	0.40951	0.24358	0.560436	0.296473	-0.800607	0.20357	0.112129	0.153158	0.84195	0.982896	0.876857	1.0992	0.875595	0.641925	1.52943	1.30574	0.20736	-0.555362	0.267328	0.16926	0.513284	0.52014	1.71723	0.411857	0.320689	0.436199	0.272818	0.180722	-0.00459558	0.974219	0.391009	1.57997	0.493321	0.812635	-0.0814499	0.997353
COX6A2	7.72062	6.58766	7.00594	5.9482	5.61849	6.51185	7.7486	8.80874	6.66782	6.80456	8.26022	8.23421	8.98463	9.09217	8.99217	7.78162	8.47179	9.07777	9.08981	8.99237	7.90205	7.66858	8.70218	8.80084	8.81749	7.73801	7.87304	8.3521	8.08747	8.19752	8.45271	8.61623	8.46438	9.11081	8.85147	8.11178	9.05787	7.74397	8.90238	8.62192	8.8062	8.93326	8.2802	9.0627	8.35893	8.71803	8.97045	8.53839	8.46409
CLIC2	0.985765	3.13241	2.42437	3.06578	3.36171	3.13682	1.67349	1.61025	1.65438	3.22538	3.20551	1.65079	1.62753	1.74831	1.07074	1.76591	2.55281	1.35859	1.48368	1.04893	2.46276	1.65388	1.73559	1.57483	1.06485	1.62004	1.77943	1.34098	2.10306	1.48198	1.59788	1.00429	1.34376	1.2159	1.73071	1.96877	1.4637	1.54308	1.73454	2.14117	1.20929	0.126649	2.20225	1.70467	1.47927	1.93169	2.21373	1.57566	2.10004
CX3CL1	0.391404	-0.403114	0.535558	0.167994	0.52913	0.0952215	1.40219	0.843225	0.979004	0.84748	0.46977	1.33933	1.82984	1.11212	0.0442715	-0.410417	0.548012	-0.063641	0.802207	0.913583	0.32649	0.635499	1.02189	1.26765	0.620549	-0.636304	0.291983	0.162644	1.36071	-0.10298	-0.12794	0.508336	-0.102042	-0.63558	-0.702252	0.288387	0.263759	1.01257	1.05964	0.955077	0.894418	1.27551	0.761674	0.989646	0.596086	-0.40575	1.14194	0.125001	1.0439
IDI1	2.84455	0.984812	1.08305	0.995276	1.53801	1.59592	2.6666	3.27243	3.27486	2.58286	2.67936	2.36517	3.29294	2.85083	3.05094	3.48876	3.33878	3.8737	3.37349	3.39198	3.2022	3.69439	3.19881	3.50221	2.98057	3.23189	3.13549	3.03366	2.13337	2.93264	3.11413	2.64079	3.18423	2.86876	3.26122	2.90385	3.04866	3.08785	3.00153	2.48318	2.83149	3.0543	2.39172	2.82397	2.61993	2.62987	3.13456	3.1992	2.9308
CASP5	-0.526134	2.90338	1.16731	0.979232	2.4793	1.22713	0.385507	0.0547295	-0.563523	1.77431	0.653216	-0.787785	0.132766	-0.308719	-1.90326	-1.88435	-0.126218	-1.00706	0.431839	-1.11026	0.431459	-0.257586	-0.959001	-0.708106	-1.06226	-0.346798	-0.736586	0.00217889	-0.0232036	-0.839946	-1.32588	-1.96971	-1.25958	-0.766824	-1.14971	-1.53758	-1.48626	-1.50528	0.356029	-0.295466	-0.762694	-1.22699	-0.967678	-1.03783	-0.988876	-0.661007	-0.22484	-1.66641	-0.845922
MARCHF3	1.31889	2.68254	1.9644	2.30426	2.41328	1.30882	1.22603	1.07642	0.979004	2.84351	1.38154	1.47208	1.06565	0.667822	0.961809	1.38867	1.23806	0.718768	0.855646	0.815736	1.96489	-0.401976	0.407782	1.05743	1.28972	0.281234	0.347478	0.95911	1.12704	1.48198	1.66347	0.352217	0.712402	-0.114748	0.676259	0.360537	0.782226	0.763207	0.954666	0.729196	0.963131	-0.00459558	0.276247	-0.214713	0.0584294	-0.40575	0.28212	0.782895	0.794536
DUSP10	4.87506	3.07296	3.57659	3.28242	2.85106	3.69798	4.31459	4.54755	4.58711	4.48307	4.36356	4.83927	5.35633	4.39708	4.60453	4.39488	4.79796	4.43461	4.48155	4.92096	4.85005	4.46123	4.75741	4.6941	4.80486	4.47145	4.68968	4.65955	4.48188	4.10179	4.9497	4.63444	4.63056	4.75225	4.35952	4.56713	4.45305	5.56374	4.69231	4.47773	4.32803	4.65021	4.64393	4.66474	4.73541	4.44143	4.40682	4.97188	4.5281
N/A	7.07723	6.04578	6.72138	6.64544	6.75542	7.00977	7.28042	7.68696	7.27615	6.82618	7.2758	7.02309	7.56809	7.90366	7.89566	8.25428	7.87664	8.36493	7.61105	7.81466	7.69206	8.01736	7.81417	8.7846	7.57049	7.94135	7.88997	7.79928	7.24404	7.75739	7.72113	7.63504	7.99578	8.02345	7.92529	7.73391	7.8212	7.50808	7.97876	8.17427	7.53718	7.64345	7.49064	8.38388	8.1726	8.45993	8.34028	7.56431	7.90856
FANCM	0.273567	-2.05081	-2.2718	-1.47246	-1.05583	-3.8744	-0.0865615	0.367887	0.361816	-0.374913	-0.554892	-0.177731	1.11074	-0.308719	0.646936	0.673647	-0.00838127	0.150484	-0.508874	-0.0389586	-0.191977	0.635499	-0.162534	0.209432	-0.180905	0.441698	0.234267	0.438278	-1.47386	0.111145	0.419547	0.17713	0.274938	-0.374638	0.305422	-0.909552	0.57032	0.24474	-0.249692	-0.509591	0.060428	1.15768	0.45682	-0.831384	-0.647839	-0.570809	-0.772328	0.361068	-1.02649
FGF16	-1.37413	0.271116	-0.762783	-0.0053375	-0.19601	-1.06705	-0.953295	-3.4047	-0.332198	0.121045	-0.889311	-0.948249	-1.21119	-1.17545	-0.623153	-2.24692	-1.43288	-2.38557	-0.838251	-0.373298	0.865356	-1.47998	-1.30004	-0.317316	-2.50283	-0.181738	-0.426246	-1.27793	0.685334	-1.0464	-0.459146	-1.96971	-4.96002	-0.911214	-2.28721	-0.604697	-1.24526	-1.50528	-1.31382	-0.509591	-2.87817	-2.07498	0.276247	-1.27884	-2.08841	-1.36728	-1.01334	0.247858	0.424168
TTC39A	1.05883	2.69693	2.30853	2.88716	2.3134	2.53499	-0.182777	0.295738	0.33918	1.53936	1.82553	-0.391856	-0.824165	0.351795	-0.318299	0.231129	1.30788	0.0473903	-1.01882	0.112129	0.0248341	-0.257586	-0.348947	0.429398	0.181665	1.26702	0.550295	-0.625852	0.501887	-0.10298	-1.32588	-0.689603	-1.7901	0.673748	-0.702252	0.675411	-0.553377	-0.106732	-0.866364	0.823833	-1.29321	-0.937481	0.565754	0.876435	0.658822	0.86053	0.736686	-1.11892	0.621204
NAV2	2.03186	3.4108	3.27806	3.67609	3.24727	4.26685	1.5291	1.54949	1.1797	3.05049	3.47282	2.06232	0.642961	2.12079	1.26666	2.32943	2.86994	1.44225	0.688996	1.6122	2.49944	1.41619	2.48656	2.28788	2.03854	3.09665	2.44611	1.84545	3.58214	0.867873	1.40684	1.59797	0.24943	1.91767	1.06328	3.19774	0.183588	1.26411	1.73454	3.50119	2.52555	0.461068	2.42102	2.55635	2.95598	2.61842	2.60405	0.782895	2.4675
MBNL1	7.82177	6.5364	6.62651	6.80558	7.12831	7.06346	8.66174	8.12847	8.90523	7.74974	8.17643	8.45451	8.61108	8.4105	8.62603	8.25818	7.7226	8.42548	8.51788	8.37422	8.49613	8.93776	8.33743	7.73493	7.68928	8.31498	8.3125	8.07994	7.90912	8.81457	9.05496	8.83269	9.2288	8.46873	8.62881	8.7561	8.64126	8.75221	8.29368	8.37513	8.58756	8.70588	8.52786	8.286	8.24394	8.53795	8.37213	8.69122	8.32386
HS3ST1	0.145243	0.518031	0.795948	0.417354	0.297805	-0.815511	0.168696	0.564924	0.694275	0.643466	0.0789803	0.941568	0.514636	-0.739353	0.646936	0.0750096	0.152083	-1.53757	0.56614	0.268248	0.865356	0.104984	0.574431	-0.418599	0.304522	-0.261909	0.0458221	-0.915359	0.0455092	0.867873	-0.12794	-0.529139	-1.05313	-0.911214	-0.908703	-0.353159	-1.0388	0.24474	-0.685791	0.627913	-0.762694	-0.937481	-0.261409	-1.03783	-0.251911	-0.257652	-2.15084	-1.11892	0.195899
MAP2K6	3.85084	1.63475	4.18132	3.28242	2.7477	2.17726	2.96487	3.38971	3.82879	4.5745	4.29621	2.91266	3.58423	3.9343	3.06417	3.92014	4.62867	3.66319	3.37349	2.79663	2.91598	3.77216	3.85106	4.85329	3.99131	5.23908	4.04792	3.76647	3.42982	3.23616	3.71851	3.87757	3.51976	4.5221	4.45964	4.13998	3.83894	4.29032	3.76202	5.55477	3.33777	4.09894	4.42645	5.048	4.79946	5.65568	4.77279	3.65274	4.2882
PLEKHB1	1.19471	0.108387	-2.2718	-1.85949	-0.681437	-0.601386	1.14907	1.16008	-0.332198	0.815418	0.259553	1.73247	1.65823	0.965904	-0.187054	0.673647	0.100553	0.0473903	1.44933	1.00521	1.00796	1.91995	1.16811	0.939592	1.25967	-0.747335	0.291983	1.20012	1.43942	0.111145	1.64194	1.28902	1.10607	1.18071	0.345054	0.730906	1.5621	0.52714	2.23797	-0.295466	0.822268	1.33101	1.01321	-0.345957	0.776658	-1.36728	0.385213	1.14094	1.08898
AC004997.1	2.51988	3.31142	2.97905	2.73928	2.80767	1.92434	2.09879	2.75853	1.83178	2.85144	2.33532	1.9068	2.26828	2.2209	1.39791	2.32943	2.59066	1.59628	2.66674	2.34917	2.48731	2.24491	2.01224	2.11745	1.84968	2.04344	1.63078	2.02324	2.2703	1.6282	1.48148	2.36249	1.48292	1.52736	1.86659	2.35171	2.43801	1.90565	2.38662	2.10394	2.0126	1.75283	2.0228	2.48089	2.07002	2.1857	2.12715	2.19539	2.0553
DEPTOR	4.73996	2.6235	2.32697	2.92791	2.37416	2.67506	4.67863	4.14733	4.81227	3.47668	3.13016	4.14668	4.87464	4.34626	4.19928	4.0145	2.80703	3.98947	4.33403	4.32936	4.34172	4.20497	3.85647	3.80987	4.25014	3.52469	4.72153	3.98618	3.83599	4.49395	4.88472	4.8358	4.80319	3.53086	3.72625	4.11933	4.29986	4.71301	4.20689	2.7353	4.03272	4.71943	4.13533	2.20424	3.3088	2.97351	3.59869	4.34567	3.33808
SNX7	1.85853	1.94316	2.07761	2.21486	2.33394	1.92434	1.36863	1.80475	1.70733	3.00857	2.54713	1.26807	2.03089	1.5315	1.39791	2.65309	2.5432	1.26978	1.70364	1.24963	2.24962	1.97945	1.39298	1.91378	0.993593	1.29531	1.30606	1.27227	1.7588	1.23044	0.996048	0.895359	1.54777	0.513284	0.676259	1.74445	1.53004	1.30207	1.7966	1.47591	0.963131	1.15768	1.47089	1.09462	1.87242	1.54467	1.63576	1.40133	1.88679
RTP4	3.26201	4.23336	3.63324	3.59742	4.98613	3.94364	1.4984	2.10837	2.90727	3.15026	3.44821	3.01414	1.90855	2.29933	0.904094	1.76591	1.43813	1.63235	2.0168	2.01627	2.65927	2.38352	1.86989	3.17291	3.22509	2.23086	1.79947	2.60122	3.89769	0.610716	1.45702	1.48972	1.1485	1.25025	0.817122	1.11151	2.04299	2.27369	2.16926	2.85218	1.64539	1.94294	2.1681	1.14437	2.09292	0.923955	2.06639	1.37461	1.78086
ANGPTL2	6.59741	6.67143	7.32711	7.59505	7.16602	6.40984	6.23711	6.04994	6.70204	7.55567	6.70834	6.52957	6.45196	6.32252	6.09271	7.20341	7.11422	6.77783	6.72219	6.60169	7.20706	6.13064	6.72713	6.363	6.13534	6.03978	6.37152	5.86746	6.77564	5.65298	6.16739	6.3847	5.78901	6.24866	5.32602	6.21912	5.55912	6.02468	5.6872	5.9829	5.35545	6.01566	6.53552	5.90468	6.92879	6.35094	6.71397	6.44733	6.33014
JPH1	9.02525	7.22423	7.96394	7.75367	7.8346	7.93844	9.60945	8.92892	9.8606	7.33704	7.30159	9.36123	9.11999	8.71499	9.52218	8.41575	7.53639	8.87429	9.18941	9.34458	8.89312	9.38154	9.14505	8.47782	8.83296	8.14906	8.93109	8.7291	8.51454	9.84287	9.88912	9.82186	9.99948	8.65814	9.15915	8.8996	9.3467	9.50168	9.33208	7.50944	9.42323	9.44828	9.0473	7.8628	8.07811	7.76945	8.73866	9.7705	8.34463
GDAP1	0.696258	-4.37274	-2.80231	-1.47246	-2.35129	-1.21144	1.22603	1.0327	0.58534	-1.41239	-2.60552	0.24969	-0.663701	0.886832	1.47921	0.727086	-1.43288	-1.00706	0.359689	-0.159173	1.98227	1.75949	1.33223	0.594457	-0.666332	-3.06926	1.02895	-0.178393	1.51406	1.7289	0.259083	0.267328	-0.316167	1.9598	-0.361215	0.288387	0.48057	-0.441151	-0.685791	-2.83152	-1.65578	-0.00459558	0.761674	-1.27884	0.148627	-1.70831	-0.772328	-0.237569	-1.02649
LGI1	4.49212	-0.6723	1.81567	-0.350473	0.818637	-0.330084	3.73732	4.79333	3.53862	5.24432	5.80084	3.48392	3.2228	3.80048	4.85734	4.87794	5.24475	4.86046	3.27886	4.1702	3.56147	4.70985	4.92107	5.35415	4.74374	5.94699	4.95159	4.92874	5.05908	4.28934	4.31967	4.23695	4.3323	5.58148	4.92419	4.60476	5.02729	4.6701	4.21259	6.30239	4.18432	4.16151	4.01562	5.94033	5.30513	5.83343	5.38054	3.44372	5.66001
PDE3B	0.985765	-0.828419	0.331544	0.668892	0.632224	-0.414973	-0.28587	-1.08277	1.06266	1.85538	1.30137	-0.948249	1.74658	0.351795	0.418667	2.85862	3.13618	0.421786	1.34107	0.913583	0.827388	-0.401976	0.982896	-0.773694	-0.0247858	1.08454	0.291983	-0.625852	0.29167	-0.498909	-1.16542	-0.13321	0.397529	0.513284	0.435251	1.15273	-0.697767	0.91793	-1.31382	-0.024164	-1.29321	0.246943	-0.460718	0.471179	0.718943	1.8524	-0.0804503	-1.27939	1.3704
TTYH2	3.96453	3.10569	3.04178	3.2442	2.80031	3.29218	3.7569	3.99047	3.36	3.78883	4.17771	3.88613	3.46775	4.15283	4.14425	4.10812	4.41591	3.95428	3.41858	3.79342	3.39623	3.26299	4.13069	4.60659	4.22703	4.37202	4.25437	3.98618	4.10909	4.26718	3.98967	4.57828	4.09797	4.50797	4.67395	3.99451	4.1913	4.0097	4.09402	4.58633	4.41031	4.27197	4.26215	4.41907	4.86079	4.69881	4.51307	3.83527	4.45248
CTNNA1	6.42591	7.76094	7.54359	7.73283	7.67976	7.82647	6.15215	6.05541	6.16853	6.59972	6.25468	6.03374	6.16184	6.16283	5.90133	6.2201	6.38764	5.8576	6.10288	5.77482	6.23383	5.78159	6.01526	6.11094	6.26582	6.34563	6.17367	6.24675	6.58106	5.94054	5.91365	5.70977	5.59361	5.96174	6.11281	6.12904	5.78308	6.18058	6.11777	6.22972	5.7205	5.78175	6.28374	6.1344	6.53834	6.30403	6.07702	5.84929	6.21191
THY1	4.06992	3.89561	4.61929	4.4831	4.77518	3.75252	3.13417	4.34349	3.44819	5.54975	5.29535	4.02768	3.2228	4.08802	3.17813	4.33159	4.07575	2.74371	3.80561	3.54127	5.66802	2.92753	4.61803	3.67809	3.88703	3.88726	4.09326	3.96456	5.2275	3.02795	2.83932	3.61095	1.83439	2.80086	2.75718	4.52459	3.45945	3.95117	3.45075	4.15717	3.08376	3.49183	4.46211	3.32242	3.60806	3.28264	2.53846	3.29493	4.35433
UBTD1	6.23221	7.59629	7.97914	7.52737	7.45093	7.7057	5.79608	6.30093	6.0247	6.03274	6.49665	6.54219	6.20407	6.48821	6.92737	6.56457	6.77734	6.88823	6.37864	7.4307	6.63027	6.45273	6.85882	5.94183	6.57054	5.68094	5.71956	6.01669	6.47372	6.36756	6.33023	6.46074	6.38372	6.0089	6.02294	5.5078	5.83812	5.87055	6.23167	5.27387	6.24509	6.31647	5.62123	6.37612	6.04601	5.74948	6.22854	6.3504	6.03168
ATP5PB	7.57758	6.49514	7.05658	6.77034	7.08843	7.34706	7.82452	8.13103	8.04126	7.01133	7.35455	7.6406	8.49258	8.09622	7.94833	8.29931	7.5004	8.41017	8.10418	8.1551	7.80495	8.47259	8.03172	8.64937	8.10806	7.89185	7.96869	8.24674	7.80554	8.13516	8.25477	8.29207	8.55531	8.46307	8.50347	8.24548	8.65285	8.31997	8.82516	8.27174	8.36923	8.38461	7.9936	8.12553	8.41487	8.19267	8.63329	8.1142	7.95452
KPNA5	3.28503	2.67529	2.68954	3.09471	3.2033	3.40791	3.41457	2.77189	3.91009	2.2162	2.42633	2.79084	3.42376	3.17588	3.45429	3.26314	2.3471	3.30931	3.80561	3.08613	3.07024	3.6493	3.18109	3.22421	3.10344	3.08859	3.36439	3.43042	2.89071	3.998	3.87437	3.97448	4.39973	3.27131	3.12557	3.41661	3.45091	3.93313	3.28744	2.68576	2.86778	3.57463	3.24792	2.94121	3.25966	3.39323	3.49878	4.3179	3.03816
AVPI1	2.81174	6.28934	5.16795	5.11691	4.83043	5.58707	2.13915	3.11362	1.02144	2.28805	3.83743	2.25891	2.78186	4.05676	3.27238	2.47711	3.50159	3.13171	2.98718	3.38799	2.29206	1.95001	2.88583	4.24195	3.61759	3.76109	3.30956	3.50717	4.43142	2.54778	2.895	3.21729	2.84088	4.60407	3.95691	3.32941	3.24906	2.70062	3.29821	4.94853	2.59215	3.23971	3.38058	4.65189	4.12937	4.35778	4.41902	2.73644	4.0179
KYAT3	5.21982	4.14427	4.15576	4.53415	4.26208	4.53922	4.66833	5.37556	4.63913	4.75648	5.40651	4.62428	4.96642	4.81524	5.08867	5.36252	5.58188	5.31626	4.97666	5.24377	4.64978	5.17823	5.0657	5.78979	5.32734	5.75538	5.65091	5.23439	5.26039	4.97597	5.11706	4.86499	4.97514	5.26187	5.52143	5.23301	5.50035	5.07831	5.28609	5.70842	5.21106	4.9496	4.60617	6.1436	5.7272	5.79366	5.43262	4.99619	5.4514
NEK10	1.02276	-3.63577	-1.01804	-1.312	-1.56279	-0.815511	1.61745	1.31412	-0.0426909	-0.615921	-1.95344	0.32184	0.042568	0.351795	0.147365	0.500315	-1.43288	0.246699	0.56614	0.340398	-1.31397	0.635499	-0.814611	0.369897	0.71218	0.223518	0.11141	0.772697	-1.29329	-0.354519	-0.658455	0.352217	-1.25958	0.267123	-0.361215	1.19281	1.20405	0.589875	0.841456	-0.024164	0.963131	0.461068	-0.357625	-0.490347	-0.647839	1.25516	-0.385305	-0.00930013	-0.409822
PLBD2	5.16901	7.07564	6.70435	6.79566	6.91381	6.75371	4.73758	4.80387	4.23408	5.65753	5.93308	4.95257	4.04495	4.77257	4.20902	4.87057	5.15023	4.43093	4.41307	4.47209	4.60397	4.34383	4.69984	5.06761	4.67469	4.82633	4.61846	4.77189	5.43194	4.0901	3.93313	3.78273	3.44639	4.82562	3.98212	4.93892	4.53271	4.25475	4.509	5.23984	4.28935	4.25428	4.27937	4.93962	5.11834	4.58105	4.448	4.112	4.71224
UGP2	3.19908	-0.872788	0.938256	1.09084	0.95508	1.41371	3.17521	3.29324	3.05073	1.46049	2.0927	2.79756	2.97736	3.38361	3.51763	3.32727	2.05092	3.36257	2.80967	2.89741	2.5325	3.33423	2.62229	3.15261	3.29099	2.89477	3.09131	3.17305	2.80857	3.15801	2.80068	2.66372	3.20327	3.2833	3.37715	3.20334	3.06866	3.24044	2.48413	3.16351	3.21071	3.39763	2.60814	3.2706	2.89852	2.78183	3.23804	2.87832	2.52326
PXYLP1	1.68476	1.67892	2.29923	2.16117	2.19491	2.00824	0.88998	2.34125	1.70733	3.15667	3.442	1.73247	1.93386	2.20469	1.43913	2.62521	2.83095	0.577905	1.81575	1.99407	2.91598	1.32738	2.1418	2.16198	1.84968	2.17105	1.51438	2.35766	2.00295	1.44299	0.961697	1.37268	0.767897	1.63527	1.5406	2.18289	1.5621	2.46991	1.24911	2.28118	1.60296	0.557283	2.04178	1.60158	2.47056	2.09216	0.953497	1.85232	2.07784
SCN5A	-0.236627	7.52157	8.13737	7.83453	7.896	8.25103	-0.953295	-4.98966	0.33918	1.81704	-0.553897	0.636713	-3.32667	-1.35602	-2.38869	-1.59484	-1.98037	-3.12253	-4.92571	-5.01715	-1.31397	-2.32797	0.901596	-0.368588	-1.85076	1.99165	0.234267	0.00217889	2.25558	-4.74684	-2.60599	-1.3738	-4.96002	-1.69971	-1.80179	-1.09012	-4.94569	-1.05782	-1.9659	-1.06598	-2.87817	-4.39691	-1.51517	-2.41635	-0.988876	-1.70831	-0.385305	-5.36685	-2.61146
CYRIA	1.19471	2.7323	1.26617	0.668892	1.20051	0.517913	1.33428	1.0327	0.890195	1.94702	2.40091	1.6225	1.46341	1.5315	1.97588	1.32077	1.98453	1.22324	1.30311	2.20201	1.92949	0.904686	1.8911	0.242985	0.471172	1.29531	0.291983	0.162644	1.09498	0.462617	0.961697	0.267328	0.0843708	0.395447	0.52014	0.617695	0.0986994	0.91793	1.05964	1.2895	0.58126	0.647481	1.05118	0.68799	0.461785	1.54467	0.171089	0.466038	1.3704
NSDHL	2.38431	2.53014	2.44139	2.51154	2.4229	2.53499	2.05727	2.39404	1.59942	2.68398	2.72155	2.01957	2.3645	2.55087	2.05757	3.48876	4.11848	2.41144	2.31269	2.05966	2.60419	2.17028	2.56786	2.55159	2.3833	2.32991	2.68025	2.28976	2.13494	1.82302	1.27316	1.79279	1.54777	1.85209	1.96071	2.03641	1.99682	1.90565	2.38662	2.17747	2.50265	2.17294	1.72691	2.48089	2.20227	2.4127	1.86708	1.94603	1.93698
OCIAD2	6.01188	3.78545	5.12382	4.65561	4.41449	4.94258	6.24291	6.16325	6.27431	4.98444	5.22466	6.45163	6.20276	6.15124	6.36553	6.67322	6.25252	6.67783	6.45637	6.60536	6.51929	6.53063	6.38506	6.78606	6.126	5.54176	5.98861	6.10578	5.69138	6.27484	6.53685	6.46074	6.88115	6.01641	6.04818	5.78516	6.10891	6.079	6.37459	5.14462	6.42027	6.32675	5.73641	6.05533	5.52945	5.75057	6.20759	6.55089	5.59116
ZNF862	1.41581	2.29288	1.56288	1.78099	2.06285	1.94254	1.62344	1.77082	1.06388	2.62314	1.9892	1.30414	1.87966	1.43419	1.39791	1.54177	1.81744	1.76824	1.55002	1.35301	1.61493	0.853446	1.58749	0.964345	1.25053	0.807303	1.43974	1.34232	1.41054	0.867873	0.162575	0.65054	0.386934	1.18071	0.128544	1.2318	0.887195	1.18625	1.53053	1.15033	0.964472	1.55169	1.26013	1.52851	0.877702	1.09904	1.40988	1.14094	0.958521
STAT6	3.56133	4.50684	4.06805	4.23936	4.56541	3.67762	3.4551	3.54561	3.26606	5.01652	4.30309	3.87418	3.094	3.16754	3.31729	3.54935	4.14415	2.92913	3.57014	3.51032	4.28332	3.09829	3.89373	3.20731	3.0605	3.12056	3.21575	2.92594	3.75624	3.12968	2.56965	2.99772	2.3346	2.83521	2.73959	3.59917	2.84221	3.66828	3.00153	3.63772	3.17349	2.82226	3.60138	2.94121	3.44853	3.20816	2.62526	3.09667	4.05246
ALDH1A3	1.87885	2.19712	1.89195	2.31659	2.93411	2.72551	2.01452	2.21001	1.10274	3.54181	2.8303	2.64377	2.32678	1.36644	0.781237	1.01182	1.51887	0.718768	2.44061	1.69709	2.12995	1.02252	1.36293	1.40737	1.40406	0.586088	1.24891	0.772697	2.34034	0.679428	0.201367	1.15367	-0.436461	0.771596	-0.908703	2.10102	1.79577	1.51102	1.7659	2.56765	2.13678	1.09494	1.94427	1.04309	0.389635	0.613615	0.171089	1.64438	2.0553
MAP1B	3.73857	5.42113	4.03198	5.13443	5.00226	4.89047	3.43902	4.041	3.76778	5.12514	4.64105	3.64024	3.85986	4.42183	3.76916	4.26088	4.00744	3.0407	4.21128	3.5489	4.93508	3.25096	4.18753	3.52285	3.10344	4.13041	4.00973	3.76647	4.42176	3.7962	3.26261	3.4756	3.0789	3.27131	3.15241	4.02258	3.19896	3.89637	3.46037	3.81522	2.98808	3.28257	4.8356	3.4466	4.17301	4.24433	3.37898	4.09871	4.31217
N/A	-2.95909	-0.531438	-0.190877	0.167994	-0.601266	-1.06705	-2.71883	-0.741737	-2.27973	1.1341	0.776952	-2.22836	-2.5897	-0.739353	-2.38869	-0.299386	-1.03695	-4.7075	-2.11836	-0.769227	0.707094	-3.06494	-0.563072	-2.1125	-1.60975	-1.93176	-2.57309	-4.08528	-0.0232036	-1.57691	-2.24342	-4.77707	-4.96002	-3.57418	-1.80179	0.288387	-2.62377	-1.79479	-4.77325	-0.199251	-2.87817	-4.39691	-0.692044	-1.93092	0.0584294	-2.15577	-4.47277	-0.722996	-2.12603
TEAD1	6.0605	5.82077	5.32411	5.71794	5.82273	5.7507	5.93581	5.47079	6.37388	5.33898	4.85742	4.97132	5.87055	5.89254	6.02155	5.80914	5.4797	5.73648	5.77038	5.25548	5.24333	6.01098	5.97485	6.00063	6.10925	6.57423	6.39228	6.44122	6.18196	6.43121	6.32855	6.44754	6.32017	6.47975	5.97676	6.03296	6.04512	6.71872	5.69537	5.77507	5.05847	6.25144	6.30059	5.45771	6.27729	6.5982	6.20231	6.08075	6.25087
TMEM150A	2.21882	3.83834	3.00218	3.06578	3.32627	3.06811	2.23537	1.58019	1.83178	2.97268	2.53549	2.34799	2.22792	1.97549	2.42894	2.06467	2.30219	1.95071	2.2542	2.24023	2.09842	1.85789	2.76462	2.25537	1.6556	2.31617	1.89568	2.02324	2.2413	2.14798	2.13355	1.99112	2.17953	2.30846	2.1051	2.22215	1.92467	2.19516	1.99493	2.72307	2.54809	2.4979	2.28424	2.22751	2.34264	1.93169	2.34741	2.2256	2.36124
PARD3B	2.88389	3.36648	2.75908	3.40297	3.56649	3.2376	1.5886	2.42819	2.52025	3.79707	3.76952	1.85911	2.20731	2.69709	2.03085	2.53818	3.8757	1.70189	2.1511	2.16275	2.93396	2.68101	3.26475	2.87953	1.92822	3.19001	2.91877	2.70913	2.86242	1.55694	2.07047	2.55385	0.53183	2.27549	1.7659	2.61032	1.82249	2.41899	1.88496	3.29364	1.68661	2.5456	2.73276	3.32242	3.02905	3.78781	2.42205	2.4597	3.31928
ZBTB18	5.19775	5.32365	5.79305	5.49874	5.39202	5.2694	5.39907	5.34461	6.00765	4.17099	4.12822	5.1919	5.42933	5.31168	5.86398	4.92444	4.21553	5.45615	5.90004	5.70138	5.08138	5.54116	5.31369	5.57112	5.73352	5.15281	5.67009	5.54225	4.84204	6.68414	6.58771	6.38721	6.47721	5.62467	5.7778	5.3704	5.88165	6.20208	5.80323	4.56251	5.67514	6.20207	5.85653	4.71087	5.17704	5.11527	5.7379	6.34954	5.28699
MFN2	7.69894	6.48861	6.55695	6.49705	6.49049	6.53251	7.85539	7.91215	7.43623	7.28165	7.45614	7.61959	7.99583	8.12551	7.89371	8.00389	7.48551	8.14912	7.61175	7.70416	7.46604	7.90445	7.87871	7.86874	8.26216	7.8175	7.83281	8.02878	7.79152	7.90713	7.7337	7.8086	7.72845	8.13792	8.14261	7.89648	8.12895	7.88996	8.07322	7.8506	8.05183	8.1817	7.82451	7.94494	8.19749	7.89445	8.1668	7.5391	7.86488
NRP2	3.79846	4.31959	3.89967	4.51019	4.46889	3.76704	3.64224	3.51416	3.40877	4.93121	4.22194	3.74236	4.05704	4.06127	3.02409	3.79435	3.83292	3.0934	3.92915	3.04354	3.92724	3.21428	3.58423	3.6471	2.80355	3.23452	2.99024	2.99153	3.44897	2.97426	3.12193	2.64079	2.44086	3.03562	3.07034	3.7275	2.7754	3.36172	3.7226	4.00894	3.23035	3.13447	4.17026	3.66687	3.75169	3.87063	3.63052	3.22186	3.5464
VWA7	4.82095	1.67892	2.5708	2.22798	1.34915	2.68529	4.75528	4.55916	4.56934	3.71255	4.2	4.96006	4.62947	4.68106	4.98461	4.3866	4.31778	4.82583	4.7091	5.04489	4.18165	4.40266	4.4883	5.01132	5.18467	4.80233	4.75527	4.9942	4.7728	5.10335	5.00556	4.75626	4.85215	5.19511	4.8234	4.81837	5.07529	4.97633	5.06122	5.2074	5.33291	5.07273	4.71069	4.47847	5.05697	4.58078	4.95977	4.99838	4.882
TNNC1	11.0456	11.2013	11.8415	11.0019	10.3407	11.0784	10.5044	12.4252	10.3633	11.891	12.2191	10.486	10.2951	11.7167	11.4543	12.1465	13.0723	12.4652	10.9886	11.4414	10.9516	11.6638	12.1864	12.845	12.2933	12.695	11.9914	11.8676	12.3376	11.2136	11.4319	11.3225	10.9778	13.062	12.4927	11.8044	12.4576	11.5921	11.7856	12.8009	11.4244	11.6061	11.1986	13.2614	13.1028	13.1849	12.7741	10.7211	12.5651
STMN1	0.635455	1.80531	2.39601	1.13245	1.9038	0.207957	-0.770229	-1.02619	-0.554768	0.81995	0.386214	0.68073	-0.079751	0.0960437	-1.08068	-0.333995	-0.462025	-0.796765	-0.12559	-2.28597	-0.90318	0.0921031	-0.148612	0.342609	-0.779119	-0.958232	0.284609	-0.105259	-0.792191	-0.739641	-0.281589	-0.453696	0.0309315	-1.17364	-1.21408	-1.26583	0.239379	-4.96471	0.200357	-0.910083	-4.46313	0.145345	0.424784	-0.487313	-1.9286	-0.104875	-1.66954	-5.36685	-1.18922
ERC2	0.649716	-2.78778	-0.299811	-0.91607	-1.16686	-1.3719	-0.953295	-0.131684	0.58534	-0.615921	-0.0553208	0.578998	1.11074	-0.133632	-0.462689	0.673647	-0.188954	0.501956	1.05157	-0.929691	-0.54345	0.904686	0.574431	0.765825	0.181665	-0.533211	0.234267	-0.178393	-0.336361	0.111145	0.853444	0.0809148	0.0843708	0.455568	0.435251	0.42925	0.669015	0.649996	0.180942	-1.69402	-0.0708166	0.557283	0.338983	0.215922	0.718943	-0.000493683	0.571626	0.247858	0.195899
VWA3A	1.05883	1.97894	1.59001	1.49536	2.00306	1.30882	0.573952	0.682761	0.122368	1.49956	2.99227	0.941568	-0.663701	0.228938	0.147365	0.618152	2.25583	0.150484	0.20357	0.409111	1.28507	0.304293	1.47957	1.3925	1.43128	1.50363	1.18941	0.669604	1.53811	0.20736	-0.28406	-1.07663	-0.102042	0.723501	-0.0855808	1.26977	-0.0877137	-0.106732	-0.685791	0.823833	1.26479	-0.937481	0.141946	0.934151	1.25398	1.25516	0.884784	0.247858	0.794536
LDLRAP1	4.59088	6.44184	6.54617	6.17943	6.14166	6.46582	4.83115	4.47998	4.56217	4.46768	4.49251	4.75382	4.00425	4.61514	4.29781	4.26991	4.56118	4.58482	4.22657	4.37301	4.3042	4.03309	4.41695	4.43031	4.50199	4.37534	4.3894	4.24115	4.55441	4.23901	4.15081	4.59144	4.07064	4.26082	4.44343	4.3495	4.46582	4.13595	4.62549	4.32431	4.55646	3.97377	4.45505	4.73543	4.34025	4.14135	4.5579	3.9929	4.37268
CST3	7.84617	8.12918	8.41275	8.17319	8.02326	8.34184	8.06531	7.90724	7.6567	7.84065	7.60028	8.63151	7.87852	7.899	7.59402	7.66105	7.92918	7.61753	7.73851	7.96352	7.5771	7.36237	7.47979	7.19999	7.35048	6.56191	6.77406	7.08401	7.09624	7.27171	7.69926	7.54852	7.74063	7.49795	7.5256	7.18009	7.35265	6.99782	7.23061	7.02864	7.84207	7.57643	7.43388	7.2754	6.92321	6.77953	6.85759	7.57585	7.21541
LRRC15	-2.95909	0.64221	1.34065	2.36489	1.28731	0.423276	-5.04076	1.51813	-3.50212	2.71037	2.98373	-2.71378	-3.32667	0.0224871	-1.25118	0.727086	0.385283	-4.7075	-3.34075	-1.11026	1.98227	-3.06494	1.66344	-3.03003	-5.31019	-0.181738	-2.57309	-0.915359	0.29167	-4.74684	-5.41334	-3.1921	-4.96002	-5.15914	-3.02418	0.288387	-3.36073	-4.96471	-3.18829	1.25594	-2.87817	-4.39691	-0.57175	-2.41635	1.81848	-1.52774	-4.47277	-0.322458	-2.12603
NCOA7	2.11986	1.69335	2.48309	2.22798	2.76293	1.79802	1.72743	2.30496	2.29662	3.36482	2.51194	1.88315	2.22792	1.79237	1.26666	2.18413	2.20794	1.07386	2.36891	1.80302	3.14932	1.02252	2.10595	1.20092	1.02966	1.66409	1.38774	1.40657	1.69606	1.48198	1.66347	2.01735	0.821336	0.395447	0.748409	1.92185	1.03159	2.17484	1.7966	1.71692	1.20929	1.27551	2.00356	1.04309	1.08151	1.17921	0.481429	1.75209	1.3334
RPRD1A	5.3763	4.22096	4.24572	4.59616	4.69012	4.57818	5.35905	5.72715	6.19195	5.32766	5.56655	5.45914	5.69663	5.49447	5.78023	5.60661	5.66737	5.88776	5.79965	5.69967	5.66802	6.1437	5.76964	5.65218	5.56402	5.7075	5.83084	5.64773	5.44022	6.07573	6.34613	6.03752	6.32711	5.7515	5.85744	5.45934	5.69545	6.05279	5.76105	5.76765	5.73776	5.74136	5.39634	5.59823	5.29035	5.77872	5.78344	6.21576	5.68041
MROH7	0.696258	-2.05081	-0.762783	-2.39	-2.35129	-2.65201	-0.953295	-0.902202	-0.229104	-0.905428	-0.127471	-1.57628	-2.10427	-0.133632	-0.0667599	-0.410417	0.341561	-1.24807	-2.11836	-0.159173	-1.00911	-2.32797	1.45128	1.98492	1.84968	3.00541	1.60824	1.4693	1.7588	-1.57691	-1.16542	-1.31763	-0.436461	1.63527	1.32159	1.37802	-0.0877137	1.14381	-0.380937	1.03638	0.746319	-0.937481	0.276247	2.20424	1.1266	1.30366	0.171089	-1.11892	2.20617
UQCRB	7.37025	5.97562	6.73361	6.38954	6.28764	6.46136	7.18776	7.98385	7.44843	6.35196	6.76361	7.45939	7.94616	7.74148	7.53642	7.7277	7.11341	8.38642	7.91762	7.74377	7.447	7.88221	7.27159	8.39804	7.81313	7.48244	7.72857	7.72006	7.12332	7.7804	7.98125	7.74183	8.15811	7.84385	8.19962	7.54045	8.08996	7.77021	8.40774	7.72671	8.12112	7.67756	7.56391	8.17667	7.6852	7.87151	8.20913	7.89774	7.33428
CD274	1.34834	1.81708	5.3626	3.81294	4.22133	4.18268	1.5291	1.20016	2.83773	2.33404	1.91804	1.7587	1.11074	1.36644	1.35547	0.82837	0.659043	0.907213	1.51723	1.3227	1.83697	1.23274	1.73559	1.29989	0.362237	1.42899	1.69637	1.044	1.51406	1.31925	1.97036	2.18872	1.41502	0.267123	1.32159	1.68949	1.07667	2.15423	1.05964	2.02646	1.41951	0.357974	1.52586	1.28409	1.40801	0.923955	1.40988	1.47864	1.44166
RASL11A	-0.151739	1.07572	1.34065	1.63975	1.44667	1.30882	0.573952	0.0547295	0.843652	2.00502	0.890908	0.745648	0.445924	-0.218521	0.781237	0.876464	1.26171	0.501956	0.95693	0.960126	1.36675	-0.743012	0.284925	-0.0502117	-0.180905	-0.261909	-0.0228907	0.307033	0.233954	0.111145	0.4693	-0.870176	0.0843708	-0.204946	0.676259	0.288387	0.0986994	0.320689	0.718599	0.131955	0.060428	0.647481	-0.0863227	0.989646	0.389635	0.407164	-0.385305	0.0594126	0.739041
CENPC	2.66735	1.49351	1.6931	2.0175	2.16082	2.11806	3.89293	3.35463	3.63059	3.03665	2.94907	3.2635	3.28313	2.91201	2.89671	3.16005	3.12332	3.49707	3.25916	2.82205	3.0539	3.62156	3.16376	2.77446	3.03411	3.08048	3.27419	3.36593	2.67994	3.1898	3.38432	3.15957	3.1641	3.19401	3.26737	3.60661	3.68001	3.39723	3.01465	3.23457	3.02068	2.98679	3.33514	3.28963	2.86578	3.60154	3.37898	3.03829	3.11646
ABCC2	2.21882	0.612153	1.74886	1.61998	1.34915	1.36081	2.47494	1.58019	2.66111	2.00502	2.05473	3.20746	2.14365	2.04997	2.3662	1.54564	2.08074	1.8003	1.70364	2.52974	2.01642	1.72514	2.52778	2.55826	2.14102	2.88958	2.80443	2.25457	2.59079	3.26997	2.71078	2.46134	2.99998	2.68006	3.20464	2.4542	2.31169	1.95415	2.48413	2.64745	2.98808	2.72203	2.37685	1.97597	2.52209	2.89655	2.78462	2.53401	3.12731
MAP4K4	5.6475	6.14329	5.99174	6.19538	6.31502	6.02897	5.39699	5.32662	5.87653	6.63287	6.33322	5.46513	5.42041	5.5676	5.58745	5.8698	6.08531	5.02212	5.34692	5.32603	5.99571	5.14938	5.76102	5.35798	5.18467	5.48763	5.2017	5.2389	5.82809	5.18833	5.01815	5.08247	4.95735	4.96369	5.00741	5.59824	4.97466	5.16843	5.01628	5.77655	4.87894	4.77551	5.65861	5.38455	5.42729	5.53518	5.27375	5.15377	5.49811
CPE	4.15227	4.74256	4.28227	4.27685	4.42165	3.7923	3.89629	4.46702	3.62826	5.46912	6.07388	3.26834	3.73662	3.97964	4.19001	5.04471	6.1075	4.06683	4.22936	4.25309	4.40218	3.84611	5.17418	4.34626	4.80001	5.78788	4.52506	4.63746	5.1477	3.01232	3.25377	3.55868	2.661	4.96146	4.57444	4.57417	4.26916	3.82756	3.41529	5.39803	3.08206	3.29685	3.78084	5.97425	5.2713	6.15644	4.17929	3.34327	5.41062
BTG1	3.4503	4.08259	4.00361	3.93393	3.969	3.67249	3.1039	2.81124	3.33498	4.29533	4.44976	3.6888	2.6957	2.91201	3.31729	4.00372	4.72114	3.32041	3.16704	3.16772	3.80069	2.84994	3.83473	3.09236	3.00722	3.30578	3.13919	2.6829	3.92074	2.75301	2.71078	2.84499	2.3887	3.07448	2.99819	2.99734	2.45518	2.81007	2.66137	3.92069	3.15892	2.42327	2.84509	3.61487	3.14315	3.60638	3.13456	2.6275	3.36582
FBN2	-0.236627	2.44744	1.87951	2.73009	2.04103	2.00824	-1.13387	-0.131684	-2.76516	2.45343	2.60394	0.518877	-1.00474	-2.94099	-1.25118	1.28558	-1.43288	-2.38557	-2.60379	-0.624837	1.79824	-0.56244	1.23602	-2.1125	-2.98826	-2.22127	-1.47355	-0.915359	3.41691	-4.74684	-2.60599	-1.96971	-3.37506	-5.15914	-1.80179	-1.82709	-3.36073	-2.64279	-2.45133	-1.98352	-4.46313	-2.81195	-2.04568	-3.15331	-2.08841	-2.44528	-1.66541	-2.19693	-1.02649
CAB39L	4.15152	2.89092	3.46863	2.73928	3.39629	3.06811	3.59224	5.10968	4.52209	5.1284	5.6281	4.0544	3.62365	4.05676	4.56318	5.71308	5.58188	5.19488	4.3007	4.9121	5.25589	5.35712	5.21408	4.76799	3.63526	4.57315	4.10539	3.62208	4.61783	3.28107	3.80824	3.21729	3.76449	4.23103	3.44071	4.19034	3.76511	3.58603	3.35087	4.19749	3.65061	3.19554	3.47439	5.37677	4.89377	4.56843	3.92384	3.58443	4.23904
RGS3	4.77562	5.13439	5.45245	5.02222	5.22614	4.72922	4.01723	5.01736	3.96548	5.25482	5.89148	4.80507	4.51673	5.32486	5.05922	5.48585	5.88	5.08529	5.45475	6.14964	5.47739	4.63319	5.31172	5.11349	5.06594	5.19283	4.6843	4.54771	5.14965	4.44546	5.0994	4.28093	4.26639	5.90627	4.81502	4.28143	4.37849	4.42975	4.7045	5.64988	4.81532	4.16151	4.98529	5.31836	5.31977	5.45021	4.99687	5.02439	5.96673
TPD52	3.8049	5.27312	4.97289	5.47835	5.58057	5.3427	4.74757	3.74897	5.03773	4.96826	4.43838	4.95351	4.24182	4.05504	4.5403	4.48077	4.51301	4.24862	4.43303	4.67417	4.70963	4.89417	4.3412	3.26887	3.54649	3.02776	4.2468	4.02835	3.77209	4.91811	4.97562	4.89214	5.11101	3.60208	4.27344	4.11099	4.23451	4.106	4.50747	2.50148	4.69775	4.20879	4.22887	3.21767	3.82369	4.03929	3.89565	4.90026	4.38647
SAR1B	7.0801	5.00158	5.86972	5.66949	5.66856	5.96007	7.69416	7.35324	7.89323	5.56188	5.72091	7.54101	7.44014	7.17093	7.41706	7.13153	5.87714	7.41177	7.47703	7.60833	7.31988	7.85566	6.92332	7.31192	7.06132	6.35658	7.1691	7.08902	6.31491	7.83695	7.90647	7.77824	8.16749	6.97046	7.15282	7.13323	7.54591	7.57759	7.41069	5.86266	7.45237	7.54816	7.16945	6.71757	6.06496	6.00914	7.15157	7.61132	6.4776
TFPI	4.83142	4.7103	4.65803	4.51555	5.81362	4.56439	3.86312	4.65599	4.57647	6.34916	5.6171	5.24158	5.17451	4.44961	4.69665	4.46733	4.85155	4.55225	5.3091	4.83303	5.28419	4.4768	4.62121	4.03006	3.3082	4.82677	4.07694	4.31132	4.46317	4.34328	4.32306	4.87578	3.63617	4.08641	4.45425	3.96588	4.3558	4.5411	4.76784	4.70298	4.29509	4.12272	4.58691	4.47361	3.82875	4.08002	4.3184	4.58589	5.32518
PROX1	3.009	2.75997	2.89504	2.98311	2.86524	3.23063	2.44306	3.82091	2.49034	3.34811	4.65993	1.03038	2.0996	3.60436	3.96534	3.50415	3.92837	3.08041	2.35041	2.85936	2.43777	3.25096	4.01948	3.76727	4.03633	5.00434	4.44452	4.13872	4.35903	3.26997	2.97467	3.39786	2.85376	4.97657	3.77024	3.67187	3.66533	3.61649	2.34569	4.62627	2.33128	3.0543	3.99628	4.17162	4.29159	5.17677	4.18187	2.2552	4.35433
NEGR1	1.37719	0.810482	1.35868	1.69746	2.92737	1.87155	2.21663	1.7518	2.09282	3.80525	3.24891	2.0411	2.3645	1.58257	2.44926	1.79122	1.68552	1.17515	2.08551	1.92536	2.72269	2.5885	2.15939	0.97995	-0.100735	1.68562	1.3338	0.00217889	1.56176	2.41303	1.15651	1.66588	0.466241	0.622218	0.817122	2.36931	1.32109	2.27369	1.53053	1.74137	1.4676	1.15768	1.57881	-1.03783	-0.140879	0.166156	0.28212	1.29136	2.18556
ECM2	4.94419	4.40753	5.03969	5.11338	6.14529	5.2315	5.02129	4.86364	4.88876	6.58137	6.08348	5.05837	4.70859	4.55567	4.75903	5.38763	5.58188	3.49707	5.04151	4.76584	6.01061	4.68325	5.17137	4.34597	3.6411	4.54397	4.67077	4.22306	5.47333	4.22758	3.85578	4.28093	3.20488	3.67691	3.42978	5.39423	3.76511	5.17867	3.90974	4.96679	3.90755	3.80766	4.91754	3.57006	3.98382	4.03045	3.4756	4.40299	5.08482
TIMP3	7.06355	5.80924	6.46474	6.83748	6.64126	6.16953	7.15061	7.5618	7.51677	7.77418	7.41387	7.18315	7.26361	7.21307	6.93549	7.08624	7.50143	7.21769	7.83022	7.0173	7.45285	7.25586	7.1102	6.59141	6.76496	6.57639	7.03451	6.86819	7.02412	6.69973	6.77246	7.04271	6.30501	6.75113	6.71448	7.27357	6.84343	7.35975	6.90842	7.06178	6.89277	6.87046	7.41989	6.98069	7.15374	7.15236	6.75905	7.51598	7.45167
ST3GAL6	4.70055	1.24197	2.14151	2.20162	2.24998	2.27534	4.39595	3.98475	5.01489	2.17889	0.890908	4.28847	5.45141	4.30123	4.28656	4.01987	1.61381	4.52372	4.58406	4.49657	4.74959	4.64242	4.02429	4.3953	4.23091	2.53362	4.32173	3.75392	2.98993	4.86234	5.05528	5.04152	5.15502	3.14007	3.99448	3.86407	3.9642	4.34135	4.66346	1.44647	3.89001	5.03145	4.00114	2.25041	2.71156	0.984709	3.99076	4.69249	2.77397
STRIP2	4.89266	5.78419	5.68106	6.54303	5.71431	6.7595	5.20836	4.59342	4.90302	5.66555	6.02019	4.401	4.32916	4.57156	4.97413	5.3498	6.06445	4.59856	4.23163	4.9032	5.07936	4.34162	4.85781	4.12535	4.3989	5.31358	5.14606	4.32834	5.92929	4.80199	4.30605	4.59144	4.35059	5.17513	4.90853	4.88104	4.28553	4.62213	3.98497	4.83666	4.39795	4.56598	4.53091	6.02743	4.74989	5.63094	4.71953	4.08642	5.43184
PLCL2	6.96957	4.40971	4.82461	4.39572	4.32755	4.28041	6.96311	6.24814	7.04766	5.5679	4.96975	7.10671	6.87178	5.99977	6.48353	6.2637	5.5689	6.91776	6.6178	6.54652	6.27937	6.97077	6.40732	6.20332	6.32508	5.59394	6.22086	5.92454	5.81462	6.74151	6.78786	6.9125	7.21021	5.63933	6.06946	6.23601	6.30638	6.37569	6.39604	4.88684	6.73224	6.79723	6.05177	5.46752	5.50191	5.54907	6.47341	6.6676	5.39192
ALDH2	9.64495	6.7516	7.81209	7.2064	6.99563	7.71665	9.57217	9.47034	9.81166	8.89697	8.90178	10.1638	9.60721	9.30106	9.4731	9.46727	9.5299	10.0927	9.61641	9.64979	9.36142	9.78908	9.53932	9.15715	9.51283	8.32316	8.9986	8.985	8.93885	9.53227	9.74814	9.59164	9.85381	9.2398	9.64935	8.86533	9.5147	9.42149	9.25284	7.77895	9.78561	9.78463	9.06929	9.04073	8.69685	8.36663	9.40365	9.61476	8.80418
CSRP2	1.97637	2.78713	2.80584	3.25706	2.92737	2.19168	1.90176	3.01596	2.41276	3.64575	3.43575	1.73247	2.16519	2.51187	2.44926	3.56411	3.93206	2.99986	2.63653	2.75763	3.67271	2.48965	2.95798	2.14434	1.58463	2.34352	2.15094	1.892	2.73299	2.61949	2.65812	1.90943	2.60222	1.87428	2.30972	1.30677	2.31169	2.1121	2.46515	2.06572	2.27833	2.2613	1.83968	3.03651	2.65113	2.52945	2.29542	1.89054	2.71767
PCYOX1L	2.0499	2.94014	5.29864	5.37303	4.83223	5.73846	1.70071	1.38537	1.73309	3.30835	2.74195	2.06232	2.20731	1.3953	1.26666	1.93441	2.36904	1.22324	1.84247	2.05966	2.36012	1.72514	2.26068	1.5074	1.50999	2.12451	1.58534	2.10454	2.94567	1.03452	0.368017	0.837644	0.397529	1.60904	1.2735	1.7974	0.263759	0.763207	1.73454	1.47591	0.822268	1.43598	0.974219	1.56551	1.79073	1.67942	1.14194	1.14094	2.18556
ADHFE1	4.67463	-0.0750593	2.28986	2.17478	1.4839	1.92434	4.96065	5.06968	4.9614	3.62277	3.44821	4.252	5.61487	5.04201	5.32967	4.97777	4.28642	5.34643	5.33521	5.4289	4.59716	5.35432	5.01828	4.86411	5.48504	4.82191	5.29463	4.98349	4.63466	5.06213	5.06543	4.80977	5.21615	5.51946	5.09303	5.21609	5.59249	5.42653	5.35216	4.36422	5.0227	5.44386	4.85987	5.01494	4.86079	4.9556	5.23286	4.81926	5.13674
CABP1	0.333688	-1.56538	-1.01804	-1.16761	-3.48879	-2.65201	-0.64844	0.0547295	0.33918	-0.450862	-0.28359	-0.280825	0.297825	-0.404934	-0.0667599	0.231129	0.296473	-0.063641	0.20357	0.409111	0.32649	-0.949463	0.859161	0.670406	-0.555301	-0.636304	-0.25116	0.307033	-0.251473	-0.354519	0.0129221	0.352217	0.325379	0.12626	-0.0855808	-0.353159	-0.697767	-0.106732	0.653011	-0.199251	0.394847	-0.490022	0.0697965	-0.490347	0.718943	-0.570809	0.385213	-0.00930013	0.276069
MTMR7	1.25814	-1.43414	-0.244316	-1.16761	-0.0293598	-0.70448	1.5291	1.23915	1.70733	0.0676054	-0.769017	1.07281	0.373774	0.803174	0.498837	1.01182	-0.551524	1.52132	1.41414	0.597556	1.00796	1.18299	0.465497	0.514287	0.572455	0.837627	0.452447	1.4693	-0.0232036	0.981084	0.736404	0.895359	1.98249	0.723501	0.88271	0.784345	1.28312	0.52714	1.33527	-0.024164	0.746319	1.38445	0.512315	1.04309	-0.251911	0.362076	1.36012	1.47864	0.195899
OSBPL1A	6.86968	3.44957	4.54248	4.49942	4.0332	4.38455	6.33047	5.92547	6.54999	5.34881	4.65725	6.40048	6.55852	5.6774	5.96798	6.0192	5.35468	6.20614	5.96683	5.88296	5.83638	6.13064	5.70071	6.15897	6.17111	5.71929	6.08971	5.75234	5.47021	6.25809	6.15983	6.09561	6.2549	6.00639	5.9154	6.06301	6.09665	5.99021	5.94013	5.35732	6.0828	6.23335	5.90009	5.9526	5.84654	5.83446	6.00398	6.11242	5.74873
DDN	0.0765305	-1.43414	0.822179	-1.65304	-1.90383	-1.3719	0.792132	4.40908	-0.839158	-0.905428	4.83149	-2.71378	-2.10427	5.08692	6.47612	1.51558	1.72007	2.49218	3.82583	4.75598	2.24962	3.72078	3.27285	5.22683	4.69403	6.39875	5.10035	5.46354	5.20327	2.63687	1.09445	3.13582	0.24943	5.71199	3.02748	4.1704	2.64676	4.05488	2.3663	6.55348	0.394847	2.04603	4.24587	5.77051	4.27165	6.36743	4.06251	1.89054	6.25706
N/A	5.49459	4.10164	4.43821	4.33943	4.286	4.54485	5.71663	6.12603	5.9648	5.05135	5.25513	6.11974	5.98243	5.69636	5.80804	5.80137	5.2026	6.24888	5.83999	6.02245	5.56652	6.01098	5.64872	5.89247	5.89377	5.4629	5.66873	5.54953	5.24404	6.01721	5.96766	5.94318	6.15046	5.78411	5.85948	5.66743	6.17	5.83214	6.12987	5.51455	6.27242	5.96613	5.78932	5.81343	5.87984	5.3044	6.02807	5.97467	5.54741
SLC25A29	2.50688	0.150822	1.16731	0.417354	-0.138294	-0.70448	2.15891	2.10837	1.85543	0.909541	2.05473	2.8408	2.68083	2.53798	2.80508	1.71391	2.74126	2.53091	3.04583	3.04354	2.09842	1.61688	2.9275	2.31179	2.31186	0.983848	1.69637	2.25457	2.05387	2.39271	2.5233	2.65756	3.29264	2.61565	2.98331	2.27911	2.57001	1.9301	2.77364	2.24743	2.93775	2.87921	2.40645	2.62805	2.04675	2.30961	1.75605	2.91392	2.0324
SLC25A30	6.52109	3.46646	4.9548	4.5499	4.29388	5.14704	6.09687	6.30668	5.92624	4.98444	5.09987	5.75137	5.88035	6.13529	5.14892	5.77624	4.53957	5.60878	6.16902	5.21527	5.14835	6.31516	5.34093	6.56885	5.74713	6.36911	6.03583	6.01143	4.9423	5.55809	6.10285	6.08944	6.73738	6.50841	6.31047	6.48125	7.04121	5.86739	6.08083	7.12239	6.77108	6.6192	6.67123	6.16033	5.9552	5.90885	5.93556	6.57603	5.54741
FN3K	3.33	1.2807	1.54346	2.48992	1.42769	2.68529	2.68034	2.54172	2.70082	1.75754	1.68516	3.09871	3.2633	3.23294	3.35008	2.87054	2.70721	2.34779	3.86545	3.78051	2.176	2.62622	3.12846	3.36419	3.93536	1.57459	3.49914	2.99153	3.46159	3.33531	2.86743	3.20593	2.50758	2.74172	3.19176	2.80389	2.86809	3.20019	3.12761	2.6081	3.41338	3.58608	3.29615	3.00992	3.25905	2.66557	2.12715	3.79049	3.19074
TSPAN7	6.74446	5.12112	5.56934	5.51355	5.26943	5.83238	7.27976	7.10408	7.03088	7.11014	7.31654	7.03071	6.6606	6.9722	7.19515	7.3575	7.42035	7.44637	6.77862	7.27545	7.18142	7.14978	7.1711	6.91882	7.13715	7.32969	7.19864	7.09773	7.17311	7.1776	7.02571	7.07585	7.0613	7.35236	7.26622	7.35586	6.99278	7.12374	7.28169	7.3625	7.04317	6.73944	6.94521	7.45986	7.58729	7.66861	7.51911	6.98712	7.22365
FBXW7	5.25328	3.66983	4.37981	4.08573	3.67913	4.00211	4.88257	5.34013	4.86856	5.14301	5.42081	4.9024	4.80433	5.52743	5.48044	5.09674	5.64056	5.2009	4.87357	5.21527	5.2541	5.19402	5.31957	5.5973	5.67921	6.21937	5.82962	5.5202	5.73754	5.53741	5.66548	5.60123	5.58784	5.30336	5.86558	5.52948	5.21795	5.47719	5.28338	5.58042	5.01057	4.94071	5.38152	6.36304	5.42051	5.60336	5.40835	5.18486	5.55345
UCK2	1.77426	5.16059	4.35532	4.24582	4.00466	4.24627	1.75366	1.35019	1.98973	2.52456	2.772	1.70575	1.23812	2.08581	1.35547	2.50797	2.39066	1.95071	0.628875	1.64106	2.2059	1.18299	2.12399	2.65491	2.50359	3.23452	2.48374	2.42251	2.74337	1.23044	1.7056	1.88115	1.57914	2.53435	2.21104	2.35171	2.33043	2.04651	2.09711	2.98098	1.72669	1.38445	2.46387	3.03651	3.02905	2.55972	3.01105	1.14094	2.43294
CEP112	-0.75746	-0.465849	-0.0414992	-0.133662	0.379105	-1.06705	-0.28587	-0.466103	-0.443229	1.02619	0.0789803	-1.33527	-1.00474	-0.619059	0.0442715	-0.806346	0.341561	-1.24807	-0.402151	-0.769227	0.32649	-1.19047	-0.0776452	-0.472038	-0.917871	-0.533211	-0.426246	-0.915359	0.0455092	-1.0464	-1.32588	-2.45514	-2.15267	-1.25225	-0.52168	-0.353159	-0.858232	-0.0105171	-0.866364	-0.024164	-1.0037	-1.58956	0.141946	-1.27884	-0.647839	-0.971347	-1.01334	-2.19693	0.0208119
JDP2	2.5955	3.51194	3.18511	3.00613	3.33649	2.45352	2.29016	2.74505	2.09282	3.59943	3.00919	2.12416	2.0996	2.56363	2.03085	2.47711	2.83095	1.55929	2.71091	2.1224	3.13384	2.22046	2.12399	2.94725	2.3833	2.40971	2.08716	2.57293	2.79417	1.69611	1.97036	3.14775	1.2298	1.9598	1.80025	2.61032	2.67636	2.06871	2.86337	2.00642	1.36976	1.86987	2.37685	3.04963	2.2641	1.73352	1.59332	2.29848	2.50124
PLK1	0.824992	1.61973	1.95258	2.17478	1.5556	1.19884	0.631668	0.791695	1.14173	1.25855	1.59835	1.03038	0.445924	0.228938	0.498837	1.21251	1.75998	0.646532	0.95693	1.49064	1.13773	-0.0060469	0.81544	0.369897	0.839559	-0.261909	0.0458221	0.772697	1.02864	0.297558	0.314578	0.267328	-0.205136	0.12626	0.676259	0.288387	1.07667	-0.209826	1.15748	0.955077	1.36976	0.461068	0.565754	0.619278	0.148627	0.315534	0.571626	0.414508	0.899506
N/A	1.56447	3.48317	3.26378	3.49807	3.09316	2.55744	1.85406	2.24874	1.28795	2.94331	2.41368	2.33061	2.20731	1.99447	1.39791	2.08528	2.41195	1.26978	1.7325	1.75103	2.45032	1.75949	1.8043	2.15319	1.458	1.4543	1.7385	1.27227	2.2117	1.08605	1.40684	1.82285	1.10607	1.52736	1.80025	2.05827	1.87448	1.44468	2.3663	2.43901	1.84065	1.86987	2.34664	2.05614	2.55544	2.1727	2.12715	1.40133	2.14343
N/A	5.92904	4.35631	6.00469	6.09695	5.88059	5.66022	5.87138	6.60885	5.767	6.35196	6.55903	4.50925	5.23939	6.54565	6.5379	6.33858	6.40765	6.5854	5.8581	5.80063	5.06516	6.40877	6.53749	6.80057	6.19016	7.6237	7.11416	6.78585	6.88574	6.27761	6.40883	6.27482	5.98907	7.39136	6.66057	6.6328	6.58715	6.69929	5.6645	7.58401	5.23209	6.09193	6.01981	7.33486	7.09398	8.08643	7.04441	5.64228	7.17481
TES	0.741346	2.45593	2.35419	2.31659	2.66906	1.7598	0.841885	1.35019	1.25276	3.19455	2.11851	0.986656	1.11074	1.6796	1.55617	1.13555	1.39601	0.718768	1.09665	1.66935	3.15699	1.02252	1.61325	0.939592	1.16555	1.23816	1.24891	1.84545	2.35395	1.44299	1.27316	1.15367	0.16926	1.03068	1.32159	1.63234	1.5621	1.80347	1.70248	2.06572	0.060428	0.81254	1.75018	1.37025	1.1266	2.05013	1.50451	1.2625	2.14343
GHR	8.26068	5.06397	6.46109	6.10141	6.20365	6.14008	8.81031	8.56288	8.71048	7.95979	7.77927	8.62773	8.87903	8.31911	8.68826	8.69549	8.28579	8.70838	8.78885	8.72757	8.25287	8.99969	8.6781	8.26797	8.07581	8.36129	8.59746	8.18297	7.86405	8.95089	9.2335	9.11671	9.42981	8.93039	8.98413	8.52642	8.92938	8.77285	8.47838	8.1658	8.64882	9.0033	8.57281	8.51572	8.40358	8.55104	8.7607	8.9003	8.81449
MYO1D	3.14104	2.9994	2.87011	3.62743	3.44431	2.72551	3.0307	3.48201	3.17501	4.36897	5.14842	3.01414	3.2633	3.9731	2.7732	3.62168	3.4664	3.36397	3.81238	2.59018	3.90463	3.09829	4.17893	2.5977	2.23671	3.13629	2.84356	3.07459	2.75367	2.68779	2.59228	2.4421	2.3346	2.62876	3.04191	3.61401	2.36719	3.08514	3.23237	3.73225	2.86778	2.52195	3.62044	3.32242	3.9148	3.77497	3.40375	3.69114	3.50541
SLC7A6	2.0853	5.13307	4.66348	4.57578	4.825	4.94044	2.01452	2.12928	2.62027	2.6297	2.94907	1.95297	1.68828	2.03171	2.48906	2.70728	3.06403	1.63235	1.81575	2.51423	2.43777	2.19559	3.09228	1.60094	2.07352	2.53362	2.03741	1.84545	2.55588	2.45284	2.22328	2.29975	2.73346	2.22456	2.15904	1.84848	1.99682	2.29267	2.16926	1.32229	1.94626	1.97813	1.88243	1.86164	1.87242	2.27354	2.09709	1.31965	2.07784
N/A	-0.526134	0.382148	-0.545972	-0.0053375	0.0221705	-0.173965	-1.58133	-0.741737	-1.38665	-0.706119	-1.95344	-0.391856	-0.267772	0.0946369	-1.54069	-1.59484	-0.471353	-3.12253	-1.22527	-1.55772	-0.447234	-0.949463	-1.50649	-1.24576	-0.917871	-0.86763	-0.736586	-0.625852	-1.13283	-3.16187	-0.889781	-1.96971	-1.05313	-1.98922	-0.702252	-0.604697	0.00850157	-1.05782	-0.380937	0.401142	-1.29321	-0.490022	0.617284	-0.345957	-0.251911	0.166156	-1.01334	-0.508871	-0.541067
ADCY2	8.84075	7.11627	7.48553	7.40279	6.94646	7.27386	8.9817	8.9834	8.73758	7.12207	7.25933	9.21688	9.07038	8.69537	8.59159	8.42816	7.37023	8.83904	8.9486	8.83254	8.58219	9.16718	8.38424	8.7788	9.13373	8.0524	8.76636	8.67356	8.13556	8.98225	9.218	9.10146	9.34796	8.32203	8.88058	8.76609	9.09262	8.90112	9.26043	7.80492	9.32528	9.17942	8.76979	8.25626	8.14846	7.88302	8.90241	9.17576	8.10159
PPM1M	2.28122	2.93408	3.04735	2.63483	3.05656	2.73539	2.21663	2.57258	2.24383	3.40846	3.1146	2.67165	2.14365	2.15494	2.56551	2.89409	3.76834	1.89242	2.58999	2.48269	3.1024	2.24491	3.07384	2.23883	2.02073	1.78872	2.38111	2.39045	2.90926	2.30845	1.50552	2.0933	1.48292	2.20718	1.73071	2.29761	2.10959	2.13332	2.14561	2.4088	1.84065	1.83191	2.23561	1.89108	2.47056	2.13299	2.06639	2.03403	2.61351
EGLN3	5.4389	1.62169	5.09151	5.17947	4.4223	4.66398	3.93291	4.85077	6.94511	3.0361	2.74083	4.21894	4.36566	5.03648	5.26715	3.90752	2.9931	5.48304	5.86685	5.06832	4.37688	4.92124	4.55083	5.17249	5.39903	4.41455	5.7455	5.82416	3.70155	5.86255	6.5376	6.42895	6.25082	5.55184	5.91736	4.33413	5.16301	6.85379	5.2333	4.43856	5.51174	5.08521	5.07051	4.42276	4.58906	3.83704	5.46175	6.81649	4.96983
MYOM1	11.3992	10.0657	10.6403	10.8055	10.432	10.387	11.2431	11.238	11.1039	11.0848	11.8056	10.7982	11.1007	11.3185	11.4613	11.7416	11.5826	11.7938	10.7374	10.9812	10.6102	11.5368	11.2792	11.5486	11.6471	11.9895	11.8268	11.7099	11.8416	10.9774	10.8049	10.985	11.1835	11.7817	11.681	11.5238	11.2825	11.3963	10.9078	11.772	11.049	10.9543	10.8554	12.0672	11.8307	12.0765	11.6149	10.5503	11.5394
N/A	2.31144	4.35631	2.72473	3.79982	3.41087	2.72551	3.6352	2.24874	2.78943	4.78159	3.16077	2.64377	2.58822	2.81923	2.42894	2.41333	2.76628	2.21137	2.68162	2.4007	3.07835	2.22046	2.2277	2.35079	2.49071	1.92169	2.25618	2.14353	2.2413	2.19568	2.80098	2.53582	2.0512	1.82954	2.40208	3.293	2.43801	2.29267	2.02116	2.91802	2.59215	1.97813	3.20646	2.38067	2.41712	2.63746	2.49302	2.34051	2.7601
DYNLRB2	1.12837	2.16642	1.72125	1.65924	1.34915	1.87155	1.46704	1.16008	0.527625	2.01917	2.16456	1.83465	1.2782	0.228938	0.843973	2.04376	2.81505	1.92186	0.95693	1.3227	2.06617	0.55955	1.50732	2.12647	1.90898	0.875595	0.848376	0.558572	2.0371	0.462617	-0.12794	0.714787	0.594566	1.44077	0.676259	1.37802	1.35809	1.10138	0.841456	1.69204	1.20929	1.33101	0.512315	1.73746	1.76244	2.33316	2.00297	-0.157399	1.66653
VASH2	4.76201	4.7014	5.02847	4.98214	5.20121	5.34879	3.64224	3.15499	5.09407	3.52208	2.80145	3.81916	3.00126	3.83775	4.13173	3.31641	1.98453	3.28686	4.08831	4.62128	3.82979	3.21428	3.63542	3.49875	3.8522	2.9531	3.84114	3.4461	3.49883	4.9344	5.14795	4.84682	4.80981	2.8124	3.83794	3.64323	3.47637	4.02681	4.0628	1.66673	3.55367	3.37787	4.06284	2.74554	3.22835	1.91618	3.48723	4.86317	3.30024
ASB16	8.29038	5.75009	6.45848	6.02269	5.59069	5.92596	8.41726	8.51205	8.16425	6.972	7.28648	9.02253	8.63659	8.59594	8.66239	7.96027	7.6059	8.64082	8.82237	9.00113	8.1492	8.51265	8.51961	8.31925	8.50289	7.49355	8.0577	8.12752	7.53082	8.74764	8.81209	9.00624	9.15054	8.34033	8.81148	7.79598	8.59722	8.1049	8.51056	7.42846	8.74799	8.84581	8.33044	8.24632	7.95852	7.83588	8.24897	8.89311	7.90956
TMCC3	3.89141	4.77277	5.51912	5.58537	5.91592	5.48534	3.13417	3.56876	3.87002	4.08284	3.54423	3.29968	3.00126	3.24091	2.98287	3.02788	2.85447	2.74371	3.19841	2.73104	2.83219	2.84994	3.42607	3.72337	4.13896	4.41455	4.15678	4.59067	4.47255	3.741	3.72365	3.85593	3.43658	4.59407	3.94928	3.97165	3.82579	3.96306	3.91674	4.87031	2.98808	3.35128	4.34854	3.57914	4.90027	4.58814	4.11595	4.09463	4.39977
SNCAIP	1.70766	2.04792	1.51158	2.25385	1.72066	1.43545	0.936522	1.66855	0.640835	2.62046	3.41049	1.07281	0.297825	1.50527	1.8893	1.71391	2.25583	0.501956	1.99315	1.45858	1.92949	1.61688	2.12399	0.670406	1.25967	1.84721	1.21947	0.669604	2.91845	0.538566	0.609025	0.714787	-0.316167	0.267123	1.06328	1.57284	0.887195	0.649996	1.45556	1.87998	1.09145	0.126649	1.47089	1.67112	1.79073	1.50374	1.01909	1.99947	1.69597
S100A4	4.00669	4.62256	4.77512	4.71968	4.4241	3.15166	2.86011	3.58398	3.7925	5.26376	4.78311	3.65429	3.094	3.31829	2.67309	3.74986	3.43033	3.19337	3.68531	3.38799	4.22245	2.44813	2.48656	3.83759	3.36577	3.65047	3.65573	3.58005	3.63884	3.00136	2.43841	2.80036	1.80816	1.91767	2.73959	4.08247	2.76166	3.05209	3.30889	3.43527	2.71678	1.66918	4.23354	3.67535	4.24634	3.22085	2.85815	3.84016	4.25397
GBP5	1.15727	1.21922	1.93646	0.664654	2.72417	2.03729	0.836496	-0.0354683	1.2517	0.87356	0.368487	1.23107	0.816292	0.280581	-0.318299	-0.299386	-0.326778	0.421786	0.28374	0.167126	1.22062	0.55955	0.405424	0.397572	0.667092	-0.0336396	0.54698	1.19641	0.953741	-0.10298	0.0785104	0.508336	-0.87256	-1.4587	0.345054	-0.242127	0.0986994	0.0796807	0.27114	-0.76113	-0.397906	0.126649	-0.171212	0.547128	-0.0377859	-1.22289	0.28212	-0.412656	-0.421157
KHK	2.0853	1.00808	1.80255	1.35894	1.5556	1.25488	1.36863	1.69684	1.59942	2.08788	1.93586	1.99771	2.1864	1.97549	1.79718	1.88824	2.4841	2.23502	2.29346	1.97153	1.56435	1.57892	2.1418	2.9007	2.76127	2.58035	2.32692	2.1815	2.07046	2.09865	1.78633	2.06842	2.19985	2.9546	2.59053	1.84848	2.10959	2.02397	2.57547	3.18194	2.47938	2.2613	2.1681	2.77743	2.83894	2.58937	2.7269	2.4849	2.53422
RRAGB	1.25814	-1.00351	-0.417648	-1.16761	-0.256131	0.213058	0.385507	0.738256	0.58534	0.714724	1.18704	0.895025	1.1969	0.803174	0.498837	1.09547	0.977405	0.501956	-0.281857	0.192299	0.379929	0.904686	0.219337	1.73668	0.879637	0.983848	0.685647	0.00217889	0.809069	0.382447	-0.0557906	-0.13321	0.16926	0.949383	0.435251	0.885628	1.28312	0.392839	0.653011	0.868921	0.963131	0.960639	0.565754	1.73746	1.37102	0.955866	0.571626	-0.322458	0.558469
MVP	5.35288	8.35142	6.25868	6.7572	7.10161	6.41907	5.18204	4.88532	4.79403	5.6812	5.54205	5.04511	5.0382	4.87279	4.94223	5.38971	5.97517	5.74886	4.85728	4.74606	5.13093	4.09493	5.4593	5.06858	5.36489	4.8316	5.05939	5.54589	5.36324	4.38502	4.06846	4.58707	4.09797	5.33371	4.79813	4.7562	4.85034	4.48856	4.65511	4.56251	4.64277	4.74519	4.7225	5.70777	5.89295	5.51344	5.72813	4.44211	5.0876
ENOSF1	2.46717	0.728798	0.29455	1.40586	-0.384455	1.77904	3.72411	3.38102	3.97631	2.51461	1.93586	4.11657	4.30996	3.20876	2.78923	3.1306	2.68988	3.21732	3.28861	3.22602	2.86066	3.53497	2.61962	3.11065	3.35159	0.948658	3.52945	1.79736	2.55588	3.68362	4.38917	3.95425	3.0456	2.7296	3.41876	3.25565	3.71608	4.28558	4.30089	1.87998	4.38549	4.27904	3.58206	2.71294	2.28414	2.02142	3.4756	3.58443	2.36124
CFAP43	1.22677	0.671654	0.136288	1.12657	1.0841	0.844413	1.33428	0.843225	1.2167	1.96174	1.35531	1.33933	1.1969	0.667822	0.646936	1.60394	2.06739	-0.063641	0.855646	1.3227	1.56435	0.84195	1.20246	0.898073	0.879637	1.40322	0.809382	0.868912	1.27746	0.111145	0.314578	0.17713	0.872867	-0.0298588	0.0347135	0.980265	-0.0877137	1.14381	0.584298	1.47591	0.894418	0.461068	0.715132	0.619278	0.658822	1.50374	-0.0804503	0.414508	1.08898
SPATA6	1.12837	0.612153	1.16731	1.63975	1.5556	1.68018	1.10899	0.987615	1.59942	1.45863	1.50599	1.19311	1.46341	1.18003	0.843973	2.24035	2.39066	0.847092	1.26411	1.13259	1.98227	1.45862	1.61325	1.01921	0.116077	0.948658	0.550295	1.4693	1.12704	0.981084	0.4693	1.10558	0.654687	0.723501	1.32159	1.37802	1.32109	1.60514	1.20403	1.35435	1.41951	0.960639	1.41375	0.753579	0.986876	1.12626	0.884784	0.861967	1.0439
FAT4	1.66149	1.40862	0.822179	1.7162	2.12592	1.74031	1.92503	2.12928	2.54954	3.30835	2.00498	1.44002	2.20731	2.28398	2.10956	1.42146	1.16468	1.40103	2.76777	1.42579	2.45032	1.79304	2.24428	0.811268	0.918631	1.80848	1.51438	1.84545	1.58503	1.88252	1.78633	1.63232	1.2688	1.47021	1.45695	2.10102	0.985043	2.59753	1.8561	1.03638	0.822268	2.04603	2.5723	0.816314	0.937123	1.46161	1.01909	2.56979	1.78086
C14orf28	1.68476	0.346078	0.217588	0.506163	0.759136	1.01637	2.25386	1.66855	1.9016	2.00502	1.52964	1.03038	2.3645	2.17171	2.30061	2.12564	1.85057	2.32593	2.2542	2.08088	2.22062	2.17028	2.21092	2.35846	1.40406	2.44801	1.85796	1.20012	1.98557	2.54778	2.7004	2.57166	2.45783	2.41829	2.35664	1.54214	2.17325	1.9778	1.7659	1.94459	1.91191	1.62545	1.57881	2.25041	2.30391	2.3448	2.85815	2.40793	2.28578
TMEM205	2.99072	3.24834	3.45759	2.86835	2.94196	2.9632	3.316	3.62512	2.47332	3.8307	3.95271	3.27644	2.64848	3.41036	2.71917	3.81837	4.29166	3.56303	3.17021	3.44097	3.19312	3.02746	3.21959	3.36274	3.3681	3.1879	2.65045	2.77046	3.39258	2.25068	2.27707	2.15083	1.92555	3.09494	3.00454	3.11339	3.09465	2.89811	3.3713	3.78184	3.53111	2.44355	3.17499	3.29845	3.38026	3.43709	3.29224	2.55141	3.18109
TCF7L1	3.30018	3.48731	3.27806	3.79101	3.67913	3.05239	2.82343	3.25351	2.83773	4.16782	3.98159	3.36089	3.30269	3.13369	3.11593	3.52693	3.93574	2.86993	3.53781	3.59387	3.58441	3.09829	3.35913	2.88485	3.05176	2.54545	3.14703	2.97	2.94567	2.88979	2.77153	2.83026	2.3346	2.62876	2.73959	2.65404	2.53812	2.58218	2.9341	3.50833	2.54809	2.87921	2.91882	3.03651	3.0526	2.7814	3.22072	2.94149	3.30024
COX6C	7.48745	6.5049	7.4121	6.50427	6.64864	7.04228	7.14894	7.97739	7.23443	5.46665	6.63815	5.91832	7.70263	6.79744	7.39873	6.90548	7.38872	8.11262	7.68606	7.62046	7.48396	7.70448	7.20259	9.17298	8.23486	7.66902	7.87639	8.21982	7.66432	7.77678	7.72556	7.74415	8.25435	7.38523	7.962	7.52567	8.03038	7.72787	7.70353	7.7865	6.66607	7.7233	6.405	8.01903	6.56879	7.94568	8.14051	7.75813	7.02401
MYOF	3.7105	5.29319	4.37981	4.7127	5.30497	4.10097	3.22134	3.54561	3.04734	5.38749	5.18052	3.38635	2.95256	3.34071	3.37153	3.64269	3.96845	2.79235	3.28861	3.26362	4.47047	2.75098	3.71491	3.22	2.97058	3.83522	3.58245	3.41456	4.96465	2.76886	2.77153	2.64079	2.0512	3.12163	2.5098	3.72066	2.33043	3.34363	2.42642	4.45942	2.27833	2.11088	3.76453	3.61487	3.63951	3.62081	2.66678	2.80807	4.05814
TEAD2	1.25907	2.99376	2.05368	2.57819	2.7915	2.01215	1.24871	1.52066	0.9406	2.65556	3.1912	1.7755	1.4738	1.50739	1.22059	2.02361	2.88943	1.25413	1.98502	1.61686	2.13167	1.59916	1.99353	1.52524	1.29596	1.62473	1.14406	0.953854	2.764	1.17393	0.626673	1.23371	0.310506	1.59895	1.45738	1.7552	0.929594	1.21639	1.57228	2.12212	0.989066	0.180818	1.29092	1.99182	2.11903	2.29085	1.30702	1.19905	2.06233
CKAP2L	0.00438069	0.417337	1.01645	0.242784	0.957465	0.563	-1.87083	-1.08277	-1.18019	0.489432	-0.127471	-0.51215	-0.663701	-1.35602	-2.38869	-0.00987927	-2.87345	-2.38557	-2.60379	-2.69523	-1.1535	-4.6499	-2.885	-0.842407	-1.06226	-0.86763	-0.856881	-0.625852	-1.68032	-3.16187	-5.41334	-3.1921	-2.6381	-2.35179	-1.80179	-0.749087	-2.13834	-1.79479	-0.129398	-1.24656	-2.87817	-2.81195	-0.823288	-0.831384	-0.50345	-1.52774	-0.385305	-2.5595	-3.34842
ADAM12	1.58934	4.76766	3.88419	4.41305	3.99824	2.89378	-0.28587	1.95285	0.198317	4.6193	3.28409	0.986656	0.445924	0.619728	-0.803725	2.08528	0.826988	-1.00706	0.431839	0.537435	2.69133	-0.743012	2.33997	1.53475	0.181665	1.74836	0.994597	1.74761	3.21543	-1.2874	-0.555362	-0.384749	-1.50059	-0.301161	-0.52168	1.71723	-0.0877137	-0.877251	1.00811	0.574473	-2.14121	-2.07498	1.49864	-0.214713	2.07002	0.984709	-0.385305	0.699237	0.195899
UBXN2A	3.481	3.25204	3.16609	3.24949	3.34663	3.82298	4.03803	3.58178	4.35673	2.45676	1.44337	2.86056	4.03106	3.43224	3.96527	2.87006	2.34975	3.23502	3.85892	3.47494	3.17222	3.96466	3.1741	3.72542	4.14148	3.38662	3.85063	3.9393	3.47841	4.70689	4.80602	4.55004	4.67312	3.61815	3.68493	3.8707	3.80223	4.56085	3.74544	2.20481	3.95792	4.51598	3.93424	2.74635	3.0575	2.92667	3.96727	4.70863	3.29409
NALCN	-0.326825	1.09758	-0.190877	-0.202374	0.697075	0.373523	-0.396902	0.139618	-0.132889	1.2822	1.18704	0.518877	0.297825	0.0946369	-0.187054	-0.00987927	0.509018	-1.24807	0.28374	0.112129	1.63199	-0.743012	0.078474	-0.585249	-1.4033	-1.30373	-0.522462	-0.625852	0.111098	-0.498909	-1.32588	-0.689603	-1.25958	-1.69971	-2.28721	0.212439	-0.0877137	0.461551	-1.07281	-0.199251	-0.215206	0.357974	-0.460718	-3.15331	-3.3108	-1.36728	-1.30284	-0.157399	0.0208119
MFSD2B	0.00438069	0.271116	0.331544	0.221433	-0.384455	0.321992	1.10899	0.987615	1.48277	-0.23405	-0.554892	1.33933	1.23812	0.803174	0.961809	0.0750096	-0.471353	0.847092	1.34107	1.64106	1.00796	1.13146	0.625962	0.855324	0.879637	0.539546	0.809382	1.27227	0.400604	2.12353	1.72621	2.01735	1.78144	0.990605	1.2735	0.933723	1.39416	1.44468	1.45556	-1.69402	2.16622	1.66918	1.22734	0.391009	0.718943	0.112717	1.19966	1.99947	0.997353
P2RX7	1.31889	0.728798	1.55914	1.03999	2.04103	0.983576	0.841885	1.41973	0.745805	1.63431	0.996518	0.941568	0.373774	0.465005	0.333778	-0.196292	-0.395404	-0.063641	0.746712	0.815736	0.748316	1.02252	0.723809	-0.317316	0.116077	0.586088	0.809382	0.162644	0.685334	-0.223274	0.368017	0.777523	-0.436461	-0.515286	-0.361215	0.617695	0.887195	1.10138	0.954666	0.461263	1.36976	-0.490022	0.276247	0.016613	0.596086	-0.12335	0.481429	-0.157399	0.739041
AQP4	6.29782	1.2807	2.23233	1.69746	1.72066	1.79802	6.25099	5.49918	6.65565	4.54303	4.15508	5.91776	6.88401	5.64172	6.38148	6.14479	4.48787	6.26045	6.59441	6.21587	6.09692	6.5393	5.85579	5.5453	6.11135	3.86384	6.01456	5.67127	5.01906	6.33331	6.42861	6.33733	6.61788	4.93229	4.95119	4.84376	5.37511	6.06664	5.80889	1.35435	5.42409	5.87338	4.87053	3.797	4.04968	3.39323	4.98461	6.17376	3.93389
ATP10D	1.93815	3.516	2.82542	3.19162	3.09917	2.66475	0.88998	0.843225	1.73309	2.46381	2.51194	1.26807	1.42822	1.21282	1.55617	1.48489	1.59532	0.964928	1.09665	1.64106	1.6098	0.55955	2.03148	1.56159	1.19761	1.76868	1.63078	2.10454	1.87663	1.6282	1.35484	1.10558	0.712402	1.10764	1.22375	0.885628	0.48057	1.90565	0.899171	1.96549	0.822268	0.647481	1.62988	0.753579	1.44408	1.9005	1.01909	0.782895	2.0324
CACNG1	7.14341	4.5007	5.26677	5.0956	3.58374	5.21923	7.10994	6.86403	7.29905	5.88223	5.35779	7.86873	7.34959	6.89159	7.13213	6.65524	6.14057	7.23024	7.15876	7.23758	6.66095	7.22239	6.87156	7.12689	7.32303	6.40363	6.71462	7.01472	6.54071	7.52667	7.42803	7.37996	7.44592	7.14777	7.43764	6.78229	7.73401	7.31228	7.80959	5.97003	8.06116	7.58786	6.86288	6.62531	7.03534	6.45055	7.28254	7.51522	6.64074
THSD7A	-1.37413	-0.60015	-1.11426	-0.805039	-0.856523	-0.414973	-1.34032	-0.902202	-1.91716	0.782628	0.890908	-1.57628	-1.00474	-0.870598	-0.0667599	-1.59484	-0.254542	-3.12253	0.20357	-0.769227	0.0248341	-0.56244	0.150624	-2.1125	-1.85076	-0.0336396	-0.736586	-0.384844	0.0455092	0.297558	-0.368949	-0.384749	-1.05313	-1.98922	-4.60914	-0.749087	-0.858232	0.0796807	-1.31382	-1.24656	-1.65578	-0.30945	-0.261409	-0.0944183	-2.08841	-1.70831	-1.30284	-0.974535	-0.409822
FGR	1.56447	3.33921	2.62395	2.79322	2.47005	2.13309	1.77942	1.48607	1.2167	2.67508	1.59835	2.31302	1.1969	1.85603	0.24358	1.38867	0.977405	1.35859	2.06297	1.24963	1.83697	0.55955	0.859161	1.18375	1.60868	0.0350731	1.60824	1.27227	1.91387	1.1839	1.38107	1.45175	-0.00582701	0.990605	0.345054	0.675411	1.4637	1.51102	1.8561	1.69204	1.09145	1.02935	1.92395	0.876435	1.64339	0.892591	1.30859	1.00819	1.1327
GADD45A	4.76474	8.93659	9.62962	8.92093	9.09283	8.65022	5.14783	4.15754	5.47611	4.95163	3.83268	4.71416	4.38069	4.58727	4.51097	4.00372	4.01442	4.72086	4.29103	3.84393	4.36178	3.81362	4.44233	4.61622	4.10132	4.13433	4.83509	4.018	4.62065	4.68152	4.62146	5.24946	4.78313	4.36246	4.63641	4.25328	3.87767	3.66828	4.59525	4.88684	4.11807	3.70637	4.28623	3.52382	4.06713	4.36351	4.3821	4.69249	3.48868
PCTP	5.03073	1.11911	2.97321	1.97146	2.39385	2.26173	4.68886	4.64151	4.89733	4.4651	3.80387	4.88762	4.41255	4.44272	3.97938	4.56228	4.68879	4.28402	4.53985	4.27517	4.41075	4.59565	4.82236	4.72411	4.26156	4.06619	4.10136	4.018	3.40388	4.2333	5.03271	4.31833	4.49736	3.97272	4.18202	4.02812	4.40966	4.16714	5.01302	3.38958	4.51701	4.42645	4.24178	4.48331	3.99602	4.08697	3.84464	4.56831	3.53829
EBF1	3.28503	3.58339	3.18005	3.55121	4.37787	3.43242	3.87512	3.70033	3.94909	4.97722	4.54568	3.48392	3.66202	3.44789	3.38214	3.92587	4.32622	2.95784	4.06013	3.51032	4.27629	3.43225	3.80709	2.72782	2.51636	3.12056	3.09934	2.97	3.52914	3.37728	3.46624	3.21729	2.92872	2.82385	2.98331	3.91288	2.50552	3.83942	2.8488	3.38183	2.90319	3.40399	3.56247	2.83915	2.83894	3.50114	2.7269	3.45652	4.12461
ENKD1	-0.888704	0.836713	-0.357527	0.462441	0.25537	-0.330084	-1.58133	0.219789	-0.999622	0.52951	-0.458677	-0.643395	-1.00474	-0.739353	-1.25118	-0.806346	0.341561	-1.24807	-1.22527	-0.159173	-1.00911	-1.84255	-0.452041	-1.34198	-0.0247858	-0.533211	-1.68	-0.915359	-0.625868	-0.839946	-2.60599	-1.31763	-3.37506	-0.404254	-2.28721	-0.473453	0.608894	-1.50528	-1.60333	-2.34609	-2.14121	-2.07498	-2.04568	-1.93092	-1.43634	-1.22289	-1.30284	-0.974535	-0.409822
CA14	3.76064	-4.37274	-0.190877	-5.55993	-4.22576	-5.45937	2.6666	2.37666	2.4443	-0.905428	-2.24295	2.18346	5.13686	3.44099	3.77722	3.59319	-1.77392	4.20838	4.36661	2.6049	2.65927	3.56442	2.77607	4.18267	4.28786	1.78872	4.03107	4.03884	1.56176	3.84188	3.00872	3.90593	3.38427	3.35261	2.8907	3.54602	4.03444	3.78683	4.76784	-0.39856	3.40105	4.05017	1.98407	3.37547	3.23866	1.23029	3.95768	3.2068	1.78086
N/A	3.107	0.836713	1.77596	1.23449	1.53801	0.769451	2.79845	3.30954	2.01095	2.95807	2.81113	1.50345	2.6957	2.72008	3.40313	3.25407	3.57422	2.32593	2.71091	3.21647	2.45032	3.02958	3.24016	3.86748	3.4613	3.84482	3.09934	3.24563	3.20796	3.10491	2.4754	2.60664	2.96479	4.26502	3.71729	4.24854	3.57394	3.00683	3.48884	3.78613	3.03671	3.64201	2.79002	4.54017	3.9148	3.80896	3.48723	2.8279	4.49078
GFOD2	4.02504	4.88386	5.60283	5.73182	5.68163	5.38691	3.95076	3.808	4.04477	4.28951	4.07296	4.07542	3.46775	3.68837	4.16283	3.67024	3.83686	3.57327	3.86545	4.21886	3.87702	3.71204	3.62912	3.68116	3.94484	3.69892	3.90727	3.47696	4.2685	3.75699	3.86511	3.71077	3.56745	3.52385	3.83794	3.51474	3.62795	3.54704	3.93065	3.29364	3.93347	3.39099	3.54262	4.09778	3.72262	3.12289	3.54404	3.79049	4.10827
RELN	1.12837	0.232122	0.76923	0.370811	1.5202	0.321992	0.936522	1.66855	-0.443229	2.71037	0.926977	1.07281	0.580225	0.803174	0.961809	-0.196292	-0.323255	-1.00706	0.855646	1.00521	2.49944	0.964807	1.13292	-0.527534	-0.786626	0.163397	-0.856881	1.27227	0.768992	1.44299	0.368017	0.777523	-1.25958	-1.07168	-0.52168	1.87335	0.835665	1.01257	1.00811	0.729196	0.394847	0.888489	0.892919	0.119707	-1.19533	-0.971347	-1.01334	-1.11892	1.75312
KIF24	0.333688	4.4591	4.22375	4.95479	5.14856	4.80625	-0.79283	-0.597347	-0.999622	3.23147	1.70607	-0.391856	-0.519311	-1.56248	0.147365	0.500315	1.11361	-1.24807	-1.22527	-0.262267	-1.00911	-0.401976	1.02189	0.694859	0.667092	1.99251	1.79947	1.34098	1.98557	-0.839946	-1.32588	-0.13321	-1.05313	0.906947	1.06328	1.30677	-0.301839	-0.209826	0.356029	1.11334	-0.0708166	-0.148985	-0.823288	1.63676	2.15952	1.67942	1.01909	-1.27939	1.1327
RPL9	0.240657	1.84759	1.63243	0.0226296	0.81016	1.58568	0.100838	-1.96818	-2.22712	-0.875811	0.244767	-1.24703	-1.95557	-0.483655	-4.71062	-0.373949	0.516115	-0.912562	-1.104	-1.16516	-1.01049	-0.951685	-1.4037	-0.486263	-2.02627	-1.00438	-2.35541	-0.994431	-1.3664	-1.78707	-1.69526	-1.88176	-0.651138	-5.15914	-4.60914	-1.24213	-0.58533	-0.584815	0.016475	-5.15345	-0.601179	-4.39691	-0.467144	0.168616	-1.11336	-1.27892	-0.692458	-2.49501	-4.93338
LIAS	3.95499	2.44744	2.97321	3.15775	2.82228	3.52647	4.15153	4.25589	4.20983	3.22538	3.34535	3.97831	4.35281	4.16545	4.3795	4.04639	3.21098	4.3879	3.92915	4.1702	3.72527	4.56199	4.12175	4.27476	4.47608	4.3282	4.60112	4.54042	4.09295	4.55466	4.30946	4.22011	4.56158	4.43145	4.35375	4.35834	4.62226	4.58796	4.56437	4.09685	4.31494	4.50093	4.16594	4.0266	4.06713	4.09732	4.18901	4.21623	3.84469
PWWP3B	2.23468	2.38659	2.57851	3.23774	2.93411	3.45053	1.26302	0.738256	2.26164	1.39497	1.32859	1.15411	1.59617	1.74831	1.55617	1.35512	-0.0660968	1.35859	1.37807	1.28663	1.51743	1.02252	1.39298	1.67656	1.9472	1.40322	2.02044	1.20012	1.63047	1.55694	1.7056	0.895359	1.54777	0.0503116	1.11878	0.494838	0.669015	0.91793	1.49353	-0.295466	0.394847	0.557283	1.26013	0.816314	1.37102	0.613615	1.08182	0.972998	0.352018
ECHDC3	5.85148	4.72441	5.19204	5.02033	4.95498	4.98461	6.3272	6.47641	5.81152	5.59648	5.50971	6.20806	6.55649	6.36142	5.94133	6.30383	5.92883	6.60709	6.32636	6.35951	5.95116	6.37177	6.12119	6.44412	6.44428	6.15426	6.14263	6.13751	5.85944	6.1578	6.05069	6.20093	6.2885	6.52341	6.53488	6.63734	6.71653	6.0625	6.78564	6.38717	6.824	6.49107	6.19961	6.46078	6.34323	6.04524	6.49949	6.19682	6.25582
ABHD3	1.32542	1.76818	1.32147	1.24485	1.09833	1.99629	0.827139	1.1247	1.1597	2.58847	4.13371	0.24969	1.527	1.23438	2.35956	2.56058	4.23946	1.8003	0.986936	1.39224	2.03236	1.49984	2.63492	2.04226	1.77494	2.72578	2.13935	1.91472	3.16745	0.807752	0.926507	0.98049	0.531188	2.22784	1.5406	1.56125	0.756963	1.18503	0.584298	3.06775	1.02036	0.488661	1.23725	3.40852	2.24133	2.92163	1.97018	0.65196	2.27099
N/A	-0.0637908	0.555788	1.22567	1.32002	0.986812	1.49808	-0.275223	0.126367	-0.825554	0.0211342	0.215318	0.765964	-0.0280074	-0.209804	0.0654879	0.00922956	0.214981	0.170247	-0.0528847	0.193858	-0.437957	-0.38087	0.290684	0.239997	-0.539359	-0.531222	-0.518487	0.67919	0.185451	-0.339484	0.206657	0.515716	-0.704523	-0.00777004	0.0564774	-0.123202	-0.174866	-0.421218	0.71924	0.196343	0.308752	0.372859	0.0932793	-0.203466	0.406552	-0.97713	0.59246	0.324682	-0.0783914
CYTIP	0.985765	2.11376	3.87482	2.95183	2.96077	3.29218	0.687163	1.27712	-0.839158	1.51959	1.30137	1.40723	1.39215	1.18003	1.39791	1.45352	1.47906	-0.31518	1.51723	1.69709	0.620937	1.88926	-0.683366	1.66423	0.839559	2.24543	1.81923	1.64264	1.2486	0.382447	0.141246	1.28902	1.2298	1.2159	0.817122	1.99167	1.39416	0.966024	1.45556	1.9861	1.4676	-0.30945	1.29219	0.876435	1.8457	2.09216	0.28212	0.414508	2.70324
VIM	8.41257	8.87496	8.73605	9.24476	9.09481	8.69189	8.0255	8.4745	8.11947	9.49897	9.29054	8.47937	8.49152	8.36815	8.21475	9.15312	9.81258	8.14718	8.79912	8.29587	9.29048	8.05162	8.67122	8.00805	7.63251	8.12045	8.08474	8.17769	8.78377	8.03268	7.85418	7.72899	7.2052	7.76845	8.09627	8.58293	7.85095	8.09108	8.20778	8.91207	8.07724	7.74424	8.62979	8.69414	8.6611	8.61939	7.88893	8.11305	9.02127
DOK5	5.28027	3.66983	4.3776	4.28399	3.54463	4.0062	5.10517	4.86052	4.20063	4.66724	5.40011	5.58359	5.13686	5.36735	5.00535	4.91295	4.89189	5.12064	4.43404	5.04489	4.82859	5.20652	4.73998	5.89181	5.63306	5.64704	5.28578	5.44024	5.46552	5.21172	5.21692	5.34317	5.37201	5.5439	5.46366	5.70602	5.49828	4.90102	5.7552	6.3369	6.2758	5.21964	5.48743	5.80766	5.56264	5.1865	5.58928	5.126	5.28941
CDK14	2.51988	3.6175	2.81168	3.42574	3.77142	3.13906	2.49062	2.44496	2.6064	4.32396	3.38479	2.52653	2.32678	2.86121	2.59754	3.2527	3.01616	2.39053	2.36891	2.27747	3.52575	2.56927	2.54126	2.16925	1.82936	2.7121	2.47131	2.28976	3.13888	2.54576	2.69821	2.06842	1.93479	2.18959	2.13232	3.0845	2.15234	2.99529	2.48413	2.93931	1.51415	2.14225	3.30403	2.55635	2.75528	2.35634	2.76564	2.47235	3.00042
ATPAF1	5.54949	4.46331	4.89736	4.6336	4.80675	4.68656	5.95006	6.09049	6.07468	5.12022	5.16927	5.62518	6.56258	6.14063	6.20302	6.08079	5.1639	6.38724	6.81954	6.77197	5.95557	6.67259	5.99581	6.22604	6.45261	6.18009	6.1984	6.25122	5.55515	6.38695	6.6551	6.40222	6.57865	6.35113	6.34287	6.29243	6.59782	6.34533	6.66085	6.04684	6.59824	6.59532	6.11923	6.17387	6.06206	5.95513	6.28961	6.85986	6.31276
FAM135A	3.03639	1.05352	0.898128	1.51689	1.93747	1.90695	2.93079	2.82412	3.67114	2.87496	2.59275	2.99219	3.32199	2.47179	3.35008	2.89409	2.57186	2.76011	2.9508	2.87159	2.78344	3.378	3.17245	2.70392	2.41091	2.84243	3.03319	2.97	2.44579	3.70849	3.73386	3.37775	3.86334	2.91232	3.26737	3.06368	3.16805	3.38843	3.3195	2.72307	3.2022	3.49183	3.39542	2.53785	2.66648	3.01051	2.80336	3.41122	3.30024
THBS4	3.24646	6.74382	6.80103	7.81062	7.31453	6.63431	3.94508	6.34293	5.91503	8.63838	8.68343	6.13859	5.33035	6.89032	5.56434	7.44582	6.2106	3.58252	5.94388	6.2361	8.88433	4.15423	7.79147	4.8231	5.51715	6.39222	6.24937	6.54862	8.19844	5.37599	3.87898	5.36887	3.58301	4.21807	3.92613	7.71699	4.60313	5.72616	5.12912	6.32583	4.51701	5.07679	6.62862	4.66474	6.77445	5.66258	4.40682	7.27813	5.24279
N/A	2.25425	0.965685	2.17914	1.33756	0.665986	1.89148	3.06515	3.7034	2.86327	3.43218	4.12217	3.21988	3.07649	3.46983	4.57529	4.05352	3.73945	3.26761	3.23345	3.84375	3.61694	3.82307	4.27806	2.81244	3.56498	4.55109	3.72305	3.36856	3.74708	4.17625	3.6144	3.95208	3.83452	3.82305	3.72321	3.151	3.10915	3.2714	3.09563	4.61308	3.31796	2.84683	2.87164	3.78317	4.55202	4.35176	3.01379	3.06636	4.05422
MYBPC1	12.3921	10.7934	11.1948	11.25	11.0208	11.204	12.9393	12.5541	11.9138	11.9077	12.2246	12.2372	12.1591	12.4473	12.2594	12.4689	12.1577	12.6946	11.6707	11.756	11.6565	12.2357	11.9105	12.8863	12.8667	13.1897	12.8945	12.9211	12.8231	12.1979	11.9717	12.1535	12.3323	12.8352	12.9531	13.1424	12.8701	12.7287	12.6265	13.0798	12.8605	12.4196	12.4752	13.3586	13.0549	13.2334	13.0062	11.8459	12.8031
[truncated: 1,203 more rows]
[truncated: 9 more columns]
