# Supplementary material for: Transcriptional Time Course After Rotator Cuff Tear
Source: Front Physiol. 2021 Aug 6;12:707116. doi: 10.3389/fphys.2021.707116 (PMC8378535; doi:10.3389/fphys.2021.707116)
Supplement: Supplementary file 2 [file Data_Sheet_2.XLSX]

## Sheet: toptable_Week1_TenvsSham
ENSEMBL	GENEID	ENTREZID	SYMBOL	logFC	AveExpr	t	P.Value	adj.P.Val	B
ENSOCUG00000000004	ENSG00000102302	2245	FGD1	1.0309	4.95846	7.66257	4.64653e-10	2.50457e-08	12.7698
ENSOCUG00000000005	ENSG00000198625	4194	MDM4	-0.806533	3.83594	-4.905	9.77743e-06	7.05332e-05	3.05001
ENSOCUG00000000006	ENSG00000151689	3628	INPP1	-0.708727	4.28308	-5.82849	3.70127e-07	4.8516e-06	6.21677
ENSOCUG00000000007	ENSG00000122694	152007	GLIPR2	0.990309	1.44428	3.03153	0.00380376	0.0101306	-2.42535
ENSOCUG00000000009	ENSG00000122705	1211	CLTA	0.427718	4.8035	4.17545	0.000115	0.00053403	0.643735
ENSOCUG00000000010	ENSG00000159921	10020	GNE	1.0321	2.50485	5.34048	2.12149e-06	2.02577e-05	4.6194
ENSOCUG00000000012	ENSG00000138029	3032	HADHB	-0.654237	6.78729	-3.39415	0.00133245	0.00421438	-1.60011
ENSOCUG00000000013	ENSG00000070950	56852	RAD18	1.04068	-0.106535	4.26432	8.58432e-05	0.000421958	1.37692
ENSOCUG00000000014	ENSG00000087086	2512	FTL	1.48004	7.88398	4.96572	7.91813e-06	5.94633e-05	3.37013
ENSOCUG00000000015	ENSG00000104812	2997	GYS1	-1.03499	9.03772	-5.06163	5.66612e-06	4.48277e-05	3.7228
ENSOCUG00000000017	ENSG00000079435	3991	LIPE	-0.626446	4.01073	-1.74761	0.0864969	0.140705	-5.3249
ENSOCUG00000000018	ENSG00000184182	140739	UBE2F	-0.161259	3.97629	-1.28251	0.205409	0.290082	-6.0743
ENSOCUG00000000020	ENSG00000101596	23347	SMCHD1	-0.339899	4.50226	-2.34445	0.0229507	0.0463718	-4.29034
ENSOCUG00000000021	ENSG00000087470	10059	DNM1L	-0.785651	6.09012	-6.73682	1.36209e-08	3.52651e-07	9.45545
ENSOCUG00000000022	ENSG00000139131	51067	YARS2	-0.0102405	3.53868	-0.0871699	0.930875	0.949477	-6.85619
ENSOCUG00000000024	ENSG00000166451	55839	CENPN	-0.0202518	0.964353	-0.146991	0.883714	0.913572	-6.4486
ENSOCUG00000000025	ENSG00000174640	6578	SLCO2A1	1.07227	2.20128	3.57576	0.000770293	0.0026538	-0.995765
ENSOCUG00000000028	ENSG00000165655	84858	ZNF503	1.02759	3.21396	4.75927	1.6169e-05	0.000107128	2.60724
ENSOCUG00000000030	ENSG00000119899	26503	SLC17A5	-0.305363	2.60397	-1.36144	0.179307	0.258958	-5.7756
ENSOCUG00000000034	ENSG00000134014	55140	ELP3	-0.0486965	4.88926	-0.499723	0.6194	0.699303	-6.80691
ENSOCUG00000000038	ENSG00000164463	153222	CREBRF	0.21329	2.21131	0.965452	0.338834	0.435165	-6.15867
ENSOCUG00000000040	ENSG00000113734	662	BNIP1	-0.106525	2.50199	-0.961806	0.340645	0.436933	-6.2969
ENSOCUG00000000049	ENSG00000127241	5648	MASP1	-0.547995	3.39106	-1.87963	0.0658252	0.112421	-5.06257
ENSOCUG00000000051	ENSG00000172869	1657	DMXL1	-0.370255	5.52174	-2.17027	0.0346248	0.0656255	-4.64639
ENSOCUG00000000055	ENSG00000162148	220004	PPP1R32	-2.65039	0.426184	-6.70689	1.51941e-08	3.84351e-07	9.18181
ENSOCUG00000000060	ENSG00000196116	23424	TDRD7	-0.107663	6.06615	-0.979947	0.331697	0.427309	-6.40828
ENSOCUG00000000063	ENSG00000112031	54516	MTRF1L	-0.393143	2.12629	-2.5593	0.0134687	0.0295196	-3.52909
ENSOCUG00000000064	ENSG00000105993	10049	DNAJB6	-0.738444	5.84694	-5.466	1.35788e-06	1.39352e-05	4.95173
ENSOCUG00000000068	ENSG00000070601	22844	FRMPD1	1.88965	0.238407	7.91594	1.85231e-10	1.16152e-08	13.5669
ENSOCUG00000000069	ENSG00000197879	4641	MYO1C	0.36806	7.08847	3.05852	0.00352584	0.00954707	-2.47704
ENSOCUG00000000071	ENSG00000189042	163081	ZNF567	-0.0191061	2.51405	-0.175803	0.861139	0.896635	-6.73417
ENSOCUG00000000073	ENSG00000132376	51763	INPP5K	0.127667	6.27529	0.909756	0.367192	0.464426	-6.46744
ENSOCUG00000000074	ENSG00000164104	3148	HMGB2	0.775064	3.25125	4.81095	1.35347e-05	9.28199e-05	2.76881
ENSOCUG00000000075	ENSG00000174238	5306	PITPNA	0.926243	4.68349	7.78124	3.0191e-10	1.75885e-08	13.1889
ENSOCUG00000000076	ENSG00000167703	124935	SLC43A2	1.46299	7.09627	6.3066	6.54246e-08	1.18287e-06	7.97787
ENSOCUG00000000077	ENSG00000167705	83547	RILP	-1.20979	4.24571	-4.72574	1.81408e-05	0.000117089	2.46561
ENSOCUG00000000080	ENSG00000169499	59339	PLEKHA2	-0.406285	2.53152	-1.34314	0.185121	0.266223	-5.8773
ENSOCUG00000000081	ENSG00000174231	10594	PRPF8	-0.111046	7.74679	-1.33896	0.186468	0.267759	-5.87062
ENSOCUG00000000085	ENSG00000169490	83877	TM2D2	-0.122749	3.1903	-1.25786	0.214121	0.299816	-6.04406
ENSOCUG00000000086	ENSG00000139223	23519	ANP32D	0.214169	5.55092	1.83048	0.0729716	0.122486	-5.26307
ENSOCUG00000000090	ENSG00000167716	124997	WDR81	0.789511	5.00753	6.13925	1.20211e-07	1.92055e-06	7.31272
ENSOCUG00000000092	ENSG00000132386	5176	SERPINF1	1.34731	8.27169	8.16972	7.40092e-11	5.72951e-09	14.611
ENSOCUG00000000093	ENSG00000186532	114826	SMYD4	1.215	1.88821	8.21341	6.32233e-11	4.99508e-09	14.7649
ENSOCUG00000000094	ENSG00000124212	5740	PTGIS	-0.0169287	1.75137	-0.0532953	0.957703	0.970532	-6.54827
ENSOCUG00000000095	ENSG00000117222	5929	RBBP5	-0.454419	4.11438	-3.86782	0.000310154	0.00123367	-0.296962
ENSOCUG00000000097	ENSG00000133059	25778	DSTYK	0.472883	5.2803	4.37565	5.93146e-05	0.000312135	1.2899
ENSOCUG00000000098	ENSG00000112394	117247	SLC16A10	-0.108859	2.66058	-0.604898	0.547905	0.636796	-6.55574
ENSOCUG00000000101	ENSG00000173214	91749	MFSD4B	-0.415692	3.70905	-1.41906	0.161911	0.237947	-5.87382
ENSOCUG00000000102	ENSG00000122507	27241	BBS9	0.142888	2.26194	1.03213	0.30684	0.401702	-6.13738
ENSOCUG00000000104	ENSG00000157554	2078	ERG	0.0975102	3.39403	0.80182	0.426344	0.52229	-6.52893
ENSOCUG00000000105	ENSG00000100014	23384	SPECC1L	-0.0710079	5.38465	-1.05672	0.295573	0.389427	-6.3646
ENSOCUG00000000107	ENSG00000154889	65258	MPPE1	-0.220987	3.34593	-1.2765	0.207508	0.292437	-6.03501
ENSOCUG00000000108	ENSG00000122644	10124	ARL4A	-0.622017	3.34394	-3.08044	0.00331428	0.00906441	-2.44799
ENSOCUG00000000109	ENSG00000163638	56999	ADAMTS9	1.02311	2.46558	3.12977	0.00288086	0.00807944	-2.27023
ENSOCUG00000000111	ENSG00000169031	1285	COL4A3	-0.223633	1.31248	-0.870986	0.387807	0.485337	-6.18354
ENSOCUG00000000120	ENSG00000078549	117	ADCYAP1R1	0.571629	-0.76178	1.39007	0.170491	0.248435	-5.04373
ENSOCUG00000000121	ENSG00000165501	122769	LRR1	-0.257926	0.126011	-1.33044	0.18924	0.271056	-5.28798
ENSOCUG00000000122	ENSG00000181027	79147	FKRP	0.00750027	4.51253	0.0522642	0.958521	0.970979	-6.92463
ENSOCUG00000000123	ENSG00000161217	5130	PCYT1A	-0.83603	4.44027	-6.0582	1.61301e-07	2.43966e-06	7.02157
ENSOCUG00000000128	ENSG00000154642	54149	C21orf91	-0.41125	2.89968	-1.41498	0.163098	0.239238	-5.77463
ENSOCUG00000000129	ENSG00000007392	55692	LUC7L	0.0793029	3.76529	0.68889	0.493987	0.587498	-6.66185
ENSOCUG00000000131	ENSG00000144815	91775	NXPE3	-0.791802	4.17784	-6.46999	3.60745e-08	7.5796e-07	8.5043
ENSOCUG00000000133	ENSG00000144802	64332	NFKBIZ	0.260776	1.35926	1.1321	0.262841	0.354604	-5.86813
ENSOCUG00000000134	ENSG00000196358	84628	NTNG2	0.234102	-0.551955	0.83772	0.406062	0.503259	-5.73986
ENSOCUG00000000137	ENSG00000163468	7203	CCT3	0.38967	7.22838	3.07112	0.00340279	0.00927266	-2.43524
ENSOCUG00000000140	ENSG00000132842	8546	AP3B1	0.269506	5.72492	2.4209	0.0190471	0.0395859	-4.10542
ENSOCUG00000000141	ENSG00000075089	64431	ACTR6	0.0816524	1.9474	0.502611	0.617382	0.697776	-6.50254
ENSOCUG00000000142	ENSG00000185010	2157	F8	0.0400165	-0.443574	0.138342	0.89051	0.919197	-6.09447
ENSOCUG00000000143	ENSG00000162980	26225	ARL5A	0.29149	-0.50929	1.12402	0.266219	0.35845	-5.41367
ENSOCUG00000000145	ENSG00000165030	4783	NFIL3	0.0831963	2.79986	0.260865	0.795238	0.844743	-6.80944
ENSOCUG00000000146	ENSG00000140575	8826	IQGAP1	0.307105	6.05615	1.73321	0.0890463	0.14402	-5.40901
ENSOCUG00000000148	ENSG00000129596	1036	CDO1	0.168804	1.66223	0.242979	0.808988	0.856667	-6.40145
ENSOCUG00000000149	ENSG00000147065	4478	MSN	0.953655	4.42744	4.50623	3.82721e-05	0.000217151	1.70843
ENSOCUG00000000152	ENSG00000116406	80267	EDEM3	0.0195195	4.33158	0.149752	0.881545	0.911739	-6.91948
ENSOCUG00000000155	ENSG00000126653	84081	NSRP1	-0.196473	3.96124	-1.97218	0.0539745	0.0954462	-5.02207
ENSOCUG00000000156	ENSG00000115993	66008	TRAK2	-0.775057	5.3928	-6.62732	2.03179e-08	4.82237e-07	9.04749
ENSOCUG00000000157	ENSG00000008513	6482	ST3GAL1	-0.758074	4.39272	-4.73208	1.77508e-05	0.000115326	2.44844
ENSOCUG00000000158	ENSG00000197858	8733	GPAA1	0.11087	5.74185	0.679179	0.500068	0.592896	-6.68092
ENSOCUG00000000159	ENSG00000174136	285704	RGMB	-0.0238794	3.57635	-0.18004	0.857828	0.894265	-6.84035
ENSOCUG00000000161	ENSG00000087266	6452	SH3BP2	0.982756	1.64691	3.65242	0.000608664	0.00218109	-0.706947
ENSOCUG00000000162	ENSG00000284922	220074	AP000812.5	-0.239755	-0.119201	-1.14893	0.255898	0.34686	-5.47475
ENSOCUG00000000163	ENSG00000174227	54872	PIGG	0.0829762	5.42772	0.753986	0.454294	0.548663	-6.63791
ENSOCUG00000000164	ENSG00000149357	55004	LAMTOR1	0.125189	6.00646	1.13892	0.260012	0.35161	-6.24562
ENSOCUG00000000166	ENSG00000186687	90624	LYRM7	-1.54812	3.67954	-7.2422	2.14981e-09	7.97365e-08	11.3133
ENSOCUG00000000167	ENSG00000165458	3636	INPPL1	0.119152	7.58858	1.10217	0.275517	0.368603	-6.16655
ENSOCUG00000000170	ENSG00000113569	9631	NUP155	-0.418917	5.39433	-3.19272	0.00240492	0.00693	-2.23754
ENSOCUG00000000171	ENSG00000180875	64388	GREM2	1.20643	-1.75485	1.9863	0.0523379	0.0930084	-3.92904
ENSOCUG00000000172	ENSG00000134215	10451	VAV3	0.852625	1.53774	3.79434	0.000391134	0.00149494	-0.240359
ENSOCUG00000000173	ENSG00000143702	9859	CEP170	-0.0994602	5.00036	-0.648098	0.519803	0.611081	-6.72212
ENSOCUG00000000174	ENSG00000138190	54536	EXOC6	-1.02715	4.60263	-4.21389	0.000101369	0.000484327	0.778343
ENSOCUG00000000184	ENSG00000176771	344148	NCKAP5	-0.164159	0.822538	-0.527873	0.599856	0.68292	-6.20284
ENSOCUG00000000185	ENSG00000177119	196527	ANO6	-0.45902	6.07521	-1.53482	0.130954	0.199118	-5.74112
ENSOCUG00000000186	ENSG00000091009	54439	RBM27	-0.277599	3.92486	-2.28915	0.0262058	0.0519389	-4.38857
ENSOCUG00000000187	ENSG00000136026	10970	CKAP4	0.701251	3.69689	2.23646	0.0296824	0.0576409	-4.51294
ENSOCUG00000000188	ENSG00000085377	5550	PREP	0.60768	5.40333	6.76811	1.21497e-08	3.21437e-07	9.56673
ENSOCUG00000000193	ENSG00000103426	100529144	CORO7-PAM16	0.483868	3.22196	3.23887	0.00210413	0.00620269	-2.04798
ENSOCUG00000000197	ENSG00000159399	3099	HK2	-0.051474	5.79068	-0.167899	0.867321	0.901148	-6.84572
ENSOCUG00000000200	ENSG00000132359	23108	RAP1GAP2	-0.0267267	6.29292	-0.334713	0.739202	0.799952	-6.81647
ENSOCUG00000000203	ENSG00000102158	84061	MAGT1	-0.135367	4.79219	-1.06423	0.292194	0.385857	-6.36481
ENSOCUG00000000213	ENSG00000182667	50863	NTM	0.521526	-0.535129	2.0394	0.0465605	0.0841678	-4.1703
ENSOCUG00000000214	ENSG00000163832	54859	ELP6	-0.783333	3.58252	-2.3317	0.0236678	0.04759	-4.26993
ENSOCUG00000000215	ENSG00000132326	8864	PER2	-0.539475	4.18863	-2.63038	0.0112234	0.0253003	-3.6111
ENSOCUG00000000218	ENSG00000155100	51633	OTUD6B	-0.469793	2.96779	-2.77358	0.0077049	0.0184008	-3.17028
ENSOCUG00000000220	ENSG00000139793	10150	MBNL2	-0.30907	6.60316	-2.58187	0.012715	0.0281891	-3.72494
ENSOCUG00000000222	ENSG00000171714	203859	ANO5	-1.6799	6.14874	-7.04463	4.42352e-09	1.43733e-07	10.5517
ENSOCUG00000000227	ENSG00000088280	55616	ASAP3	0.483642	2.52606	1.62759	0.10972	0.171936	-5.486
ENSOCUG00000000228	ENSG00000140403	55466	DNAJA4	-1.03663	6.56659	-2.86647	0.006	0.014932	-3.01617
ENSOCUG00000000229	ENSG00000197555	26037	SIPA1L1	-0.384806	4.82299	-4.23399	9.48775e-05	0.000458296	0.820985
ENSOCUG00000000230	ENSG00000182359	143879	KBTBD3	-0.88722	1.4577	-4.50855	3.79743e-05	0.000215674	2.04383
ENSOCUG00000000231	ENSG00000149313	60496	AASDHPPT	0.0483337	2.60611	0.434821	0.66551	0.739082	-6.69289
ENSOCUG00000000234	ENSG00000107263	2889	RAPGEF1	0.0786391	6.1554	0.699362	0.487475	0.581122	-6.63411
ENSOCUG00000000236	ENSG00000182175	56963	RGMA	0.531624	2.77229	2.34562	0.0228863	0.0462821	-4.16096
ENSOCUG00000000237	ENSG00000134253	80263	TRIM45	-1.0244	4.58904	-6.09956	1.38838e-07	2.17004e-06	7.1688
ENSOCUG00000000242	ENSG00000146926	136371	ASB10	-2.37446	4.53291	-8.01908	1.27521e-10	8.65266e-09	14.0573
ENSOCUG00000000244	ENSG00000075240	23151	GRAMD4	0.749169	3.62938	4.64437	2.3958e-05	0.00014622	2.17793
ENSOCUG00000000247	ENSG00000033100	54480	CHPF2	1.05002	2.55346	5.75257	4.86522e-07	6.0215e-06	6.02725
ENSOCUG00000000248	ENSG00000132388	7326	UBE2G1	-0.707202	5.31425	-3.19196	0.0024102	0.00694001	-2.24361
ENSOCUG00000000249	ENSG00000082014	6604	SMARCD3	0.134094	6.26364	0.789497	0.433444	0.529413	-6.56465
ENSOCUG00000000251	ENSG00000058673	9877	ZC3H11A	0.0357616	6.71989	0.35801	0.7218	0.785809	-6.7796
ENSOCUG00000000255	ENSG00000129675	9459	ARHGEF6	-0.73077	5.26768	-4.57392	3.04415e-05	0.000178444	1.91622
ENSOCUG00000000256	ENSG00000158079	138639	PTPDC1	-0.6525	3.38377	-4.64211	2.41433e-05	0.000147195	2.22402
ENSOCUG00000000258	ENSG00000134853	5156	PDGFRA	1.20832	4.68361	3.62054	0.0006715	0.00237089	-1.02369
ENSOCUG00000000259	ENSG00000163412	317649	EIF4E3	-0.320254	3.19393	-1.95611	0.0558903	0.0983365	-4.96352
ENSOCUG00000000263	ENSG00000160961	84449	ZNF333	-0.0818312	2.49985	-0.434308	0.66588	0.739333	-6.65789
ENSOCUG00000000264	ENSG00000127481	23352	UBR4	0.0539348	7.77964	0.509517	0.612568	0.693694	-6.61639
ENSOCUG00000000266	ENSG00000134245	7482	WNT2B	1.91521	-1.39523	3.42074	0.00123084	0.00393182	-0.955586
ENSOCUG00000000268	ENSG00000150275	65217	PCDH15	-1.86195	0.311903	-3.46493	0.00107807	0.00351286	-0.877541
ENSOCUG00000000269	ENSG00000007341	54879	ST7L	-0.444549	2.37136	-3.89379	0.000285599	0.00114947	-0.0237418
ENSOCUG00000000270	ENSG00000116489	829	CAPZA1	0.213168	4.55369	2.16753	0.0348443	0.0659981	-4.66001
ENSOCUG00000000271	ENSG00000165072	256691	MAMDC2	-0.777896	3.07036	-1.55855	0.125233	0.191866	-5.52722
ENSOCUG00000000272	ENSG00000127463	23065	EMC1	-0.215148	6.32593	-2.96203	0.00461651	0.0119398	-2.79188
ENSOCUG00000000274	ENSG00000053372	51154	MRTO4	0.426385	4.69887	3.72914	0.000479721	0.00178433	-0.719493
ENSOCUG00000000276	ENSG00000155363	4343	MOV10	0.577932	1.80795	3.18263	0.00247589	0.00709198	-1.98419
ENSOCUG00000000277	ENSG00000155970	286097	MICU3	-0.672135	2.69392	-2.80699	0.0070458	0.0170886	-3.01037
ENSOCUG00000000278	ENSG00000137815	23168	RTF1	-0.388251	5.64768	-3.9498	0.00023886	0.000990932	-0.0459469
ENSOCUG00000000281	ENSG00000088035	29929	ALG6	-0.165361	2.09922	-1.23478	0.22252	0.309137	-5.83346
ENSOCUG00000000285	ENSG00000143815	3930	LBR	0.0871517	3.21036	0.754165	0.454187	0.548592	-6.53109
ENSOCUG00000000286	ENSG00000203965	84455	EFCAB7	-1.56577	10.1033	-2.99747	0.0041837	0.010958	-2.4691
ENSOCUG00000000289	ENSG00000126822	26030	PLEKHG3	0.10624	2.47699	0.518207	0.606535	0.688639	-6.5676
ENSOCUG00000000290	ENSG00000169851	5099	PCDH7	0.342726	1.69255	1.89282	0.0640119	0.109959	-4.88098
ENSOCUG00000000291	ENSG00000144224	23190	UBXN4	-0.0047236	6.06084	-0.0554649	0.955983	0.969344	-6.88405
ENSOCUG00000000292	ENSG00000070182	6710	SPTB	0.806369	7.91542	4.87805	1.07344e-05	7.59637e-05	3.09593
ENSOCUG00000000298	ENSG00000168090	10980	COPS6	-0.120777	5.96765	-1.00853	0.317919	0.412694	-6.39212
ENSOCUG00000000300	ENSG00000166508	4176	MCM7	0.448679	3.89309	3.90124	0.000278907	0.00112765	-0.185481
ENSOCUG00000000301	ENSG00000072864	54820	NDE1	0.203805	2.08171	1.23376	0.222898	0.309551	-5.92119
ENSOCUG00000000303	ENSG00000154415	5506	PPP1R3A	-1.4008	8.18066	-3.85349	0.000324553	0.00127607	-0.22633
ENSOCUG00000000304	ENSG00000221838	9179	AP4M1	0.196512	3.16091	1.58167	0.119852	0.185123	-5.58615
ENSOCUG00000000305	ENSG00000171777	115727	RASGRP4	0.913568	-0.386287	2.75465	0.00810303	0.0192441	-2.77825
ENSOCUG00000000306	ENSG00000166997	245812	CNPY4	1.12995	1.62347	4.75028	1.6676e-05	0.000109605	2.72219
ENSOCUG00000000312	ENSG00000103742	57722	IGDCC4	0.267656	6.20894	1.52196	0.13414	0.203112	-5.74914
ENSOCUG00000000315	ENSG00000125675	2892	GRIA3	1.02775	1.36777	3.06606	0.00345169	0.00938192	-2.21341
ENSOCUG00000000318	ENSG00000054965	23201	FAM168A	0.246478	0.711892	1.34142	0.185674	0.266819	-5.48121
ENSOCUG00000000321	ENSG00000175283	22845	DOLK	-0.606914	5.37075	-2.67954	0.00987664	0.0226762	-3.54212
ENSOCUG00000000322	ENSG00000140694	5073	PARN	0.875317	2.57174	5.778	4.43969e-07	5.57863e-06	6.12642
ENSOCUG00000000323	ENSG00000095319	23511	NUP188	0.180783	4.75577	1.31396	0.194687	0.277241	-6.07359
ENSOCUG00000000324	ENSG00000152229	9050	PSTPIP2	-0.414953	7.38239	-3.00703	0.00407367	0.0107405	-2.62394
ENSOCUG00000000325	ENSG00000187513	2701	GJA4	0.489187	2.71136	2.8428	0.00639758	0.0157516	-2.99111
ENSOCUG00000000328	ENSG00000148341	56904	SH3GLB2	0.914199	2.93658	6.2412	8.29988e-08	1.43108e-06	7.73638
ENSOCUG00000000329	ENSG00000077238	3566	IL4R	2.69659	2.9084	7.29631	1.76452e-09	6.89956e-08	11.4978
ENSOCUG00000000331	ENSG00000129472	84932	RAB2B	-0.00407988	1.13625	-0.0248778	0.980249	0.98526	-6.42536
ENSOCUG00000000333	ENSG00000168152	79725	THAP9	0.0614648	1.359	0.205464	0.83802	0.879338	-6.40866
ENSOCUG00000000334	ENSG00000092203	9878	TOX4	-0.191693	6.08434	-2.01744	0.0488794	0.0876591	-4.91562
ENSOCUG00000000336	ENSG00000165819	56339	METTL3	0.208638	3.48144	1.88669	0.0648498	0.1112	-5.13803
ENSOCUG00000000338	ENSG00000069849	483	ATP1B3	0.251498	4.86464	1.71424	0.092503	0.148797	-5.48708
ENSOCUG00000000341	ENSG00000182732	9628	RGS6	-1.62915	0.106778	-4.72739	1.80386e-05	0.000116665	2.77123
ENSOCUG00000000343	ENSG00000179134	55095	SAMD4B	0.698241	3.86067	5.61665	7.92599e-07	8.97216e-06	5.48436
ENSOCUG00000000344	ENSG00000115145	10254	STAM2	0.191193	2.03091	1.42371	0.160566	0.236331	-5.63054
ENSOCUG00000000345	ENSG00000169085	254778	VXN	-1.93302	2.32026	-5.06906	5.52065e-06	4.39784e-05	3.86519
ENSOCUG00000000346	ENSG00000122557	64224	HERPUD2	-0.144734	3.92238	-1.52977	0.132197	0.200697	-5.73339
ENSOCUG00000000347	ENSG00000163463	200185	KRTCAP2	0.487495	4.9535	3.37666	0.00140363	0.0043961	-1.73164
ENSOCUG00000000348	ENSG00000112293	2822	GPLD1	-0.811825	4.89819	-6.4661	3.659e-08	7.65877e-07	8.47087
ENSOCUG00000000353	ENSG00000173171	4580	MTX1	-0.931471	2.89723	-6.62501	2.04902e-08	4.85326e-07	9.12273
ENSOCUG00000000354	ENSG00000124787	10799	RPP40	-0.0327927	4.05431	-0.290117	0.772893	0.827561	-6.86669
ENSOCUG00000000355	ENSG00000122756	1271	CNTFR	0.0961112	5.7564	0.129039	0.89783	0.923859	-6.88251
ENSOCUG00000000356	ENSG00000177628	2629	GBA	1.04359	1.74318	4.61933	2.6091e-05	0.000156913	2.26834
ENSOCUG00000000357	ENSG00000164967	138716	RPP25L	0.637035	2.68897	4.1755	0.000114982	0.00053403	0.779049
ENSOCUG00000000358	ENSG00000137100	11258	DCTN3	-0.109816	4.98099	-0.915236	0.364337	0.461421	-6.51154
ENSOCUG00000000359	ENSG00000176444	1196	CLK2	-0.0581845	5.42127	-0.601007	0.550473	0.639318	-6.74573
ENSOCUG00000000360	ENSG00000113361	1004	CDH6	0.347219	-0.429365	0.84507	0.401984	0.499556	-5.59975
ENSOCUG00000000364	ENSG00000147955	10280	SIGMAR1	0.602979	1.40339	3.0198	0.00393086	0.0104404	-2.38041
ENSOCUG00000000365	ENSG00000163743	25898	RCHY1	-0.293808	3.80334	-2.3396	0.023221	0.0468522	-4.26047
ENSOCUG00000000367	ENSG00000113360	29102	DROSHA	0.0212665	4.12653	0.241598	0.810052	0.857348	-6.88108
ENSOCUG00000000368	ENSG00000174796	152815	THAP6	-0.0793695	3.77304	-0.747209	0.458338	0.552564	-6.60549
ENSOCUG00000000370	ENSG00000134917	11095	ADAMTS8	-0.491561	0.985694	-0.88116	0.382328	0.47973	-6.09971
ENSOCUG00000000371	ENSG00000075234	55020	TTC38	-0.571943	0.950609	-1.37527	0.175005	0.25374	-5.48662
ENSOCUG00000000374	ENSG00000166106	170689	ADAMTS15	2.02867	1.3985	5.00065	7.01097e-06	5.39144e-05	3.54836
ENSOCUG00000000375	ENSG00000082213	55322	C5orf22	-0.274164	2.39339	-1.86408	0.0680195	0.115434	-5.02193
ENSOCUG00000000377	ENSG00000075218	51512	GTSE1	1.43155	-1.46006	4.01179	0.000195738	0.000834384	0.643239
ENSOCUG00000000380	ENSG00000114251	7474	WNT5A	-0.603819	2.27841	-3.06354	0.00347635	0.00943299	-2.33688
ENSOCUG00000000381	ENSG00000001461	57185	NIPAL3	-0.13418	3.94857	-0.841197	0.40413	0.501683	-6.52834
ENSOCUG00000000382	ENSG00000146828	56996	SLC12A9	0.8311	3.02761	4.98852	7.31383e-06	5.56865e-05	3.38222
ENSOCUG00000000385	ENSG00000105204	9149	DYRK1B	-0.480464	7.15058	-1.97176	0.0540241	0.0954901	-4.95304
ENSOCUG00000000388	ENSG00000143353	127018	LYPLAL1	0.292978	3.11937	1.04211	0.302229	0.396567	-6.2289
ENSOCUG00000000391	ENSG00000173714	124857	WFIKKN2	-2.27415	3.71278	-9.37454	1.01924e-12	3.01461e-10	18.7648
ENSOCUG00000000392	ENSG00000104442	55156	ARMC1	-0.415716	3.01107	-3.93078	0.000253835	0.00104125	-0.0100826
ENSOCUG00000000397	ENSG00000160145	8997	KALRN	-0.0376395	3.62548	-0.192496	0.848111	0.887022	-6.87444
ENSOCUG00000000403	ENSG00000091409	3655	ITGA6	0.487465	4.59749	2.5868	0.0125556	0.027873	-3.74974
ENSOCUG00000000404	ENSG00000099991	23523	CABIN1	-0.0434723	4.99978	-0.464776	0.644052	0.720716	-6.82287
ENSOCUG00000000405	ENSG00000116497	64766	S100PBP	-0.0845342	3.17308	-0.591572	0.556727	0.644764	-6.66048
ENSOCUG00000000406	ENSG00000087206	51720	UIMC1	-0.00898231	2.22099	-0.0581844	0.953827	0.967866	-6.6971
ENSOCUG00000000408	ENSG00000152256	5163	PDK1	-1.1687	6.03842	-5.62698	7.63817e-07	8.71058e-06	5.5151
ENSOCUG00000000409	ENSG00000142173	1292	COL6A2	1.21294	7.2909	2.92734	0.00508017	0.0129416	-2.73886
ENSOCUG00000000410	ENSG00000133195	201266	SLC39A11	0.827299	1.00522	3.82291	0.000357488	0.00138284	-0.0801168
ENSOCUG00000000412	ENSG00000114491	7372	UMPS	-0.215935	2.82758	-1.32845	0.189892	0.271667	-5.87712
ENSOCUG00000000416	ENSG00000184867	9823	ARMCX2	0.600602	4.02796	2.96115	0.00462771	0.011958	-2.83873
ENSOCUG00000000422	ENSG00000186919	353174	ZACN	0.72009	0.195598	0.812584	0.4202	0.516408	-5.72482
ENSOCUG00000000425	ENSG00000112739	8899	PRPF4B	-0.142322	5.29554	-1.43231	0.158101	0.233179	-5.90781
ENSOCUG00000000426	ENSG00000117280	8934	RAB29	0.425434	0.979759	2.66627	0.0102249	0.0233692	-3.08368
ENSOCUG00000000429	ENSG00000196199	54737	MPHOSPH8	-0.133787	4.71897	-1.11961	0.268076	0.360529	-6.3076
ENSOCUG00000000431	ENSG00000166426	1381	CRABP1	4.093	-0.606894	5.20999	3.36517e-06	2.93543e-05	4.35462
ENSOCUG00000000432	ENSG00000129083	1315	COPB1	0.117851	5.87837	1.21357	0.230453	0.317935	-6.17068
ENSOCUG00000000435	ENSG00000035664	23604	DAPK2	-0.327317	4.72744	-1.44737	0.153859	0.228031	-5.89697
ENSOCUG00000000437	ENSG00000143476	51514	DTL	1.10134	1.60318	5.0843	5.23386e-06	4.19837e-05	3.88399
ENSOCUG00000000439	ENSG00000129084	5682	PSMA1	-0.0629015	6.88855	-0.534566	0.595252	0.67857	-6.69395
ENSOCUG00000000440	ENSG00000172817	9420	CYP7B1	0.848327	0.202654	2.28157	0.0266823	0.0527022	-3.75339
ENSOCUG00000000442	ENSG00000182150	375748	ERCC6L2	-0.948317	5.77074	-7.0782	3.91292e-09	1.30074e-07	10.6695
ENSOCUG00000000444	ENSG00000162836	51205	ACP6	0.144487	3.51235	0.765424	0.447516	0.542548	-6.57032
ENSOCUG00000000446	ENSG00000105552	587	BCAT2	-1.33358	4.40695	-7.25859	2.02495e-09	7.58368e-08	11.3269
ENSOCUG00000000455	ENSG00000148498	56288	PARD3	0.461892	5.54134	2.88608	0.00568802	0.014282	-3.0081
ENSOCUG00000000459	ENSG00000106526	653857	ACTR3C	0.221937	4.37985	1.48755	0.142971	0.214317	-5.83593
ENSOCUG00000000461	ENSG00000159079	56683	CFAP298	-0.122017	4.05833	-1.32934	0.1896	0.271344	-6.04568
ENSOCUG00000000462	ENSG00000164830	55074	OXR1	-0.341135	5.56042	-3.14652	0.00274629	0.00775293	-2.35803
ENSOCUG00000000463	ENSG00000119041	9330	GTF3C3	-0.0638096	3.86381	-0.509951	0.612266	0.693557	-6.75905
ENSOCUG00000000466	ENSG00000164654	54468	MIOS	-1.01928	6.00923	-3.47679	0.00104021	0.0034049	-1.43744
ENSOCUG00000000467	ENSG00000106399	6119	RPA3	-1.20185	4.54607	-5.81126	3.93834e-07	5.09863e-06	6.15266
ENSOCUG00000000470	ENSG00000148803	282969	FUOM	-0.679188	4.19409	-4.76239	1.59968e-05	0.000106292	2.55694
ENSOCUG00000000471	ENSG00000075884	55843	ARHGAP15	1.26436	-0.751274	3.5323	0.000879374	0.00296769	-0.670679
ENSOCUG00000000472	ENSG00000135775	22796	COG2	-0.152768	4.0698	-1.35798	0.180396	0.260271	-5.99705
ENSOCUG00000000473	ENSG00000127884	1892	ECHS1	-1.08722	7.74047	-6.13826	1.20646e-07	1.92482e-06	7.37607
ENSOCUG00000000475	ENSG00000110906	83892	KCTD10	0.460673	3.80258	2.53671	0.0142635	0.0309906	-3.82842
ENSOCUG00000000477	ENSG00000125970	22913	RALY	-0.184204	6.06292	-1.55694	0.125614	0.192297	-5.69509
ENSOCUG00000000479	ENSG00000148832	196743	PAOX	0.120185	4.68781	1.08174	0.284412	0.377872	-6.347
ENSOCUG00000000481	ENSG00000125977	8894	EIF2S2	-0.148081	7.11444	-1.04909	0.299038	0.393139	-6.26039
ENSOCUG00000000482	ENSG00000170917	11162	NUDT6	-0.609038	3.08906	-5.51603	1.13597e-06	1.19775e-05	5.23309
ENSOCUG00000000484	ENSG00000148824	92170	MTG1	-0.552327	5.20875	-4.48528	4.10715e-05	0.000229869	1.62776
ENSOCUG00000000485	ENSG00000145414	92345	NAF1	0.235172	1.97892	1.78963	0.0793976	0.131399	-5.09395
ENSOCUG00000000486	ENSG00000145375	166378	SPATA5	0.30118	2.41536	1.82879	0.0732289	0.122901	-5.11743
ENSOCUG00000000487	ENSG00000111325	79676	OGFOD2	0.367177	1.46298	1.41066	0.164362	0.240751	-5.5335
ENSOCUG00000000489	ENSG00000143643	79573	TTC13	0.0823825	1.766	0.526074	0.601097	0.684062	-6.44618
ENSOCUG00000000493	ENSG00000090975	57605	PITPNM2	0.836919	3.54555	4.41534	5.19454e-05	0.000279604	1.43224
ENSOCUG00000000494	ENSG00000173409	64801	ARV1	-0.593612	2.34475	-5.3246	2.2444e-06	2.12032e-05	4.62464
ENSOCUG00000000498	ENSG00000171928	51030	TVP23B	-0.343994	4.77285	-3.6538	0.000606079	0.00217318	-0.94568
ENSOCUG00000000499	ENSG00000120265	5110	PCMT1	-0.817997	6.93628	-4.94119	8.62317e-06	6.33347e-05	3.18935
ENSOCUG00000000502	ENSG00000120256	84918	LRP11	0.18689	-0.380687	0.836454	0.406767	0.503818	-5.79873
ENSOCUG00000000503	ENSG00000171853	51112	TRAPPC12	0.0201537	4.57665	0.227991	0.820557	0.866056	-6.90367
ENSOCUG00000000507	ENSG00000137218	10817	FRS3	-0.875395	2.76759	-4.48723	4.08029e-05	0.000229028	1.81375
ENSOCUG00000000510	ENSG00000148840	23082	PPRC1	0.740419	4.16169	5.50315	1.18939e-06	1.23849e-05	5.0744
ENSOCUG00000000511	ENSG00000180957	23760	PITPNB	0.316114	4.41065	2.49273	0.0159345	0.034	-3.96325
ENSOCUG00000000512	ENSG00000124422	23326	USP22	0.00575114	5.36884	0.0500244	0.960297	0.97201	-6.92618
ENSOCUG00000000515	ENSG00000171747	3960	LGALS4	-1.33686	0.354402	-3.06463	0.00346567	0.00941319	-1.93533
ENSOCUG00000000516	ENSG00000166197	9221	NOLC1	0.283215	5.12122	3.09168	0.00321047	0.00881942	-2.49774
ENSOCUG00000000518	ENSG00000147854	115426	UHRF2	-0.0527018	5.19118	-0.475461	0.63647	0.714519	-6.81647
ENSOCUG00000000520	ENSG00000143771	29097	CNIH4	-0.756887	4.65572	-3.99676	0.000205444	0.000870929	0.0977321
ENSOCUG00000000521	ENSG00000100726	9894	TELO2	0.566601	4.37671	4.20397	0.000104728	0.000496521	0.735684
ENSOCUG00000000525	ENSG00000265354	100287932	TIMM23	-0.359456	5.73947	-2.86308	0.00605546	0.0150409	-3.06741
ENSOCUG00000000526	ENSG00000137509	5547	PRCP	1.26989	2.83063	5.18756	3.64178e-06	3.11401e-05	4.08289
ENSOCUG00000000528	ENSG00000125878	6939	TCF15	-1.35443	0.474615	-3.48046	0.00102879	0.00337709	-0.866535
ENSOCUG00000000530	ENSG00000182551	55256	ADI1	0.0214547	3.78317	0.194651	0.846432	0.886085	-6.88727
ENSOCUG00000000532	ENSG00000116729	79971	WLS	0.200646	4.95766	0.968773	0.33719	0.43332	-6.45694
ENSOCUG00000000534	ENSG00000043462	3937	LCP2	1.63701	-1.56569	3.71363	0.000503467	0.00186078	-0.183961
ENSOCUG00000000535	ENSG00000111863	84830	ADTRP	0.736125	-1.27732	0.878413	0.383802	0.481056	-5.31704
ENSOCUG00000000536	ENSG00000140968	3394	IRF8	0.402522	2.21613	1.14783	0.256348	0.347429	-6.10856
ENSOCUG00000000539	ENSG00000145936	3779	KCNMB1	1.09381	1.05184	4.42181	5.08307e-05	0.000274758	1.80302
ENSOCUG00000000540	ENSG00000182132	30820	KCNIP1	-1.81875	0.928773	-4.05738	0.000168941	0.000739276	0.728643
ENSOCUG00000000543	ENSG00000137393	255488	RNF144B	-0.74374	3.76743	-4.57727	3.00978e-05	0.000177041	1.98456
ENSOCUG00000000548	ENSG00000166946	23582	CCNDBP1	0.10139	4.97434	0.506358	0.614768	0.695435	-6.79926
ENSOCUG00000000551	ENSG00000104055	9333	TGM5	5.57714	-2.25265	6.63743	1.95815e-08	4.69589e-07	8.40721
ENSOCUG00000000553	ENSG00000172465	9338	TCEAL1	-0.0513756	2.27712	-0.445414	0.657888	0.732716	-6.62521
ENSOCUG00000000554	ENSG00000172113	10201	NME6	-1.00322	3.46222	-6.07926	1.49445e-07	2.30461e-06	7.1581
ENSOCUG00000000555	ENSG00000133246	84106	PRAM1	0.0813853	3.26209	0.678346	0.500591	0.593273	-6.58186
ENSOCUG00000000557	ENSG00000140853	84166	NLRC5	1.17059	0.629558	4.2036	0.000104855	0.000496921	1.04365
ENSOCUG00000000558	ENSG00000142347	4542	MYO1F	1.65345	0.284775	4.76721	1.57339e-05	0.000104787	2.8512
ENSOCUG00000000559	ENSG00000173915	84833	ATP5MD	-0.921811	5.92109	-4.8157	1.33146e-05	9.15737e-05	2.74472
ENSOCUG00000000560	ENSG00000163909	26508	HEYL	-0.26024	4.71821	-1.81723	0.0750067	0.125374	-5.31826
ENSOCUG00000000562	ENSG00000090621	8761	PABPC4	-0.600024	8.30204	-4.36813	6.08202e-05	0.000318602	1.40166
ENSOCUG00000000564	ENSG00000140848	221184	CPNE2	0.538001	3.22303	2.94027	0.00490254	0.0125445	-2.8165
ENSOCUG00000000565	ENSG00000091073	113878	DTX2	0.571381	3.55253	4.34511	6.56689e-05	0.000339377	1.22583
ENSOCUG00000000566	ENSG00000143324	9213	XPR1	0.564136	2.03132	2.98734	0.00430344	0.0112156	-2.50888
ENSOCUG00000000572	ENSG00000172775	80011	PSME3IP1	-0.220054	3.95102	-2.22507	0.0304858	0.0589529	-4.52662
ENSOCUG00000000573	ENSG00000159593	8883	NAE1	-0.401628	4.72953	-3.31012	0.00170856	0.00520555	-1.92029
ENSOCUG00000000574	ENSG00000054690	57475	PLEKHH1	0.74003	2.13706	2.692	0.00955967	0.0220806	-3.36542
ENSOCUG00000000575	ENSG00000113249	26762	HAVCR1	1.50171	-0.664633	2.812	0.00695155	0.016892	-2.66484
ENSOCUG00000000576	ENSG00000198040	7637	ZNF84	0.00924722	2.06509	0.0642319	0.949034	0.963824	-6.65458
ENSOCUG00000000577	ENSG00000159579	89970	RSPRY1	-0.0570495	3.80483	-0.546348	0.587187	0.671213	-6.73643
ENSOCUG00000000578	ENSG00000172840	57546	PDP2	-0.717593	1.3138	-3.56325	0.000800297	0.00273686	-0.830158
ENSOCUG00000000581	ENSG00000108784	4669	NAGLU	1.00449	3.39096	4.75318	1.65108e-05	0.000108892	2.54865
ENSOCUG00000000582	ENSG00000102931	23568	ARL2BP	0.157721	3.02291	0.568568	0.572122	0.657772	-6.65279
ENSOCUG00000000583	ENSG00000100564	5283	PIGH	0.202587	3.39769	1.50248	0.139086	0.209446	-5.75691
ENSOCUG00000000584	ENSG00000081181	384	ARG2	-1.20947	5.32638	-4.26747	8.49544e-05	0.000418603	0.935024
ENSOCUG00000000585	ENSG00000166592	6236	RRAD	1.59558	5.72112	2.56887	0.0131444	0.0289519	-3.68809
ENSOCUG00000000586	ENSG00000100568	10490	VTI1B	-0.284472	5.3728	-1.9254	0.059714	0.103798	-5.11851
ENSOCUG00000000587	ENSG00000138246	23317	DNAJC13	-0.0637384	5.0557	-0.629895	0.53155	0.621989	-6.73196
ENSOCUG00000000588	ENSG00000166595	51647	CIAO2B	1.27725	5.17962	6.35297	5.52595e-08	1.04839e-06	8.08907
ENSOCUG00000000590	ENSG00000072042	51109	RDH11	0.1404	1.76252	0.838908	0.405401	0.502882	-6.23219
ENSOCUG00000000593	ENSG00000072121	23503	ZFYVE26	0.142306	4.36161	1.2814	0.205798	0.290454	-6.10825
ENSOCUG00000000594	ENSG00000100150	9681	DEPDC5	0.226082	2.46465	2.22167	0.0307292	0.0593738	-4.36505
ENSOCUG00000000595	ENSG00000171307	84287	ZDHHC16	-0.0992265	3.142	-1.0026	0.320746	0.415943	-6.29307
ENSOCUG00000000596	ENSG00000176485	11145	PLAAT3	0.331312	6.69349	1.91022	0.0616852	0.106597	-5.07151
ENSOCUG00000000598	ENSG00000196591	3066	HDAC2	0.00626676	5.13533	0.0778939	0.938214	0.955646	-6.92729
ENSOCUG00000000601	ENSG00000135316	10492	SYNCRIP	0.279388	5.57383	2.73988	0.0084267	0.0198736	-3.37154
ENSOCUG00000000606	ENSG00000143498	9015	TAF1A	-0.367249	1.28815	-2.49999	0.0156469	0.033498	-3.52499
ENSOCUG00000000608	ENSG00000134247	5738	PTGFRN	0.588958	5.20257	1.63881	0.107354	0.168816	-5.58768
ENSOCUG00000000611	ENSG00000141756	60681	FKBP10	2.03293	3.65989	4.78822	1.46371e-05	9.93753e-05	2.66212
ENSOCUG00000000613	ENSG00000116830	8458	TTF2	0.907615	2.15739	3.19297	0.00240319	0.00692674	-2.07444
ENSOCUG00000000614	ENSG00000178502	55175	KLHL11	-0.246511	1.26359	-1.59167	0.117583	0.182396	-5.2752
ENSOCUG00000000615	ENSG00000164331	57763	ANKRA2	-0.217816	2.79852	-1.64723	0.105605	0.166324	-5.43341
ENSOCUG00000000617	ENSG00000164338	84135	UTP15	-0.232472	2.92784	-2.53915	0.0141759	0.030841	-3.7447
ENSOCUG00000000618	ENSG00000033800	8554	PIAS1	-0.0488181	3.29803	-0.38719	0.700212	0.768282	-6.76727
ENSOCUG00000000619	ENSG00000177409	219285	SAMD9L	0.421229	3.36845	2.63137	0.0111949	0.0252461	-3.61724
ENSOCUG00000000621	ENSG00000122641	3624	INHBA	0.209691	-0.627732	0.39048	0.697793	0.766065	-5.86219
ENSOCUG00000000624	ENSG00000225697	65010	SLC26A6	-0.521043	3.37557	-1.89136	0.0642104	0.110267	-5.05364
ENSOCUG00000000625	ENSG00000004766	55610	VPS50	-0.598361	5.39235	-4.65726	2.29281e-05	0.000140979	2.19024
ENSOCUG00000000626	ENSG00000214435	57412	AS3MT	0.00796683	2.65228	0.0464666	0.963118	0.973584	-6.77596
ENSOCUG00000000628	ENSG00000090432	79594	MUL1	-0.616658	4.74739	-3.72934	0.000479417	0.00178389	-0.722611
ENSOCUG00000000629	ENSG00000214944	64283	ARHGEF28	0.328869	0.825777	1.70366	0.0944777	0.151487	-4.94708
ENSOCUG00000000630	ENSG00000110987	605	BCL7A	-0.365646	4.66601	-2.94294	0.00486651	0.0124717	-2.89369
ENSOCUG00000000631	ENSG00000164691	117289	TAGAP	0.67758	-1.0132	2.03203	0.0473278	0.0853276	-4.1541
ENSOCUG00000000633	ENSG00000080845	22839	DLGAP4	0.602	6.14056	3.04641	0.00364813	0.00981599	-2.56439
ENSOCUG00000000634	ENSG00000104626	90459	ERI1	0.0807275	2.56849	0.719888	0.474851	0.56849	-6.50117
ENSOCUG00000000635	ENSG00000112319	2070	EYA4	-0.985351	5.57066	-4.13	0.000133425	0.0006045	0.496429
ENSOCUG00000000637	ENSG00000101335	10398	MYL9	0.43831	4.81783	2.10304	0.0403711	0.0747001	-4.78629
ENSOCUG00000000638	ENSG00000074047	2736	GLI2	0.476087	1.0378	1.54844	0.127644	0.194913	-5.30192
ENSOCUG00000000645	ENSG00000130844	55422	ZNF331	-0.411074	1.73495	-2.82586	0.00669704	0.0163874	-2.8329
ENSOCUG00000000649	ENSG00000180773	120103	SLC36A4	-0.172137	1.87731	-0.826335	0.412429	0.509027	-6.20051
ENSOCUG00000000650	ENSG00000134533	85004	RERG	-0.428572	1.44286	-1.94284	0.0575159	0.100756	-4.58503
ENSOCUG00000000651	ENSG00000130164	3949	LDLR	-0.0822566	2.55563	-0.283392	0.778013	0.8315	-6.68593
ENSOCUG00000000653	ENSG00000165795	57447	NDRG2	-0.958847	9.60874	-4.57904	2.9918e-05	0.000176253	2.13924
ENSOCUG00000000668	ENSG00000136504	11143	KAT7	-0.0342562	4.45004	-0.402945	0.688658	0.758273	-6.84906
ENSOCUG00000000670	ENSG00000184564	84189	SLITRK6	0.240474	-0.391415	0.529261	0.5989	0.6821	-5.95351
ENSOCUG00000000673	ENSG00000092208	8487	GEMIN2	-0.596876	2.55631	-4.71901	1.85644e-05	0.000118967	2.53701
ENSOCUG00000000674	ENSG00000130037	3741	KCNA5	-0.593656	3.43153	-3.68884	0.000543781	0.00198654	-0.749025
ENSOCUG00000000676	ENSG00000006715	27072	VPS41	-0.0463061	5.73524	-0.434785	0.665537	0.739082	-6.80754
ENSOCUG00000000677	ENSG00000127603	23499	MACF1	1.16066	7.38216	5.61667	7.92559e-07	8.97216e-06	5.58632
ENSOCUG00000000678	ENSG00000148120	84909	AOPEP	0.506336	5.02058	1.86718	0.0675768	0.114835	-5.20682
ENSOCUG00000000679	ENSG00000136878	10868	USP20	-0.278321	4.03469	-3.13344	0.00285085	0.00801202	-2.38284
ENSOCUG00000000680	ENSG00000169895	94056	SYAP1	0.378996	4.0279	3.2227	0.00220526	0.0064612	-2.14327
ENSOCUG00000000681	ENSG00000086712	55787	TXLNG	0.252665	2.25776	2.14246	0.0369085	0.0693047	-4.50841
ENSOCUG00000000682	ENSG00000090061	8812	CCNK	-0.347318	6.09362	-2.44375	0.0180019	0.037748	-4.05346
ENSOCUG00000000684	ENSG00000113407	6897	TARS1	-0.213257	6.74891	-1.83445	0.0723712	0.121798	-5.20623
ENSOCUG00000000687	ENSG00000104835	54938	SARS2	-0.60385	3.59311	-5.22955	3.14084e-06	2.77834e-05	4.16286
ENSOCUG00000000688	ENSG00000161243	126433	FBXO27	0.221185	2.75382	1.74338	0.0872391	0.141662	-5.30733
ENSOCUG00000000689	ENSG00000128626	6183	MRPS12	-0.0954807	2.90698	-0.374973	0.709222	0.775806	-6.69463
ENSOCUG00000000692	ENSG00000141424	25800	SLC39A6	0.170478	4.09882	1.1062	0.273784	0.366582	-6.30503
ENSOCUG00000000694	ENSG00000164039	56898	BDH2	-0.298624	3.83291	-1.23	0.224291	0.310961	-6.12287
ENSOCUG00000000695	ENSG00000162408	79707	NOL9	0.421367	3.75798	4.15635	0.000122423	0.000563281	0.604301
ENSOCUG00000000696	ENSG00000188176	342527	SMTNL2	0.0748056	5.9631	0.353653	0.725044	0.788403	-6.81425
ENSOCUG00000000697	ENSG00000134759	55250	ELP2	-0.144942	5.00685	-1.58412	0.119293	0.184457	-5.69642
ENSOCUG00000000699	ENSG00000138778	1062	CENPE	0.400052	0.974792	1.18424	0.241758	0.330529	-5.68361
ENSOCUG00000000703	ENSG00000075643	55034	MOCOS	0.575686	0.506424	2.14874	0.0363818	0.0684383	-4.16777
ENSOCUG00000000706	ENSG00000134775	80206	FHOD3	0.0223559	5.59668	0.0911571	0.927722	0.947301	-6.87985
ENSOCUG00000000707	ENSG00000170264	84140	FAM161A	-0.422102	4.11727	-2.73828	0.00846255	0.0199419	-3.38779
ENSOCUG00000000708	ENSG00000101290	8760	CDS2	1.58607	3.41242	9.50489	6.46502e-13	2.40561e-10	19.2358
ENSOCUG00000000709	ENSG00000134779	25941	TPGS2	0.14932	2.95131	1.08419	0.283334	0.376809	-6.20791
ENSOCUG00000000713	ENSG00000166575	65084	TMEM135	-0.150201	2.93575	-0.731769	0.467629	0.561652	-6.46919
ENSOCUG00000000714	ENSG00000077092	5915	RARB	1.11569	0.979804	6.89894	7.53287e-09	2.22162e-07	10.146
ENSOCUG00000000715	ENSG00000026508	960	CD44	1.10322	3.45258	3.01653	0.00396697	0.0105145	-2.66939
ENSOCUG00000000716	ENSG00000133106	94240	EPSTI1	1.42213	-0.995266	4.44825	4.6518e-05	0.000255395	1.94078
ENSOCUG00000000717	ENSG00000077097	7155	TOP2B	-0.282173	6.47191	-2.36623	0.0217715	0.0443779	-4.19808
ENSOCUG00000000719	ENSG00000128045	65997	RASL11B	-0.462108	4.03156	-2.1249	0.0384171	0.0717173	-4.72928
ENSOCUG00000000720	ENSG00000155463	5018	OXA1L	-0.596754	5.54432	-4.99197	7.22645e-06	5.51668e-05	3.31154
ENSOCUG00000000721	ENSG00000149090	25891	PAMR1	-0.405845	2.86191	-0.886508	0.379468	0.476883	-6.44366
ENSOCUG00000000722	ENSG00000184178	152579	SCFD2	0.0421437	3.7115	0.323595	0.747556	0.80675	-6.84856
ENSOCUG00000000724	ENSG00000155465	9056	SLC7A7	1.38012	-0.00477619	4.58167	2.96514e-05	0.000174861	2.32053
ENSOCUG00000000725	ENSG00000176136	4161	MC5R	0.443406	0.137981	0.67809	0.500752	0.593341	-5.88266
ENSOCUG00000000727	ENSG00000177707	25945	NECTIN3	0.335755	1.88372	1.35886	0.180118	0.259958	-5.7295
ENSOCUG00000000728	ENSG00000112312	51053	GMNN	-0.751576	2.25155	-4.59336	2.84986e-05	0.000168926	2.18836
ENSOCUG00000000730	ENSG00000006453	55971	BAIAP2L1	1.89608	1.03202	3.35616	0.00149157	0.00463005	-1.47109
ENSOCUG00000000731	ENSG00000083168	7994	KAT6A	-0.367322	4.05863	-2.45192	0.017641	0.0370993	-4.0354
ENSOCUG00000000732	ENSG00000102678	2254	FGF9	-2.23907	-0.877391	-4.00178	0.000202156	0.000859518	0.54523
ENSOCUG00000000733	ENSG00000147996	220869	CBWD5	0.0395863	2.76623	0.22592	0.822159	0.86727	-6.71764
ENSOCUG00000000734	ENSG00000164924	7534	YWHAZ	0.651398	5.51933	3.49479	0.000985225	0.00326756	-1.37798
ENSOCUG00000000737	ENSG00000119508	8013	NR4A3	-0.141581	0.604228	-0.184954	0.853992	0.891314	-6.08259
ENSOCUG00000000738	ENSG00000137074	54840	APTX	-0.238272	3.21115	-1.80706	0.0766008	0.127521	-5.2237
ENSOCUG00000000740	ENSG00000064601	5476	CTSA	0.143658	5.66963	1.47124	0.147314	0.220056	-5.84094
ENSOCUG00000000741	ENSG00000225830	2074	ERCC6	0.215003	1.52882	1.80973	0.0761799	0.126948	-4.99142
ENSOCUG00000000743	ENSG00000131773	10656	KHDRBS3	-0.656243	3.58577	-3.10465	0.00309443	0.00856628	-2.42095
ENSOCUG00000000744	ENSG00000100979	5360	PLTP	2.03072	6.03203	5.58196	8.97457e-07	9.84983e-06	5.41613
ENSOCUG00000000749	ENSG00000109854	10553	HTATIP2	0.403051	3.36385	2.16398	0.03513	0.0664629	-4.62487
ENSOCUG00000000750	ENSG00000185238	10196	PRMT3	0.0902001	3.86476	0.958051	0.342517	0.438943	-6.4414
ENSOCUG00000000754	ENSG00000146233	51302	CYP39A1	0.304913	-0.024787	0.688557	0.494194	0.587684	-5.88378
ENSOCUG00000000755	ENSG00000007541	9091	PIGQ	-0.0904951	4.6732	-0.617985	0.539311	0.629396	-6.7347
ENSOCUG00000000756	ENSG00000070367	10640	EXOC5	-0.176256	4.96176	-1.22422	0.226445	0.313383	-6.18785
ENSOCUG00000000763	ENSG00000146070	7941	PLA2G7	1.53011	1.75784	3.67536	0.000566979	0.00205276	-0.676934
ENSOCUG00000000764	ENSG00000091317	54918	CMTM6	0.482373	2.93539	2.39893	0.0201026	0.0414597	-4.07828
ENSOCUG00000000765	ENSG00000131373	26061	HACL1	-0.250459	4.34509	-2.5959	0.012266	0.0273566	-3.7258
ENSOCUG00000000769	ENSG00000140374	2108	ETFA	-0.656559	7.58215	-4.21566	0.000100782	0.000482018	0.881679
ENSOCUG00000000776	ENSG00000174106	23592	LEMD3	-0.2424	3.16696	-1.9844	0.0525561	0.0933243	-4.88938
ENSOCUG00000000778	ENSG00000170456	160518	DENND5B	0.269227	4.94423	2.03257	0.047271	0.0852518	-4.91475
ENSOCUG00000000780	ENSG00000167258	51755	CDK12	0.0936872	3.65441	0.939365	0.351932	0.448122	-6.45817
ENSOCUG00000000781	ENSG00000085365	9522	SCAMP1	0.0202214	3.67148	0.193235	0.847535	0.88679	-6.87284
ENSOCUG00000000784	ENSG00000153234	4929	NR4A2	0.447481	2.22056	0.822725	0.414461	0.511043	-6.06508
ENSOCUG00000000786	ENSG00000142627	1969	EPHA2	0.17457	2.38682	0.969289	0.336935	0.433137	-6.22857
ENSOCUG00000000788	ENSG00000144644	339896	GADL1	-2.11498	6.0915	-3.94479	0.000242717	0.00100421	-0.0492559
ENSOCUG00000000789	ENSG00000120616	80314	EPC1	-0.22402	4.65437	-2.74944	0.00821577	0.0194717	-3.37028
ENSOCUG00000000790	ENSG00000164258	4724	NDUFS4	-0.292645	6.72966	-2.06574	0.0439055	0.0801743	-4.78082
ENSOCUG00000000791	ENSG00000114391	6152	RPL24	0.0215511	8.62638	0.117605	0.906838	0.930391	-6.65924
ENSOCUG00000000792	ENSG00000151491	2059	EPS8	0.129461	3.10014	0.781065	0.438343	0.533645	-6.49957
ENSOCUG00000000793	ENSG00000166869	63928	CHP2	0.0611568	2.31217	0.292788	0.770862	0.825693	-6.613
ENSOCUG00000000794	ENSG00000109089	30850	CDR2L	0.838649	2.09933	3.01942	0.00393497	0.0104489	-2.48404
ENSOCUG00000000795	ENSG00000107372	7763	ZFAND5	-1.04524	6.57753	-6.57507	2.45873e-08	5.57199e-07	8.89001
ENSOCUG00000000796	ENSG00000130433	59285	CACNG6	-0.886661	6.32089	-3.7184	0.00049604	0.00183686	-0.730406
ENSOCUG00000000798	ENSG00000049239	9563	H6PD	-0.122984	2.89124	-0.970799	0.336189	0.432227	-6.31486
ENSOCUG00000000800	ENSG00000167862	3396	MRPL58	0.234538	4.14361	1.91641	0.0608741	0.10548	-5.13409
ENSOCUG00000000802	ENSG00000122574	644150	WIPF3	0.369592	2.22701	2.44752	0.0178345	0.0374514	-3.83723
ENSOCUG00000000803	ENSG00000163635	6314	ATXN7	-0.427707	3.32472	-3.02194	0.00390734	0.0103827	-2.59339
ENSOCUG00000000804	ENSG00000136193	9805	SCRN1	1.00761	0.153518	2.27827	0.0268928	0.053018	-3.7638
ENSOCUG00000000805	ENSG00000106080	55033	FKBP14	1.01464	0.691445	4.18315	0.000112134	0.000524734	1.02339
ENSOCUG00000000806	ENSG00000163728	151613	TTC14	-0.218933	2.94192	-1.63924	0.107264	0.168729	-5.48415
ENSOCUG00000000807	ENSG00000106086	84725	PLEKHA8	0.844037	2.43676	5.69974	5.8829e-07	6.99823e-06	5.86302
ENSOCUG00000000810	ENSG00000163637	166336	PRICKLE2	0.863298	2.73951	3.26103	0.00197266	0.00587215	-1.90987
ENSOCUG00000000811	ENSG00000162300	7542	ZFPL1	0.70881	2.27887	6.25214	7.97615e-08	1.38563e-06	7.81621
ENSOCUG00000000816	ENSG00000149823	738	VPS51	-0.04292	5.36724	-0.33168	0.741478	0.801814	-6.87131
ENSOCUG00000000817	ENSG00000008294	9043	SPAG9	0.109186	6.49218	0.838395	0.405686	0.502998	-6.49547
ENSOCUG00000000818	ENSG00000099942	1399	CRKL	-0.475029	7.437	-3.63365	0.000644943	0.00228905	-0.892287
ENSOCUG00000000819	ENSG00000107362	51104	ABHD17B	-0.636785	2.88017	-4.37115	6.02109e-05	0.000315984	1.41497
ENSOCUG00000000820	ENSG00000107672	54780	NSMCE4A	0.270284	4.11437	1.61812	0.11175	0.174667	-5.63729
ENSOCUG00000000821	ENSG00000138162	10579	TACC2	-0.970054	8.48402	-5.95723	2.32499e-07	3.34398e-06	6.76848
ENSOCUG00000000823	ENSG00000174840	201626	PDE12	-0.332575	3.31048	-2.78144	0.00754491	0.018082	-3.22102
ENSOCUG00000000826	ENSG00000174839	201627	DENND6A	-0.332388	3.4422	-2.03837	0.0466675	0.0843348	-4.86153
ENSOCUG00000000827	ENSG00000163681	7871	SLMAP	-0.798218	7.39542	-6.06789	1.55735e-07	2.3825e-06	7.12094
ENSOCUG00000000828	ENSG00000136068	2317	FLNB	1.12121	4.9836	5.03528	6.21283e-06	4.86524e-05	3.47266
ENSOCUG00000000831	ENSG00000163687	1776	DNASE1L3	1.49881	-0.263691	3.21288	0.00226888	0.00660565	-1.63836
ENSOCUG00000000832	ENSG00000163686	57406	ABHD6	-0.172945	1.59556	-0.871657	0.387444	0.484936	-6.1648
ENSOCUG00000000833	ENSG00000168297	54899	PXK	0.361197	3.9261	4.08569	0.000154124	0.000685885	0.384546
ENSOCUG00000000835	ENSG00000116096	6697	SPR	-0.521146	3.90578	-2.98957	0.00427678	0.0111663	-2.73278
ENSOCUG00000000837	ENSG00000135631	26056	RAB11FIP5	0.632788	3.80788	3.6033	0.000708003	0.00247704	-1.07608
ENSOCUG00000000847	ENSG00000153707	5789	PTPRD	0.535685	2.75436	1.43359	0.157737	0.232672	-5.7599
ENSOCUG00000000848	ENSG00000109111	6830	SUPT6H	0.548769	6.39348	6.61775	2.10399e-08	4.93282e-07	9.05644
ENSOCUG00000000849	ENSG00000078699	9139	CBFA2T2	-0.026301	2.25534	-0.219173	0.827383	0.871505	-6.659
ENSOCUG00000000852	ENSG00000117477	57821	CCDC181	-0.424692	0.429706	-1.52932	0.132309	0.200841	-5.04999
ENSOCUG00000000855	ENSG00000160602	284086	NEK8	0.990726	0.836123	3.78994	0.000396587	0.00151227	-0.160422
ENSOCUG00000000857	ENSG00000172728	84750	FUT10	-0.140324	1.59157	-0.803874	0.425168	0.521014	-6.21688
ENSOCUG00000000859	ENSG00000076604	9618	TRAF4	0.354798	2.78467	2.1252	0.0383916	0.0716812	-4.60564
ENSOCUG00000000861	ENSG00000085117	3732	CD82	-0.0385476	3.80062	-0.366909	0.715191	0.780338	-6.81776
ENSOCUG00000000863	ENSG00000148219	23245	ASTN2	1.11478	-0.843224	3.26521	0.00194878	0.00581608	-1.38916
ENSOCUG00000000864	ENSG00000182985	23705	CADM1	0.57926	2.26531	2.82758	0.00666616	0.0163257	-2.98078
ENSOCUG00000000865	ENSG00000157399	415	ARSL	1.03148	1.06856	4.21157	0.000102145	0.000487081	1.07077
ENSOCUG00000000866	ENSG00000119401	22954	TRIM32	-0.550763	3.07662	-3.91879	0.000263736	0.00107607	-0.024129
ENSOCUG00000000867	ENSG00000147586	28957	MRPS28	-0.658197	4.69816	-4.42307	5.06164e-05	0.000274241	1.42936
ENSOCUG00000000874	ENSG00000076924	56949	XAB2	0.29708	4.40981	2.81802	0.00684007	0.0166702	-3.19926
ENSOCUG00000000875	ENSG00000150510	220108	FAM124A	0.0538101	2.51118	0.189105	0.850755	0.889142	-6.73233
ENSOCUG00000000876	ENSG00000102786	26512	INTS6	-0.257993	5.13003	-2.27268	0.0272519	0.0536159	-4.44323
ENSOCUG00000000878	ENSG00000181029	126003	TRAPPC5	-0.229058	4.35197	-1.08788	0.281717	0.375112	-6.33052
ENSOCUG00000000882	ENSG00000102119	2010	EMD	0.459388	4.87962	4.79934	1.40872e-05	9.61512e-05	2.6653
ENSOCUG00000000884	ENSG00000013503	55703	POLR3B	-0.261211	3.30738	-1.94234	0.0575774	0.100813	-5.02977
ENSOCUG00000000885	ENSG00000102125	6901	TAZ	-1.09741	6.27297	-5.78363	4.3506e-07	5.50265e-06	6.05778
ENSOCUG00000000887	ENSG00000174099	253827	MSRB3	-1.17496	5.36016	-4.78009	1.50523e-05	0.000100967	2.60001
ENSOCUG00000000889	ENSG00000117450	5052	PRDX1	-0.0378598	-0.233058	-0.160133	0.873404	0.905266	-6.146
ENSOCUG00000000894	ENSG00000181016	286006	LSMEM1	-3.29173	4.53416	-6.44846	3.90207e-08	8.04322e-07	8.50412
ENSOCUG00000000895	ENSG00000171522	5734	PTGER4	1.26925	2.62195	4.94238	8.58744e-06	6.31839e-05	3.28827
ENSOCUG00000000896	ENSG00000113638	23548	TTC33	0.0356318	3.51853	0.280172	0.780468	0.833044	-6.82296
ENSOCUG00000000897	ENSG00000132356	5562	PRKAA1	0.464266	4.09448	2.42977	0.0186351	0.0388849	-4.10316
ENSOCUG00000000898	ENSG00000171723	10243	GPHN	-0.320824	5.28464	-3.04217	0.00369187	0.00990042	-2.63631
ENSOCUG00000000901	ENSG00000174938	26470	SEZ6L2	0.0755246	-0.912263	0.161975	0.87196	0.904664	-5.8314
ENSOCUG00000000907	ENSG00000125834	140901	STK35	-0.000849617	3.16232	-0.0054506	0.995672	0.996712	-6.79545
ENSOCUG00000000909	ENSG00000085382	57531	HACE1	0.163801	1.72272	1.03332	0.306285	0.401204	-6.01386
ENSOCUG00000000910	ENSG00000102870	23361	ZNF629	-1.09639	4.4456	-6.9213	6.9417e-09	2.06372e-07	10.1082
ENSOCUG00000000911	ENSG00000167291	125058	TBC1D16	-0.276184	2.45258	-1.35152	0.182441	0.262795	-5.79821
ENSOCUG00000000915	ENSG00000178498	196403	DTX3	-0.0780193	2.83746	-0.37245	0.711087	0.777248	-6.722
ENSOCUG00000000916	ENSG00000166908	79837	PIP4K2C	0.291633	1.44471	2.06625	0.0438554	0.0801318	-4.47057
ENSOCUG00000000919	ENSG00000152990	166647	ADGRA3	-0.574094	5.78497	-3.87393	0.0003042	0.00121459	-0.281687
ENSOCUG00000000921	ENSG00000278259	80179	MYO19	0.0865847	1.2493	0.496163	0.621892	0.701386	-6.3345
ENSOCUG00000000922	ENSG00000103274	4682	NUBP1	-0.390758	5.7278	-3.4322	0.00118937	0.00381729	-1.56283
ENSOCUG00000000927	ENSG00000143382	54507	ADAMTSL4	-3.04838	6.3523	-9.69152	3.37983e-13	1.55945e-10	19.8712
ENSOCUG00000000928	ENSG00000171109	55669	MFN1	-1.10748	7.09146	-6.8125	1.03306e-08	2.84399e-07	9.75801
ENSOCUG00000000929	ENSG00000163807	57456	KIAA1143	0.0774321	2.84645	0.662497	0.510609	0.602422	-6.59098
ENSOCUG00000000930	ENSG00000163808	56992	KIF15	0.703539	0.267652	4.14084	0.000128785	0.000587402	0.918305
ENSOCUG00000000931	ENSG00000114450	59345	GNB4	0.925555	1.23671	3.91013	0.000271119	0.00110313	0.188708
ENSOCUG00000000933	ENSG00000169964	131616	TMEM42	0.00447828	2.35227	0.0271172	0.978471	0.984359	-6.68037
ENSOCUG00000000936	ENSG00000174842	11146	GLMN	-0.427023	0.860037	-1.83253	0.0726607	0.122101	-4.68027
ENSOCUG00000000937	ENSG00000163812	51304	ZDHHC3	-0.377584	4.97594	-3.43284	0.00118706	0.00381202	-1.57993
ENSOCUG00000000938	ENSG00000173456	79102	RNF26	-0.341618	2.33765	-2.2659	0.0276929	0.0543632	-4.18851
ENSOCUG00000000939	ENSG00000075914	23016	EXOSC7	0.195524	3.52602	2.02504	0.0480658	0.0864554	-4.89954
ENSOCUG00000000940	ENSG00000176261	339487	ZBTB8OS	-0.0688069	2.78848	-0.523365	0.602967	0.685784	-6.6242
ENSOCUG00000000941	ENSG00000100129	51386	EIF3L	0.369467	6.8621	4.6931	2.02862e-05	0.0001278	2.3885
ENSOCUG00000000942	ENSG00000162521	5928	RBBP4	0.456076	5.7389	3.52358	0.000902975	0.00303139	-1.28159
ENSOCUG00000000943	ENSG00000162520	81493	SYNC	0.0381318	4.54684	0.270919	0.787537	0.838874	-6.8951
ENSOCUG00000000944	ENSG00000160539	84814	PLPP7	-0.72833	5.66801	-2.60432	0.0120038	0.0268705	-3.71559
ENSOCUG00000000947	ENSG00000146281	135293	PM20D2	-0.0160048	3.05454	-0.0905792	0.928179	0.947587	-6.78771
ENSOCUG00000000956	ENSG00000157077	9372	ZFYVE9	-0.663732	4.96707	-3.9766	0.000219195	0.000920429	0.0224421
ENSOCUG00000000957	ENSG00000151365	7069	THRSP	-1.33552	0.948916	-1.56441	0.123851	0.190153	-4.93696
ENSOCUG00000000959	ENSG00000154222	200014	CC2D1B	0.102321	5.83561	0.721887	0.473631	0.567325	-6.64203
ENSOCUG00000000960	ENSG00000069188	54549	SDK2	0.719255	0.411812	1.9799	0.0530747	0.0940425	-4.49918
ENSOCUG00000000963	ENSG00000134748	84950	PRPF38A	-0.21435	3.33202	-2.34822	0.022743	0.0460732	-4.20614
ENSOCUG00000000965	ENSG00000175606	54968	TMEM70	-0.0491882	2.15588	-0.303571	0.762679	0.819058	-6.59626
ENSOCUG00000000966	ENSG00000160087	118424	UBE2J2	0.118628	4.81886	1.37525	0.175011	0.25374	-5.99383
ENSOCUG00000000967	ENSG00000105402	8775	NAPA	0.398401	6.34046	3.17386	0.00253914	0.00724796	-2.22487
ENSOCUG00000000968	ENSG00000175084	1674	DES	0.375741	12.1563	2.30421	0.0252809	0.0503653	-3.86661
ENSOCUG00000000972	ENSG00000108018	114815	SORCS1	-1.19149	-0.553945	-2.17221	0.0344702	0.0653863	-3.81261
ENSOCUG00000000978	ENSG00000129038	4016	LOXL1	1.68096	3.35216	3.95997	0.000231208	0.000963855	0.0124855
ENSOCUG00000000980	ENSG00000182095	84629	TNRC18	0.0226106	3.44653	0.129484	0.89748	0.923664	-6.8427
ENSOCUG00000000981	ENSG00000185133	27124	INPP5J	-3.21307	0.221683	-4.35561	6.34129e-05	0.000330085	1.57021
ENSOCUG00000000982	ENSG00000137038	90871	DMAC1	-0.375246	5.31891	-3.40668	0.00128363	0.00407559	-1.6494
ENSOCUG00000000983	ENSG00000187838	57048	PLSCR3	-0.0995543	4.01532	-0.66767	0.507327	0.599374	-6.68139
ENSOCUG00000000984	ENSG00000196482	2104	ESRRG	-0.9538	5.53215	-4.93302	8.87148e-06	6.48495e-05	3.11052
ENSOCUG00000000987	ENSG00000132424	25957	PNISR	-0.517066	5.22771	-3.66055	0.00059356	0.00213426	-0.920754
ENSOCUG00000000988	ENSG00000075826	25956	SEC31B	-1.46891	6.30922	-5.95998	2.30197e-07	3.32747e-06	6.68438
ENSOCUG00000000989	ENSG00000166136	4714	NDUFB8	-1.02363	7.58508	-5.2701	2.72181e-06	2.47019e-05	4.34984
ENSOCUG00000000991	ENSG00000166135	55662	HIF1AN	-0.322133	5.88595	-1.63692	0.107749	0.169308	-5.57993
ENSOCUG00000000996	ENSG00000163539	23122	CLASP2	-0.895993	6.84987	-6.60011	2.24397e-08	5.18164e-07	8.98234
ENSOCUG00000000997	ENSG00000139531	6821	SUOX	-0.539826	3.83056	-1.55355	0.126422	0.193303	-5.70447
ENSOCUG00000000998	ENSG00000123374	1017	CDK2	0.588372	1.08088	3.19496	0.00238946	0.00689232	-1.81963
ENSOCUG00000001001	ENSG00000123609	9111	NMI	0.454024	1.24612	2.13831	0.0372601	0.0698513	-4.35616
ENSOCUG00000001002	ENSG00000147905	84186	ZCCHC7	0.138658	1.68323	0.896287	0.374273	0.471623	-6.20405
ENSOCUG00000001005	ENSG00000126883	8021	NUP214	0.154849	4.95265	2.10092	0.040565	0.0750228	-4.79307
ENSOCUG00000001009	ENSG00000116044	4780	NFE2L2	0.427945	6.25749	3.06325	0.00347922	0.00943856	-2.52799
ENSOCUG00000001013	ENSG00000147416	526	ATP6V1B2	0.258698	5.33374	3.597	0.000721816	0.0025185	-1.09697
ENSOCUG00000001016	ENSG00000177200	80205	CHD9	-0.0344201	5.08894	-0.229191	0.819629	0.865314	-6.9051
ENSOCUG00000001020	ENSG00000127955	2770	GNAI1	0.19814	2.80799	0.762221	0.449408	0.544307	-6.41663
ENSOCUG00000001023	ENSG00000213639	5500	PPP1CB	-0.964901	7.80495	-7.17962	2.70161e-09	9.648e-08	11.0895
ENSOCUG00000001026	ENSG00000100034	9647	PPM1F	0.332596	4.85228	2.63807	0.0110025	0.0248752	-3.6344
ENSOCUG00000001028	ENSG00000168389	84879	MFSD2A	0.456498	0.633251	1.32945	0.189562	0.271324	-5.51827
ENSOCUG00000001030	ENSG00000164949	2669	GEM	1.64184	0.478049	3.74536	0.000456032	0.00170957	-0.180701
ENSOCUG00000001031	ENSG00000249115	23354	HAUS5	0.0199877	1.58596	0.138373	0.890486	0.919197	-6.56045
ENSOCUG00000001034	ENSG00000070159	5774	PTPN3	-0.938887	7.93437	-2.66258	0.0103237	0.023567	-3.426
ENSOCUG00000001035	ENSG00000087116	9509	ADAMTS2	0.889278	4.42398	2.37705	0.0212063	0.0434021	-4.21013
ENSOCUG00000001039	ENSG00000197283	8831	SYNGAP1	-0.251513	-0.301984	-0.988303	0.327628	0.422872	-5.65545
ENSOCUG00000001042	ENSG00000124172	514	ATP5F1E	-0.79301	8.54222	-4.11908	0.000138258	0.000623334	0.642795
ENSOCUG00000001043	ENSG00000073712	10979	FERMT2	-0.336442	6.8176	-3.62506	0.000662227	0.00234175	-0.959282
ENSOCUG00000001045	ENSG00000162396	25973	PARS2	-0.894928	1.25171	-6.34691	5.64937e-08	1.06829e-06	8.2178
ENSOCUG00000001047	ENSG00000102038	6594	SMARCA1	0.111033	3.91116	0.528621	0.599341	0.682468	-6.77116
ENSOCUG00000001048	ENSG00000115970	63892	THADA	0.223386	3.40565	2.09547	0.0410676	0.0757216	-4.73288
ENSOCUG00000001050	ENSG00000086666	54469	ZFAND6	-0.431837	6.13697	-2.52543	0.0146761	0.0317258	-3.86154
ENSOCUG00000001052	ENSG00000032219	5926	ARID4A	-0.169067	4.19687	-1.60028	0.115659	0.179825	-5.64762
ENSOCUG00000001053	ENSG00000113272	54974	THG1L	0.371041	1.37273	1.56128	0.124587	0.191004	-5.3442
ENSOCUG00000001054	ENSG00000139433	51228	GLTP	0.229742	3.43437	2.30559	0.0251978	0.0502344	-4.32145
ENSOCUG00000001057	ENSG00000139436	9815	GIT2	-0.0730472	3.69888	-0.723195	0.472834	0.566664	-6.63782
ENSOCUG00000001058	ENSG00000129474	84962	AJUBA	0.0997089	-0.0527985	0.445568	0.657778	0.732664	-5.9874
ENSOCUG00000001060	ENSG00000076513	88455	ANKRD13A	0.301684	2.33238	2.2653	0.0277318	0.0544117	-4.24051
ENSOCUG00000001062	ENSG00000156172	157657	C8orf37	0.0546581	1.52836	0.268661	0.789265	0.839945	-6.46032
ENSOCUG00000001076	ENSG00000170677	9306	SOCS6	-0.298056	1.7485	-1.88713	0.0647889	0.111112	-4.83167
ENSOCUG00000001078	ENSG00000166025	154810	AMOTL1	-0.626525	7.00756	-3.54474	0.000846742	0.00287777	-1.16599
ENSOCUG00000001081	ENSG00000123124	11059	WWP1	-1.75322	7.78459	-5.9467	2.41529e-07	3.44381e-06	6.69231
ENSOCUG00000001082	ENSG00000115295	79745	CLIP4	-1.39888	5.6865	-6.51337	3.07954e-08	6.70235e-07	8.64305
ENSOCUG00000001084	ENSG00000156239	29104	N6AMT1	-0.08006	-0.449148	-0.322025	0.748738	0.807545	-5.98434
ENSOCUG00000001086	ENSG00000176623	51115	RMDN1	-0.495136	2.73979	-2.62112	0.0114954	0.0258479	-3.47027
ENSOCUG00000001088	ENSG00000102390	51260	PBDC1	0.205227	3.19774	1.8654	0.0678306	0.115164	-5.15814
ENSOCUG00000001093	ENSG00000173163	150684	COMMD1	-0.374812	3.28434	-2.7754	0.00766759	0.0183307	-3.23573
ENSOCUG00000001096	ENSG00000166012	79101	TAF1D	0.417759	3.68991	2.48746	0.0161462	0.0343629	-3.94819
ENSOCUG00000001097	ENSG00000100532	10668	CGRRF1	-0.732818	2.53103	-3.96718	0.000225923	0.000944209	0.19587
ENSOCUG00000001101	ENSG00000108528	8402	SLC25A11	-1.18649	7.39114	-4.7746	1.53394e-05	0.000102633	2.65652
ENSOCUG00000001102	ENSG00000198910	3897	L1CAM	1.05628	0.96984	4.35826	6.28543e-05	0.000327621	1.59296
ENSOCUG00000001104	ENSG00000108523	26001	RNF167	0.65356	6.64155	5.94352	2.44321e-07	3.47074e-06	6.67086
ENSOCUG00000001106	ENSG00000108518	5216	PFN1	1.31498	4.53826	8.34498	3.93766e-11	3.66815e-09	15.1952
ENSOCUG00000001107	ENSG00000089820	393	ARHGAP4	1.38235	0.896147	5.4394	1.49283e-06	1.50551e-05	5.08925
ENSOCUG00000001108	ENSG00000091640	9552	SPAG7	-0.38457	6.73343	-2.65422	0.0105506	0.0239711	-3.52047
ENSOCUG00000001109	ENSG00000108509	23125	CAMTA2	-0.449817	6.89985	-3.78556	0.000402074	0.00153067	-0.490143
ENSOCUG00000001111	ENSG00000102030	8260	NAA10	0.443839	5.271	4.18088	0.000112974	0.000527595	0.673978
ENSOCUG00000001112	ENSG00000078674	5108	PCM1	-0.337563	7.56211	-2.77227	0.00773177	0.0184536	-3.19687
ENSOCUG00000001113	ENSG00000172534	3054	HCFC1	-0.131559	6.5637	-1.91456	0.0611155	0.105803	-5.07906
ENSOCUG00000001116	ENSG00000177854	8269	TMEM187	-0.5506	1.45097	-2.7816	0.00754157	0.018082	-2.84642
ENSOCUG00000001119	ENSG00000175110	56945	MRPS22	-0.575284	3.60692	-5.99341	2.03969e-07	3.00483e-06	6.82329
ENSOCUG00000001120	ENSG00000184432	9276	COPB2	0.213061	6.44456	2.91553	0.00524769	0.0133096	-2.8948
ENSOCUG00000001121	ENSG00000138363	471	ATIC	0.501203	5.86806	4.52099	3.6413e-05	0.000208035	1.7938
ENSOCUG00000001124	ENSG00000104427	51101	ZC2HC1A	-0.287726	3.315	-0.758408	0.451666	0.54629	-6.52842
ENSOCUG00000001125	ENSG00000155636	129831	RBM45	-0.0137413	3.07778	-0.16483	0.869723	0.902927	-6.80651
ENSOCUG00000001127	ENSG00000119729	23433	RHOQ	-0.459055	5.30436	-2.42727	0.0187504	0.0390759	-4.1168
ENSOCUG00000001130	ENSG00000151665	5281	PIGF	-0.0482341	2.37403	-0.367752	0.714566	0.77973	-6.58399
ENSOCUG00000001131	ENSG00000135048	23670	CEMIP2	1.20934	3.33815	4.29048	7.87269e-05	0.000393976	1.03564
ENSOCUG00000001136	ENSG00000131634	79652	TMEM204	-0.334648	3.21415	-2.18797	0.0332368	0.0634327	-4.50852
ENSOCUG00000001137	ENSG00000183722	10186	LHFPL6	0.478756	3.98842	1.51669	0.135463	0.204901	-5.77197
ENSOCUG00000001138	ENSG00000141510	7157	TP53	1.01993	3.82109	7.12709	3.27296e-09	1.13374e-07	10.8583
ENSOCUG00000001142	ENSG00000071189	23161	SNX13	-0.681707	4.76738	-4.00416	0.000200612	0.000853579	0.109144
ENSOCUG00000001144	ENSG00000131389	6533	SLC6A6	-0.0402327	4.4327	-0.157678	0.875328	0.906691	-6.9123
ENSOCUG00000001145	ENSG00000144596	80852	GRIP2	-3.3939	3.68112	-9.18529	1.98013e-12	4.30958e-10	18.1002
ENSOCUG00000001152	ENSG00000109270	8649	LAMTOR3	-0.44679	4.62465	-4.02376	0.00018833	0.000808021	0.17191
ENSOCUG00000001155	ENSG00000167004	2923	PDIA3	0.613809	6.31262	3.63603	0.000640232	0.00227525	-0.924941
ENSOCUG00000001161	ENSG00000242028	25764	HYPK	0.151226	5.60063	1.01575	0.314498	0.409636	-6.37978
ENSOCUG00000001162	ENSG00000184716	619189	SERINC4	-0.290889	4.07414	-2.54896	0.0138273	0.0302194	-3.81813
ENSOCUG00000001164	ENSG00000004487	23028	KDM1A	0.505499	4.61645	6.57847	2.42843e-08	5.51416e-07	8.87408
ENSOCUG00000001165	ENSG00000015568	84220	RGPD5	-0.0323529	7.35897	-0.279725	0.78081	0.833177	-6.75174
ENSOCUG00000001166	ENSG00000198912	339448	C1orf174	0.820518	0.757615	2.97977	0.00439493	0.0114153	-2.28336
ENSOCUG00000001168	ENSG00000169641	7798	LUZP1	0.548889	2.05744	2.85919	0.00611983	0.0151778	-2.89271
ENSOCUG00000001169	ENSG00000143248	8490	RGS5	-0.252284	3.75778	-1.02697	0.309239	0.404246	-6.3443
ENSOCUG00000001170	ENSG00000274523	81554	RCC1L	-0.442012	4.90675	-3.10435	0.00309713	0.00856931	-2.47715
ENSOCUG00000001171	ENSG00000143228	83540	NUF2	0.767716	-0.647811	3.19765	0.00237092	0.00684399	-1.5972
ENSOCUG00000001172	ENSG00000163006	165055	CCDC138	0.104371	0.781634	0.536417	0.593982	0.677368	-6.1921
ENSOCUG00000001173	ENSG00000163590	151742	PPM1L	-1.41312	3.97874	-6.25494	7.89533e-08	1.37572e-06	7.7532
ENSOCUG00000001175	ENSG00000206527	201562	HACD2	0.184795	3.4654	1.07902	0.28561	0.37904	-6.25677
ENSOCUG00000001177	ENSG00000243646	3588	IL10RB	1.18207	2.23205	5.58799	8.78299e-07	9.7135e-06	5.49273
ENSOCUG00000001178	ENSG00000188859	149297	FAM78B	-0.0970271	-0.411442	-0.368791	0.713796	0.779237	-5.99116
ENSOCUG00000001179	ENSG00000114790	26084	ARHGEF26	0.61491	3.04821	4.08877	0.000152589	0.000680105	0.47745
ENSOCUG00000001180	ENSG00000174953	170506	DHX36	-0.0112712	4.47878	-0.109018	0.913612	0.935842	-6.92143
ENSOCUG00000001183	ENSG00000107295	6456	SH3GL2	0.844438	0.430746	2.33866	0.0232741	0.0469266	-3.71204
ENSOCUG00000001184	ENSG00000178425	221294	NT5DC1	-0.380246	2.7207	-2.05587	0.0448849	0.0815992	-4.6872
ENSOCUG00000001186	ENSG00000099904	29801	ZDHHC8	-0.0182697	3.75244	-0.116779	0.90749	0.930727	-6.88048
ENSOCUG00000001190	ENSG00000168546	2675	GFRA2	0.468559	1.7448	3.08594	0.0032631	0.00894909	-2.25364
ENSOCUG00000001191	ENSG00000102897	57149	LYRM1	-0.442046	4.95571	-4.18348	0.000112013	0.000524378	0.661769
ENSOCUG00000001197	ENSG00000147100	6567	SLC16A2	1.33975	2.51456	4.23634	9.41478e-05	0.000455344	0.932236
ENSOCUG00000001200	ENSG00000198818	113402	SFT2D1	0.0460853	2.5348	0.388508	0.699243	0.767291	-6.61516
ENSOCUG00000001203	ENSG00000127124	59269	HIVEP3	0.0913138	2.80647	0.437937	0.663265	0.737423	-6.73893
ENSOCUG00000001205	ENSG00000078328	54715	RBFOX1	0.0140656	4.45447	0.081521	0.935344	0.953109	-6.92715
ENSOCUG00000001207	ENSG00000119715	2103	ESRRB	-1.29955	5.06203	-3.81632	0.000364987	0.00140713	-0.459994
ENSOCUG00000001212	ENSG00000177606	3725	JUN	0.796919	5.60209	4.34768	6.51097e-05	0.000337546	1.21566
ENSOCUG00000001215	ENSG00000110422	10114	HIPK3	-0.902719	7.9514	-5.91663	2.69261e-07	3.75565e-06	6.59492
ENSOCUG00000001216	ENSG00000151651	101	ADAM8	-1.00311	0.844279	-4.89685	1.00577e-05	7.2194e-05	3.31094
ENSOCUG00000001217	ENSG00000136536	64844	MARCHF7	-0.553614	5.26632	-4.27955	8.16272e-05	0.000405151	0.967309
ENSOCUG00000001219	ENSG00000155903	5922	RASA2	0.081555	0.845848	0.363092	0.718023	0.782983	-6.3045
ENSOCUG00000001220	ENSG00000130640	10844	TUBGCP2	-0.137377	6.59764	-0.807308	0.423205	0.519136	-6.54153
ENSOCUG00000001223	ENSG00000168438	51362	CDC40	-0.0116719	3.09668	-0.126095	0.900148	0.925584	-6.7974
ENSOCUG00000001227	ENSG00000203797	8528	DDO	-1.06292	3.84273	-3.57846	0.000763971	0.00263371	-1.09895
ENSOCUG00000001228	ENSG00000013016	30845	EHD3	-0.765943	3.99896	-3.66921	0.000577889	0.00208441	-0.85952
ENSOCUG00000001229	ENSG00000114473	84223	IQCG	0.249669	-0.705645	0.511679	0.611065	0.692604	-5.85623
ENSOCUG00000001230	ENSG00000158125	7498	XDH	0.806518	-0.795726	1.78165	0.0807067	0.133107	-4.52613
ENSOCUG00000001233	ENSG00000185621	89782	LMLN	-0.205396	1.84709	-1.32115	0.192297	0.274591	-5.73269
ENSOCUG00000001235	ENSG00000135074	8728	ADAM19	2.95247	2.20078	6.18405	1.02162e-07	1.70295e-06	7.56679
ENSOCUG00000001239	ENSG00000146555	221935	SDK1	0.789844	1.84819	2.34799	0.0227552	0.0460817	-4.03905
ENSOCUG00000001246	ENSG00000133069	9911	TMCC2	0.798013	1.76213	3.23361	0.00213654	0.00629019	-1.84573
ENSOCUG00000001247	ENSG00000105983	64327	LMBR1	-0.987187	3.23698	-1.72111	0.0912386	0.147132	-5.32693
ENSOCUG00000001250	ENSG00000151617	1909	EDNRA	1.26598	2.27968	4.46935	4.33338e-05	0.000239969	1.77989
ENSOCUG00000001254	ENSG00000070371	8218	CLTCL1	0.496804	7.99653	2.64484	0.0108109	0.0245046	-3.41523
ENSOCUG00000001264	ENSG00000164309	202333	CMYA5	-1.79915	10.9695	-5.55813	9.77294e-07	1.05652e-05	5.47859
ENSOCUG00000001265	ENSG00000156136	1633	DCK	-0.0333644	-0.595308	-0.123085	0.902519	0.927361	-5.97445
ENSOCUG00000001266	ENSG00000154174	9868	TOMM70	-0.642065	5.85073	-5.68306	6.24622e-07	7.37463e-06	5.70888
ENSOCUG00000001269	ENSG00000112992	23530	NNT	-1.23643	9.38376	-6.82067	1.00269e-08	2.77645e-07	9.85942
ENSOCUG00000001270	ENSG00000124333	6845	VAMP7	-0.302664	3.74641	-2.26692	0.0276257	0.0542681	-4.39451
ENSOCUG00000001271	ENSG00000158545	124245	ZC3H18	0.163777	4.33886	1.94919	0.0567325	0.099636	-5.08022
ENSOCUG00000001272	ENSG00000118855	64747	MFSD1	-0.35041	3.89595	-2.91415	0.00526756	0.0133453	-2.92492
ENSOCUG00000001279	ENSG00000134198	10100	TSPAN2	-0.784416	2.78054	-3.30178	0.00175096	0.00531508	-1.68316
ENSOCUG00000001280	ENSG00000080824	3320	HSP90AA1	0.107138	8.42654	0.748451	0.457595	0.551784	-6.41253
ENSOCUG00000001281	ENSG00000140153	91833	WDR20	-0.290542	3.20968	-3.56088	0.000806094	0.0027526	-1.1222
ENSOCUG00000001284	ENSG00000138802	10427	SEC24B	-0.139951	4.46975	-1.38635	0.171616	0.249885	-5.9656
ENSOCUG00000001286	ENSG00000230989	3281	HSBP1	-0.103892	5.03029	-0.930869	0.356268	0.453093	-6.49566
ENSOCUG00000001289	ENSG00000138758	55752	SEPTIN11	1.3515	4.85144	6.17869	1.0417e-07	1.72892e-06	7.45875
ENSOCUG00000001290	ENSG00000173227	91683	SYT12	0.530788	-0.530253	1.23008	0.22426	0.310956	-5.48006
ENSOCUG00000001292	ENSG00000111321	4055	LTBR	0.700791	5.12126	4.67045	2.19187e-05	0.000136371	2.24892
ENSOCUG00000001295	ENSG00000070501	5423	POLB	-0.612035	6.26863	-3.97366	0.000221278	0.00092785	0.0477111
ENSOCUG00000001297	ENSG00000171680	57449	PLEKHG5	0.878763	2.77922	4.22515	9.76818e-05	0.000469483	0.913969
ENSOCUG00000001299	ENSG00000133816	9645	MICAL2	1.03531	4.18117	3.04239	0.00368963	0.00990042	-2.62194
ENSOCUG00000001300	ENSG00000184305	401145	CCSER1	-0.491417	0.22581	-1.04155	0.30249	0.396818	-5.60616
ENSOCUG00000001303	ENSG00000183172	91689	SMDT1	-0.267837	7.16752	-1.36933	0.176843	0.256043	-5.88984
ENSOCUG00000001304	ENSG00000135439	116986	AGAP2	-1.15628	4.25693	-7.0674	4.07041e-09	1.34533e-07	10.6452
ENSOCUG00000001305	ENSG00000177096	150368	PHETA2	1.6815	-1.15289	4.38944	5.66444e-05	0.000300411	1.75261
ENSOCUG00000001306	ENSG00000172296	55304	SPTLC3	0.0685309	-0.0740672	0.220525	0.826335	0.870867	-5.99363
ENSOCUG00000001307	ENSG00000175274	9537	TP53I11	1.12603	1.44049	4.28559	8.00119e-05	0.000399022	1.31812
ENSOCUG00000001310	ENSG00000089123	55617	TASP1	0.28669	0.0432206	1.65348	0.104321	0.164751	-4.83843
ENSOCUG00000001311	ENSG00000149187	10658	CELF1	-0.223626	4.86248	-2.25479	0.0284292	0.0555532	-4.48645
ENSOCUG00000001315	ENSG00000064607	10147	SUGP2	0.0955804	3.46052	0.966854	0.338139	0.434347	-6.40434
ENSOCUG00000001317	ENSG00000156162	286148	DPY19L4	0.0510743	4.6884	0.28633	0.775775	0.8298	-6.88451
ENSOCUG00000001319	ENSG00000153914	140890	SREK1	-0.201125	3.8424	-1.91612	0.0609118	0.105514	-5.11672
ENSOCUG00000001320	ENSG00000096872	80173	IFT74	-0.673059	2.71244	-3.99708	0.000205238	0.000870373	0.264169
ENSOCUG00000001324	ENSG00000163399	476	ATP1A1	0.878807	6.6645	2.71591	0.00897757	0.0209205	-3.32345
ENSOCUG00000001326	ENSG00000196189	64218	SEMA4A	1.47543	-1.02564	3.83974	0.000338983	0.00132177	0.13729
ENSOCUG00000001328	ENSG00000197969	23230	VPS13A	-0.151099	5.0749	-0.779107	0.439485	0.53464	-6.62875
ENSOCUG00000001334	ENSG00000168003	6520	SLC3A2	0.686191	5.21825	2.99581	0.00420316	0.0110015	-2.73679
ENSOCUG00000001336	ENSG00000159314	201176	ARHGAP27	0.694828	1.99615	4.28131	8.11547e-05	0.000403326	1.21668
ENSOCUG00000001337	ENSG00000169116	25849	PARM1	0.843446	1.00598	2.94377	0.0048554	0.012446	-2.45618
ENSOCUG00000001338	ENSG00000134809	26519	TIMM10	0.0784364	3.95415	0.510735	0.611721	0.693075	-6.79458
ENSOCUG00000001343	ENSG00000144711	9922	IQSEC1	-0.253406	6.18989	-2.88081	0.00577026	0.0144633	-3.01459
ENSOCUG00000001349	ENSG00000100320	23543	RBFOX2	0.161547	3.85321	1.39525	0.168933	0.246538	-5.94705
ENSOCUG00000001351	ENSG00000153283	10225	CD96	-0.716772	0.324535	-2.28066	0.0267401	0.0528073	-3.7607
ENSOCUG00000001352	ENSG00000155256	118813	ZFYVE27	0.499258	2.95166	4.03428	0.000182044	0.000785297	0.292099
ENSOCUG00000001353	ENSG00000154277	7345	UCHL1	0.183525	5.23859	0.577787	0.565928	0.652341	-6.75278
ENSOCUG00000001357	ENSG00000138668	3184	HNRNPD	-0.255311	5.08012	-2.67533	0.00998588	0.0228909	-3.55138
ENSOCUG00000001360	ENSG00000160219	139716	GAB3	0.611854	1.163	3.15052	0.00271495	0.00767573	-1.97394
ENSOCUG00000001362	ENSG00000259494	26589	MRPL46	-0.479256	3.31512	-4.0128	0.000195104	0.000832293	0.202111
ENSOCUG00000001382	ENSG00000165512	7570	ZNF22	-0.226643	3.66362	-2.41354	0.019395	0.0402159	-4.10863
ENSOCUG00000001383	ENSG00000143436	65005	MRPL9	-0.272216	5.2975	-1.99798	0.0510167	0.0910393	-4.98491
ENSOCUG00000001384	ENSG00000176225	25914	RTTN	-0.598282	1.39417	-4.34537	6.5611e-05	0.00033923	1.51394
ENSOCUG00000001386	ENSG00000077063	83992	CTTNBP2	0.398728	0.58234	1.04472	0.301033	0.395357	-5.7656
ENSOCUG00000001390	ENSG00000144674	2803	GOLGA4	-0.663641	8.4926	-4.89596	1.00887e-05	7.22855e-05	3.15531
ENSOCUG00000001391	ENSG00000131931	55145	THAP1	-0.714537	3.55629	-6.03776	1.73704e-07	2.59543e-06	7.01535
ENSOCUG00000001392	ENSG00000120925	81790	RNF170	-0.411738	4.58315	-2.65525	0.0105224	0.023926	-3.59311
ENSOCUG00000001397	ENSG00000100258	91289	LMF2	0.496011	3.14852	3.69091	0.000540302	0.00197602	-0.744997
ENSOCUG00000001398	ENSG00000135372	55226	NAT10	0.0609959	4.8181	0.658279	0.513293	0.605155	-6.71325
ENSOCUG00000001401	ENSG00000025770	29781	NCAPH2	-0.186923	5.73559	-1.5447	0.128548	0.196137	-5.74057
ENSOCUG00000001402	ENSG00000168172	84376	HOOK3	-0.186847	6.10001	-1.44852	0.153537	0.22773	-5.85112
ENSOCUG00000001405	ENSG00000166016	25841	ABTB2	0.666468	3.56389	4.38539	5.74156e-05	0.000303942	1.33675
ENSOCUG00000001406	ENSG00000171606	10782	ZNF274	-0.144452	1.72588	-0.908867	0.367657	0.464876	-6.11589
ENSOCUG00000001407	ENSG00000187391	9863	MAGI2	0.90212	0.272013	2.93352	0.00499451	0.0127629	-2.26807
ENSOCUG00000001409	ENSG00000072134	22905	EPN2	-0.590625	3.77291	-5.24018	3.02525e-06	2.69054e-05	4.19541
ENSOCUG00000001412	ENSG00000167779	3489	IGFBP6	0.336241	5.51971	0.894455	0.375243	0.472691	-6.48996
ENSOCUG00000001414	ENSG00000174243	9416	DDX23	0.181808	6.59981	2.26947	0.0274595	0.0539693	-4.37236
ENSOCUG00000001418	ENSG00000115233	10213	PSMD14	-0.0974561	5.97773	-0.798622	0.42818	0.524093	-6.56856
ENSOCUG00000001419	ENSG00000139631	51380	CSAD	0.830117	0.732154	2.28688	0.0263479	0.0521756	-3.89711
ENSOCUG00000001420	ENSG00000159082	8867	SYNJ1	-0.213283	3.5575	-1.90353	0.0625713	0.107919	-5.12401
ENSOCUG00000001422	ENSG00000139651	283337	ZNF740	-0.0854405	1.95463	-0.777296	0.440543	0.535645	-6.29815
ENSOCUG00000001425	ENSG00000151445	63894	VIPAS39	-0.0512739	3.92775	-0.663718	0.509833	0.601691	-6.68521
ENSOCUG00000001426	ENSG00000139626	3695	ITGB7	0.730611	-0.209911	2.40591	0.0197618	0.0408517	-3.5615
ENSOCUG00000001427	ENSG00000125870	6629	SNRPB2	-0.000695113	4.6074	-0.00624969	0.995038	0.99642	-6.92967
ENSOCUG00000001428	ENSG00000065989	5141	PDE4A	-2.35323	5.89345	-8.34758	3.90097e-11	3.66815e-09	15.2046
ENSOCUG00000001429	ENSG00000189221	4128	MAOA	-0.388248	2.93878	-2.07102	0.0433894	0.079381	-4.67181
ENSOCUG00000001432	ENSG00000172819	5916	RARG	-0.150247	2.65493	-0.677424	0.501171	0.593716	-6.49474
ENSOCUG00000001434	ENSG00000100596	9517	SPTLC2	0.764277	2.13385	4.81556	1.33212e-05	9.15737e-05	2.89402
ENSOCUG00000001435	ENSG00000079999	9817	KEAP1	-0.384798	7.13383	-2.33227	0.0236354	0.0475496	-4.23894
ENSOCUG00000001436	ENSG00000069535	4129	MAOB	-0.911321	6.18905	-1.74197	0.0874885	0.141958	-5.4235
ENSOCUG00000001438	ENSG00000100601	8846	ALKBH1	-0.515385	3.48398	-5.141	4.2898e-06	3.57277e-05	3.87608
ENSOCUG00000001439	ENSG00000083857	2195	FAT1	0.334202	4.91119	1.10482	0.274375	0.36716	-6.31733
ENSOCUG00000001443	ENSG00000133619	84626	KRBA1	0.238647	2.10197	1.97256	0.0539304	0.0953829	-4.8066
ENSOCUG00000001444	ENSG00000130338	56995	TULP4	0.059901	6.00057	0.313937	0.754838	0.812225	-6.83745
ENSOCUG00000001446	ENSG00000180776	253832	ZDHHC20	0.19964	0.508673	0.678852	0.500273	0.593079	-6.03338
ENSOCUG00000001447	ENSG00000150760	1793	DOCK1	0.442619	3.92244	2.38469	0.0208148	0.0427299	-4.18907
ENSOCUG00000001448	ENSG00000150401	55208	DCUN1D2	-1.40281	7.19878	-4.92009	9.27884e-06	6.74426e-05	3.12514
ENSOCUG00000001452	ENSG00000155329	54819	ZCCHC10	-0.413002	0.305667	-3.12233	0.00294265	0.00821192	-1.891
ENSOCUG00000001454	ENSG00000132688	10763	NES	2.41077	5.52002	5.64439	7.1758e-07	8.25253e-06	5.66269
ENSOCUG00000001455	ENSG00000105220	2821	GPI	-0.699574	10.1219	-1.58923	0.118135	0.183098	-5.34495
ENSOCUG00000001457	ENSG00000111046	4618	MYF6	0.64035	7.75276	3.44434	0.00114686	0.00369899	-1.36918
ENSOCUG00000001459	ENSG00000143319	81875	ISG20L2	0.459317	3.15536	3.85862	0.000319322	0.00126316	-0.273394
ENSOCUG00000001460	ENSG00000143303	51093	RRNAD1	0.0529053	4.50613	0.440628	0.661328	0.736192	-6.83334
ENSOCUG00000001461	ENSG00000152952	5352	PLOD2	0.786492	2.60279	1.75693	0.0848781	0.138521	-5.25571
ENSOCUG00000001464	ENSG00000126261	10054	UBA2	-0.181122	5.76098	-2.39056	0.0205187	0.0422047	-4.17495
ENSOCUG00000001465	ENSG00000182752	5069	PAPPA	0.791624	-0.454885	2.24815	0.0288779	0.0562966	-3.67739
ENSOCUG00000001466	ENSG00000143314	79590	MRPL24	-0.31116	5.7727	-2.1291	0.0380516	0.0711502	-4.71505
ENSOCUG00000001467	ENSG00000164741	10395	DLC1	-0.20766	4.70622	-1.17225	0.246493	0.336167	-6.24342
ENSOCUG00000001468	ENSG00000168036	1499	CTNNB1	0.183115	7.48951	2.02018	0.048585	0.0872534	-4.79955
ENSOCUG00000001469	ENSG00000115539	79031	PDCL3	-0.223365	5.15383	-2.41278	0.0194312	0.0402837	-4.1441
ENSOCUG00000001473	ENSG00000160307	6285	S100B	-0.190677	1.52853	-0.420166	0.676113	0.747728	-6.31893
ENSOCUG00000001475	ENSG00000146535	2768	GNA12	-0.275148	5.96356	-1.85353	0.0695425	0.117621	-5.23009
ENSOCUG00000001478	ENSG00000169359	9197	SLC33A1	0.0194193	2.67386	0.14759	0.883243	0.913167	-6.76397
ENSOCUG00000001479	ENSG00000179222	9500	MAGED1	0.971158	3.55378	4.4137	5.22312e-05	0.000280227	1.42603
ENSOCUG00000001480	ENSG00000163655	8833	GMPS	0.190315	4.63522	2.42425	0.0188903	0.0393178	-4.1222
ENSOCUG00000001481	ENSG00000111913	9750	RIPOR2	-1.52715	3.87818	-6.18771	1.00811e-07	1.68286e-06	7.50647
ENSOCUG00000001488	ENSG00000146243	134728	IRAK1BP1	-0.27504	0.902845	-1.28041	0.206143	0.290798	-5.63673
ENSOCUG00000001489	ENSG00000069122	221395	ADGRF5	-1.02198	6.58388	-5.24817	2.94111e-06	2.62786e-05	4.21347
ENSOCUG00000001496	ENSG00000084090	56910	STARD7	0.450151	6.10412	4.05683	0.000169242	0.000740312	0.321981
ENSOCUG00000001497	ENSG00000164434	2173	FABP7	0.62204	0.384148	0.600277	0.550956	0.639686	-5.86085
ENSOCUG00000001498	ENSG00000144021	9391	CIAO1	0.272074	4.692	3.39323	0.00133614	0.00422256	-1.68833
ENSOCUG00000001499	ENSG00000105559	57664	PLEKHA4	0.453408	1.94609	1.86646	0.0676794	0.114975	-4.98048
ENSOCUG00000001500	ENSG00000169189	197370	NSMCE1	0.284581	4.9702	1.69848	0.0954556	0.152758	-5.50771
ENSOCUG00000001501	ENSG00000172594	10924	SMPDL3A	-0.592482	2.94715	-2.7756	0.00766342	0.0183245	-3.10316
ENSOCUG00000001504	ENSG00000132383	6117	RPA1	1.20906	7.15154	9.24667	1.59575e-12	3.83479e-10	18.3486
ENSOCUG00000001513	ENSG00000122958	9559	VPS26A	-0.301923	5.95569	-2.59355	0.0123403	0.027492	-3.72551
ENSOCUG00000001519	ENSG00000185924	146760	RTN4RL1	0.576661	1.45889	2.70105	0.00933553	0.0216279	-3.13989
ENSOCUG00000001522	ENSG00000185437	6450	SH3BGR	-0.802916	7.54529	-2.28986	0.0261618	0.0518695	-4.29418
ENSOCUG00000001524	ENSG00000134508	91768	CABLES1	0.40094	0.20329	1.47566	0.146128	0.218482	-5.09784
ENSOCUG00000001525	ENSG00000049192	11174	ADAMTS6	0.631595	0.30905	1.46404	0.149265	0.222537	-5.37014
ENSOCUG00000001526	ENSG00000143028	284612	SYPL2	-0.713369	9.152	-3.48172	0.00102487	0.0033671	-1.19915
ENSOCUG00000001530	ENSG00000031823	8498	RANBP3	-0.0658607	4.80515	-0.750817	0.456183	0.550425	-6.64959
ENSOCUG00000001532	ENSG00000135363	4005	LMO2	0.0306303	2.51862	0.279834	0.780726	0.833165	-6.72521
ENSOCUG00000001535	ENSG00000116198	9731	CEP104	0.164519	3.06783	1.84661	0.0705574	0.119093	-5.1737
ENSOCUG00000001540	ENSG00000138166	1847	DUSP5	2.48973	-0.869416	5.01168	6.74643e-06	5.20884e-05	3.6356
ENSOCUG00000001542	ENSG00000104312	8767	RIPK2	1.03666	1.33554	3.8464	0.000331921	0.00129924	0.0168562
ENSOCUG00000001543	ENSG00000148541	220965	FAM13C	0.280302	1.99677	1.30867	0.19646	0.279291	-5.89747
ENSOCUG00000001545	ENSG00000186666	144233	BCDIN3D	-0.0809948	2.65845	-0.832436	0.409009	0.505835	-6.41234
ENSOCUG00000001548	ENSG00000165105	158158	RASEF	-0.958227	-0.382656	-1.90285	0.0626612	0.108041	-4.26348
ENSOCUG00000001551	ENSG00000116871	55700	MAP7D1	0.320224	9.18012	2.56367	0.0133197	0.029282	-3.5275
ENSOCUG00000001552	ENSG00000138376	580	BARD1	0.082551	3.09337	0.388535	0.699223	0.767291	-6.76601
ENSOCUG00000001553	ENSG00000107798	3988	LIPA	-0.287753	4.49678	-1.6676	0.10147	0.160821	-5.56154
ENSOCUG00000001554	ENSG00000170921	26115	TANC2	-0.265658	2.31414	-1.1016	0.27576	0.368885	-6.1201
ENSOCUG00000001555	ENSG00000159640	1636	ACE	-1.03901	5.76772	-5.05986	5.70122e-06	4.50744e-05	3.54925
ENSOCUG00000001560	ENSG00000112640	5528	PPP2R5D	0.0300932	4.62122	0.348557	0.728844	0.791789	-6.87066
ENSOCUG00000001565	ENSG00000124733	4201	MEA1	0.339559	4.37386	3.32301	0.00164497	0.00504243	-1.88261
ENSOCUG00000001568	ENSG00000124541	88745	RRP36	-0.98011	6.81362	-3.97365	0.000221284	0.00092785	0.0789653
ENSOCUG00000001570	ENSG00000240224	54579	UGT1A5	1.59469	2.02323	4.03526	0.000181468	0.000783103	0.460003
ENSOCUG00000001571	ENSG00000002549	51056	LAP3	0.102048	6.30573	1.06725	0.29084	0.384289	-6.29354
ENSOCUG00000001574	ENSG00000119487	79109	MAPKAP1	-0.375561	5.689	-3.59028	0.000736837	0.00255238	-1.11945
ENSOCUG00000001576	ENSG00000118579	80306	MED28	-0.514706	4.8487	-5.13762	4.34098e-06	3.60498e-05	3.80146
ENSOCUG00000001578	ENSG00000044090	9820	CUL7	0.275038	4.99282	1.45853	0.150772	0.224408	-5.87002
ENSOCUG00000001581	ENSG00000109065	26151	NAT9	0.334527	1.60287	1.88401	0.065219	0.111667	-4.88477
ENSOCUG00000001583	ENSG00000109066	54868	TMEM104	0.22376	3.09016	2.34214	0.0230794	0.046591	-4.19509
ENSOCUG00000001585	ENSG00000101146	8480	RAE1	0.158705	4.10635	1.58731	0.118569	0.183633	-5.67627
ENSOCUG00000001586	ENSG00000112651	51069	MRPL2	-0.584921	4.2853	-4.78356	1.48734e-05	0.000100331	2.61682
ENSOCUG00000001587	ENSG00000169896	3684	ITGAM	1.71678	0.230803	4.23377	9.49484e-05	0.000458447	1.19027
ENSOCUG00000001588	ENSG00000198824	283489	CHAMP1	-0.0550696	3.32308	-0.507977	0.61364	0.694636	-6.70945
ENSOCUG00000001590	ENSG00000137171	89953	KLC4	-0.068968	3.92276	-0.587268	0.559592	0.647301	-6.72712
ENSOCUG00000001591	ENSG00000101493	9658	ZNF516	-0.297615	4.30819	-1.95864	0.0555845	0.0978432	-5.04953
ENSOCUG00000001592	ENSG00000130254	9667	SAFB2	-0.158958	4.22719	-1.58484	0.119129	0.184228	-5.68797
ENSOCUG00000001594	ENSG00000108932	9120	SLC16A6	-1.38431	-0.484019	-2.79546	0.00726712	0.0175192	-2.52921
ENSOCUG00000001595	ENSG00000150938	51232	CRIM1	0.055237	5.83506	0.225543	0.82245	0.867498	-6.89182
ENSOCUG00000001596	ENSG00000162630	8707	B3GALT2	1.97031	2.76442	6.3347	5.90621e-08	1.10108e-06	8.05909
ENSOCUG00000001598	ENSG00000145730	5066	PAM	-0.22315	6.19072	-0.972648	0.335278	0.4312	-6.39616
ENSOCUG00000001599	ENSG00000125848	23767	FLRT3	1.99987	-0.761981	4.05026	0.000172879	0.000753081	0.759168
ENSOCUG00000001601	ENSG00000146409	116843	SLC18B1	0.421659	3.22103	3.3508	0.00151542	0.00469338	-1.72812
ENSOCUG00000001603	ENSG00000185028	389257	LRRC14B	-4.14792	3.78728	-10.9416	4.87105e-15	1.12375e-11	23.6489
ENSOCUG00000001605	ENSG00000164366	133957	CCDC127	-0.298481	5.38964	-2.18384	0.033556	0.0639465	-4.61994
ENSOCUG00000001606	ENSG00000112306	6206	RPS12	0.310387	8.81955	1.69713	0.0957133	0.153064	-5.23272
ENSOCUG00000001610	ENSG00000145725	23262	PPIP5K2	0.0133576	2.12803	0.0945359	0.925051	0.945297	-6.63771
ENSOCUG00000001613	ENSG00000184675	139285	AMER1	-0.331226	2.72268	-1.84853	0.0702751	0.118755	-5.13089
ENSOCUG00000001616	ENSG00000099139	5125	PCSK5	1.46006	2.28786	4.17896	0.000113685	0.000530057	0.821177
ENSOCUG00000001618	ENSG00000019991	3082	HGF	2.75301	-0.196403	4.41326	5.23077e-05	0.000280506	1.8257
ENSOCUG00000001620	ENSG00000197157	27044	SND1	0.0864484	6.34597	0.747488	0.458171	0.55242	-6.58466
ENSOCUG00000001622	ENSG00000135002	55312	RFK	-0.214957	3.8584	-2.13379	0.0376468	0.0704731	-4.67741
ENSOCUG00000001623	ENSG00000172318	8708	B3GALT1	-0.0233752	1.89485	-0.131134	0.896181	0.922986	-6.66045
ENSOCUG00000001629	ENSG00000150316	51503	CWC15	-0.372627	6.39709	-2.64203	0.01089	0.0246597	-3.57281
ENSOCUG00000001633	ENSG00000107521	3257	HPS1	0.826132	2.44962	3.54072	0.000857152	0.00290497	-1.11927
ENSOCUG00000001636	ENSG00000011260	51096	UTP18	0.549001	3.25601	4.78586	1.47564e-05	9.9716e-05	2.67428
ENSOCUG00000001638	ENSG00000172987	60495	HPSE2	-0.115147	0.481516	-0.479815	0.633392	0.711756	-6.03933
ENSOCUG00000001645	ENSG00000075785	7879	RAB7A	-0.331984	6.78319	-3.11521	0.00300293	0.00835677	-2.37126
ENSOCUG00000001646	ENSG00000106400	10467	ZNHIT1	0.15793	5.06612	1.14478	0.257596	0.348875	-6.27227
ENSOCUG00000001651	ENSG00000113441	4012	LNPEP	-0.775087	5.89752	-2.84041	0.00643908	0.0158335	-3.13014
ENSOCUG00000001655	ENSG00000145721	167410	LIX1	-0.713726	0.600867	-2.55085	0.0137611	0.0300928	-3.35606
ENSOCUG00000001656	ENSG00000058729	55781	RIOK2	-0.0472257	4.9564	-0.530947	0.59774	0.680865	-6.78964
ENSOCUG00000001657	ENSG00000095794	1390	CREM	0.0175063	3.55602	0.118398	0.906213	0.929863	-6.88214
ENSOCUG00000001661	ENSG00000155660	9601	PDIA4	0.776649	5.86488	3.9187	0.000263816	0.00107607	-0.0971199
ENSOCUG00000001665	ENSG00000111554	56890	MDM1	-0.528854	0.449021	-2.81035	0.00698258	0.0169531	-2.65283
ENSOCUG00000001667	ENSG00000167986	1642	DDB1	0.368761	7.93002	3.82466	0.00035552	0.00137707	-0.262755
ENSOCUG00000001669	ENSG00000197362	136051	ZNF786	0.0162552	2.58588	0.158859	0.874402	0.905976	-6.7347
ENSOCUG00000001670	ENSG00000121680	9409	PEX16	0.543201	2.9779	4.14825	0.000125705	0.000575173	0.659117
ENSOCUG00000001672	ENSG00000165678	27069	GHITM	-0.91546	7.1032	-6.58103	2.40578e-08	5.47351e-07	8.92847
ENSOCUG00000001673	ENSG00000149476	26007	TKFC	0.18595	3.0153	1.27404	0.208371	0.293225	-6.02517
ENSOCUG00000001675	ENSG00000135365	51317	PHF21A	0.10517	3.08877	0.94944	0.346834	0.442706	-6.36834
ENSOCUG00000001676	ENSG00000106462	2146	EZH2	0.347003	1.06608	2.25981	0.0280947	0.0550021	-4.04738
ENSOCUG00000001677	ENSG00000162144	220002	CYB561A3	0.197881	1.6435	1.28231	0.20548	0.290147	-5.70505
ENSOCUG00000001678	ENSG00000100813	22985	ACIN1	0.232565	6.03226	2.98208	0.0043668	0.0113549	-2.74648
ENSOCUG00000001681	ENSG00000149483	51524	TMEM138	0.242713	-0.649965	0.950966	0.346067	0.442068	-5.6087
ENSOCUG00000001683	ENSG00000167985	54949	SDHAF2	-0.155344	5.52452	-1.10873	0.272702	0.365473	-6.30824
ENSOCUG00000001684	ENSG00000179933	55017	C14orf119	0.0184943	4.06562	0.138112	0.890691	0.919302	-6.91067
ENSOCUG00000001685	ENSG00000092068	23428	SLC7A8	1.49189	2.84745	6.25727	7.82865e-08	1.36616e-06	7.78359
ENSOCUG00000001686	ENSG00000114439	56987	BBX	-0.0858133	3.30456	-0.538874	0.592297	0.675915	-6.69719
ENSOCUG00000001687	ENSG00000164808	23514	SPIDR	1.06277	3.41006	4.62905	2.52414e-05	0.000152679	2.15506
ENSOCUG00000001691	ENSG00000184743	25923	ATL3	0.586598	2.45598	2.22534	0.0304664	0.0589251	-4.33855
ENSOCUG00000001692	ENSG00000165527	382	ARF6	0.394514	3.64633	3.66378	0.000587673	0.00211507	-0.889993
ENSOCUG00000001696	ENSG00000120675	29103	DNAJC15	-0.203581	3.9631	-1.61346	0.11276	0.176077	-5.6338
ENSOCUG00000001697	ENSG00000152894	5796	PTPRK	0.329767	3.60821	2.50687	0.0153787	0.0329859	-3.86613
ENSOCUG00000001698	ENSG00000135341	6885	MAP3K7	0.0277272	3.90839	0.275244	0.784231	0.835745	-6.87651
ENSOCUG00000001699	ENSG00000128607	23008	KLHDC10	-0.446733	5.69651	-4.27956	8.16244e-05	0.000405151	0.983678
ENSOCUG00000001704	ENSG00000206422	339291	LRRC30	-1.14664	4.26443	-4.07588	0.000159106	0.000703983	0.352392
ENSOCUG00000001710	ENSG00000104738	4173	MCM4	1.23195	1.01334	5.76056	4.72738e-07	5.87612e-06	6.15358
ENSOCUG00000001711	ENSG00000067445	7216	TRO	2.09572	2.68781	7.68486	4.28475e-10	2.36481e-08	12.8777
ENSOCUG00000001712	ENSG00000115364	9801	MRPL19	-0.305957	3.9356	-3.00191	0.00413228	0.0108587	-2.71441
ENSOCUG00000001715	ENSG00000005436	6936	GCFC2	-0.241132	0.356698	-1.13144	0.263114	0.354849	-5.61993
ENSOCUG00000001716	ENSG00000158571	5207	PFKFB1	-3.3084	5.78061	-8.10772	9.25663e-11	6.88872e-09	14.3744
ENSOCUG00000001718	ENSG00000135018	29979	UBQLN1	-0.144705	6.62808	-1.61063	0.113378	0.176875	-5.57903
ENSOCUG00000001719	ENSG00000139734	81624	DIAPH3	1.45	-1.05434	3.76403	0.000430155	0.00162523	-0.0477221
ENSOCUG00000001723	ENSG00000091656	79776	ZFHX4	-0.335172	3.89109	-1.91725	0.0607651	0.105323	-5.09848
ENSOCUG00000001725	ENSG00000113721	5159	PDGFRB	0.806673	6.22476	3.37143	0.00142558	0.0044564	-1.69281
ENSOCUG00000001726	ENSG00000085741	7481	WNT11	-0.763375	3.05902	-3.70333	0.000519859	0.00191278	-0.621438
ENSOCUG00000001727	ENSG00000173638	6573	SLC19A1	1.05907	1.51808	4.44341	4.72803e-05	0.000258718	1.76933
ENSOCUG00000001729	ENSG00000136802	56262	LRRC8A	0.393873	4.33455	2.34525	0.0229067	0.0463071	-4.28287
ENSOCUG00000001730	ENSG00000120451	399979	SNX19	-0.168688	5.78031	-1.00776	0.318285	0.413123	-6.40777
ENSOCUG00000001732	ENSG00000164168	55751	TMEM184C	-0.546153	3.5266	-4.89099	1.02639e-05	7.31731e-05	3.04941
ENSOCUG00000001734	ENSG00000133424	9215	LARGE1	-0.175834	7.05588	-1.56995	0.122556	0.188668	-5.6106
ENSOCUG00000001735	ENSG00000131143	1327	COX4I1	-1.12336	9.64192	-5.54688	1.0174e-06	1.09373e-05	5.40661
ENSOCUG00000001736	ENSG00000164897	83590	TMUB1	0.0715628	4.4385	0.360225	0.720153	0.784564	-6.85983
ENSOCUG00000001738	ENSG00000103494	23322	RPGRIP1L	-0.341769	1.53855	-2.01795	0.0488238	0.0875929	-4.56093
ENSOCUG00000001739	ENSG00000175161	253559	CADM2	-0.826944	0.145592	-2.82032	0.00679785	0.0165884	-2.54459
ENSOCUG00000001741	ENSG00000140718	79068	FTO	0.0861904	3.57934	0.794692	0.430443	0.526416	-6.56466
ENSOCUG00000001742	ENSG00000118412	9994	CASP8AP2	-0.551432	3.30554	-3.5039	0.000958453	0.00318977	-1.26605
ENSOCUG00000001748	ENSG00000133687	83857	TMTC1	-0.160317	1.19943	-0.615174	0.541151	0.63078	-6.17923
ENSOCUG00000001750	ENSG00000110844	25766	PRPF40B	-0.184491	3.18416	-1.54274	0.129021	0.196755	-5.66928
ENSOCUG00000001751	ENSG00000115963	390	RND3	0.126443	4.04735	0.500526	0.618839	0.698908	-6.7786
ENSOCUG00000001752	ENSG00000147257	2719	GPC3	2.09999	-0.567466	4.63205	2.49852e-05	0.000151368	2.50815
ENSOCUG00000001753	ENSG00000039319	9765	ZFYVE16	0.225022	6.16953	1.17183	0.246662	0.336317	-6.19144
ENSOCUG00000001754	ENSG00000161791	91010	FMNL3	0.536784	3.15382	2.59948	0.012154	0.0271488	-3.60589
ENSOCUG00000001757	ENSG00000130595	7140	TNNT3	-1.88343	11.9662	-1.65622	0.103764	0.164022	-5.10074
ENSOCUG00000001758	ENSG00000175354	5771	PTPN2	0.590059	3.63865	3.8265	0.000353458	0.00137093	-0.406958
ENSOCUG00000001765	ENSG00000155011	27123	DKK 2.00	0.386941	2.00917	1.07219	0.288635	0.382288	-6.01265
ENSOCUG00000001768	ENSG00000146729	2631	NIPSNAP2	-1.3434	8.89461	-6.87438	8.23992e-09	2.38813e-07	10.0294
ENSOCUG00000001772	ENSG00000144136	6574	SLC20A1	0.512241	3.95679	3.74421	0.000457674	0.00171516	-0.657279
ENSOCUG00000001776	ENSG00000084093	5978	REST	0.177071	3.51416	1.47171	0.147189	0.219926	-5.82224
ENSOCUG00000001777	ENSG00000108587	9527	GOSR1	-0.125148	3.10467	-1.57685	0.120958	0.186606	-5.59608
ENSOCUG00000001779	ENSG00000188706	51114	ZDHHC9	0.704869	2.98765	6.24056	8.3191e-08	1.43225e-06	7.7303
ENSOCUG00000001781	ENSG00000046889	80243	PREX2	0.104932	2.76128	0.573206	0.569002	0.654968	-6.60932
ENSOCUG00000001782	ENSG00000106635	9275	BCL7B	-0.849373	6.83589	-4.12046	0.00013764	0.000620916	0.510806
ENSOCUG00000001783	ENSG00000106638	26608	TBL2	0.281883	2.19015	2.32286	0.0241762	0.0484405	-4.13054
ENSOCUG00000001786	ENSG00000171262	283742	FAM98B	-0.21022	3.66437	-2.44909	0.0177652	0.0373331	-4.02664
ENSOCUG00000001787	ENSG00000127616	6597	SMARCA4	0.840644	5.55963	9.57135	5.12934e-13	2.1131e-10	19.4615
ENSOCUG00000001788	ENSG00000172575	10125	RASGRP1	0.528751	2.30586	1.57427	0.121554	0.1874	-5.51469
ENSOCUG00000001789	ENSG00000166439	254225	RNF169	0.218484	2.33442	1.9358	0.0583941	0.101941	-4.88432
ENSOCUG00000001790	ENSG00000157954	26100	WIPI2	0.315094	4.83226	3.47895	0.00103348	0.00338766	-1.44673
ENSOCUG00000001798	ENSG00000114331	23527	ACAP2	0.13327	3.89135	0.67291	0.504015	0.595983	-6.64231
ENSOCUG00000001799	ENSG00000079819	2037	EPB41L2	0.281204	4.91874	1.04562	0.300624	0.394954	-6.38294
ENSOCUG00000001801	ENSG00000128573	93986	FOXP2	0.335677	1.36732	1.68133	0.098758	0.157208	-5.03041
ENSOCUG00000001802	ENSG00000005243	51226	COPZ2	0.729282	2.4356	2.74283	0.00836107	0.0197552	-3.26587
ENSOCUG00000001804	ENSG00000122484	79871	RPAP2	-0.220681	3.72625	-2.08338	0.0422018	0.0774415	-4.77328
ENSOCUG00000001806	ENSG00000173542	92597	MOB1B	0.518693	0.304606	2.30491	0.025239	0.0502992	-3.7703
ENSOCUG00000001807	ENSG00000067208	7813	EVI5	0.132298	2.93999	0.688372	0.49431	0.587761	-6.52687
ENSOCUG00000001808	ENSG00000064651	6558	SLC12A2	0.54137	6.30032	1.90758	0.0620326	0.107102	-5.11748
ENSOCUG00000001810	ENSG00000128294	8459	TPST2	1.61958	4.368	8.67022	1.22861e-11	1.62896e-09	16.3414
ENSOCUG00000001812	ENSG00000143971	54465	ETAA1	-0.626343	2.05675	-3.73492	0.000471139	0.00175763	-0.40704
ENSOCUG00000001814	ENSG00000061918	2983	GUCY1B1	-0.757402	4.49381	-3.27082	0.00191709	0.00573634	-1.99971
ENSOCUG00000001816	ENSG00000138193	51196	PLCE1	-0.0270024	2.96369	-0.0904827	0.928255	0.947587	-6.77736
ENSOCUG00000001817	ENSG00000112282	9439	MED23	0.00823481	3.94391	0.0730553	0.942045	0.958429	-6.89753
ENSOCUG00000001818	ENSG00000186432	3840	KPNA4	-1.11883	7.48014	-6.41343	4.43362e-08	8.81756e-07	8.34758
ENSOCUG00000001819	ENSG00000164162	10393	ANAPC10	-0.396248	1.84527	-2.9324	0.00500995	0.0127939	-2.60938
ENSOCUG00000001820	ENSG00000183726	23585	TMEM50A	0.0910043	5.54843	0.875074	0.385599	0.482836	-6.53076
ENSOCUG00000001821	ENSG00000164163	6059	ABCE1	0.185585	5.87414	1.58911	0.118161	0.183098	-5.65038
ENSOCUG00000001822	ENSG00000117245	57576	KIF17	0.132103	-0.45378	0.238598	0.812365	0.859493	-6.11032
ENSOCUG00000001823	ENSG00000187010	6007	RHD	0.343073	0.504601	1.55811	0.125336	0.191948	-5.22516
ENSOCUG00000001825	ENSG00000144369	165215	FAM171B	0.731073	1.31063	2.84426	0.00637237	0.0156962	-2.78537
ENSOCUG00000001826	ENSG00000102271	56062	KLHL4	-0.0562713	0.252721	-0.212808	0.832317	0.87513	-6.12324
ENSOCUG00000001827	ENSG00000204178	55219	MACO1	0.421028	5.36221	3.40526	0.00128906	0.0040906	-1.64326
ENSOCUG00000001828	ENSG00000100422	64781	CERK	0.654119	3.63211	2.57417	0.0129677	0.0286446	-3.75446
ENSOCUG00000001829	ENSG00000196367	8295	TRRAP	0.375455	5.47293	3.6857	0.000549104	0.0020006	-0.833192
ENSOCUG00000001833	ENSG00000112186	10486	CAP2	-0.214411	8.94439	-1.61713	0.111965	0.174978	-5.37735
ENSOCUG00000001834	ENSG00000122417	57489	ODF2L	-0.100935	2.03151	-0.709723	0.481079	0.574754	-6.39473
ENSOCUG00000001837	ENSG00000116350	6429	SRSF4	0.0837828	4.61318	1.18429	0.241738	0.330529	-6.23302
ENSOCUG00000001838	ENSG00000258289	91612	CHURC1	-0.487092	4.29801	-3.28919	0.00181678	0.00548183	-1.96646
ENSOCUG00000001839	ENSG00000073711	5523	PPP2R3A	-1.17754	7.45039	-6.19029	9.98714e-08	1.67201e-06	7.55397
ENSOCUG00000001842	ENSG00000143995	4211	MEIS1	-0.571638	2.39554	-3.31985	0.00166037	0.00507752	-1.61428
ENSOCUG00000001843	ENSG00000174579	55167	MSL2	-0.866449	4.70286	-6.16096	1.11098e-07	1.81518e-06	7.38626
ENSOCUG00000001844	ENSG00000183010	5831	PYCR1	2.24828	-0.699674	4.7495	1.67208e-05	0.000109837	2.85073
ENSOCUG00000001847	ENSG00000139644	7009	TMBIM6	-0.205756	7.42903	-0.914773	0.364577	0.461574	-6.39481
ENSOCUG00000001849	ENSG00000091482	23676	SMPX	-0.12988	7.48254	-0.452557	0.65277	0.728493	-6.6319
ENSOCUG00000001851	ENSG00000167566	57701	NCKAP5L	0.421395	4.16322	2.30445	0.0252663	0.050345	-4.37437
ENSOCUG00000001853	ENSG00000163406	6565	SLC15A2	3.61168	-1.51343	6.22075	8.94065e-08	1.51662e-06	7.64559
ENSOCUG00000001856	ENSG00000196188	1510	CTSE	2.41276	-1.62192	3.69442	0.000534444	0.00195671	-0.236187
ENSOCUG00000001857	ENSG00000205189	65986	ZBTB10	0.936459	2.35569	5.64902	7.05782e-07	8.14935e-06	5.71755
ENSOCUG00000001859	ENSG00000140876	283927	NUDT7	-0.618579	3.64867	-3.04846	0.00362715	0.00977551	-2.56243
ENSOCUG00000001861	ENSG00000114127	54464	XRN1	0.210334	5.33586	1.23926	0.220873	0.307442	-6.16389
ENSOCUG00000001864	ENSG00000103375	343	AQP8	1.02697	0.866095	0.81045	0.421414	0.517514	-5.84696
ENSOCUG00000001866	ENSG00000166509	10143	CLEC3A	-1.73053	2.54424	-2.29367	0.0259252	0.0514534	-4.09797
ENSOCUG00000001868	ENSG00000070061	8518	ELP1	-0.42018	5.29441	-2.79692	0.00723872	0.0174793	-3.25067
ENSOCUG00000001873	ENSG00000077044	8527	DGKD	0.87453	4.66544	6.55773	2.61932e-08	5.8554e-07	8.8046
ENSOCUG00000001874	ENSG00000175054	545	ATR	0.0942251	2.33754	0.515296	0.608552	0.690503	-6.54755
ENSOCUG00000001875	ENSG00000106025	23554	TSPAN12	-0.275913	2.52637	-1.63759	0.107609	0.169118	-5.38424
ENSOCUG00000001877	ENSG00000116560	6421	SFPQ	0.314117	5.38177	2.81789	0.00684245	0.0166725	-3.18399
ENSOCUG00000001879	ENSG00000104450	6674	SPAG1	0.73954	0.69334	3.85732	0.000320639	0.0012662	0.0352369
ENSOCUG00000001880	ENSG00000162385	4116	MAGOH	-0.232559	3.93282	-2.3809	0.0210081	0.043073	-4.19204
ENSOCUG00000001881	ENSG00000071243	54556	ING3	0.425925	2.32773	2.96025	0.00463929	0.0119781	-2.62944
ENSOCUG00000001882	ENSG00000119328	54942	ABITRAM	-0.191178	2.38495	-1.23084	0.223978	0.31064	-5.97822
ENSOCUG00000001884	ENSG00000085982	55230	USP40	0.177343	4.73655	1.22226	0.227179	0.314238	-6.18666
ENSOCUG00000001885	ENSG00000104518	79792	GSDMD	1.23245	1.21721	5.1315	4.43539e-06	3.67281e-05	4.01894
ENSOCUG00000001886	ENSG00000100364	23313	KIAA0930	0.197146	4.18965	1.64392	0.106289	0.167333	-5.59446
ENSOCUG00000001887	ENSG00000106771	23731	TMEM245	-1.21146	5.88442	-3.8302	0.000349356	0.00135684	-0.391887
ENSOCUG00000001889	ENSG00000060138	8531	YBX3	0.419948	10.5291	1.60804	0.113946	0.177574	-5.25637
ENSOCUG00000001891	ENSG00000186281	150763	GPAT2	-1.71648	-0.0224344	-5.25914	2.82929e-06	2.55367e-05	4.42708
ENSOCUG00000001892	ENSG00000034677	25897	RNF19A	-0.611313	5.47411	-3.56282	0.000801337	0.00273936	-1.20934
ENSOCUG00000001894	ENSG00000106003	3955	LFNG	0.566036	2.48869	2.61857	0.0115712	0.0259996	-3.49789
ENSOCUG00000001897	ENSG00000169660	284004	HEXD	0.206434	3.62281	1.26002	0.213347	0.298913	-6.10091
ENSOCUG00000001902	ENSG00000121542	26984	SEC22A	0.0999198	3.25136	1.16865	0.247929	0.337685	-6.15469
ENSOCUG00000001903	ENSG00000007171	4843	NOS2	-1.2446	1.08461	-4.4775	4.21615e-05	0.000234264	2.00315
ENSOCUG00000001907	ENSG00000196187	9725	TMEM63A	0.0575487	2.57036	0.359203	0.720913	0.785207	-6.65704
ENSOCUG00000001908	ENSG00000197548	10533	ATG7	0.141232	2.81982	1.36948	0.176795	0.256037	-5.85908
ENSOCUG00000001910	ENSG00000150471	23284	ADGRL3	0.669386	-0.189378	1.78517	0.0801283	0.13238	-4.61649
ENSOCUG00000001911	ENSG00000144560	9686	VGLL4	0.759618	2.541	4.08904	0.000152453	0.000679761	0.510676
ENSOCUG00000001912	ENSG00000164050	5364	PLXNB1	-0.0192893	3.0173	-0.067054	0.946799	0.962061	-6.83434
ENSOCUG00000001913	ENSG00000166816	197257	LDHD	-1.74112	3.13494	-7.94167	1.68752e-10	1.07737e-08	13.8108
ENSOCUG00000001914	ENSG00000276045	84876	ORAI1	0.142657	7.04554	0.957976	0.342554	0.438943	-6.36003
ENSOCUG00000001915	ENSG00000143811	29920	PYCR2	0.220993	4.16037	2.18416	0.0335311	0.0639097	-4.61832
ENSOCUG00000001918	ENSG00000139714	283385	MORN3	-1.61578	-0.268381	-4.34712	6.52304e-05	0.000337868	1.62078
ENSOCUG00000001919	ENSG00000143751	163859	SDE2	0.0242158	3.92247	0.270832	0.787604	0.838874	-6.87238
ENSOCUG00000001920	ENSG00000167191	51704	GPRC5B	-0.382485	3.95772	-2.27845	0.0268811	0.0530041	-4.40154
ENSOCUG00000001923	ENSG00000121966	7852	CXCR4	1.91663	2.95955	6.36946	5.20396e-08	1.00032e-06	8.18018
ENSOCUG00000001924	ENSG00000184517	162239	ZFP1	-0.220273	1.09737	-0.993417	0.325155	0.420316	-5.89408
ENSOCUG00000001925	ENSG00000109911	26610	ELP4	-0.615989	3.06328	-5.96788	2.2371e-07	3.25e-06	6.78235
ENSOCUG00000001931	ENSG00000164051	79714	CCDC51	-0.087564	2.3948	-0.813166	0.419869	0.516057	-6.40584
ENSOCUG00000001933	ENSG00000149177	5795	PTPRJ	0.644269	0.507184	2.40351	0.0198784	0.0410707	-3.67175
ENSOCUG00000001937	ENSG00000116584	9181	ARHGEF2	1.11926	4.39782	5.86745	3.21598e-07	4.32863e-06	6.3527
ENSOCUG00000001938	ENSG00000160285	4047	LSS	-0.0467105	3.95322	-0.268752	0.789195	0.839945	-6.86819
ENSOCUG00000001943	ENSG00000136636	51133	KCTD3	-0.159184	5.08999	-1.74843	0.0863536	0.140532	-5.43387
ENSOCUG00000001949	ENSG00000137547	29088	MRPL15	-0.331221	4.79902	-3.12692	0.00290438	0.00813045	-2.41668
ENSOCUG00000001951	ENSG00000166896	91419	ATP23	0.122823	1.74182	0.78765	0.434515	0.53031	-6.29127
ENSOCUG00000001952	ENSG00000078237	57103	TIGAR	-1.21468	4.27584	-6.39538	4.73502e-08	9.22609e-07	8.22837
ENSOCUG00000001955	ENSG00000111241	2251	FGF6	-3.40179	3.2268	-8.02191	1.26222e-10	8.65266e-09	14.0931
ENSOCUG00000001956	ENSG00000047621	57102	C12orf4	-0.594116	2.96562	-2.79717	0.00723385	0.0174712	-3.04309
ENSOCUG00000001957	ENSG00000122042	5412	UBL3	-0.451274	2.43395	-3.04085	0.00370563	0.00993132	-2.41173
ENSOCUG00000001961	ENSG00000111247	10635	RAD51AP1	0.704061	0.807794	1.74113	0.0876359	0.142117	-5.09336
ENSOCUG00000001963	ENSG00000079308	7145	TNS1	0.2646	6.76978	1.24972	0.217055	0.303225	-6.07032
ENSOCUG00000001964	ENSG00000011376	23395	LARS2	0.133262	3.73505	1.3906	0.170333	0.248268	-5.93348
ENSOCUG00000001966	ENSG00000132781	4595	MUTYH	0.450845	-0.052922	1.8578	0.0689233	0.116727	-4.47213
ENSOCUG00000001971	ENSG00000204217	659	BMPR2	-0.0877048	5.10755	-0.502233	0.617646	0.698006	-6.80217
ENSOCUG00000001972	ENSG00000117862	51060	TXNDC12	0.200863	4.38984	2.21437	0.031258	0.0603046	-4.55783
ENSOCUG00000001975	ENSG00000104714	157697	ERICH1	0.201651	0.59065	1.16201	0.250593	0.340736	-5.67244
ENSOCUG00000001979	ENSG00000167720	63826	SRR	-0.727367	4.43097	-6.00753	1.93806e-07	2.86609e-06	6.84548
ENSOCUG00000001981	ENSG00000144580	9125	CNOT9	-0.171918	3.32465	-1.79458	0.0785949	0.130332	-5.25364
ENSOCUG00000001982	ENSG00000204120	26058	GIGYF2	0.0470612	5.82501	0.668602	0.506738	0.598834	-6.67593
ENSOCUG00000001984	ENSG00000144791	8994	LIMD1	-0.300874	3.93881	-1.93982	0.057891	0.101254	-5.07281
ENSOCUG00000001985	ENSG00000165983	9317	PTER	-0.910165	3.32854	-3.44119	0.00115773	0.00373029	-1.44566
ENSOCUG00000001986	ENSG00000115556	84812	PLCD4	-1.43951	5.58493	-5.76228	4.69819e-07	5.85877e-06	5.97756
ENSOCUG00000001990	ENSG00000135040	60560	NAA35	-0.0579111	5.10623	-0.631181	0.530715	0.621377	-6.72911
ENSOCUG00000001991	ENSG00000165985	389941	C1QL3	-1.19883	3.89432	-4.53054	3.52563e-05	0.00020243	1.85577
ENSOCUG00000001992	ENSG00000147912	26267	FBXO10	1.91723	5.23603	7.42177	1.11661e-09	4.86042e-08	11.923
ENSOCUG00000001993	ENSG00000003096	90293	KLHL13	-0.18223	2.51838	-0.490868	0.625606	0.70493	-6.57146
ENSOCUG00000001994	ENSG00000066557	55631	LRRC40	-0.498773	1.79733	-2.60631	0.0119423	0.0267483	-3.36315
ENSOCUG00000001999	ENSG00000135052	51280	GOLM1	0.656371	0.00312796	2.68124	0.00983295	0.0226077	-2.96875
ENSOCUG00000002000	ENSG00000170624	6444	SGCD	-0.128736	4.6741	-0.955337	0.343874	0.44012	-6.47563
ENSOCUG00000002003	ENSG00000074582	617	BCS1L	-0.410838	5.0807	-3.10604	0.00308227	0.00854663	-2.47242
ENSOCUG00000002004	ENSG00000213923	1454	CSNK1E	-0.435322	4.97418	-3.70253	0.000521143	0.00191629	-0.80391
ENSOCUG00000002006	ENSG00000100461	55147	RBM23	0.168492	4.4869	1.66799	0.101392	0.16072	-5.55859
ENSOCUG00000002007	ENSG00000118454	81573	ANKRD13C	-0.861091	4.18127	-7.80168	2.80322e-10	1.64138e-08	13.2657
ENSOCUG00000002008	ENSG00000163482	27148	STK36	0.409116	1.60685	2.78974	0.00737936	0.0177594	-2.98025
ENSOCUG00000002009	ENSG00000116701	4688	NCF2	0.611528	0.327598	1.78198	0.0806524	0.133037	-4.88228
ENSOCUG00000002011	ENSG00000162694	2135	EXTL2	-0.581536	1.78438	-3.29246	0.00179949	0.00544094	-1.61519
ENSOCUG00000002013	ENSG00000100462	10419	PRMT5	-0.0362779	4.90361	-0.327448	0.744658	0.804574	-6.87815
ENSOCUG00000002014	ENSG00000105854	5445	PON2	0.79879	3.64386	5.13772	4.33958e-06	3.60498e-05	3.83
ENSOCUG00000002017	ENSG00000168476	80346	REEP4	0.466743	-0.129268	1.74942	0.0861804	0.14027	-4.70791
ENSOCUG00000002018	ENSG00000065060	54887	UHRF1BP1	-0.141295	4.8882	-0.903879	0.370271	0.467295	-6.52254
ENSOCUG00000002021	ENSG00000143575	10456	HAX1	-0.54295	4.06974	-2.91967	0.00518845	0.0131855	-2.93823
ENSOCUG00000002022	ENSG00000115839	22930	RAB3GAP1	-0.0325223	5.80876	-0.347059	0.729962	0.79263	-6.84964
ENSOCUG00000002023	ENSG00000064995	6882	TAF11	0.106963	3.70831	0.976397	0.333435	0.429261	-6.43198
ENSOCUG00000002025	ENSG00000125304	9375	TM9SF2	0.198521	5.68623	1.08021	0.285085	0.378592	-6.32379
ENSOCUG00000002026	ENSG00000112837	9096	TBX18	0.713721	0.957773	1.73773	0.0882401	0.142916	-4.8445
ENSOCUG00000002027	ENSG00000105618	26121	PRPF31	0.0892885	4.97818	0.825081	0.413134	0.509788	-6.58724
ENSOCUG00000002031	ENSG00000038002	175	AGA	0.0476188	3.26063	0.296046	0.768386	0.823807	-6.77175
ENSOCUG00000002033	ENSG00000042317	55812	SPATA7	-0.426357	1.90257	-1.82689	0.0735185	0.123261	-4.92091
ENSOCUG00000002037	ENSG00000070778	11099	PTPN21	-0.636472	6.07499	-4.37587	5.92708e-05	0.000312135	1.29653
ENSOCUG00000002041	ENSG00000010256	7384	UQCRC1	-0.950758	8.79767	-5.60668	8.21441e-07	9.21724e-06	5.57196
ENSOCUG00000002043	ENSG00000164022	9255	AIMP1	-0.0775122	6.16453	-0.687998	0.494544	0.587978	-6.65098
ENSOCUG00000002050	ENSG00000113838	55171	TBCCD1	-0.233914	2.12844	-1.67884	0.0992457	0.157751	-5.25941
ENSOCUG00000002052	ENSG00000134569	4038	LRP4	-0.780656	5.17897	-2.89067	0.00561724	0.0141412	-3.01767
ENSOCUG00000002053	ENSG00000090520	51726	DNAJB11	0.21293	4.56468	2.28964	0.0261755	0.0518878	-4.4103
ENSOCUG00000002054	ENSG00000043514	54802	TRIT1	0.0138558	2.52095	0.10408	0.91751	0.938918	-6.72536
ENSOCUG00000002055	ENSG00000151612	152485	ZNF827	0.217189	3.98787	0.981381	0.330996	0.426549	-6.44196
ENSOCUG00000002059	ENSG00000156931	23355	VPS8	0.191342	5.25791	1.88295	0.0653652	0.111801	-5.1913
ENSOCUG00000002060	ENSG00000184007	8073	PTP4A2	-0.516514	6.39466	-3.10469	0.00309414	0.00856628	-2.43584
ENSOCUG00000002063	ENSG00000263001	2969	GTF2I	-0.0800377	6.75888	-1.01864	0.31314	0.408328	-6.32131
ENSOCUG00000002064	ENSG00000167332	81285	OR51E2	-0.76272	1.48835	-1.52125	0.134317	0.203327	-5.26417
ENSOCUG00000002065	ENSG00000198420	9747	TCAF1	0.998994	5.54674	3.89125	0.00028791	0.00115756	-0.193577
ENSOCUG00000002066	ENSG00000149179	79096	C11orf49	-0.51985	3.56629	-4.19262	0.000108707	0.000511599	0.743771
ENSOCUG00000002071	ENSG00000158669	137964	GPAT4	-0.421808	6.95582	-2.46643	0.0170162	0.0359491	-3.93924
ENSOCUG00000002072	ENSG00000170379	285966	TCAF2	1.65529	3.03469	8.41015	3.11589e-11	3.20909e-09	15.4489
ENSOCUG00000002073	ENSG00000149182	84364	ARFGAP2	-0.159219	6.44485	-1.60645	0.114294	0.178064	-5.59404
ENSOCUG00000002075	ENSG00000164086	1849	DUSP7	-0.484078	5.38077	-3.20708	0.00230724	0.00669705	-2.20139
ENSOCUG00000002076	ENSG00000134574	1643	DDB2	0.0486743	2.28896	0.330463	0.742392	0.802652	-6.62942
ENSOCUG00000002080	ENSG00000164087	25886	POC1A	0.351467	0.918585	1.36815	0.17721	0.256476	-5.52769
ENSOCUG00000002084	ENSG00000014123	23376	UFL1	-0.0993282	4.72817	-0.761195	0.450015	0.54475	-6.63974
ENSOCUG00000002086	ENSG00000171867	5621	PRNP	1.31133	4.08613	6.4429	3.98198e-08	8.17297e-07	8.40024
ENSOCUG00000002090	ENSG00000101265	9770	RASSF2	1.06595	1.26233	3.24779	0.00205027	0.0060683	-1.72259
ENSOCUG00000002093	ENSG00000167186	10229	COQ7	-0.792685	4.77067	-3.66539	0.000584744	0.0021065	-0.911524
ENSOCUG00000002094	ENSG00000132434	55915	LANCL2	0.203332	3.80287	2.12207	0.0386657	0.072088	-4.72163
ENSOCUG00000002095	ENSG00000025434	10062	NR1H3	1.139	2.66808	3.6085	0.000696802	0.00244379	-0.863327
ENSOCUG00000002098	ENSG00000197948	89848	FCHSD1	0.780957	0.799747	3.10514	0.00309014	0.00856228	-2.01996
ENSOCUG00000002099	ENSG00000110514	8567	MADD	1.72519	4.11803	8.51395	2.14775e-11	2.45731e-09	15.7935
ENSOCUG00000002100	ENSG00000107679	59338	PLEKHA1	0.355721	4.22463	2.67057	0.010111	0.0231363	-3.54572
ENSOCUG00000002102	ENSG00000121964	79712	GTDC1	-0.110512	3.83715	-1.08408	0.283383	0.376809	-6.29967
ENSOCUG00000002105	ENSG00000172493	4299	AFF1	-1.72796	4.37355	-7.26219	1.99855e-09	7.53375e-08	11.3502
ENSOCUG00000002106	ENSG00000042088	55775	TDP1	1.38634	1.0544	5.67537	6.42102e-07	7.5349e-06	5.89438
ENSOCUG00000002107	ENSG00000143933	805	CALM2	-0.82794	6.89895	-7.70386	3.99883e-10	2.25007e-08	12.9405
ENSOCUG00000002108	ENSG00000108515	2027	ENO3	-3.37245	11.1197	-5.71028	5.66427e-07	6.77773e-06	5.99187
ENSOCUG00000002110	ENSG00000204590	2794	GNL1	0.272178	4.35295	3.01633	0.00396919	0.0105179	-2.70168
ENSOCUG00000002114	ENSG00000132256	85363	TRIM5	-0.280473	2.50736	-0.868619	0.389088	0.486677	-6.26179
ENSOCUG00000002115	ENSG00000145332	57563	KLHL8	-0.52241	3.49917	-3.94176	0.000245083	0.00101182	-0.0037136
ENSOCUG00000002117	ENSG00000204576	80742	PRR3	0.207626	0.190074	0.878995	0.38349	0.480769	-5.86994
ENSOCUG00000002119	ENSG00000112303	8875	VNN 2.00	0.265453	2.5781	1.05919	0.294458	0.388446	-6.15975
ENSOCUG00000002120	ENSG00000153815	80790	CMIP	1.54317	2.39236	6.36381	5.3121e-08	1.01786e-06	8.23335
ENSOCUG00000002121	ENSG00000204574	23	ABCF1	0.11702	6.50333	1.19722	0.236707	0.324981	-6.13966
ENSOCUG00000002122	ENSG00000171530	6902	TBCA	0.235928	4.47704	1.79993	0.0777349	0.129107	-5.3444
ENSOCUG00000002126	ENSG00000198860	116461	TSEN15	-0.398302	3.95995	-3.59485	0.000726599	0.00253278	-1.09016
ENSOCUG00000002127	ENSG00000048405	168850	ZNF800	-0.175777	1.7087	-1.05164	0.297877	0.391754	-5.98234
ENSOCUG00000002128	ENSG00000198483	148741	ANKRD35	-0.994038	2.84901	-4.07687	0.000158597	0.000703082	0.518473
ENSOCUG00000002129	ENSG00000113328	900	CCNG1	-0.351303	8.5292	-1.72505	0.09052	0.146076	-5.25666
ENSOCUG00000002131	ENSG00000204264	5696	PSMB8	0.730418	2.17338	3.30807	0.00171889	0.0052315	-1.79387
ENSOCUG00000002132	ENSG00000204569	5514	PPP1R10	0.347311	3.76779	2.54826	0.0138521	0.0302605	-3.82629
ENSOCUG00000002134	ENSG00000142227	2014	EMP3	0.992756	2.41958	3.01712	0.00396043	0.0105068	-2.54886
ENSOCUG00000002135	ENSG00000168394	6890	TAP1	1.11272	2.44808	6.31992	6.23266e-08	1.14088e-06	8.01757
ENSOCUG00000002137	ENSG00000169764	7360	UGP2	-2.06593	8.74228	-7.26697	1.96394e-09	7.50132e-08	11.4191
ENSOCUG00000002140	ENSG00000276644	1602	DACH1	-0.602055	2.23499	-3.40323	0.00129691	0.00410872	-1.3679
ENSOCUG00000002143	ENSG00000143952	51542	VPS54	-0.473885	3.70527	-3.59736	0.000721031	0.00251652	-1.03854
ENSOCUG00000002144	ENSG00000100580	283578	TMED8	-0.0778437	-0.20694	-0.364431	0.71703	0.782196	-6.0955
ENSOCUG00000002145	ENSG00000140992	5170	PDPK1	-0.0271977	2.74656	-0.185764	0.85336	0.891177	-6.77251
ENSOCUG00000002147	ENSG00000100441	23351	KHNYN	0.448775	1.91109	2.73072	0.00863352	0.020262	-3.14436
ENSOCUG00000002148	ENSG00000110048	5007	OSBP	-0.650454	6.11946	-2.28554	0.0264321	0.0523244	-4.39793
ENSOCUG00000002151	ENSG00000100445	56948	SDR39U1	-1.14003	3.52468	-3.59387	0.000728767	0.00253508	-1.04308
ENSOCUG00000002152	ENSG00000123545	29078	NDUFAF4	-0.651264	1.9209	-3.96089	0.000230526	0.00096136	0.228811
ENSOCUG00000002153	ENSG00000137343	79969	ATAT1	0.45914	2.0567	3.34583	0.00153786	0.00474731	-1.61526
ENSOCUG00000002154	ENSG00000005700	25998	IBTK	-0.948549	6.63395	-6.98297	5.5412e-09	1.70903e-07	10.3544
ENSOCUG00000002155	ENSG00000196235	6829	SUPT5H	0.57932	6.6386	6.32345	6.15308e-08	1.13199e-06	8.01748
ENSOCUG00000002156	ENSG00000166889	219988	PATL1	-0.282714	4.76491	-2.42171	0.0190088	0.0395146	-4.12909
ENSOCUG00000002157	ENSG00000067141	4756	NEO1	0.309537	5.41859	1.82865	0.0732505	0.122901	-5.27173
ENSOCUG00000002158	ENSG00000106144	835	CASP2	-0.262501	2.71738	-2.19215	0.032916	0.0629349	-4.4065
ENSOCUG00000002159	ENSG00000127947	5782	PTPN12	0.182867	3.8108	1.57281	0.121891	0.187845	-5.677
ENSOCUG00000002160	ENSG00000204564	221545	C6orf136	-1.39704	4.45118	-6.04519	1.69093e-07	2.5397e-06	7.00488
ENSOCUG00000002163	ENSG00000204560	8449	DHX16	-0.28934	5.06201	-2.66643	0.0102205	0.0233638	-3.57249
ENSOCUG00000002165	ENSG00000061936	6433	SFSWAP	-0.249638	4.39013	-2.26466	0.0277738	0.0544659	-4.45929
ENSOCUG00000002166	ENSG00000105197	92609	TIMM50	0.0357779	5.2379	0.278192	0.78198	0.83404	-6.8868
ENSOCUG00000002167	ENSG00000036549	26009	AC118549.1	-0.0934609	3.82889	-0.853488	0.397344	0.494803	-6.52902
ENSOCUG00000002171	ENSG00000182400	122553	TRAPPC6B	-0.223896	1.69474	-2.01135	0.04954	0.088761	-4.66529
ENSOCUG00000002172	ENSG00000146112	170954	PPP1R18	0.845419	1.54633	3.8547	0.000323315	0.00127305	-0.0809397
ENSOCUG00000002173	ENSG00000068976	5837	PYGM	-2.05597	12.6187	-4.17365	0.000115681	0.000536974	0.998768
ENSOCUG00000002176	ENSG00000100941	5411	PNN	-0.394051	5.14891	-4.15613	0.000122509	0.000563452	0.576628
ENSOCUG00000002177	ENSG00000183569	253190	SERHL2	-0.932458	2.40822	-4.48591	4.09849e-05	0.000229719	1.81857
ENSOCUG00000002178	ENSG00000137404	11270	NRM	1.06784	-0.512705	3.65409	0.000605534	0.00217269	-0.379504
ENSOCUG00000002179	ENSG00000067221	9399	STOML1	0.176885	2.75672	1.35437	0.181535	0.261652	-5.84842
ENSOCUG00000002180	ENSG00000151208	9231	DLG5	0.588667	3.1843	4.02577	0.000187111	0.000803845	0.235257
ENSOCUG00000002181	ENSG00000137337	9656	MDC 1.00	-0.0847381	4.39787	-0.975392	0.333929	0.429848	-6.45274
ENSOCUG00000002182	ENSG00000198932	9737	GPRASP1	0.262461	0.865214	2.056	0.0448716	0.0815879	-4.4349
ENSOCUG00000002183	ENSG00000140464	5371	PML	0.58623	2.55117	3.66451	0.000586339	0.00211093	-0.789825
ENSOCUG00000002188	ENSG00000182511	2242	FES	-0.235441	8.16966	-0.760256	0.450571	0.545359	-6.4489
ENSOCUG00000002189	ENSG00000185774	80333	KCNIP4	-0.2859	-0.237346	-1.00294	0.320583	0.415777	-5.58004
ENSOCUG00000002190	ENSG00000187098	4286	MITF	-1.03045	4.31825	-5.77623	4.46811e-07	5.60824e-06	6.04493
ENSOCUG00000002192	ENSG00000197121	80055	PGAP1	0.211569	-0.413946	0.624097	0.535321	0.625689	-5.74423
ENSOCUG00000002193	ENSG00000102900	9688	NUP93	0.119362	4.1888	1.01335	0.315634	0.41068	-6.41229
ENSOCUG00000002194	ENSG00000141252	55275	VPS53	1.00628	4.53253	6.42262	4.28748e-08	8.58613e-07	8.32434
ENSOCUG00000002197	ENSG00000105855	3696	ITGB8	-0.157367	2.09606	-0.321839	0.748879	0.807597	-6.54722
ENSOCUG00000002198	ENSG00000138399	79675	FASTKD1	-0.882281	3.26718	-4.9023	9.8694e-06	7.10634e-05	3.14856
ENSOCUG00000002200	ENSG00000184508	374659	HDDC3	-0.0561824	3.57289	-0.418018	0.677673	0.748607	-6.79434
ENSOCUG00000002202	ENSG00000167695	79850	TLCD3A	0.284313	0.318832	1.19135	0.238981	0.327393	-5.57683
ENSOCUG00000002203	ENSG00000105894	5764	PTN	2.73309	-1.30854	2.24627	0.0290056	0.0564691	-3.61952
ENSOCUG00000002205	ENSG00000179409	50628	GEMIN4	-0.00374999	4.71173	-0.0299992	0.976184	0.98283	-6.93175
ENSOCUG00000002206	ENSG00000166938	115752	DIS3L	-0.605321	0.191685	-3.2333	0.00213845	0.00629422	-1.57127
ENSOCUG00000002207	ENSG00000183155	5877	RABIF	0.111315	0.225432	0.690373	0.493062	0.586518	-6.09656
ENSOCUG00000002210	ENSG00000133142	79921	TCEAL4	-0.0989743	2.63467	-0.775793	0.441422	0.536363	-6.46525
ENSOCUG00000002212	ENSG00000075131	54962	TIPIN	-0.34359	3.25323	-1.38325	0.172559	0.250922	-5.9163
ENSOCUG00000002216	ENSG00000136869	7099	TLR4	1.05076	1.77802	4.78327	1.48885e-05	0.000100372	2.83996
ENSOCUG00000002217	ENSG00000120805	400	ARL 1.00	-0.234036	3.89079	-2.25454	0.028446	0.0555656	-4.4639
ENSOCUG00000002218	ENSG00000131697	261734	NPHP4	0.0136891	1.32608	0.0594223	0.952846	0.967014	-6.52261
ENSOCUG00000002219	ENSG00000171861	55178	MRM3	-0.374498	4.24782	-3.19846	0.00236538	0.00683312	-2.21488
ENSOCUG00000002220	ENSG00000135124	5025	P2RX4	1.25493	1.991	5.19991	3.48677e-06	3.01272e-05	4.17285
ENSOCUG00000002224	ENSG00000164332	134510	UBLCP1	-0.324342	3.68732	-2.96044	0.00463687	0.0119763	-2.77365
ENSOCUG00000002226	ENSG00000198825	22876	INPP5F	-0.344054	3.57738	-2.60407	0.0120115	0.0268825	-3.68002
ENSOCUG00000002230	ENSG00000084207	2950	GSTP1	0.537004	6.7316	3.51767	0.000919311	0.00307816	-1.25734
ENSOCUG00000002231	ENSG00000147852	7436	VLDLR	-1.1368	7.52945	-3.0152	0.00398169	0.0105462	-2.59868
ENSOCUG00000002235	ENSG00000197771	79892	MCMBP	-0.188306	3.9808	-1.95274	0.0562988	0.0989799	-5.04599
ENSOCUG00000002236	ENSG00000166398	9710	KIAA0355	-0.155971	5.41251	-1.9969	0.051138	0.0912376	-4.99092
ENSOCUG00000002238	ENSG00000105058	26017	FAM32A	0.317761	3.92778	1.89659	0.0635017	0.109295	-5.15171
ENSOCUG00000002240	ENSG00000076242	4292	MLH1	0.0253799	2.59906	0.185419	0.85363	0.891177	-6.7915
ENSOCUG00000002241	ENSG00000143093	85369	STRIP1	0.373427	3.94009	4.19346	0.000108407	0.000511022	0.709284
ENSOCUG00000002242	ENSG00000112877	55722	CEP72	-0.611562	0.414194	-3.25111	0.00203056	0.00601967	-1.54657
ENSOCUG00000002243	ENSG00000111962	10090	UST	0.311784	3.04106	1.71772	0.0918612	0.147909	-5.38587
ENSOCUG00000002244	ENSG00000078053	273	AMPH	0.672611	0.30478	1.81063	0.0760371	0.126747	-4.70767
ENSOCUG00000002245	ENSG00000147650	29967	LRP12	0.14774	3.73611	1.2585	0.21389	0.299565	-6.11307
ENSOCUG00000002246	ENSG00000169762	202018	TAPT1	-0.713175	6.29269	-6.75552	1.27215e-08	3.3275e-07	9.52872
ENSOCUG00000002248	ENSG00000163161	2071	ERCC3	-0.0274708	5.43374	-0.36295	0.718129	0.783013	-6.85201
ENSOCUG00000002249	ENSG00000100612	51635	DHRS7	0.0742601	6.05262	0.319203	0.750865	0.809062	-6.81733
ENSOCUG00000002250	ENSG00000131067	2686	GGT7	0.128894	1.94602	0.719913	0.474836	0.56849	-6.38901
ENSOCUG00000002251	ENSG00000198771	92241	RCSD1	-1.0879	6.86979	-3.06559	0.0034563	0.00939185	-2.51546
ENSOCUG00000002253	ENSG00000102879	11151	CORO1A	2.25274	1.01345	6.80354	1.06744e-08	2.89721e-07	9.80608
ENSOCUG00000002254	ENSG00000107554	23268	DNMBP	0.0953807	4.42734	1.196	0.237177	0.325439	-6.21389
ENSOCUG00000002256	ENSG00000130783	84660	CCDC62	-1.22998	0.406973	-4.17636	0.000114658	0.000533298	1.12074
ENSOCUG00000002258	ENSG00000169967	10746	MAP3K2	0.00589375	1.48891	0.0271266	0.978464	0.984359	-6.55601
ENSOCUG00000002259	ENSG00000197965	9019	MPZL1	0.599378	3.74529	2.57399	0.0129736	0.0286522	-3.75241
ENSOCUG00000002260	ENSG00000131069	55902	ACSS2	0.858509	6.46244	3.96176	0.000229881	0.000959711	0.0504293
ENSOCUG00000002261	ENSG00000120054	1369	CPN1	0.599219	-0.324246	2.35981	0.0221135	0.0449797	-3.64001
ENSOCUG00000002263	ENSG00000129933	23383	MAU2	-0.18651	4.57037	-2.06805	0.0436789	0.0798473	-4.85482
ENSOCUG00000002264	ENSG00000143199	55811	ADCY10	-1.00682	5.25749	-4.39923	5.48213e-05	0.000291815	1.35232
ENSOCUG00000002267	ENSG00000100983	2937	GSS	0.28415	3.7189	1.88553	0.0650098	0.111375	-5.15663
ENSOCUG00000002269	ENSG00000108384	5889	RAD51C	-0.233982	0.637163	-1.45612	0.151433	0.225217	-5.25652
ENSOCUG00000002271	ENSG00000102317	5935	RBM3	0.631032	3.83706	2.92975	0.00504663	0.0128647	-2.91138
ENSOCUG00000002272	ENSG00000078814	57644	MYH7B	-1.10101	7.12303	-2.27922	0.0268317	0.0529337	-4.29598
ENSOCUG00000002278	ENSG00000087157	9489	PGS1	0.417059	3.38752	4.99043	7.26525e-06	5.53897e-05	3.35816
ENSOCUG00000002279	ENSG00000171729	55092	TMEM51	0.658127	0.496965	2.17149	0.0345274	0.06547	-4.08697
ENSOCUG00000002287	ENSG00000142694	55194	EVA1B	1.03995	0.502366	2.81623	0.00687309	0.016733	-2.63125
ENSOCUG00000002289	ENSG00000167397	79001	VKORC1	1.15064	2.45466	4.36383	6.16985e-05	0.000322324	1.41264
ENSOCUG00000002290	ENSG00000103507	10295	BCKDK	-0.343905	6.38667	-2.34735	0.0227909	0.0461216	-4.24329
ENSOCUG00000002292	ENSG00000141556	6904	TBCD	0.0532148	5.74693	0.757706	0.452083	0.546622	-6.61838
ENSOCUG00000002296	ENSG00000137878	145781	GCOM1	-0.992943	5.94626	-7.16754	2.82346e-09	1.00211e-07	10.9909
ENSOCUG00000002298	ENSG00000139719	65082	VPS33A	-0.139807	4.95478	-1.30313	0.19833	0.281602	-6.08975
ENSOCUG00000002299	ENSG00000154380	55740	ENAH	-0.481112	4.85478	-2.2928	0.0259789	0.0515423	-4.40715
ENSOCUG00000002300	ENSG00000103510	84148	KAT8	-0.22915	4.19187	-2.38065	0.0210209	0.0430915	-4.19846
ENSOCUG00000002301	ENSG00000100814	57820	CCNB1IP1	-1.96086	1.75858	-4.68687	2.07227e-05	0.000130265	2.64596
ENSOCUG00000002302	ENSG00000171467	24149	ZNF318	-0.256505	4.34993	-2.23355	0.0298863	0.0579684	-4.52369
ENSOCUG00000002303	ENSG00000129484	10038	PARP2	-0.337315	3.55414	-2.51973	0.0148889	0.0321315	-3.85292
ENSOCUG00000002304	ENSG00000130779	6249	CLIP1	-0.388334	8.09212	-2.85662	0.00616258	0.0152576	-2.92913
ENSOCUG00000002309	ENSG00000002919	29916	SNX11	0.458801	2.75113	4.84742	1.19337e-05	8.33265e-05	2.93895
ENSOCUG00000002310	ENSG00000118503	7128	TNFAIP3	-1.0588	3.14169	-4.40018	5.46477e-05	0.000291295	1.45938
ENSOCUG00000002312	ENSG00000129566	7011	TEP1	0.378347	3.69212	2.91985	0.00518578	0.0131845	-2.91935
ENSOCUG00000002315	ENSG00000182541	3985	LIMK2	0.649886	1.83477	3.22352	0.00219999	0.00644902	-1.8826
ENSOCUG00000002316	ENSG00000005175	79657	RPAP3	-0.448753	5.54168	-4.21759	0.000100141	0.000479704	0.779638
ENSOCUG00000002320	ENSG00000100100	113791	PIK3IP1	-0.620847	5.4557	-1.88351	0.0652876	0.111717	-5.20138
ENSOCUG00000002322	ENSG00000103671	9325	TRIP4	-0.126317	4.1468	-1.43993	0.155944	0.230617	-5.89012
ENSOCUG00000002323	ENSG00000100105	23598	PATZ1	-0.494514	4.15393	-3.43917	0.00116477	0.00375086	-1.52358
ENSOCUG00000002324	ENSG00000070047	57661	PHRF1	-0.0491203	6.08235	-0.488219	0.627468	0.706545	-6.76606
ENSOCUG00000002325	ENSG00000180357	23060	ZNF609	-0.0571559	3.85866	-0.423833	0.673454	0.745804	-6.81627
ENSOCUG00000002326	ENSG00000108395	4591	TRIM37	-0.288854	2.03201	-1.93223	0.0588441	0.102533	-4.81976
ENSOCUG00000002332	ENSG00000115459	84173	ELMOD3	-0.967918	5.30194	-8.64167	1.36037e-11	1.74354e-09	16.2325
ENSOCUG00000002334	ENSG00000182628	348235	SKA2	0.123718	4.05605	0.763849	0.448446	0.54342	-6.61361
ENSOCUG00000002336	ENSG00000109743	683	BST1	0.421814	3.15753	1.31352	0.194832	0.277368	-5.99654
ENSOCUG00000002338	ENSG00000158714	56833	SLAMF8	1.85387	-1.12669	4.51651	3.69674e-05	0.000210681	2.13488
ENSOCUG00000002339	ENSG00000185507	3665	IRF7	1.16842	1.53745	3.0829	0.00329127	0.00901135	-2.40138
ENSOCUG00000002341	ENSG00000042493	822	CAPG	1.47352	2.62461	4.10957	0.000142607	0.000640566	0.529511
ENSOCUG00000002344	ENSG00000012171	7869	SEMA3B	-0.02176	3.92991	-0.11836	0.906243	0.929863	-6.90619
ENSOCUG00000002346	ENSG00000180198	1104	RCC1	-0.167614	1.90069	-1.19708	0.236761	0.325007	-5.90289
ENSOCUG00000002350	ENSG00000167447	55181	SMG8	-0.404181	3.61449	-3.5065	0.000950949	0.00317029	-1.31775
ENSOCUG00000002352	ENSG00000158773	7391	USF1	0.106827	4.69039	1.2448	0.218844	0.305133	-6.16075
ENSOCUG00000002357	ENSG00000179564	132228	LSMEM2	-1.51264	2.25217	-7.47943	9.04974e-10	4.15892e-08	12.1872
ENSOCUG00000002358	ENSG00000186517	257106	ARHGAP30	1.37266	1.21533	4.18783	0.000110426	0.00051888	0.905974
ENSOCUG00000002361	ENSG00000168906	4144	MAT2A	0.0312187	5.5471	0.30074	0.764825	0.82112	-6.85686
ENSOCUG00000002363	ENSG00000163510	57703	CWC22	0.0468368	2.15642	0.357955	0.721841	0.785809	-6.60816
ENSOCUG00000002368	ENSG00000115486	2677	GGCX	0.497066	3.65015	4.07307	0.000160564	0.000709892	0.368337
ENSOCUG00000002372	ENSG00000164040	10424	PGRMC2	-0.383978	6.06337	-3.02876	0.00383345	0.0102004	-2.65186
ENSOCUG00000002375	ENSG00000118640	8673	VAMP8	-0.0181848	3.84892	-0.13102	0.89627	0.922996	-6.90708
ENSOCUG00000002376	ENSG00000213397	55559	HAUS7	-1.342	1.22384	-7.85315	2.32577e-10	1.40459e-08	13.3898
ENSOCUG00000002378	ENSG00000143256	5202	PFDN2	0.594172	5.41949	3.54039	0.000858017	0.00290668	-1.24007
ENSOCUG00000002379	ENSG00000142733	9064	MAP3K6	0.407036	1.75291	2.44082	0.0181328	0.037988	-3.80461
ENSOCUG00000002380	ENSG00000158793	4817	NIT1	0.212237	5.09099	1.41998	0.161643	0.237674	-5.92946
ENSOCUG00000002383	ENSG00000139679	10161	LPAR6	0.424166	1.01037	1.38425	0.172255	0.250626	-5.48655
ENSOCUG00000002384	ENSG00000170485	4862	NPAS2	1.38608	1.08096	4.01412	0.00019428	0.000829313	0.414511
ENSOCUG00000002386	ENSG00000145220	55646	LYAR	0.0213147	3.1524	0.192964	0.847747	0.886802	-6.83469
ENSOCUG00000002387	ENSG00000158796	9191	DEDD	0.0186607	3.9098	0.175248	0.861572	0.896953	-6.88945
ENSOCUG00000002389	ENSG00000143222	51506	UFC1	0.150038	4.96897	1.45664	0.151291	0.225063	-5.87748
ENSOCUG00000002390	ENSG00000134744	23318	TUT4	-0.533665	5.82398	-3.31256	0.00169634	0.00517243	-1.9036
ENSOCUG00000002391	ENSG00000167965	64223	MLST8	-0.3806	6.80674	-1.44441	0.154684	0.229019	-5.82989
ENSOCUG00000002393	ENSG00000262919	92002	CCNQ	0.125841	1.73591	0.896981	0.373906	0.471264	-6.13362
ENSOCUG00000002394	ENSG00000158195	10163	WASF2	0.30978	5.40892	1.94209	0.0576091	0.100853	-5.08163
ENSOCUG00000002395	ENSG00000143258	27005	USP21	-0.357937	4.29817	-3.00432	0.00410463	0.0108147	-2.71754
ENSOCUG00000002396	ENSG00000118762	5311	PKD2	-0.277644	4.61275	-0.892788	0.376127	0.473649	-6.53239
ENSOCUG00000002397	ENSG00000110344	9354	UBE4A	0.689802	6.1428	4.5693	3.0922e-05	0.000180875	1.94618
ENSOCUG00000002398	ENSG00000204634	11138	TBC1D8	1.07988	4.35173	6.32274	6.16898e-08	1.13311e-06	7.96869
ENSOCUG00000002399	ENSG00000130822	139728	PNCK	-2.90203	0.543018	-3.8116	0.000370453	0.00142534	0.0824399
ENSOCUG00000002403	ENSG00000143224	5498	PPOX	0.375624	3.17368	3.16414	0.002611	0.00742369	-2.232
ENSOCUG00000002406	ENSG00000061987	23041	MON2	-0.243011	4.1644	-1.73578	0.0885867	0.143377	-5.42902
ENSOCUG00000002407	ENSG00000197614	8076	MFAP5	-0.0748575	6.69638	-0.202489	0.840333	0.881364	-6.83136
ENSOCUG00000002409	ENSG00000129158	26297	SERGEF	-0.00541296	3.38244	-0.04217	0.966526	0.975607	-6.86622
ENSOCUG00000002410	ENSG00000060971	30	ACAA1	-0.47592	3.99283	-3.03146	0.00380456	0.0101306	-2.63723
ENSOCUG00000002411	ENSG00000051825	10198	MPHOSPH9	-0.0311651	1.29399	-0.179358	0.858361	0.894659	-6.455
ENSOCUG00000002414	ENSG00000153317	50807	ASAP1	0.426962	2.81615	2.11175	0.0395827	0.0734889	-4.62294
ENSOCUG00000002417	ENSG00000172936	4615	MYD88	0.737373	1.47301	2.55263	0.0136991	0.0299789	-3.48386
ENSOCUG00000002418	ENSG00000166788	113174	SAAL1	0.0554794	2.05721	0.413259	0.681134	0.751525	-6.57806
ENSOCUG00000002419	ENSG00000105953	4967	OGDH	-0.792364	9.27582	-3.79837	0.000386212	0.00147907	-0.274422
ENSOCUG00000002421	ENSG00000135632	10322	SMYD5	-0.052133	4.79311	-0.589595	0.558042	0.645768	-6.75811
ENSOCUG00000002425	ENSG00000198626	6262	RYR2	-0.0268565	0.309794	-0.0694992	0.944862	0.960432	-6.04777
ENSOCUG00000002426	ENSG00000168824	27065	NSG1	0.188883	0.0367278	0.548861	0.585474	0.669887	-5.92273
ENSOCUG00000002428	ENSG00000135617	84279	PRADC1	-0.145203	2.74592	-1.0537	0.296944	0.390697	-6.18896
ENSOCUG00000002429	ENSG00000135624	10574	CCT7	0.159733	7.35215	1.58184	0.119813	0.185086	-5.54983
ENSOCUG00000002431	ENSG00000116396	3749	KCNC4	0.15956	5.55702	0.208107	0.835967	0.877822	-6.88711
ENSOCUG00000002432	ENSG00000134901	79070	POGLUT2	0.361959	3.84247	2.0253	0.0480384	0.0864554	-4.91364
ENSOCUG00000002434	ENSG00000162775	64783	RBM15	-0.454847	3.77554	-3.7355	0.000470296	0.00175505	-0.667201
ENSOCUG00000002435	ENSG00000086506	3049	HBQ1	0.539824	0.250281	1.45562	0.151571	0.225364	-5.11841
ENSOCUG00000002436	ENSG00000151287	93081	TEX30	-0.713781	2.57463	-4.75489	1.64145e-05	0.000108381	2.69827
ENSOCUG00000002437	ENSG00000160917	10898	CPSF4	0.160515	2.22887	1.23363	0.222945	0.30956	-5.91905
ENSOCUG00000002438	ENSG00000122741	79269	DCAF10	-0.13026	3.37637	-1.25387	0.215557	0.301421	-6.068
ENSOCUG00000002439	ENSG00000115170	90	ACVR1	-0.0208506	4.42465	-0.125748	0.900421	0.925718	-6.91992
ENSOCUG00000002441	ENSG00000139697	55206	SBNO1	0.0606327	5.52589	0.687481	0.494867	0.588167	-6.67151
ENSOCUG00000002442	ENSG00000146576	79034	C7orf26	0.134691	4.21308	1.12297	0.266661	0.358961	-6.28682
ENSOCUG00000002444	ENSG00000160908	84124	ZNF394	0.191184	0.173408	0.979723	0.331806	0.427399	-5.76234
ENSOCUG00000002445	ENSG00000127483	50809	HP1BP3	-0.0996117	6.48741	-1.19381	0.238028	0.32632	-6.16254
ENSOCUG00000002447	ENSG00000196652	23660	ZKSCAN5	-0.836258	4.20741	-7.21103	2.40891e-09	8.68335e-08	11.1561
ENSOCUG00000002448	ENSG00000115419	2744	GLS	0.122588	4.7663	0.820347	0.415802	0.512423	-6.59298
ENSOCUG00000002451	ENSG00000075151	8672	EIF4G3	-0.821951	7.54129	-2.874	0.0058784	0.0146865	-2.95161
ENSOCUG00000002455	ENSG00000115415	6772	STAT1	1.4687	6.71906	9.54032	5.71434e-13	2.19716e-10	19.3498
ENSOCUG00000002456	ENSG00000117640	56181	MTFR1L	-0.539853	6.71466	-4.87962	1.06761e-05	7.56441e-05	2.98692
ENSOCUG00000002458	ENSG00000127423	79000	AUNIP	-0.206718	2.73455	-1.3746	0.175211	0.253998	-5.81818
ENSOCUG00000002461	ENSG00000104412	9694	EMC2	0.00196717	5.70263	0.0156188	0.987599	0.990992	-6.90877
ENSOCUG00000002462	ENSG00000155886	25769	SLC24A2	0.560225	1.04535	1.91299	0.0613213	0.106064	-4.7718
ENSOCUG00000002463	ENSG00000049656	81037	CLPTM1L	0.180533	4.48309	1.84195	0.0712488	0.120102	-5.26866
ENSOCUG00000002468	ENSG00000138182	9585	KIF20B	0.967883	-0.318791	3.90315	0.000277214	0.00112238	0.318864
ENSOCUG00000002470	ENSG00000067082	1316	KLF6	0.332756	3.41604	2.12705	0.0382301	0.0714376	-4.65087
ENSOCUG00000002473	ENSG00000185585	169611	OLFML2A	-0.215317	5.41876	-1.26088	0.213039	0.298592	-6.1274
ENSOCUG00000002476	ENSG00000136152	83548	COG3	-0.0907964	3.23293	-0.960908	0.341092	0.437378	-6.37137
ENSOCUG00000002478	ENSG00000196507	85012	TCEAL3	0.338053	-0.736813	1.15398	0.253839	0.344474	-5.3517
ENSOCUG00000002483	ENSG00000197885	28512	NKIRAS1	-1.15449	1.3101	-4.28571	7.99808e-05	0.000399022	1.3618
ENSOCUG00000002484	ENSG00000103248	64779	MTHFSD	-0.247871	3.52209	-1.70285	0.0946297	0.15171	-5.43801
ENSOCUG00000002485	ENSG00000179344	3119	HLA-DQB1	2.10064	2.46741	5.04438	6.01834e-06	4.71934e-05	3.5467
ENSOCUG00000002486	ENSG00000206384	131873	COL6A6	0.880245	2.0131	2.01532	0.0491085	0.0880427	-4.86263
ENSOCUG00000002487	ENSG00000100079	3957	LGALS2	-2.07162	-0.794559	-3.75074	0.000448432	0.00168381	-0.15692
ENSOCUG00000002489	ENSG00000204267	6891	TAP2	0.982003	2.21027	6.51849	3.02252e-08	6.6157e-07	8.75685
ENSOCUG00000002492	ENSG00000135218	948	CD36	-0.97026	7.02927	-3.73925	0.000464814	0.00173853	-0.637159
ENSOCUG00000002494	ENSG00000165355	254170	FBXO33	0.0456432	1.75255	0.356175	0.723165	0.786806	-6.52185
ENSOCUG00000002495	ENSG00000196455	30849	PIK3R4	-0.300472	4.85535	-3.22856	0.00216809	0.00637333	-2.14525
ENSOCUG00000002497	ENSG00000138767	246175	CNOT6L	0.2789	2.2857	1.53517	0.130869	0.19902	-5.5639
ENSOCUG00000002498	ENSG00000140995	54849	DEF8	-0.130951	2.9399	-1.09825	0.277209	0.370436	-6.16049
ENSOCUG00000002500	ENSG00000231213	389158	PLSCR5	-4.33633	0.0215988	-2.9591	0.00465413	0.0120048	-2.08393
ENSOCUG00000002504	ENSG00000186153	51741	WWOX	-0.227342	0.777889	-1.40057	0.167343	0.244528	-5.43488
ENSOCUG00000002505	ENSG00000091164	9352	TXNL1	-0.239093	6.09855	-2.26167	0.0279712	0.0548069	-4.43572
ENSOCUG00000002509	ENSG00000155906	55005	RMND1	0.107211	1.64167	0.559099	0.578519	0.663803	-6.38361
ENSOCUG00000002510	ENSG00000074317	6620	SNCB	1.85042	4.13114	2.54653	0.0139131	0.0303609	-3.8099
ENSOCUG00000002512	ENSG00000091157	23335	WDR7	-0.179827	4.40052	-1.80269	0.0772944	0.128508	-5.33723
ENSOCUG00000002518	ENSG00000176783	80230	RUFY1	-0.536802	3.81198	-5.90592	2.79883e-07	3.86178e-06	6.50456
ENSOCUG00000002519	ENSG00000146476	79624	ARMT1	-0.477689	4.89868	-3.79916	0.000385254	0.00147589	-0.516514
ENSOCUG00000002522	ENSG00000122420	5737	PTGFR	1.14409	2.68767	2.51731	0.0149799	0.0322736	-3.73286
ENSOCUG00000002523	ENSG00000077514	10714	POLD3	0.239597	2.94664	2.39426	0.0203339	0.0418841	-4.06393
ENSOCUG00000002528	ENSG00000077454	4034	LRCH4	0.0319788	4.46424	0.292034	0.771434	0.82623	-6.88677
ENSOCUG00000002530	ENSG00000095303	5742	PTGS1	0.301863	1.77421	1.13504	0.261618	0.353285	-6.02509
ENSOCUG00000002533	ENSG00000176407	56888	KCMF1	-0.217623	6.75187	-1.92011	0.0603945	0.104794	-5.06543
ENSOCUG00000002536	ENSG00000178691	23512	SUZ12	-0.117887	3.49859	-1.01707	0.31388	0.408877	-6.3392
ENSOCUG00000002537	ENSG00000169855	6091	ROBO1	0.826617	0.920973	2.01745	0.0488783	0.0876591	-4.5415
ENSOCUG00000002541	ENSG00000176171	664	BNIP3	-0.850023	8.36964	-4.50205	3.88162e-05	0.000220022	1.83685
ENSOCUG00000002543	ENSG00000055130	8454	CUL1	-0.131212	6.63576	-1.18695	0.240697	0.329336	-6.16123
ENSOCUG00000002549	ENSG00000071127	9948	WDR1	-0.139676	7.33471	-1.10488	0.274349	0.36716	-6.15927
ENSOCUG00000002551	ENSG00000044459	54875	CNTLN	0.678719	2.17013	3.10579	0.00308449	0.00855074	-2.24668
ENSOCUG00000002553	ENSG00000132205	84034	EMILIN2	0.643938	3.10851	1.85857	0.0688109	0.116571	-5.20986
ENSOCUG00000002554	ENSG00000009844	51534	VTA1	-0.137094	3.86825	-1.75732	0.0848101	0.13846	-5.38955
ENSOCUG00000002555	ENSG00000116171	6342	SCP2	-0.573665	5.66064	-4.41386	5.22019e-05	0.000280227	1.4059
ENSOCUG00000002556	ENSG00000030110	578	BAK1	0.564669	4.28886	3.21034	0.00228556	0.00664415	-2.186
ENSOCUG00000002559	ENSG00000112414	57211	ADGRG6	0.755059	2.08324	2.76046	0.0079789	0.0189805	-3.03402
ENSOCUG00000002562	ENSG00000174348	127435	PODN	0.522371	5.62824	1.93261	0.0587969	0.102466	-5.08592
ENSOCUG00000002563	ENSG00000141504	112483	SAT2	0.110247	1.52834	0.811133	0.421025	0.517147	-6.27016
ENSOCUG00000002572	ENSG00000160233	81543	LRRC3	-0.123615	0.893276	-0.723818	0.472455	0.566268	-6.08364
ENSOCUG00000002573	ENSG00000137073	55833	UBAP2	-0.334577	7.19427	-2.9543	0.00471632	0.0121445	-2.77146
ENSOCUG00000002574	ENSG00000127954	79689	STEAP4	0.715597	4.44832	2.7114	0.00908481	0.0211447	-3.44564
ENSOCUG00000002577	ENSG00000121931	55791	LRIF1	-0.215701	1.81066	-1.36933	0.176844	0.256043	-5.6075
ENSOCUG00000002580	ENSG00000175344	1139	CHRNA7	-0.661075	0.0285663	-2.03799	0.0467065	0.0843922	-4.1522
ENSOCUG00000002581	ENSG00000164754	5885	RAD21	-0.288028	5.96132	-2.74847	0.008237	0.01951	-3.35057
ENSOCUG00000002582	ENSG00000164251	2150	F2RL1	1.18788	-0.547452	3.40052	0.00130742	0.00414089	-1.06608
ENSOCUG00000002587	ENSG00000182463	128553	TSHZ2	1.47488	1.05674	3.82497	0.000355167	0.00137663	-0.0663774
ENSOCUG00000002591	ENSG00000164323	57587	CFAP97	-0.102754	3.90567	-0.630017	0.531471	0.621989	-6.68023
ENSOCUG00000002593	ENSG00000143393	5298	PI4KB	0.998223	5.1849	8.91581	5.12959e-12	7.91856e-10	17.1984
ENSOCUG00000002594	ENSG00000151729	291	SLC25A4	-1.50329	8.48447	-6.45548	3.80346e-08	7.86253e-07	8.53273
ENSOCUG00000002595	ENSG00000164236	651746	ANKRD33B	-1.00542	-0.653623	-1.8101	0.0761206	0.126868	-4.44825
ENSOCUG00000002596	ENSG00000163617	57577	CCDC191	0.0433669	0.306545	0.223861	0.823752	0.868553	-6.21242
ENSOCUG00000002601	ENSG00000089737	57062	DDX24	0.235443	1.44972	1.30925	0.196265	0.279118	-5.64947
ENSOCUG00000002603	ENSG00000151576	79691	QTRT2	-0.0383451	2.14865	-0.253808	0.800655	0.849481	-6.60764
ENSOCUG00000002610	ENSG00000185651	7332	UBE2L3	0.360094	4.68655	3.67674	0.000564569	0.00204661	-0.874806
ENSOCUG00000002611	ENSG00000139946	57161	PELI2	0.746511	0.0228824	2.56081	0.013417	0.0294366	-3.10706
ENSOCUG00000002613	ENSG00000038427	1462	VCAN	2.26983	3.98787	3.81333	0.00036845	0.00141906	-0.42552
ENSOCUG00000002619	ENSG00000070269	54916	TMEM260	0.0360666	1.77945	0.285888	0.776112	0.830083	-6.54529
ENSOCUG00000002623	ENSG00000019102	23584	VSIG2	0.139245	4.79206	1.04198	0.30229	0.396601	-6.38823
ENSOCUG00000002624	ENSG00000123572	203447	NRK	1.46157	1.63914	3.93897	0.000247275	0.00101905	0.0724864
ENSOCUG00000002626	ENSG00000166407	4004	LMO1	-0.399847	0.729561	-1.03523	0.305401	0.400227	-5.68002
ENSOCUG00000002627	ENSG00000047932	57120	GOPC	-0.214675	3.71936	-1.98997	0.0519202	0.092423	-4.96359
ENSOCUG00000002628	ENSG00000128228	23753	SDF2L1	0.825424	1.45712	2.9839	0.00434481	0.0113055	-2.49053
ENSOCUG00000002629	ENSG00000172943	23133	PHF8	-0.0770756	4.65495	-0.788684	0.433915	0.529685	-6.61991
ENSOCUG00000002631	ENSG00000120458	79684	MSANTD2	-0.0859947	1.8379	-0.538755	0.592379	0.675941	-6.4869
ENSOCUG00000002636	ENSG00000164142	729830	FAM160A1	-0.884672	5.25046	-4.317	7.21e-05	0.000367347	1.08651
ENSOCUG00000002637	ENSG00000187866	116224	FAM122A	-0.44918	2.9013	-3.47358	0.00105033	0.00343314	-1.32114
ENSOCUG00000002638	ENSG00000114744	51122	COMMD2	0.263991	2.21166	1.68042	0.0989374	0.157432	-5.32785
ENSOCUG00000002641	ENSG00000156261	10694	CCT8	0.0911683	7.04635	0.677151	0.501343	0.593858	-6.58779
ENSOCUG00000002643	ENSG00000130024	55274	PHF10	-0.149756	6.18164	-1.53577	0.13072	0.198847	-5.72918
ENSOCUG00000002647	ENSG00000154133	54538	ROBO4	-0.0933601	4.90916	-0.676436	0.501793	0.594208	-6.70338
ENSOCUG00000002652	ENSG00000147799	80728	ARHGAP39	0.497118	1.81974	3.17441	0.0025351	0.00724	-2.0534
ENSOCUG00000002653	ENSG00000165282	84720	PIGO	-0.235355	3.07892	-1.76417	0.0836388	0.137042	-5.27983
ENSOCUG00000002657	ENSG00000172354	2783	GNB2	0.358916	5.99251	3.90013	0.000279894	0.00113044	-0.170251
ENSOCUG00000002658	ENSG00000064655	2139	EYA2	0.703918	-0.097836	1.63876	0.107363	0.168816	-4.93706
ENSOCUG00000002660	ENSG00000178033	254228	CALHM5	0.271628	2.76863	1.23548	0.222263	0.308967	-5.97517
ENSOCUG00000002662	ENSG00000169439	6383	SDC2	-0.108831	4.41056	-0.577591	0.566059	0.652349	-6.75949
ENSOCUG00000002663	ENSG00000146830	64599	GIGYF1	-0.075481	4.45445	-0.614778	0.54141	0.630978	-6.73514
ENSOCUG00000002665	ENSG00000184967	79050	NOC4L	0.00254744	3.42402	0.0245666	0.980496	0.985365	-6.85998
ENSOCUG00000002669	ENSG00000196628	6925	TCF4	0.254731	3.66998	1.17469	0.245526	0.335018	-6.18212
ENSOCUG00000002670	ENSG00000170502	53343	NUDT9	0.108707	5.31409	1.00552	0.319353	0.414275	-6.41722
ENSOCUG00000002671	ENSG00000138413	3417	IDH1	0.00587546	4.78967	0.0300021	0.976181	0.98283	-6.93014
ENSOCUG00000002672	ENSG00000156218	57188	ADAMTSL3	0.727155	3.04557	2.02891	0.0476556	0.0858381	-4.8679
ENSOCUG00000002673	ENSG00000131016	9590	AKAP12	0.626423	4.08938	1.95977	0.0554483	0.0976482	-5.03756
ENSOCUG00000002676	ENSG00000115020	200576	PIKFYVE	-0.0591955	3.60029	-0.356027	0.723276	0.786852	-6.78293
ENSOCUG00000002677	ENSG00000168488	11273	ATXN2L	0.220044	5.41139	2.19055	0.0330385	0.0631465	-4.60331
ENSOCUG00000002679	ENSG00000141030	8533	COPS3	-0.551095	6.41694	-4.75182	1.65883e-05	0.000109254	2.54429
ENSOCUG00000002683	ENSG00000178952	7284	TUFM	-0.361024	7.38577	-1.99547	0.0512978	0.0914842	-4.87129
ENSOCUG00000002686	ENSG00000114023	26355	FAM162A	-0.313274	5.41552	-2.02702	0.0478561	0.0861588	-4.91728
ENSOCUG00000002688	ENSG00000196296	487	ATP2A1	-1.08858	13.4479	-1.39716	0.168361	0.24589	-5.36591
ENSOCUG00000002689	ENSG00000100395	83746	L3MBTL2	0.0443521	3.50297	0.424296	0.673118	0.745575	-6.79039
ENSOCUG00000002690	ENSG00000167107	80221	ACSF2	-1.51318	7.63069	-6.339	5.81437e-08	1.09411e-06	8.0923
ENSOCUG00000002694	ENSG00000114030	3836	KPNA1	-0.305851	5.54038	-1.81828	0.074843	0.125154	-5.30122
ENSOCUG00000002695	ENSG00000176953	84901	NFATC2IP	-0.343151	4.02764	-4.54782	3.32554e-05	0.000192474	1.84874
ENSOCUG00000002699	ENSG00000138496	83666	PARP9	0.489978	2.45012	4.0223	0.000189221	0.000810797	0.280606
ENSOCUG00000002702	ENSG00000136444	55316	RSAD1	-0.545462	2.5582	-1.81271	0.0757115	0.126332	-5.0399
ENSOCUG00000002704	ENSG00000100401	5905	RANGAP1	0.48318	5.46279	4.00089	0.000202735	0.000861661	0.118008
ENSOCUG00000002705	ENSG00000105137	85360	SYDE1	0.920983	1.12317	3.10547	0.00308727	0.00855637	-2.02494
ENSOCUG00000002706	ENSG00000136449	84073	MYCBPAP	1.25484	1.85643	5.58199	8.97337e-07	9.84983e-06	5.49805
ENSOCUG00000002707	ENSG00000165175	58526	MID1IP1	-0.336153	4.78718	-1.3301	0.189349	0.271056	-6.05268
ENSOCUG00000002712	ENSG00000100403	23264	ZC3H7B	0.155266	4.7964	1.72849	0.0898968	0.145192	-5.46519
ENSOCUG00000002715	ENSG00000105135	10994	ILVBL	0.422686	3.13155	2.30631	0.0251542	0.0501561	-4.26769
ENSOCUG00000002716	ENSG00000151136	121551	BTBD11	0.817941	-0.447206	2.94412	0.00485071	0.0124367	-2.22608
ENSOCUG00000002718	ENSG00000115540	25843	MOB4	-0.409544	3.88544	-1.76457	0.0835703	0.136978	-5.38706
ENSOCUG00000002719	ENSG00000049283	55040	EPN3	-0.46834	4.24701	-1.30658	0.197163	0.280153	-6.06947
ENSOCUG00000002720	ENSG00000107863	57584	ARHGAP21	-0.260825	3.93432	-2.40745	0.019687	0.0407318	-4.13252
ENSOCUG00000002722	ENSG00000089053	51433	ANAPC5	-0.356841	6.83625	-3.85347	0.000324575	0.00127607	-0.287043
ENSOCUG00000002724	ENSG00000136045	11137	PWP1	0.0377388	4.84465	0.443828	0.659028	0.733914	-6.83081
ENSOCUG00000002725	ENSG00000006282	64847	SPATA20	2.16335	-0.147557	4.63609	2.46435e-05	0.000149858	2.49208
ENSOCUG00000002727	ENSG00000169180	23214	XPO6	0.592086	3.63166	4.25517	8.84769e-05	0.000432816	0.930508
ENSOCUG00000002728	ENSG00000119906	55719	SLF2	0.102539	4.27466	0.659694	0.512392	0.604278	-6.70714
ENSOCUG00000002730	ENSG00000137269	55227	LRRC1	0.629369	-0.764272	1.59236	0.117429	0.182184	-4.6707
ENSOCUG00000002733	ENSG00000006283	8913	CACNA1G	3.61829	-0.0435493	5.78052	4.39962e-07	5.54235e-06	6.23349
ENSOCUG00000002736	ENSG00000143434	10500	SEMA6C	-0.582659	7.86344	-3.61004	0.000693517	0.00243301	-0.951173
ENSOCUG00000002737	ENSG00000095539	57715	SEMA4G	0.0850813	0.52967	0.431486	0.667917	0.741024	-6.22366
ENSOCUG00000002738	ENSG00000047230	56474	CTPS2	0.158723	3.86375	1.94584	0.057145	0.100269	-5.05773
ENSOCUG00000002740	ENSG00000071242	6196	RPS6KA2	-1.82958	7.0181	-8.40656	3.15636e-11	3.222e-09	15.4242
ENSOCUG00000002742	ENSG00000055950	84545	MRPL43	-0.765341	3.32405	-4.034	0.000182204	0.00078548	0.28547
ENSOCUG00000002743	ENSG00000170144	220988	HNRNPA3	-0.0642869	5.73947	-0.586587	0.560046	0.647697	-6.71889
ENSOCUG00000002744	ENSG00000249853	222537	HS3ST5	-1.45074	3.30885	-6.81893	1.00907e-08	2.78459e-07	9.83162
ENSOCUG00000002746	ENSG00000107815	56652	TWNK	-0.222744	4.09103	-2.46835	0.0169352	0.0358174	-4.0066
ENSOCUG00000002748	ENSG00000189171	6284	S100A13	2.89545	3.09763	8.29424	4.72581e-11	4.00826e-09	15.0347
ENSOCUG00000002751	ENSG00000107819	81855	SFXN3	0.115712	3.64827	0.782516	0.437497	0.532784	-6.57816
ENSOCUG00000002752	ENSG00000160678	6271	S100A1	0.505588	6.51532	0.926432	0.358546	0.455538	-6.3086
ENSOCUG00000002754	ENSG00000108846	8714	ABCC3	3.05033	0.248913	6.72706	1.41151e-08	3.63432e-07	9.54134
ENSOCUG00000002756	ENSG00000160679	26097	CHTOP	0.118757	5.05918	0.758528	0.451595	0.546287	-6.6276
ENSOCUG00000002759	ENSG00000112246	6492	SIM1	-0.0308372	-0.961269	-0.0493633	0.960821	0.97237	-6.1364
ENSOCUG00000002760	ENSG00000127946	3092	HIP1	0.665673	5.10699	5.42943	1.54676e-06	1.54877e-05	4.82083
ENSOCUG00000002762	ENSG00000146826	55262	MAP11	0.384759	2.56079	2.74764	0.00825512	0.0195409	-3.20106
ENSOCUG00000002763	ENSG00000054523	23095	KIF1B	-0.705616	7.86912	-3.03237	0.00379481	0.0101139	-2.50848
ENSOCUG00000002764	ENSG00000176390	51379	CRLF3	-0.247616	1.16574	-1.75736	0.0848047	0.13846	-5.02879
ENSOCUG00000002765	ENSG00000108848	51747	LUC7L3	-0.384397	5.05567	-4.02745	0.000186101	0.000800051	0.177321
ENSOCUG00000002766	ENSG00000112249	10973	ASCC3	-0.0813055	5.20872	-0.740966	0.462082	0.556322	-6.64994
ENSOCUG00000002767	ENSG00000135315	22832	CEP162	-0.976037	1.62842	-4.76021	1.61173e-05	0.000106969	2.86422
ENSOCUG00000002768	ENSG00000198408	10724	OGA	-0.172944	6.92044	-1.19919	0.235948	0.324162	-6.11714
ENSOCUG00000002771	ENSG00000141232	10140	TOB1	-1.48465	5.97229	-7.49838	8.44605e-10	3.95693e-08	12.1758
ENSOCUG00000002775	ENSG00000165671	64324	NSD1	-0.350946	5.80374	-3.01267	0.00401002	0.0106074	-2.68433
ENSOCUG00000002776	ENSG00000120029	79591	ARMH3	0.296597	4.5898	2.4988	0.0156935	0.0335791	-3.95267
ENSOCUG00000002778	ENSG00000110066	51111	KMT5B	-0.160589	5.0372	-2.24012	0.0294283	0.057234	-4.51618
ENSOCUG00000002779	ENSG00000169230	27166	PRELID1	0.664317	3.66975	3.78164	0.000407051	0.00154808	-0.541734
ENSOCUG00000002780	ENSG00000152782	53354	PANK1	-0.551012	4.27744	-3.03706	0.00374525	0.0100119	-2.64125
ENSOCUG00000002781	ENSG00000120254	25902	MTHFD1L	1.54016	1.79391	4.79518	1.42905e-05	9.74237e-05	2.85377
ENSOCUG00000002784	ENSG00000153767	2960	GTF2E1	-0.113042	3.60198	-1.22628	0.225675	0.31252	-6.1165
ENSOCUG00000002785	ENSG00000182674	9312	KCNB2	-0.421691	1.49257	-1.13645	0.261034	0.352662	-5.8556
ENSOCUG00000002786	ENSG00000105771	56006	SMG9	0.235722	2.50429	1.74446	0.0870486	0.141423	-5.23877
ENSOCUG00000002788	ENSG00000010932	2326	FMO1	1.12834	-0.225278	2.46815	0.0169434	0.0358281	-3.32023
ENSOCUG00000002790	ENSG00000100994	5834	PYGB	0.915629	4.31803	4.41185	5.25542e-05	0.000281697	1.40153
ENSOCUG00000002791	ENSG00000090013	645	BLVRB	0.476809	4.60698	3.16129	0.00263249	0.00747742	-2.31977
ENSOCUG00000002793	ENSG00000147601	7013	TERF1	-0.642291	2.5644	-4.55357	3.26147e-05	0.000189622	2.01571
ENSOCUG00000002794	ENSG00000157657	114991	ZNF618	-0.236855	0.610548	-1.14972	0.255573	0.34646	-5.64166
ENSOCUG00000002795	ENSG00000076258	2329	FMO4	0.0561502	1.01178	0.215486	0.83024	0.873877	-6.45773
ENSOCUG00000002798	ENSG00000100997	26090	ABHD12	0.49459	2.16989	3.69438	0.000534511	0.00195671	-0.634909
ENSOCUG00000002801	ENSG00000129003	54832	VPS13C	-0.592604	5.95154	-2.87974	0.00578711	0.0145023	-3.02426
ENSOCUG00000002802	ENSG00000144554	2177	FANCD2	0.457569	2.59336	2.27593	0.0270421	0.0532486	-4.29212
ENSOCUG00000002803	ENSG00000162642	148423	C1orf52	-0.0936792	1.87577	-0.729913	0.468753	0.562767	-6.36655
ENSOCUG00000002805	ENSG00000133805	272	AMPD3	0.669703	6.69536	2.22553	0.0304529	0.058921	-4.43757
ENSOCUG00000002807	ENSG00000110315	50862	RNF141	-0.287404	2.96371	-1.78841	0.0795965	0.131672	-5.20397
ENSOCUG00000002809	ENSG00000144724	5793	PTPRG	0.0235916	4.80555	0.133511	0.89431	0.921882	-6.92218
ENSOCUG00000002811	ENSG00000166860	9880	ZBTB39	-0.121744	1.74574	-0.864769	0.391179	0.488867	-6.20662
ENSOCUG00000002813	ENSG00000166856	11318	GPR182	0.941283	0.00295846	3.08099	0.00330917	0.0090582	-1.8793
ENSOCUG00000002814	ENSG00000131747	7153	TOP2A	1.76026	0.494509	6.33459	5.90867e-08	1.10108e-06	8.17415
ENSOCUG00000002815	ENSG00000159128	3460	IFNGR2	1.75688	4.09708	8.22728	6.01424e-11	4.78443e-09	14.7824
ENSOCUG00000002819	ENSG00000134070	3656	IRAK2	1.21566	1.38239	4.92764	9.03877e-06	6.59218e-05	3.35715
ENSOCUG00000002820	ENSG00000114405	57415	C3orf14	1.58984	-0.369755	6.00766	1.93717e-07	2.86609e-06	6.99657
ENSOCUG00000002821	ENSG00000176731	401466	RBIS	-0.376401	2.85076	-2.01942	0.0486664	0.0873722	-4.82042
ENSOCUG00000002827	ENSG00000119912	3416	IDE	-0.550997	5.6791	-2.73647	0.00850322	0.0200214	-3.39357
ENSOCUG00000002828	ENSG00000141753	3487	IGFBP4	3.01245	5.068	6.07956	1.49281e-07	2.30461e-06	7.15694
ENSOCUG00000002832	ENSG00000198920	9851	KIAA0753	0.348337	2.70774	2.5113	0.0152083	0.0326655	-3.77334
ENSOCUG00000002835	ENSG00000118523	1490	CCN2	0.598042	5.55673	1.18812	0.240241	0.328781	-6.19348
ENSOCUG00000002836	ENSG00000100889	5106	PCK2	1.37648	2.61524	2.56085	0.0134156	0.0294366	-3.58646
ENSOCUG00000002838	ENSG00000270647	8148	TAF15	-0.405429	6.26287	-3.62955	0.000653131	0.00231384	-0.967381
ENSOCUG00000002839	ENSG00000181555	29072	SETD2	0.0474855	5.58303	0.592978	0.555793	0.64394	-6.73789
ENSOCUG00000002845	ENSG00000136718	92856	IMP4	0.168882	3.26866	1.31461	0.194471	0.277043	-5.99339
ENSOCUG00000002846	ENSG00000092010	5720	PSME1	0.685313	5.23643	3.56525	0.000795431	0.00272507	-1.17814
ENSOCUG00000002847	ENSG00000131263	51132	RLIM	-0.191501	2.98346	-1.18383	0.241919	0.330671	-6.12222
ENSOCUG00000002849	ENSG00000276409	6358	CCL14	1.9514	1.67992	5.25097	2.91218e-06	2.61213e-05	4.32552
ENSOCUG00000002851	ENSG00000111252	10019	SH2B3	-0.0497383	3.07217	-0.323578	0.747569	0.80675	-6.71109
ENSOCUG00000002852	ENSG00000100908	51016	EMC9	-0.564908	5.89036	-2.81066	0.0069768	0.0169426	-3.21333
ENSOCUG00000002855	ENSG00000204842	6311	ATXN2	-0.0809966	5.67558	-1.12572	0.265508	0.357659	-6.28275
ENSOCUG00000002857	ENSG00000100911	5721	PSME2	0.642736	4.43547	4.64888	2.35929e-05	0.000144297	2.16964
ENSOCUG00000002858	ENSG00000170312	983	CDK1	1.60867	-0.934449	4.23112	9.57816e-05	0.000461504	1.26254
ENSOCUG00000002859	ENSG00000154736	11096	ADAMTS5	0.939088	2.11226	3.49447	0.000986189	0.00326982	-1.14713
ENSOCUG00000002861	ENSG00000092098	55072	RNF31	-0.671624	5.45305	-5.30478	2.40758e-06	2.23243e-05	4.37802
ENSOCUG00000002863	ENSG00000115267	64135	IFIH1	0.685074	1.70649	3.69867	0.00052743	0.00193447	-0.550669
ENSOCUG00000002865	ENSG00000131943	83636	C19orf12	-0.57068	4.14635	-2.71997	0.00888195	0.0207228	-3.42151
ENSOCUG00000002867	ENSG00000143669	1130	LYST	0.231501	2.79963	1.16871	0.247907	0.337685	-6.07461
ENSOCUG00000002868	ENSG00000115271	25801	GCA	1.17962	-0.825779	3.6309	0.000650419	0.00230707	-0.40723
ENSOCUG00000002869	ENSG00000100918	9985	REC8	-0.106028	0.514419	-0.420877	0.675598	0.747418	-6.21005
ENSOCUG00000002872	ENSG00000125863	8195	MKKS	-0.629801	5.493	-5.3192	2.28772e-06	2.15068e-05	4.42672
ENSOCUG00000002873	ENSG00000107643	5599	MAPK8	-0.0240476	3.91964	-0.161043	0.87269	0.905097	-6.89646
ENSOCUG00000002874	ENSG00000112655	5754	PTK7	1.31232	2.27573	3.59265	0.000731505	0.00254077	-0.970564
ENSOCUG00000002876	ENSG00000154114	219899	TBCEL	0.701326	0.695606	1.85906	0.0687411	0.11647	-4.65447
ENSOCUG00000002879	ENSG00000107625	79009	DDX50	0.308165	3.24661	2.73145	0.00861681	0.0202425	-3.33126
ENSOCUG00000002881	ENSG00000196497	79711	IPO4	0.436949	5.73748	3.84799	0.000330258	0.00129444	-0.339679
ENSOCUG00000002882	ENSG00000075239	38	ACAT1	-1.14095	8.4274	-5.59006	8.71806e-07	9.65095e-06	5.48699
ENSOCUG00000002884	ENSG00000101384	182	JAG1	0.182916	4.38296	1.07271	0.288407	0.382036	-6.33602
ENSOCUG00000002885	ENSG00000166971	64400	AKTIP	-0.664416	5.62988	-4.30252	7.56492e-05	0.000382009	1.04295
ENSOCUG00000002886	ENSG00000181894	79673	ZNF329	-0.457102	2.65778	-3.32036	0.00165787	0.00507255	-1.73484
ENSOCUG00000002887	ENSG00000114541	23150	FRMD4B	0.48406	2.46801	1.5937	0.117128	0.181815	-5.53028
ENSOCUG00000002888	ENSG00000165732	9188	DDX21	0.379884	4.20664	3.00558	0.00409019	0.0107792	-2.72702
ENSOCUG00000002891	ENSG00000117601	462	SERPINC1	0.130101	-0.394408	0.51323	0.609987	0.691791	-5.94382
ENSOCUG00000002892	ENSG00000112658	6722	SRF	-0.595711	5.15448	-4.5214	3.63624e-05	0.000207849	1.74354
ENSOCUG00000002893	ENSG00000164746	136288	C7orf57	-3.86841	-1.04775	-6.27483	7.34435e-08	1.29934e-06	6.15983
ENSOCUG00000002894	ENSG00000198954	26128	KIFBP	-0.649111	3.84356	-5.62683	7.64205e-07	8.71058e-06	5.52509
ENSOCUG00000002895	ENSG00000100926	10548	TM9SF1	-0.0669344	4.33506	-0.840103	0.404737	0.50222	-6.56826
ENSOCUG00000002897	ENSG00000112659	23113	CUL9	0.207664	4.01484	1.07524	0.287283	0.38081	-6.3317
ENSOCUG00000002898	ENSG00000144152	129804	FBLN7	1.70453	3.51207	1.91768	0.0607092	0.105289	-5.08666
ENSOCUG00000002900	ENSG00000122008	51426	POLK	0.152141	3.83029	1.30218	0.198653	0.281957	-6.04672
ENSOCUG00000002902	ENSG00000139318	1848	DUSP6	0.0483517	2.91073	0.234665	0.8154	0.861796	-6.74447
ENSOCUG00000002904	ENSG00000254505	29082	CHMP4A	0.98935	2.17612	5.20995	3.36563e-06	2.93543e-05	4.18104
ENSOCUG00000002909	ENSG00000115290	2888	GRB14	-1.16406	5.26438	-5.19928	3.49456e-06	3.0172e-05	4.01585
ENSOCUG00000002910	ENSG00000129559	4738	NEDD8	-0.2112	5.98935	-1.68694	0.0976678	0.155737	-5.49922
ENSOCUG00000002913	ENSG00000085185	63035	BCORL1	-0.0355166	3.72274	-0.284014	0.777539	0.831129	-6.85034
ENSOCUG00000002914	ENSG00000100938	51292	GMPR2	-0.0519416	2.76499	-0.468252	0.641582	0.718859	-6.66791
ENSOCUG00000002919	ENSG00000092330	26277	TINF2	-0.490746	3.66537	-4.83488	1.24622e-05	8.63375e-05	2.8306
ENSOCUG00000002920	ENSG00000156709	9131	AIFM1	-0.803507	6.19906	-5.77416	4.50157e-07	5.64409e-06	6.03504
ENSOCUG00000002924	ENSG00000131981	3958	LGALS3	1.16907	3.93	3.12228	0.00294305	0.00821192	-2.40392
ENSOCUG00000002927	ENSG00000170191	140838	NANP	-0.296524	2.32705	-2.09765	0.0408658	0.0754157	-4.56419
ENSOCUG00000002928	ENSG00000082805	23085	ERC1	0.0145865	5.19349	0.134125	0.893827	0.921513	-6.91507
ENSOCUG00000002929	ENSG00000188782	378807	CATSPER4	-3.0654	-0.18268	-5.64722	7.10347e-07	8.18566e-06	5.30435
ENSOCUG00000002936	ENSG00000100949	5875	RABGGTA	-0.962932	5.36282	-2.9014	0.00545477	0.0137773	-2.99785
ENSOCUG00000002937	ENSG00000189045	728780	ANKDD1B	-0.916829	-0.359361	-0.846678	0.401095	0.498559	-5.4875
ENSOCUG00000002939	ENSG00000178950	2580	GAK	0.636962	3.96195	5.18898	3.62367e-06	3.10312e-05	3.99537
ENSOCUG00000002940	ENSG00000152359	134359	POC5	0.0397568	3.01642	0.272738	0.786146	0.837709	-6.73597
ENSOCUG00000002942	ENSG00000157379	115817	DHRS1	-0.208883	5.49444	-1.18818	0.240216	0.328781	-6.21857
ENSOCUG00000002943	ENSG00000104824	3191	HNRNPL	0.373081	6.56092	4.96098	8.04967e-06	6.0255e-05	3.25913
ENSOCUG00000002945	ENSG00000005102	4222	MEOX1	0.554933	1.94027	2.10821	0.039901	0.0739845	-4.56837
ENSOCUG00000002948	ENSG00000196943	161424	NOP9	-0.280689	3.38426	-3.2131	0.00226743	0.00660476	-2.0963
ENSOCUG00000002949	ENSG00000122873	55847	CISD1	-1.29234	7.01982	-6.26538	7.601e-08	1.33451e-06	7.79003
ENSOCUG00000002951	ENSG00000114686	11222	MRPL3	-0.40909	5.05863	-4.60882	2.70401e-05	0.00016161	2.03012
ENSOCUG00000002952	ENSG00000072401	7321	UBE2D1	-0.909418	3.62635	-2.59827	0.0121916	0.0272065	-3.51133
ENSOCUG00000002954	ENSG00000108349	22794	CASC3	-0.130143	5.75878	-1.82297	0.0741188	0.124123	-5.29014
ENSOCUG00000002955	ENSG00000104388	5862	RAB2A	0.384396	5.49565	3.92661	0.00025724	0.0010526	-0.107188
ENSOCUG00000002958	ENSG00000129467	196883	ADCY4	0.497457	3.1051	2.5203	0.0148675	0.0321095	-3.75615
ENSOCUG00000002960	ENSG00000117262	653519	GPR89A	-0.0829193	4.25436	-0.935763	0.353766	0.450407	-6.48078
ENSOCUG00000002961	ENSG00000138442	55759	WDR12	-0.0445948	3.87151	-0.381875	0.704126	0.771183	-6.83522
ENSOCUG00000002963	ENSG00000106609	55069	TMEM248	0.898817	4.04536	7.18788	2.6214e-09	9.41991e-08	11.0668
ENSOCUG00000002964	ENSG00000135049	23287	AGTPBP1	-0.841307	4.52635	-2.59511	0.0122911	0.0274019	-3.71784
ENSOCUG00000002965	ENSG00000198740	22834	ZNF652	-0.756442	3.05406	-3.01359	0.00399969	0.0105866	-2.55288
ENSOCUG00000002966	ENSG00000104447	7227	TRPS1	0.327753	2.01523	1.43396	0.157632	0.23257	-5.64296
ENSOCUG00000002970	ENSG00000137414	51439	FAM8A1	0.271434	1.77818	1.55395	0.126325	0.193181	-5.37003
ENSOCUG00000002972	ENSG00000138604	26035	GLCE	0.149623	2.85058	0.833238	0.408561	0.505498	-6.45023
ENSOCUG00000002973	ENSG00000185920	5727	PTCH1	-0.295222	2.53204	-1.6396	0.107188	0.168633	-5.38183
ENSOCUG00000002974	ENSG00000107821	81621	KAZALD1	1.24374	-0.169474	3.41229	0.00126233	0.00401682	-1.19081
ENSOCUG00000002975	ENSG00000116266	6814	STXBP3	-0.396895	4.24348	-3.278	0.00187728	0.00563478	-1.98426
ENSOCUG00000002976	ENSG00000117868	57488	ESYT2	0.110293	4.60151	0.83617	0.406925	0.50396	-6.58099
ENSOCUG00000002977	ENSG00000127328	117177	RAB3IP	0.352533	2.44302	2.50213	0.0155631	0.033331	-3.77515
ENSOCUG00000002983	ENSG00000162641	254268	AKNAD1	-0.872985	0.992667	-2.29177	0.0260426	0.0516509	-3.86953
ENSOCUG00000002984	ENSG00000088387	23348	DOCK9	-0.166856	5.8175	-1.17625	0.244909	0.334323	-6.22434
ENSOCUG00000002988	ENSG00000129244	482	ATP1B2	0.0789664	2.85441	0.500412	0.618918	0.698908	-6.54265
ENSOCUG00000002991	ENSG00000121940	23155	CLCC1	-0.093653	5.25158	-1.17616	0.244943	0.334329	-6.23874
ENSOCUG00000002993	ENSG00000085433	22911	WDR47	-0.454161	4.569	-3.66944	0.000577464	0.0020839	-0.896731
ENSOCUG00000002994	ENSG00000151468	83643	CCDC3	1.31816	-0.0647808	3.68251	0.000554561	0.0020173	-0.341313
ENSOCUG00000002997	ENSG00000136950	81873	ARPC5L	0.207836	4.08233	1.60855	0.113834	0.177466	-5.6484
ENSOCUG00000002998	ENSG00000162878	91461	PKDCC	-1.38424	4.88348	-4.19304	0.000108555	0.000511304	0.699905
ENSOCUG00000003001	ENSG00000116783	51086	TNNI3K	0.13214	-0.171813	0.759948	0.450753	0.545414	-5.82224
ENSOCUG00000003002	ENSG00000166913	7529	YWHAB	0.465939	4.74311	2.80336	0.00711475	0.0172341	-3.23716
ENSOCUG00000003003	ENSG00000266412	8031	NCOA4	-0.14167	7.15616	-0.983017	0.330198	0.425663	-6.34745
ENSOCUG00000003006	ENSG00000070018	4040	LRP6	-0.103422	4.25966	-0.477795	0.634819	0.713082	-6.80013
ENSOCUG00000003008	ENSG00000115232	3676	ITGA4	1.89525	-0.504036	3.84895	0.000329252	0.00129137	0.167003
ENSOCUG00000003009	ENSG00000106344	55131	RBM28	0.23154	4.76956	2.26893	0.0274946	0.054029	-4.45364
ENSOCUG00000003010	ENSG00000265972	10628	TXNIP	-0.170891	8.16581	-0.815652	0.418458	0.514652	-6.449
ENSOCUG00000003012	ENSG00000025772	10953	TOMM34	0.304362	3.78477	2.51784	0.0149601	0.0322541	-3.88791
ENSOCUG00000003015	ENSG00000106348	3614	IMPDH1	0.844455	2.96725	4.26428	8.58548e-05	0.000421958	1.012
ENSOCUG00000003016	ENSG00000101109	6789	STK4	0.0124415	1.70908	0.0842054	0.93322	0.951519	-6.56268
ENSOCUG00000003018	ENSG00000271601	128077	LIX1L	0.594934	1.69058	2.07211	0.0432834	0.0792563	-4.48505
ENSOCUG00000003020	ENSG00000066926	2235	FECH	-0.48042	4.04548	-4.73273	1.77111e-05	0.000115234	2.45852
ENSOCUG00000003021	ENSG00000188452	375298	CERKL	1.30508	-1.0161	2.75367	0.00812408	0.0192822	-2.61002
ENSOCUG00000003023	ENSG00000027847	11285	B4GALT7	0.493156	2.79621	4.37396	5.96486e-05	0.000313461	1.36954
ENSOCUG00000003025	ENSG00000134440	4677	NARS1	-0.135208	5.43221	-1.62944	0.109327	0.171436	-5.60965
ENSOCUG00000003026	ENSG00000109606	1665	DHX15	0.243702	5.56063	2.83188	0.00658921	0.0161736	-3.15341
ENSOCUG00000003027	ENSG00000154144	84897	TBRG1	-0.622571	4.12138	-4.57667	3.01591e-05	0.000177221	1.95108
ENSOCUG00000003028	ENSG00000107960	79991	STN 1.00	0.22463	0.591212	0.951915	0.34559	0.441583	-5.98864
ENSOCUG00000003029	ENSG00000131779	8799	PEX11B	-0.30971	2.89261	-2.84198	0.00641184	0.0157799	-3.01613
ENSOCUG00000003031	ENSG00000137563	8836	GGH	0.281801	0.398281	1.05138	0.297994	0.391857	-5.74893
ENSOCUG00000003032	ENSG00000143127	8515	ITGA10	-0.879417	0.493822	-2.93484	0.00497642	0.0127223	-2.4168
ENSOCUG00000003035	ENSG00000065613	9748	SLK	0.0293809	4.41614	0.204915	0.838447	0.879625	-6.90801
ENSOCUG00000003036	ENSG00000110013	54414	SIAE	-1.21578	2.81008	-4.53226	3.50518e-05	0.000201356	1.97003
ENSOCUG00000003038	ENSG00000116791	1429	CRYZ	-1.08282	4.66002	-6.65592	1.83028e-08	4.47295e-07	9.15217
ENSOCUG00000003042	ENSG00000119383	5524	PTPA	0.383829	4.81871	3.98492	0.000213415	0.000899762	0.0538162
ENSOCUG00000003043	ENSG00000162623	127253	TYW3	-0.876239	1.00212	-6.34202	5.75082e-08	1.08392e-06	8.18418
ENSOCUG00000003044	ENSG00000064199	53340	SPA17	-0.345586	-0.742973	-0.765383	0.44754	0.542548	-5.86251
ENSOCUG00000003045	ENSG00000143570	27173	SLC39A1	0.587745	3.80575	3.71066	0.000508139	0.00187504	-0.743814
ENSOCUG00000003046	ENSG00000123737	5393	EXOSC9	-0.311975	4.12036	-2.65734	0.0104656	0.0238483	-3.57887
ENSOCUG00000003047	ENSG00000100526	1033	CDKN3	0.390856	1.44594	1.25528	0.215046	0.300783	-5.79413
ENSOCUG00000003048	ENSG00000171368	11076	TPPP	-3.31769	1.75398	-7.11542	3.41556e-09	1.17388e-07	10.7068
ENSOCUG00000003050	ENSG00000186141	10623	POLR3C	0.110226	3.04748	1.0091	0.317649	0.41239	-6.29123
ENSOCUG00000003052	ENSG00000118596	9194	SLC16A7	-2.21436	4.46519	-5.98243	2.12239e-07	3.10289e-06	6.79108
ENSOCUG00000003053	ENSG00000138686	55212	BBS7	0.0755872	1.76566	0.43969	0.662003	0.73673	-6.45564
ENSOCUG00000003055	ENSG00000265491	27246	RNF115	-0.298517	4.18295	-1.63256	0.108667	0.170471	-5.61399
ENSOCUG00000003056	ENSG00000254087	4067	LYN	0.674661	2.11931	3.84624	0.000332091	0.00129941	-0.163244
ENSOCUG00000003057	ENSG00000135709	9764	KIAA0513	0.862955	5.19843	4.31309	7.30411e-05	0.000370832	1.10168
ENSOCUG00000003059	ENSG00000117151	1486	CTBS	0.715007	1.61515	2.88672	0.00567811	0.0142664	-2.74032
ENSOCUG00000003060	ENSG00000131979	2643	GCH1	-0.336786	0.543436	-1.3206	0.192476	0.274779	-5.41515
ENSOCUG00000003061	ENSG00000185518	9899	SV2B	-0.616406	0.995051	-0.810213	0.421549	0.517624	-6.02051
ENSOCUG00000003062	ENSG00000145388	57721	METTL14	-0.0828637	2.8351	-0.848116	0.400301	0.497787	-6.43097
ENSOCUG00000003063	ENSG00000112294	7915	ALDH5A1	-1.51503	6.10411	-6.02203	1.83893e-07	2.73351e-06	6.89941
ENSOCUG00000003064	ENSG00000124789	9972	NUP153	-0.515122	5.96745	-5.39379	1.75573e-06	1.72543e-05	4.70143
ENSOCUG00000003071	ENSG00000134324	23175	LPIN1	-0.904901	5.78092	-3.71479	0.000501649	0.00185465	-0.752578
ENSOCUG00000003073	ENSG00000070831	998	CDC42	0.502058	2.75292	3.18601	0.00245188	0.00704068	-2.17388
ENSOCUG00000003078	ENSG00000134817	187	APLNR	0.876428	3.67078	4.61357	2.66067e-05	0.000159267	2.09135
ENSOCUG00000003083	ENSG00000204977	10206	TRIM13	-0.325786	2.49506	-2.37769	0.0211732	0.0433421	-3.99318
ENSOCUG00000003091	ENSG00000121281	113	ADCY7	1.13165	2.77863	3.36539	0.00145132	0.00452705	-1.67438
ENSOCUG00000003095	ENSG00000163507	57650	CIP2A	0.196898	-0.320434	0.761283	0.449963	0.54475	-5.75857
ENSOCUG00000003096	ENSG00000168781	9677	PPIP5K1	-0.810262	6.67244	-3.37853	0.00139583	0.00437602	-1.67143
ENSOCUG00000003097	ENSG00000204256	6046	BRD2	0.357632	5.6358	4.48929	4.05207e-05	0.000227781	1.65476
ENSOCUG00000003098	ENSG00000154447	57630	SH3RF1	0.111412	4.00374	0.819188	0.416457	0.512956	-6.57094
ENSOCUG00000003101	ENSG00000136240	11014	KDELR2	0.700586	3.81164	4.33051	6.89358e-05	0.000353097	1.15918
ENSOCUG00000003102	ENSG00000166164	29117	BRD7	0.138294	6.30909	1.83226	0.0727025	0.122124	-5.22549
ENSOCUG00000003105	ENSG00000198919	9666	DZIP3	0.169536	2.85503	1.20571	0.233445	0.321411	-6.08744
ENSOCUG00000003110	ENSG00000164169	90826	PRMT9	-0.0234982	3.627	-0.201683	0.84096	0.881861	-6.86061
ENSOCUG00000003112	ENSG00000242866	161497	STRC	-0.425466	-0.907396	-0.882544	0.381587	0.479054	-5.55232
ENSOCUG00000003119	ENSG00000108433	9570	GOSR2	0.129587	2.52642	1.351	0.182607	0.263	-5.84402
ENSOCUG00000003122	ENSG00000014216	823	CAPN1	-0.093515	6.27922	-0.616442	0.54032	0.630312	-6.69455
ENSOCUG00000003124	ENSG00000071205	79658	ARHGAP10	0.394797	5.03683	2.15579	0.0357974	0.0675042	-4.67978
ENSOCUG00000003125	ENSG00000092439	54822	TRPM7	-0.593817	3.84715	-3.09775	0.00315569	0.00869794	-2.43151
ENSOCUG00000003126	ENSG00000163811	23160	WDR43	0.28596	4.00202	3.4321	0.00118973	0.00381738	-1.56536
ENSOCUG00000003129	ENSG00000134987	134430	WDR36	0.270386	3.8534	2.5584	0.0134998	0.0295822	-3.7866
ENSOCUG00000003131	ENSG00000155542	133383	SETD9	-0.290664	3.70383	-2.64657	0.0107625	0.0244044	-3.56672
ENSOCUG00000003134	ENSG00000155545	166968	MIER3	0.0642574	2.94927	0.476912	0.635444	0.713644	-6.69261
ENSOCUG00000003136	ENSG00000165219	26130	GAPVD1	-0.062854	4.66385	-0.72879	0.469434	0.563292	-6.6663
ENSOCUG00000003137	ENSG00000151623	4306	NR3C2	-0.563042	5.765	-3.38657	0.00136289	0.00428776	-1.70021
ENSOCUG00000003139	ENSG00000076201	25930	PTPN23	0.222137	5.73359	2.81081	0.00697396	0.0169393	-3.20037
ENSOCUG00000003141	ENSG00000107651	11196	SEC23IP	0.153761	5.15347	1.35462	0.181457	0.261573	-6.01297
ENSOCUG00000003142	ENSG00000169083	367	AR	-0.767319	3.24308	-3.14941	0.00272363	0.00769648	-2.23593
ENSOCUG00000003144	ENSG00000172331	669	BPGM	-2.66897	4.8781	-4.14626	0.000126527	0.000578473	0.633759
ENSOCUG00000003145	ENSG00000076248	7374	UNG	-0.00568484	4.24616	-0.0465727	0.963034	0.973584	-6.92161
ENSOCUG00000003148	ENSG00000119929	51076	CUTC	-0.688979	4.65841	-3.3942	0.00133226	0.00421438	-1.68449
ENSOCUG00000003150	ENSG00000175348	56674	TMEM9B	-0.486625	5.09571	-5.46491	1.36318e-06	1.39624e-05	4.92888
ENSOCUG00000003152	ENSG00000114650	22937	SCAP	-0.0593935	5.35356	-0.669905	0.505913	0.597921	-6.70118
ENSOCUG00000003153	ENSG00000071575	28951	TRIB2	-0.872915	3.92291	-2.46669	0.0170052	0.0359356	-3.99441
ENSOCUG00000003155	ENSG00000122861	5328	PLAU	1.76343	5.00824	5.1104	4.77627e-06	3.90463e-05	3.74826
ENSOCUG00000003157	ENSG00000164465	285761	DCBLD1	-0.843345	2.18588	-4.22261	9.85012e-05	0.000472437	1.02978
ENSOCUG00000003160	ENSG00000103326	6650	CAPN15	0.61394	3.75769	3.63008	0.000652068	0.00231149	-0.991691
ENSOCUG00000003163	ENSG00000035403	7414	VCL	0.173944	5.98636	1.53813	0.130143	0.198152	-5.71646
ENSOCUG00000003165	ENSG00000175356	57758	SCUBE2	1.55163	4.27287	4.9246	9.13457e-06	6.65197e-05	3.10404
ENSOCUG00000003169	ENSG00000093167	9209	LRRFIP2	-0.481045	7.43097	-4.02543	0.000187319	0.000804439	0.290326
ENSOCUG00000003170	ENSG00000126524	51119	SBDS	-0.609892	6.8244	-5.1919	3.5866e-06	3.08282e-05	4.04529
ENSOCUG00000003173	ENSG00000198874	55253	TYW1	-0.394458	3.88795	-3.90008	0.000279936	0.00113044	-0.18019
ENSOCUG00000003174	ENSG00000152767	10160	FARP1	-0.759424	5.4301	-3.3169	0.00167481	0.00511761	-1.89915
ENSOCUG00000003176	ENSG00000116670	10459	MAD2L2	0.214184	2.94028	1.53409	0.131134	0.199318	-5.62845
ENSOCUG00000003178	ENSG00000198911	6721	SREBF2	0.499919	5.6895	3.89215	0.000287087	0.00115466	-0.207566
ENSOCUG00000003179	ENSG00000102572	8428	STK24	-0.018368	5.07673	-0.238492	0.812447	0.859493	-6.9014
ENSOCUG00000003181	ENSG00000162378	79699	ZYG11B	-1.49761	5.90535	-4.7875	1.46734e-05	9.93882e-05	2.63341
ENSOCUG00000003182	ENSG00000146859	55281	TMEM140	-0.0811122	3.4877	-0.40086	0.690183	0.759662	-6.7533
ENSOCUG00000003185	ENSG00000173546	1464	CSPG4	1.40975	3.8186	4.95732	8.15296e-06	6.08702e-05	3.21761
ENSOCUG00000003186	ENSG00000165704	3251	HPRT1	-0.281231	4.85771	-2.07937	0.0425835	0.078055	-4.83842
ENSOCUG00000003187	ENSG00000088320	28954	REM1	-0.444682	2.27222	-1.73305	0.0890762	0.144048	-5.25152
ENSOCUG00000003188	ENSG00000167522	29123	ANKRD11	0.0291515	5.34566	0.370865	0.71226	0.778136	-6.85438
ENSOCUG00000003189	ENSG00000168303	136647	MPLKIP	0.0732366	2.24495	0.507466	0.613996	0.694902	-6.58544
ENSOCUG00000003190	ENSG00000101294	81502	HM13	0.658725	4.39643	6.1705	1.07314e-07	1.76586e-06	7.42083
ENSOCUG00000003191	ENSG00000175600	79783	SUGCT	-1.18753	0.73496	-5.10379	4.88819e-06	3.968e-05	4.01185
ENSOCUG00000003196	ENSG00000169504	25932	CLIC4	-0.0864023	7.46344	-0.309771	0.757986	0.814928	-6.72595
ENSOCUG00000003198	ENSG00000151338	145282	MIPOL1	0.121684	3.67432	0.918445	0.362671	0.459513	-6.45207
ENSOCUG00000003199	ENSG00000074695	3998	LMAN1	-0.263564	5.89582	-2.56155	0.013392	0.0294039	-3.79129
ENSOCUG00000003200	ENSG00000170162	245806	VGLL2	-3.03029	5.26246	-8.98844	3.96608e-12	7.26171e-10	17.4609
ENSOCUG00000003201	ENSG00000171552	598	BCL2L1	0.185357	3.59984	1.3793	0.173768	0.252286	-5.96141
ENSOCUG00000003202	ENSG00000100106	11078	TRIOBP	0.805605	2.91622	4.13451	0.000131475	0.000597483	0.603105
ENSOCUG00000003203	ENSG00000088325	22974	TPX2	-0.0379878	3.22448	-0.181757	0.856488	0.893191	-6.81852
ENSOCUG00000003204	ENSG00000006432	4293	MAP3K9	1.44371	0.432704	6.46565	3.66505e-08	7.65877e-07	8.62615
ENSOCUG00000003208	ENSG00000107099	81704	DOCK8	1.82447	3.15432	4.42217	5.07705e-05	0.000274561	1.49201
ENSOCUG00000003209	ENSG00000183287	147372	CCBE1	1.7921	0.798237	3.81207	0.000369909	0.00142373	-0.0238029
ENSOCUG00000003211	ENSG00000175309	85007	PHYKPL	-0.33121	2.59935	-2.43849	0.0182377	0.0381731	-3.88248
ENSOCUG00000003212	ENSG00000104723	7991	TUSC3	1.86098	-1.53553	3.20862	0.00229697	0.00667395	-1.4959
ENSOCUG00000003213	ENSG00000059378	64761	PARP12	0.57598	1.30521	3.18159	0.00248326	0.0071078	-1.97399
ENSOCUG00000003214	ENSG00000174808	685	BTC	-2.0328	0.850139	-7.86346	2.24038e-10	1.36734e-08	13.2741
ENSOCUG00000003215	ENSG00000187678	81848	SPRY4	-0.385483	0.726041	-1.14617	0.257027	0.348146	-5.61888
ENSOCUG00000003217	ENSG00000050767	91522	COL23A1	-0.0119985	2.67184	-0.0509438	0.959568	0.971613	-6.77773
ENSOCUG00000003221	ENSG00000006459	80853	KDM7A	0.529326	3.24175	2.75859	0.00801856	0.019067	-3.29469
ENSOCUG00000003226	ENSG00000129518	55837	EAPP	0.243548	4.62856	2.35771	0.0222261	0.0452007	-4.26585
ENSOCUG00000003227	ENSG00000131620	55107	ANO1	-0.255539	0.445969	-1.44761	0.153791	0.227971	-5.25142
ENSOCUG00000003228	ENSG00000113240	57396	CLK4	-0.882152	4.37553	-6.64253	1.92199e-08	4.63811e-07	9.11894
ENSOCUG00000003231	ENSG00000132405	57533	TBC1D14	-0.0613495	3.45445	-0.438329	0.662982	0.737321	-6.76963
ENSOCUG00000003233	ENSG00000146054	81786	TRIM7	0.144523	6.35912	0.919585	0.36208	0.458865	-6.4459
ENSOCUG00000003234	ENSG00000167645	90522	YIF1B	-0.0905989	3.81811	-0.533435	0.596029	0.679166	-6.74326
ENSOCUG00000003236	ENSG00000077157	4660	PPP1R12B	-0.460526	6.17312	-2.23421	0.0298401	0.0578983	-4.47908
ENSOCUG00000003237	ENSG00000146063	90933	TRIM41	-0.493811	4.53268	-5.21665	3.28701e-06	2.88113e-05	4.07664
ENSOCUG00000003246	ENSG00000137573	23213	SULF1	0.586375	2.78625	1.93529	0.0584591	0.102031	-4.97681
ENSOCUG00000003247	ENSG00000260314	4360	MRC1	0.989824	2.72295	1.94068	0.0577842	0.101114	-5.01149
ENSOCUG00000003248	ENSG00000184378	84517	ACTRT3	0.529362	-0.239286	2.73263	0.00858994	0.0201967	-2.75766
ENSOCUG00000003249	ENSG00000157240	8321	FZD1	1.15866	1.60316	3.77858	0.000410988	0.00156022	-0.280026
ENSOCUG00000003250	ENSG00000182636	4692	NDN	-0.0702704	3.35132	-0.697947	0.488352	0.581876	-6.62959
ENSOCUG00000003251	ENSG00000130818	79088	ZNF426	-0.596983	3.40218	-2.56743	0.0131928	0.0290473	-3.68809
ENSOCUG00000003252	ENSG00000085274	55892	MYNN	-0.426156	3.94464	-3.66939	0.000577567	0.0020839	-0.871097
ENSOCUG00000003254	ENSG00000138769	8999	CDKL2	1.02185	3.78445	4.13177	0.000132657	0.000601728	0.544484
ENSOCUG00000003255	ENSG00000117906	5955	RCN2	0.0587828	4.0741	0.830208	0.410256	0.506942	-6.57494
ENSOCUG00000003257	ENSG00000138050	80745	THUMPD2	-0.502161	2.44957	-1.88657	0.064866	0.111211	-4.92276
ENSOCUG00000003258	ENSG00000178741	9377	COX5A	-1.19746	8.21828	-5.96493	2.26112e-07	3.27663e-06	6.78342
ENSOCUG00000003262	ENSG00000138757	9908	G3BP2	0.606984	6.60727	3.41881	0.00123796	0.00395017	-1.52783
ENSOCUG00000003263	ENSG00000137571	81796	SLCO5A1	-0.974534	4.89604	-4.47669	4.22769e-05	0.000234755	1.60005
ENSOCUG00000003265	ENSG00000173276	49854	ZBTB21	-0.416599	2.43827	-2.5272	0.0146107	0.0315963	-3.67248
ENSOCUG00000003266	ENSG00000169375	25942	SIN3A	0.282452	4.2661	3.15889	0.00265068	0.00752167	-2.32334
ENSOCUG00000003271	ENSG00000109458	2549	GAB1	0.34649	3.67531	1.96284	0.0550804	0.0970894	-4.97029
ENSOCUG00000003273	ENSG00000005961	3674	ITGA2B	-0.948628	3.15827	-3.73057	0.000477589	0.00177939	-0.576311
ENSOCUG00000003275	ENSG00000143452	84072	HORMAD1	0.0206831	2.70098	0.0600444	0.952353	0.966598	-6.85571
ENSOCUG00000003276	ENSG00000125813	5075	PAX1	1.49471	-0.321434	2.90359	0.00542231	0.0137043	-2.28827
ENSOCUG00000003282	ENSG00000169398	5747	PTK2	0.488058	4.88438	5.7335	5.21071e-07	6.33357e-06	5.87373
ENSOCUG00000003283	ENSG00000157107	115548	FCHO2	0.119139	4.08642	0.929336	0.357054	0.453892	-6.46412
ENSOCUG00000003284	ENSG00000157224	9069	CLDN12	0.00423502	0.911339	0.0237086	0.981177	0.985764	-6.34839
ENSOCUG00000003285	ENSG00000155849	9844	ELMO1	0.346073	3.19101	1.29766	0.200189	0.283655	-6.0073
ENSOCUG00000003287	ENSG00000134825	746	TMEM258	0.311563	4.75158	2.5425	0.0140561	0.0306175	-3.8563
ENSOCUG00000003290	ENSG00000168496	2237	FEN1	-0.27949	2.6846	-2.06591	0.0438889	0.0801676	-4.6879
ENSOCUG00000003291	ENSG00000186566	23131	GPATCH8	-0.308701	4.95146	-3.01419	0.00399304	0.0105714	-2.71204
ENSOCUG00000003294	ENSG00000162923	80232	WDR26	-0.514106	7.10251	-4.26902	8.45198e-05	0.000416996	1.01927
ENSOCUG00000003296	ENSG00000114902	28972	SPCS1	-0.14359	4.78301	-1.09805	0.277294	0.370507	-6.33158
ENSOCUG00000003298	ENSG00000149257	871	SERPINH1	0.840674	4.81766	3.53925	0.000860985	0.00291502	-1.26291
ENSOCUG00000003299	ENSG00000173253	10655	DMRT2	-0.663954	3.70468	-2.62229	0.0114605	0.025784	-3.60274
ENSOCUG00000003303	ENSG00000112149	9308	CD83	1.95082	-0.253873	6.14124	1.19348e-07	1.91472e-06	7.46287
ENSOCUG00000003309	ENSG00000112237	892	CCNC	0.0149669	1.57269	0.0923285	0.926796	0.946572	-6.50769
ENSOCUG00000003313	ENSG00000113083	4015	LOX	2.77395	3.6191	5.26599	2.76159e-06	2.50039e-05	4.30804
ENSOCUG00000003316	ENSG00000168350	123099	DEGS2	0.39486	0.373056	1.2734	0.2086	0.293511	-5.49272
ENSOCUG00000003319	ENSG00000204252	3111	HLA-DOA	2.21557	-0.764725	5.42091	1.59436e-06	1.58542e-05	5.04884
ENSOCUG00000003320	ENSG00000137145	55667	DENND4C	0.252948	4.83365	1.47567	0.146126	0.218482	-5.85336
ENSOCUG00000003322	ENSG00000164318	133584	EGFLAM	-0.303459	4.54422	-2.1776	0.0340436	0.0647306	-4.64142
ENSOCUG00000003323	ENSG00000088756	79822	ARHGAP28	2.11184	1.9409	8.06889	1.06506e-10	7.70847e-09	14.25
ENSOCUG00000003324	ENSG00000089902	23186	RCOR1	0.123103	2.35441	1.01315	0.315729	0.410682	-6.24131
ENSOCUG00000003326	ENSG00000178163	85460	ZNF518B	0.186175	4.21805	1.65265	0.104491	0.164906	-5.58194
ENSOCUG00000003327	ENSG00000137776	79811	SLTM	-0.300302	5.5596	-2.98076	0.00438286	0.0113865	-2.78506
ENSOCUG00000003328	ENSG00000158158	26504	CNNM4	0.782462	2.79128	4.94918	8.38691e-06	6.22943e-05	3.26219
ENSOCUG00000003333	ENSG00000113594	3977	LIFR	-0.105318	4.6102	-0.514118	0.60937	0.691295	-6.79844
ENSOCUG00000003337	ENSG00000126254	79171	RBM42	0.334631	5.28757	3.27014	0.00192093	0.00574339	-2.01605
ENSOCUG00000003338	ENSG00000157450	54778	RNF111	-0.282431	3.84406	-2.57763	0.0128537	0.0284419	-3.73274
ENSOCUG00000003341	ENSG00000182253	23336	SYNM	-1.67722	9.13776	-7.04361	4.43999e-09	1.43863e-07	10.638
ENSOCUG00000003342	ENSG00000076053	10179	RBM7	-0.208502	4.56622	-2.31874	0.0244161	0.0488449	-4.34804
ENSOCUG00000003344	ENSG00000131203	3620	IDO1	-1.92508	1.91312	-5.24034	3.02355e-06	2.69054e-05	4.36428
ENSOCUG00000003347	ENSG00000168758	54910	SEMA4C	0.478612	3.17372	2.7827	0.00751956	0.0180404	-3.1988
ENSOCUG00000003348	ENSG00000125375	27109	DMAC2L	-0.80934	5.16118	-5.81573	3.87551e-07	5.03991e-06	6.15734
ENSOCUG00000003350	ENSG00000181610	51649	MRPS23	-0.221636	4.76838	-1.44357	0.154922	0.229311	-5.90257
ENSOCUG00000003351	ENSG00000196937	10447	FAM3C	0.247306	2.14188	1.81509	0.0753401	0.12584	-5.04452
ENSOCUG00000003354	ENSG00000180891	404093	CUEDC1	-1.57908	6.92881	-6.8458	9.14705e-09	2.58866e-07	9.85844
ENSOCUG00000003358	ENSG00000131966	55860	ACTR10	-0.17774	6.65402	-1.52982	0.132185	0.200697	-5.70555
ENSOCUG00000003362	ENSG00000172901	206338	LVRN	0.227876	2.28816	0.83538	0.407365	0.504397	-6.43134
ENSOCUG00000003365	ENSG00000040933	3631	INPP4A	-0.318357	3.65458	-1.8377	0.0718829	0.121064	-5.22772
ENSOCUG00000003367	ENSG00000137462	7097	TLR2	2.12735	-0.392119	4.99698	7.10127e-06	5.43551e-05	3.66129
ENSOCUG00000003368	ENSG00000142453	10498	CARM1	0.277482	4.28926	2.49163	0.0159784	0.0340803	-3.96451
ENSOCUG00000003369	ENSG00000155008	139322	APOOL	-0.350696	4.3139	-2.58982	0.0124587	0.0277115	-3.73908
ENSOCUG00000003370	ENSG00000175806	4482	MSRA	-0.417549	4.82954	-3.12685	0.00290495	0.00813045	-2.41791
ENSOCUG00000003371	ENSG00000143416	8991	SELENBP1	0.519554	5.05105	1.94257	0.05755	0.10078	-5.08744
ENSOCUG00000003372	ENSG00000156219	419	ART3	0.150372	5.74432	0.52556	0.601451	0.684398	-6.77796
ENSOCUG00000003373	ENSG00000107669	11101	ATE1	-0.501963	6.59511	-4.44071	4.77105e-05	0.000260702	1.53331
ENSOCUG00000003377	ENSG00000135929	1593	CYP27A1	2.65825	4.99456	9.89757	1.65904e-13	1.00721e-10	20.5666
ENSOCUG00000003379	ENSG00000138750	53371	NUP54	-0.339604	3.16198	-3.24612	0.00206023	0.00609508	-1.98717
ENSOCUG00000003380	ENSG00000160867	2264	FGFR4	0.410102	2.91112	1.56766	0.123089	0.189261	-5.6756
ENSOCUG00000003381	ENSG00000130733	78992	YIPF2	0.416524	4.94574	3.22046	0.00221957	0.00649817	-2.16103
ENSOCUG00000003383	ENSG00000071073	11320	MGAT4A	0.14564	4.36181	0.949564	0.346772	0.442675	-6.47597
ENSOCUG00000003384	ENSG00000115592	53632	PRKAG3	2.43221	4.61757	4.90864	9.65463e-06	6.97783e-05	3.07284
ENSOCUG00000003385	ENSG00000142444	90580	TIMM29	0.219693	1.99084	0.828886	0.410997	0.507749	-6.25616
ENSOCUG00000003387	ENSG00000102781	84056	KATNAL1	0.110858	0.0107859	0.620031	0.537973	0.628089	-5.99316
ENSOCUG00000003388	ENSG00000138760	950	SCARB2	-0.37347	7.96612	-3.38643	0.00136346	0.00428776	-1.56938
ENSOCUG00000003390	ENSG00000006712	54623	PAF1	-0.0340554	5.56061	-0.433925	0.666157	0.739569	-6.81199
ENSOCUG00000003396	ENSG00000063322	55588	MED29	-0.446594	5.59858	-2.57349	0.0129903	0.0286727	-3.78059
ENSOCUG00000003397	ENSG00000145703	10788	IQGAP2	0.631473	1.41753	2.47873	0.0165023	0.0349979	-3.71539
ENSOCUG00000003399	ENSG00000118418	9324	HMGN3	-0.636985	5.86697	-4.38274	5.79269e-05	0.000306507	1.31614
ENSOCUG00000003400	ENSG00000128016	7538	ZFP36	0.870204	2.96357	3.1344	0.00284308	0.00799291	-2.23492
ENSOCUG00000003401	ENSG00000124786	51000	SLC35B3	0.168916	1.88564	1.02191	0.311604	0.406739	-6.07768
ENSOCUG00000003403	ENSG00000150337	2209	FCGR1A	2.85426	-0.595327	6.18081	1.03369e-07	1.7181e-06	7.61989
ENSOCUG00000003404	ENSG00000112893	4124	MAN2A1	0.894806	3.64441	3.5288	0.000888781	0.00299418	-1.27401
ENSOCUG00000003405	ENSG00000151690	54842	MFSD6	-0.234769	1.80344	-1.31121	0.195607	0.278353	-5.69769
ENSOCUG00000003409	ENSG00000138663	51138	COPS4	-0.716917	7.31911	-5.23077	3.12733e-06	2.77064e-05	4.19419
ENSOCUG00000003414	ENSG00000032742	8100	IFT88	-0.256632	3.17428	-1.74974	0.0861248	0.140199	-5.29439
ENSOCUG00000003418	ENSG00000173193	54625	PARP14	1.63087	3.30951	7.69516	4.12727e-10	2.31107e-08	12.8954
ENSOCUG00000003419	ENSG00000181826	768211	RELL1	0.0692284	4.35731	0.416627	0.678684	0.749581	-6.84238
ENSOCUG00000003420	ENSG00000020577	23034	SAMD4A	-1.37554	7.94763	-10.1795	6.31684e-14	4.28616e-11	21.4956
ENSOCUG00000003425	ENSG00000090863	2734	GLG1	-0.164315	6.93219	-1.73462	0.0887945	0.143653	-5.36226
ENSOCUG00000003426	ENSG00000179314	23302	WSCD1	-0.422177	3.93284	-1.38911	0.170782	0.248827	-5.90422
ENSOCUG00000003430	ENSG00000169087	79663	HSPBAP1	0.0265807	2.13738	0.212451	0.832594	0.875237	-6.62353
ENSOCUG00000003431	ENSG00000153162	654	BMP6	0.850758	4.41899	4.44302	4.73421e-05	0.000258933	1.50063
ENSOCUG00000003432	ENSG00000100425	23774	BRD1	0.015776	3.47363	0.205586	0.837925	0.879318	-6.8383
ENSOCUG00000003434	ENSG00000138463	84925	SLC49A4	-0.365828	5.84767	-2.10004	0.0406457	0.0751371	-4.78341
ENSOCUG00000003439	ENSG00000173402	1605	DAG1	-0.503045	8.55625	-5.27562	2.66924e-06	2.43668e-05	4.43796
ENSOCUG00000003441	ENSG00000117480	2166	FAAH	-0.815369	1.42812	-3.86596	0.000311985	0.00123967	0.0491259
ENSOCUG00000003444	ENSG00000126107	79654	HECTD3	0.0194058	4.73466	0.198942	0.843092	0.883294	-6.9117
ENSOCUG00000003448	ENSG00000205593	414918	DENND6B	0.076755	3.30343	0.455175	0.650898	0.727037	-6.73322
ENSOCUG00000003450	ENSG00000101413	58490	RPRD1B	-0.195828	3.35909	-1.85911	0.068734	0.11647	-5.17087
ENSOCUG00000003451	ENSG00000163660	57018	CCNL1	0.321955	3.6395	2.2381	0.0295686	0.0574586	-4.46412
ENSOCUG00000003452	ENSG00000163644	152926	PPM1K	-2.59259	3.83634	-10.3366	3.7031e-14	3.16982e-11	22.0007
ENSOCUG00000003453	ENSG00000086598	10959	TMED2	-0.197833	5.5356	-2.4053	0.0197914	0.0409055	-4.14665
ENSOCUG00000003456	ENSG00000111364	57696	DDX55	-0.202694	3.6871	-1.73033	0.0895648	0.144737	-5.40649
ENSOCUG00000003458	ENSG00000198056	5557	PRIM1	-1.1399	0.590248	-4.58992	2.88333e-05	0.000170648	2.37008
ENSOCUG00000003462	ENSG00000111361	1967	EIF2B1	0.00971387	3.37063	0.12295	0.902625	0.927388	-6.85572
ENSOCUG00000003464	ENSG00000137216	55362	TMEM63B	0.940122	5.91346	8.25313	5.47942e-11	4.51465e-09	14.881
ENSOCUG00000003468	ENSG00000106993	55664	CDC37L1	0.301971	4.90117	1.90773	0.0620138	0.107085	-5.14977
ENSOCUG00000003472	ENSG00000111358	2967	GTF2H3	-0.078859	3.39984	-0.892003	0.376543	0.474018	-6.45308
ENSOCUG00000003473	ENSG00000106018	7434	VIPR2	-0.538126	1.20891	-1.22757	0.225193	0.312025	-5.76009
ENSOCUG00000003475	ENSG00000148730	1979	EIF4EBP2	-0.605516	7.4892	-4.6939	2.02309e-05	0.000127661	2.39475
ENSOCUG00000003476	ENSG00000168778	79867	TCTN2	-0.0113501	2.95306	-0.105809	0.916145	0.937694	-6.80876
ENSOCUG00000003477	ENSG00000173281	79660	PPP1R3B	-0.647967	1.90711	-1.09153	0.280124	0.373357	-6.04564
ENSOCUG00000003478	ENSG00000187144	374955	SPATA21	-0.356948	2.12649	-2.28796	0.0262799	0.0520677	-4.0975
ENSOCUG00000003479	ENSG00000174059	947	CD34	0.178369	5.28612	0.816098	0.418206	0.51445	-6.58317
ENSOCUG00000003481	ENSG00000111404	79785	RERGL	-0.400852	1.17608	-1.27678	0.207412	0.292338	-5.51149
ENSOCUG00000003482	ENSG00000076356	5362	PLXNA2	0.677744	4.20785	4.81178	1.34961e-05	9.26655e-05	2.71619
ENSOCUG00000003483	ENSG00000182670	7267	TTC3	0.280743	5.68798	3.03276	0.00379068	0.0101053	-2.63679
ENSOCUG00000003484	ENSG00000119688	5826	ABCD4	0.215209	3.00186	1.89003	0.0643925	0.110547	-5.06726
ENSOCUG00000003488	ENSG00000021776	9716	AQR	-0.180153	4.3474	-1.65169	0.104687	0.165171	-5.58554
ENSOCUG00000003491	ENSG00000055813	114800	CCDC85A	-0.869966	2.68871	-4.03548	0.00018134	0.000782844	0.413675
ENSOCUG00000003496	ENSG00000146067	54540	FAM193B	0.478052	2.93636	4.10038	0.000146938	0.000658736	0.525412
ENSOCUG00000003499	ENSG00000134824	9415	FADS2	-0.529364	5.67928	-3.03949	0.00371979	0.00996001	-2.63703
ENSOCUG00000003504	ENSG00000154760	146857	SLFN13	0.169213	2.53849	0.757022	0.452489	0.546998	-6.46383
ENSOCUG00000003506	ENSG00000155876	10670	RRAGA	-0.119009	5.12803	-1.43447	0.157488	0.232434	-5.91289
ENSOCUG00000003507	ENSG00000147874	54801	HAUS6	0.939636	0.84209	4.55707	3.22297e-05	0.000187668	2.17763
ENSOCUG00000003512	ENSG00000100060	4242	MFNG	0.677048	3.55298	4.1373	0.000130283	0.000592827	0.568439
ENSOCUG00000003517	ENSG00000100065	29775	CARD10	0.165314	3.75003	1.04842	0.299343	0.393451	-6.32894
ENSOCUG00000003518	ENSG00000196730	1612	DAPK1	0.266731	3.09518	1.93298	0.0587497	0.102399	-5.00572
ENSOCUG00000003519	ENSG00000006740	9912	ARHGAP44	-0.743602	0.564223	-2.27146	0.0273307	0.0537344	-3.91835
ENSOCUG00000003520	ENSG00000071794	6596	HLTF	-1.18924	4.01413	-8.04485	1.16172e-10	8.22109e-09	14.1357
ENSOCUG00000003521	ENSG00000151150	288	ANK3	-0.126581	6.90502	-0.782981	0.437227	0.532668	-6.52888
ENSOCUG00000003525	ENSG00000116691	60672	MIIP	-0.334462	3.44717	-1.7214	0.0911863	0.147068	-5.37998
ENSOCUG00000003526	ENSG00000163755	84343	HPS3	-0.0374885	4.50581	-0.368635	0.713912	0.779237	-6.86334
ENSOCUG00000003527	ENSG00000187555	7874	USP7	-0.343783	6.93012	-3.57196	0.000779285	0.00267771	-1.10126
ENSOCUG00000003528	ENSG00000168874	84913	ATOH8	0.0245809	3.96982	0.129862	0.897182	0.923664	-6.89258
ENSOCUG00000003533	ENSG00000113319	5924	RASGRF2	-0.90422	1.49206	-4.15393	0.000123394	0.000566395	0.95575
ENSOCUG00000003534	ENSG00000154001	5529	PPP2R5E	-0.582729	3.99925	-6.70003	1.55798e-08	3.93245e-07	9.32587
ENSOCUG00000003535	ENSG00000047457	1356	CP	1.85915	1.43104	4.05596	0.000169718	0.000742114	0.56349
ENSOCUG00000003536	ENSG00000132970	10810	WASF3	0.210613	2.14888	0.813611	0.419616	0.515856	-6.27004
ENSOCUG00000003537	ENSG00000188342	2963	GTF2F2	0.256942	2.1502	1.77044	0.0825766	0.135722	-5.16162
ENSOCUG00000003542	ENSG00000163762	116441	TM4SF18	0.585435	2.42715	2.40695	0.0197113	0.0407692	-3.95112
ENSOCUG00000003543	ENSG00000166704	80095	ZNF606	-0.525024	2.01128	-3.8473	0.000330979	0.00129682	-0.11148
ENSOCUG00000003544	ENSG00000172005	4118	MAL	-0.127326	-0.46455	-0.399539	0.691149	0.76029	-5.88873
ENSOCUG00000003547	ENSG00000144029	64969	MRPS5	-0.917366	5.34561	-7.63866	5.06857e-10	2.67395e-08	12.6731
ENSOCUG00000003553	ENSG00000097033	51100	SH3GLB1	0.223727	5.57681	1.56531	0.123638	0.189979	-5.69466
ENSOCUG00000003561	ENSG00000275111	7549	ZNF2	-0.280694	3.15133	-1.94301	0.0574948	0.100745	-4.94766
ENSOCUG00000003567	ENSG00000121413	65982	ZSCAN18	-0.111084	3.84851	-1.02543	0.309954	0.404952	-6.38377
ENSOCUG00000003568	ENSG00000196437	148266	ZNF569	-0.680565	2.7189	-4.57972	2.98489e-05	0.000175936	2.0884
ENSOCUG00000003569	ENSG00000112972	3157	HMGCS1	-0.444785	4.44088	-3.9271	0.000256834	0.00105134	-0.124999
ENSOCUG00000003573	ENSG00000136295	80727	TTYH3	0.248012	2.80214	1.49183	0.14185	0.212969	-5.71215
ENSOCUG00000003574	ENSG00000138430	29789	OLA1	-0.0602281	5.83566	-0.467429	0.642166	0.719303	-6.80153
ENSOCUG00000003582	ENSG00000111667	8078	USP5	0.430905	6.07012	4.62693	2.54241e-05	0.000153543	2.14208
ENSOCUG00000003587	ENSG00000108175	57178	ZMIZ1	0.70292	5.61574	4.09209	0.000150951	0.000674106	0.404989
ENSOCUG00000003588	ENSG00000107938	26098	EDRF1	0.315764	3.57039	3.48899	0.00100263	0.00331101	-1.37201
ENSOCUG00000003592	ENSG00000111676	1822	ATN1	0.211481	6.25176	1.73974	0.0878829	0.142458	-5.39738
ENSOCUG00000003593	ENSG00000197142	51703	ACSL5	0.975948	1.25635	4.56071	3.18357e-05	0.000185843	2.15039
ENSOCUG00000003594	ENSG00000162745	25903	OLFML2B	1.8814	3.65631	4.05928	0.000167903	0.000735852	0.310925
ENSOCUG00000003596	ENSG00000006007	51573	GDE1	-0.313987	3.96075	-2.12127	0.0387363	0.0721964	-4.72084
ENSOCUG00000003598	ENSG00000107371	51010	EXOSC3	-0.281477	3.17078	-2.88633	0.0056841	0.0142783	-2.93744
ENSOCUG00000003599	ENSG00000111679	5777	PTPN6	1.34395	0.836035	4.78973	1.45611e-05	9.89178e-05	2.88961
ENSOCUG00000003600	ENSG00000111752	1911	PHC1	-0.496747	3.51452	-3.63497	0.000642332	0.00228119	-0.931904
ENSOCUG00000003601	ENSG00000103540	9738	CCP110	-0.12099	5.58082	-1.16423	0.249699	0.339735	-6.24023
ENSOCUG00000003602	ENSG00000023041	64429	ZDHHC6	-0.525149	4.04726	-6.09553	1.40879e-07	2.19601e-06	7.16749
ENSOCUG00000003603	ENSG00000126749	10436	EMG1	0.00782504	3.54352	0.0911503	0.927727	0.947301	-6.87574
ENSOCUG00000003604	ENSG00000151532	143187	VTI1A	-0.136014	2.70912	-1.26527	0.211474	0.296794	-5.96926
ENSOCUG00000003606	ENSG00000116852	23046	KIF21B	2.18757	-0.836933	5.56037	9.6949e-07	1.05025e-05	5.46025
ENSOCUG00000003607	ENSG00000146416	51390	AIG1	-0.174849	4.99175	-1.65529	0.103952	0.164214	-5.58599
ENSOCUG00000003608	ENSG00000100592	23002	DAAM1	0.822082	3.46597	4.69953	1.98449e-05	0.000125706	2.37158
ENSOCUG00000003609	ENSG00000162994	130162	CLHC1	-1.03835	0.454959	-4.06568	0.000164457	0.000722948	0.792025
ENSOCUG00000003611	ENSG00000124279	79072	FASTKD3	-0.658697	2.37531	-4.91985	9.28633e-06	6.74545e-05	3.24563
ENSOCUG00000003612	ENSG00000128191	54487	DGCR8	-0.386448	4.12062	-4.00258	0.000201636	0.000857621	0.110918
ENSOCUG00000003615	ENSG00000124275	4552	MTRR	-0.664253	2.99867	-5.73557	5.17206e-07	6.31319e-06	5.97423
ENSOCUG00000003617	ENSG00000085760	4528	MTIF2	-0.93192	4.60028	-6.92177	6.92984e-09	2.06372e-07	10.1086
ENSOCUG00000003619	ENSG00000081248	779	CACNA1S	-0.585953	9.52186	-1.63521	0.108107	0.169778	-5.31221
ENSOCUG00000003620	ENSG00000115355	55704	CCDC88A	-0.221832	3.03024	-1.07598	0.286957	0.380509	-6.21458
ENSOCUG00000003623	ENSG00000150093	3688	ITGB1	0.345032	7.6264	3.00802	0.00406247	0.0107183	-2.56041
ENSOCUG00000003624	ENSG00000133119	5983	RFC3	-0.412676	3.7816	-3.34122	0.00155895	0.00480686	-1.78949
ENSOCUG00000003626	ENSG00000182329	100652824	KIAA2012	-2.61115	-0.849094	-4.19269	0.000108679	0.000511599	0.998632
ENSOCUG00000003627	ENSG00000121957	29899	GPSM2	-0.24234	5.85564	-1.48131	0.144622	0.216511	-5.82158
ENSOCUG00000003630	ENSG00000178028	55929	DMAP1	-0.112808	5.56019	-0.680796	0.499053	0.592057	-6.68625
ENSOCUG00000003631	ENSG00000055044	51602	NOP58	0.170749	4.13433	1.47782	0.14555	0.217702	-5.84246
ENSOCUG00000003633	ENSG00000151892	2674	GFRA1	0.558844	-0.38704	1.69603	0.0959216	0.153355	-4.75147
ENSOCUG00000003634	ENSG00000169564	5093	PCBP1	-0.0448267	8.62077	-0.462536	0.645647	0.72215	-6.58654
ENSOCUG00000003636	ENSG00000198959	7052	TGM2	-0.30487	5.6296	-1.51388	0.136174	0.205813	-5.78513
ENSOCUG00000003637	ENSG00000128849	84952	CGNL1	1.113	2.02473	3.49356	0.000988906	0.00327506	-1.19177
ENSOCUG00000003639	ENSG00000146592	9586	CREB5	-0.454378	0.159357	-1.22654	0.225579	0.312483	-5.4139
ENSOCUG00000003642	ENSG00000143379	9869	SETDB1	0.185505	4.82503	1.83157	0.0728069	0.122246	-5.29001
ENSOCUG00000003644	ENSG00000108578	642	BLMH	-0.0719151	6.50146	-0.47518	0.636669	0.714673	-6.75398
ENSOCUG00000003646	ENSG00000140497	10066	SCAMP2	0.476421	4.80394	4.72597	1.81264e-05	0.000117089	2.42168
ENSOCUG00000003647	ENSG00000144048	8446	DUSP11	-0.317312	3.30456	-3.46003	0.00109406	0.00355393	-1.42305
ENSOCUG00000003648	ENSG00000108039	7511	XPNPEP1	0.238488	4.56919	2.45762	0.0173931	0.0366447	-4.04802
ENSOCUG00000003654	ENSG00000163673	85443	DCLK3	0.184858	0.955647	0.924291	0.359649	0.456537	-6.04106
ENSOCUG00000003657	ENSG00000124356	10617	STAMBP	-0.148278	4.06699	-1.64213	0.106661	0.167895	-5.59096
ENSOCUG00000003662	ENSG00000114554	5361	PLXNA1	0.296462	4.94755	1.92929	0.0592173	0.103126	-5.11452
ENSOCUG00000003663	ENSG00000163017	72	ACTG2	1.20868	3.01286	4.07185	0.000161202	0.000711893	0.443391
ENSOCUG00000003664	ENSG00000100416	55687	TRMU	0.0891721	2.16312	0.717718	0.476177	0.569841	-6.44138
ENSOCUG00000003666	ENSG00000114956	1716	DGUOK	0.583611	0.85359	3.58747	0.0007432	0.00257056	-0.744706
ENSOCUG00000003668	ENSG00000182866	3932	LCK	1.42879	-0.973455	4.26792	8.48291e-05	0.000418343	1.39557
ENSOCUG00000003672	ENSG00000131323	7187	TRAF3	0.223905	3.16713	1.62706	0.109832	0.172088	-5.53812
ENSOCUG00000003674	ENSG00000116478	3065	HDAC1	0.208737	4.69742	1.92079	0.0603068	0.104686	-5.13185
ENSOCUG00000003675	ENSG00000176209	114926	SMIM19	-0.851251	4.24715	-6.84553	9.15626e-09	2.58866e-07	9.8451
ENSOCUG00000003678	ENSG00000196531	4666	NACA	1.07097	0.728959	3.77895	0.000410501	0.00155966	-0.154997
ENSOCUG00000003680	ENSG00000170899	2941	GSTA4	0.147463	1.53857	0.720217	0.47465	0.568427	-6.26548
ENSOCUG00000003681	ENSG00000146374	84870	RSPO3	-1.9063	3.31648	-3.75402	0.000443852	0.00167033	-0.466362
ENSOCUG00000003683	ENSG00000163328	151556	GPR155	-0.150649	2.49587	-0.852062	0.398127	0.495511	-6.31671
ENSOCUG00000003685	ENSG00000102935	23090	ZNF423	0.118142	4.18111	0.857529	0.395129	0.492736	-6.55213
ENSOCUG00000003686	ENSG00000138592	9101	USP8	-0.0478881	4.50266	-0.497087	0.621245	0.701042	-6.80614
ENSOCUG00000003687	ENSG00000166783	9665	MARF1	-0.213874	4.8679	-1.98964	0.0519574	0.0924605	-5.00857
ENSOCUG00000003688	ENSG00000103381	55313	CPPED1	0.805724	2.22859	5.16852	3.89417e-06	3.29562e-05	4.06446
ENSOCUG00000003689	ENSG00000087303	22795	NID2	0.229686	4.76027	0.809199	0.422126	0.518003	-6.60163
ENSOCUG00000003690	ENSG00000068097	63897	HEATR6	-0.249788	4.47636	-2.87177	0.00591419	0.0147727	-3.06957
ENSOCUG00000003691	ENSG00000065518	4710	NDUFB4	-0.447323	5.36837	-2.29225	0.0260129	0.0516009	-4.39669
ENSOCUG00000003692	ENSG00000042813	11055	ZPBP	-1.4109	0.432136	-4.63513	2.4724e-05	0.000150259	2.51622
ENSOCUG00000003695	ENSG00000164500	100130988	SPATA48	-0.868794	0.682949	-2.40258	0.0199239	0.0411499	-3.60019
ENSOCUG00000003696	ENSG00000100731	22990	PCNX1	-0.00677401	5.60327	-0.0337799	0.973183	0.980493	-6.90759
ENSOCUG00000003698	ENSG00000109787	51274	KLF3	0.529498	1.96077	3.61044	0.00069265	0.0024307	-0.819021
ENSOCUG00000003699	ENSG00000177311	253461	ZBTB38	-0.221964	2.33946	-1.32118	0.192285	0.274591	-5.82431
ENSOCUG00000003700	ENSG00000172878	254042	METAP1D	-1.30056	3.37959	-6.14433	1.18017e-07	1.89863e-06	7.4039
ENSOCUG00000003709	ENSG00000160714	55585	UBE2Q1	0.108279	5.99012	1.13068	0.263434	0.355155	-6.26341
ENSOCUG00000003710	ENSG00000138600	84888	SPPL2A	-0.38764	6.49052	-2.43817	0.0182524	0.0381899	-4.05535
ENSOCUG00000003711	ENSG00000109381	1998	ELF2	-0.387229	4.93995	-4.20105	0.000105738	0.000500203	0.716992
ENSOCUG00000003712	ENSG00000185222	51186	TCEAL9	1.40798	0.175874	4.45873	4.49095e-05	0.000247625	1.90855
ENSOCUG00000003719	ENSG00000151693	8853	ASAP2	0.423519	2.34053	2.0959	0.0410281	0.075673	-4.62212
ENSOCUG00000003720	ENSG00000120875	1846	DUSP4	0.616152	1.59929	1.65218	0.104588	0.165037	-5.25729
ENSOCUG00000003722	ENSG00000154188	284	ANGPT1	0.0755287	3.35308	0.310872	0.757154	0.814413	-6.78845
ENSOCUG00000003723	ENSG00000015133	440193	CCDC88C	-0.223287	2.67813	-1.44692	0.153985	0.228187	-5.66956
ENSOCUG00000003724	ENSG00000145794	84466	MEGF10	1.72668	3.79877	4.58261	2.95573e-05	0.000174485	2.002
ENSOCUG00000003726	ENSG00000119185	9270	ITGB1BP1	0.302163	3.73231	2.85911	0.00612114	0.0151778	-3.0669
ENSOCUG00000003727	ENSG00000136560	10010	TANK	-0.59033	3.56579	-4.71454	1.88506e-05	0.000120333	2.43834
ENSOCUG00000003728	ENSG00000119203	51692	CPSF3	1.15789	4.31592	6.85252	8.92525e-09	2.54204e-07	9.86402
ENSOCUG00000003729	ENSG00000170322	4798	NFRKB	0.376944	3.56506	2.86263	0.00606294	0.0150562	-3.05705
ENSOCUG00000003731	ENSG00000183891	130502	TTC32	-0.197889	3.32663	-1.40756	0.165275	0.241923	-5.88795
ENSOCUG00000003733	ENSG00000196104	50859	SPOCK3	-2.01666	1.04191	-3.18315	0.00247214	0.00708476	-1.61254
ENSOCUG00000003736	ENSG00000170325	56980	PRDM10	0.204848	2.37256	1.65721	0.103561	0.163753	-5.32613
ENSOCUG00000003742	ENSG00000111653	51147	ING4	0.335586	4.33702	3.7612	0.000433986	0.0016381	-0.622363
ENSOCUG00000003743	ENSG00000162413	9903	KLHL21	-0.947419	5.35633	-3.18784	0.002439	0.00701069	-2.25247
ENSOCUG00000003744	ENSG00000133193	84923	FAM104A	0.0232413	0.5472	0.14652	0.884083	0.91379	-6.3493
ENSOCUG00000003746	ENSG00000101751	11201	POLI	-0.0882383	3.44213	-0.574616	0.568055	0.654199	-6.696
ENSOCUG00000003747	ENSG00000126746	171017	ZNF384	-0.102016	4.65471	-1.03392	0.306007	0.400885	-6.39623
ENSOCUG00000003750	ENSG00000089693	8079	MLF 2.00	0.081626	6.92592	0.585536	0.560746	0.648247	-6.65965
ENSOCUG00000003752	ENSG00000116793	10745	PHTF1	0.00476187	4.72728	0.0412817	0.967231	0.975946	-6.9314
ENSOCUG00000003754	ENSG00000079102	862	RUNX1T1	0.0302523	2.89394	0.160336	0.873244	0.905266	-6.69965
ENSOCUG00000003755	ENSG00000136169	83852	SETDB2	-0.372997	1.31984	-2.0885	0.0417183	0.0767496	-4.40419
ENSOCUG00000003759	ENSG00000081019	54665	RSBN1	-0.25218	2.20745	-1.65653	0.103699	0.163949	-5.2884
ENSOCUG00000003760	ENSG00000109466	11275	KLHL2	0.757495	3.869	5.67024	6.54031e-07	7.61276e-06	5.66383
ENSOCUG00000003761	ENSG00000136147	51131	PHF11	0.729642	-0.6707	2.47795	0.0165346	0.0350408	-3.24156
ENSOCUG00000003763	ENSG00000134242	26191	PTPN22	0.681895	-0.0462347	2.42408	0.0188985	0.0393207	-3.40456
ENSOCUG00000003766	ENSG00000113657	1809	DPYSL3	0.829084	5.09933	1.92756	0.0594374	0.103473	-5.0827
ENSOCUG00000003767	ENSG00000136144	55213	RCBTB1	-0.708588	6.26693	-2.58769	0.012527	0.0278301	-3.70147
ENSOCUG00000003768	ENSG00000128342	3976	LIF	1.92578	-1.00789	3.09849	0.00314908	0.00868595	-1.83261
ENSOCUG00000003769	ENSG00000052802	6307	MSMO1	-0.207784	3.33886	-1.01328	0.315665	0.41068	-6.3217
ENSOCUG00000003770	ENSG00000133997	10001	MED6	0.250892	3.62713	2.43069	0.0185925	0.0388312	-4.06737
ENSOCUG00000003771	ENSG00000136738	8027	STAM	0.0938364	3.08652	0.64868	0.51943	0.610829	-6.61872
ENSOCUG00000003773	ENSG00000134769	1837	DTNA	-1.24716	6.05082	-7.6873	4.24694e-10	2.35521e-08	12.8568
ENSOCUG00000003778	ENSG00000134262	10717	AP4B1	-0.201949	3.58073	-2.56389	0.0133123	0.0292712	-3.75164
ENSOCUG00000003780	ENSG00000163541	8802	SUCLG1	-1.19105	8.3902	-6.63822	1.95251e-08	4.69211e-07	9.18056
ENSOCUG00000003781	ENSG00000166974	10982	MAPRE2	-1.47458	5.12124	-7.80949	2.72487e-10	1.60364e-08	13.2867
ENSOCUG00000003782	ENSG00000118655	64858	DCLRE1B	-0.271105	1.47614	-1.75641	0.0849679	0.138648	-5.02531
ENSOCUG00000003783	ENSG00000151923	7073	TIAL1	-0.307854	5.13462	-2.99874	0.00416892	0.0109288	-2.75055
ENSOCUG00000003785	ENSG00000163349	204851	HIPK1	1.25364	6.08167	5.4442	1.46751e-06	1.48881e-05	4.91275
ENSOCUG00000003787	ENSG00000188186	389541	LAMTOR4	-0.0909667	4.49605	-0.76015	0.450633	0.545359	-6.64239
ENSOCUG00000003788	ENSG00000102683	6445	SGCG	-0.76872	7.55297	-4.62038	2.59977e-05	0.000156515	2.16176
ENSOCUG00000003790	ENSG00000189067	9516	LITAF	1.61659	1.77069	4.67841	2.13309e-05	0.000133448	2.4162
ENSOCUG00000003792	ENSG00000137801	7057	THBS1	0.53729	5.11949	0.928087	0.357695	0.454507	-6.49355
ENSOCUG00000003793	ENSG00000129055	25847	ANAPC13	0.186257	5.2267	1.82045	0.0745071	0.124629	-5.29795
ENSOCUG00000003795	ENSG00000112851	55914	ERBIN	-0.269815	5.46086	-1.76141	0.0841086	0.137636	-5.39487
ENSOCUG00000003796	ENSG00000182923	80254	CEP63	-0.643513	4.47059	-3.2441	0.00207237	0.00612787	-2.09284
ENSOCUG00000003801	ENSG00000173918	114897	C1QTNF1	1.08558	2.11904	4.01959	0.000190883	0.000816401	0.281055
ENSOCUG00000003802	ENSG00000089009	6128	RPL6	0.213215	9.12382	1.79056	0.0792462	0.131167	-5.07321
ENSOCUG00000003803	ENSG00000177674	57085	AGTRAP	0.372853	1.62999	2.6118	0.0117749	0.0264197	-3.40563
ENSOCUG00000003806	ENSG00000174611	339855	KY	-2.47688	6.47828	-4.72367	1.82703e-05	0.000117605	2.43279
ENSOCUG00000003807	ENSG00000101945	6839	SUV39H1	-0.182541	1.2512	-1.42257	0.160895	0.236755	-5.46704
ENSOCUG00000003809	ENSG00000172059	8462	KLF11	0.207315	3.03316	0.601078	0.550426	0.639318	-6.55858
ENSOCUG00000003810	ENSG00000166924	222950	NYAP1	0.852554	-0.498024	2.2566	0.028308	0.0553446	-3.738
ENSOCUG00000003816	ENSG00000092148	25831	HECTD1	0.128805	7.76179	0.749227	0.457132	0.55134	-6.47137
ENSOCUG00000003818	ENSG00000166326	54765	TRIM44	0.000351447	5.40501	0.00308489	0.997551	0.998156	-6.91587
ENSOCUG00000003821	ENSG00000104872	55011	PIH1D1	-0.29979	4.85823	-1.4946	0.141126	0.211964	-5.82938
ENSOCUG00000003824	ENSG00000198108	337876	CHSY3	0.837987	0.260887	3.54694	0.000841086	0.00286277	-0.798974
ENSOCUG00000003827	ENSG00000089060	80024	SLC8B1	1.15835	2.65185	8.93925	4.72068e-12	7.74259e-10	17.2927
ENSOCUG00000003829	ENSG00000092820	7430	EZR	0.944809	0.355769	3.1316	0.00286591	0.00804926	-1.93357
ENSOCUG00000003830	ENSG00000122696	92014	SLC25A51	-0.392015	2.60511	-3.28743	0.0018262	0.00550005	-1.77705
ENSOCUG00000003832	ENSG00000107338	6461	SHB	1.27462	3.25225	6.22745	8.72519e-08	1.48663e-06	7.655
ENSOCUG00000003842	ENSG00000158985	56990	CDC42SE2	0.24532	1.12589	1.83392	0.0724511	0.121897	-4.86887
ENSOCUG00000003843	ENSG00000178105	1662	DDX10	0.0333245	3.13506	0.308459	0.758978	0.815767	-6.78721
ENSOCUG00000003844	ENSG00000146223	285855	RPL7L1	0.275774	3.85753	2.48161	0.016384	0.0347855	-3.97319
ENSOCUG00000003847	ENSG00000158987	51735	RAPGEF6	-0.0479758	2.75212	-0.345826	0.730884	0.793407	-6.68882
ENSOCUG00000003848	ENSG00000070814	6949	TCOF1	0.365252	4.0665	4.12789	0.000134347	0.000607722	0.501218
ENSOCUG00000003851	ENSG00000187566	378884	NHLRC1	-0.503691	0.633242	-2.58011	0.0127725	0.028273	-3.20127
ENSOCUG00000003852	ENSG00000169288	65008	MRPL1	-0.518844	3.96333	-3.40344	0.0012961	0.00410727	-1.63312
ENSOCUG00000003853	ENSG00000177692	54943	DNAJC28	-1.22803	2.31662	-5.76119	4.71661e-07	5.87052e-06	6.12972
ENSOCUG00000003854	ENSG00000137364	7172	TPMT	-0.306903	1.67876	-1.25684	0.214485	0.300181	-5.86222
ENSOCUG00000003855	ENSG00000099940	9342	SNAP29	0.374668	2.27862	3.10756	0.00306896	0.00851587	-2.29471
ENSOCUG00000003857	ENSG00000159131	2618	GART	0.328981	5.41603	3.42251	0.00122435	0.0039162	-1.58539
ENSOCUG00000003859	ENSG00000165097	221656	KDM1B	0.221815	3.65051	2.12668	0.0382621	0.0714743	-4.7108
ENSOCUG00000003860	ENSG00000124587	5190	PEX6	-0.38184	4.24066	-3.02857	0.00383545	0.0102034	-2.65912
ENSOCUG00000003862	ENSG00000128951	1854	DUT	-0.721113	3.73488	-4.72114	1.84294e-05	0.000118233	2.47768
ENSOCUG00000003863	ENSG00000019582	972	CD74	2.25973	5.11292	4.48744	4.07741e-05	0.000228982	1.71523
ENSOCUG00000003866	ENSG00000166147	2200	FBN1	0.92156	7.10808	2.1695	0.0346859	0.0657306	-4.5075
ENSOCUG00000003867	ENSG00000159140	6651	SON	-0.259068	7.63455	-2.15777	0.0356356	0.067243	-4.52529
ENSOCUG00000003868	ENSG00000103042	55238	SLC38A7	-0.0196714	4.10322	-0.159657	0.873776	0.905409	-6.89362
ENSOCUG00000003869	ENSG00000124795	7913	DEK	-0.337512	6.23797	-2.67109	0.0100972	0.023114	-3.52907
ENSOCUG00000003871	ENSG00000125166	2806	GOT2	-1.11796	8.00403	-4.66674	2.21978e-05	0.00013781	2.3518
ENSOCUG00000003874	ENSG00000068079	3430	IFI35	0.66699	1.41033	3.56566	0.000794437	0.00272247	-0.929854
ENSOCUG00000003875	ENSG00000159147	29980	DONSON	0.451542	2.03052	3.31661	0.00167627	0.00511865	-1.67666
ENSOCUG00000003876	ENSG00000137460	85462	FHDC1	0.893659	-0.78578	2.32366	0.0241297	0.0483558	-3.54944
ENSOCUG00000003877	ENSG00000106546	196	AHR	-0.111534	3.79104	-0.604102	0.54843	0.63733	-6.69974
ENSOCUG00000003879	ENSG00000060069	9150	CTDP1	-0.182146	5.40892	-1.35881	0.180134	0.259958	-6.01077
ENSOCUG00000003881	ENSG00000205758	9946	CRYZL1	-0.166819	3.56891	-1.26732	0.210745	0.295843	-6.07862
ENSOCUG00000003884	ENSG00000138780	79807	GSTCD	-0.248513	1.20321	-1.3673	0.177473	0.256793	-5.4587
ENSOCUG00000003886	ENSG00000205726	6453	ITSN1	0.179509	5.34958	1.41677	0.162574	0.238709	-5.92685
ENSOCUG00000003888	ENSG00000182446	55666	NPLOC4	0.00693517	7.55923	0.0491754	0.96097	0.972435	-6.78566
ENSOCUG00000003891	ENSG00000140740	7385	UQCRC2	-1.0824	9.26777	-6.17112	1.07075e-07	1.76586e-06	7.55583
ENSOCUG00000003892	ENSG00000205403	3426	CFI	-1.73715	6.84798	-6.0707	1.54157e-07	2.36463e-06	7.11333
ENSOCUG00000003895	ENSG00000241837	539	ATP5PO	-0.820569	8.49851	-4.79255	1.44204e-05	9.802e-05	2.79711
ENSOCUG00000003897	ENSG00000164306	201973	PRIMPOL	-0.788519	1.29781	-1.9447	0.0572853	0.100439	-4.5931
ENSOCUG00000003898	ENSG00000065150	3843	IPO5	-0.323401	8.17688	-2.84872	0.00629597	0.0155379	-2.95093
ENSOCUG00000003899	ENSG00000139218	9169	SCAF11	-0.0685934	6.26891	-0.756162	0.453	0.547559	-6.584
ENSOCUG00000003901	ENSG00000109534	54433	GAR1	0.347159	3.03368	2.44637	0.0178857	0.0375343	-3.97486
ENSOCUG00000003903	ENSG00000151725	79682	CENPU	0.565201	1.12287	3.12789	0.00289639	0.00811707	-2.04884
ENSOCUG00000003905	ENSG00000142871	3491	CCN1	1.45397	5.57482	3.14456	0.00276167	0.00779064	-2.32374
ENSOCUG00000003910	ENSG00000117174	54680	ZNHIT6	-0.078779	2.82241	-0.635612	0.527846	0.618645	-6.58889
ENSOCUG00000003917	ENSG00000171502	255631	COL24A1	0.949354	-0.964052	1.63365	0.108437	0.170157	-4.78014
ENSOCUG00000003921	ENSG00000139278	11010	GLIPR1	1.72937	0.625267	5.37514	1.876e-06	1.82459e-05	4.87596
ENSOCUG00000003923	ENSG00000240682	57461	ISY1	-0.178242	5.49977	-2.72591	0.00874387	0.0204767	-3.41588
ENSOCUG00000003924	ENSG00000100336	80832	APOL4	-0.428305	0.553513	-0.858667	0.394506	0.492184	-5.98341
ENSOCUG00000003925	ENSG00000111615	11103	KRR1	-0.67551	4.0241	-6.33063	5.9943e-08	1.11403e-06	8.00361
ENSOCUG00000003928	ENSG00000125354	23157	SEPTIN6	1.42707	0.234818	3.41897	0.00123736	0.00394934	-1.06539
ENSOCUG00000003929	ENSG00000141646	4089	SMAD4	-0.127339	5.51046	-1.09457	0.278802	0.372048	-6.32858
ENSOCUG00000003933	ENSG00000188060	115273	RAB42	-1.07839	-0.0373969	-3.21177	0.00227613	0.00662174	-1.54574
ENSOCUG00000003935	ENSG00000120656	6883	TAF12	0.146358	3.74234	1.49569	0.140842	0.211688	-5.78125
ENSOCUG00000003939	ENSG00000164951	54704	PDP1	-0.25399	3.53681	-1.24267	0.219621	0.306068	-6.10643
ENSOCUG00000003942	ENSG00000150456	221143	EEF1AKMT1	-0.488982	2.53048	-1.88817	0.0646469	0.110885	-5.01994
ENSOCUG00000003944	ENSG00000241685	10552	ARPC1A	0.349747	4.58841	1.82825	0.0733112	0.122985	-5.29419
ENSOCUG00000003945	ENSG00000134146	89978	DPH6	-0.302824	1.73542	-2.19934	0.0323715	0.0621099	-4.27834
ENSOCUG00000003950	ENSG00000152223	57724	EPG5	0.0980613	4.61375	0.642609	0.523331	0.614339	-6.72363
ENSOCUG00000003951	ENSG00000101892	23439	ATP1B4	-1.55311	6.20188	-6.55277	2.66717e-08	5.94756e-07	8.79948
ENSOCUG00000003954	ENSG00000151117	144110	TMEM86A	1.96042	1.23075	7.43198	1.07579e-09	4.77279e-08	12.0056
ENSOCUG00000003958	ENSG00000177575	9332	CD163	2.99071	1.08463	5.162	3.98458e-06	3.36473e-05	4.08263
ENSOCUG00000003959	ENSG00000105339	22898	DENND3	0.49848	2.2414	3.42244	0.0012246	0.0039162	-1.4374
ENSOCUG00000003961	ENSG00000198431	7296	TXNRD1	0.0673822	5.91097	0.642543	0.523373	0.614339	-6.69178
ENSOCUG00000003962	ENSG00000144824	90102	PHLDB2	0.666101	3.63608	3.46064	0.00109204	0.00354937	-1.44283
ENSOCUG00000003964	ENSG00000158604	222068	TMED4	0.32803	4.48772	3.18216	0.0024792	0.00709792	-2.2656
ENSOCUG00000003966	ENSG00000196776	961	CD47	-0.396331	4.11906	-2.17433	0.0343024	0.0651215	-4.61984
ENSOCUG00000003967	ENSG00000152234	498	ATP5F1A	-1.40304	10.8762	-7.55753	6.80932e-10	3.37105e-08	12.4549
ENSOCUG00000003968	ENSG00000168264	359948	IRF2BP2	-0.42799	4.67878	-3.0062	0.00408312	0.010763	-2.7321
ENSOCUG00000003969	ENSG00000144827	55347	ABHD10	-0.542122	2.8522	-4.6752	2.15661e-05	0.000134322	2.37917
ENSOCUG00000003973	ENSG00000114446	55081	IFT57	0.282067	1.06795	0.995125	0.324332	0.419413	-5.9227
ENSOCUG00000003976	ENSG00000136935	2800	GOLGA1	0.285805	3.47833	3.75426	0.000443517	0.0016697	-0.606117
ENSOCUG00000003978	ENSG00000128487	92521	SPECC1	-0.00372423	5.78029	-0.0126536	0.989953	0.992707	-6.88997
ENSOCUG00000003979	ENSG00000111261	54682	MANSC1	0.513308	2.54423	3.04659	0.00364628	0.00981561	-2.41389
ENSOCUG00000003980	ENSG00000139921	81542	TMX1	-0.0647123	3.939	-0.376422	0.708151	0.774781	-6.82523
ENSOCUG00000003982	ENSG00000103647	10391	CORO2B	0.377963	2.50753	1.70923	0.0934334	0.150168	-5.29763
ENSOCUG00000003984	ENSG00000100678	6547	SLC8A3	-0.265629	5.60811	-1.91736	0.0607513	0.105315	-5.13233
ENSOCUG00000003985	ENSG00000083937	25978	CHMP2B	-0.591286	4.37983	-4.73708	1.7449e-05	0.000113972	2.4708
ENSOCUG00000003991	ENSG00000158163	199221	DZIP1L	1.35615	-0.380616	3.93818	0.000247903	0.00102091	0.409507
ENSOCUG00000003993	ENSG00000162944	130132	RFTN2	0.245497	2.67625	1.02382	0.31071	0.405756	-6.20239
ENSOCUG00000003995	ENSG00000187773	125704	DIPK1C	-1.85593	-0.781562	-3.99268	0.000208163	0.000880836	0.533031
ENSOCUG00000003996	ENSG00000134313	57498	KIDINS220	-0.0807961	5.52097	-0.789722	0.433314	0.52931	-6.60052
ENSOCUG00000003998	ENSG00000155816	56776	FMN2	2.11373	-1.96461	3.21938	0.00222657	0.00651038	-1.45786
ENSOCUG00000004000	ENSG00000184708	56478	EIF4ENIF1	-0.162542	4.48677	-2.77863	0.00760167	0.0181938	-3.29772
ENSOCUG00000004001	ENSG00000133313	55748	CNDP2	0.645945	4.58783	4.433	4.89594e-05	0.000266291	1.46631
ENSOCUG00000004003	ENSG00000168175	93487	MAPK1IP1L	0.158107	2.63957	1.12923	0.264035	0.355883	-6.12423
ENSOCUG00000004005	ENSG00000175482	57804	POLD4	0.0208989	5.22905	0.125705	0.900455	0.925718	-6.91587
ENSOCUG00000004006	ENSG00000180008	122809	SOCS4	-0.0417534	1.99456	-0.267721	0.789984	0.840556	-6.61869
ENSOCUG00000004011	ENSG00000168014	26005	C2CD3	-0.0850747	4.06176	-0.54741	0.586463	0.670685	-6.75823
ENSOCUG00000004012	ENSG00000143756	23219	FBXO28	-0.117478	4.54481	-1.01177	0.316382	0.4113	-6.41201
ENSOCUG00000004013	ENSG00000196878	3914	LAMB3	-0.976905	2.19306	-4.32387	7.04746e-05	0.00036002	1.32857
ENSOCUG00000004015	ENSG00000215421	55628	ZNF407	-0.42773	3.95788	-5.19064	3.60254e-06	3.09191e-05	4.00375
ENSOCUG00000004016	ENSG00000185946	55599	RNPC3	-0.676751	3.07644	-4.78753	1.4672e-05	9.93882e-05	2.73325
ENSOCUG00000004020	ENSG00000114999	150465	TTL	0.674565	3.36533	3.0122	0.00401528	0.0106181	-2.66019
ENSOCUG00000004023	ENSG00000123689	50486	G0S2	-1.54983	0.897112	-2.73605	0.00851256	0.0200352	-2.88683
ENSOCUG00000004024	ENSG00000117594	3290	HSD11B1	1.3401	1.14867	4.26531	8.55623e-05	0.000421238	1.28751
ENSOCUG00000004026	ENSG00000100629	145508	CEP128	-0.560239	0.1477	-2.37855	0.0211285	0.0432883	-3.60966
ENSOCUG00000004027	ENSG00000009790	80342	TRAF3IP3	0.308906	3.13267	1.22547	0.225977	0.312848	-6.12309
ENSOCUG00000004031	ENSG00000013374	51667	NUB1	0.448123	5.94054	3.79358	0.000392076	0.00149804	-0.494681
ENSOCUG00000004035	ENSG00000117595	3664	IRF6	-0.594202	1.70048	-2.47815	0.0165264	0.0350297	-3.56317
ENSOCUG00000004040	ENSG00000117597	27042	UTP25	-0.110695	3.08282	-0.949664	0.346722	0.44266	-6.38081
ENSOCUG00000004042	ENSG00000142949	5792	PTPRF	1.50551	3.20961	4.97272	7.72761e-06	5.83364e-05	3.31229
ENSOCUG00000004049	ENSG00000120948	23435	TARDBP	-0.29413	4.31711	-3.06044	0.00350686	0.00950567	-2.58531
ENSOCUG00000004051	ENSG00000105127	10270	AKAP8	-0.151306	5.13109	-1.94912	0.0567421	0.0996378	-5.07671
ENSOCUG00000004052	ENSG00000276231	146850	PIK3R6	0.794451	-0.461362	2.9994	0.00416127	0.0109141	-2.07418
ENSOCUG00000004053	ENSG00000089063	29058	TMEM230	-0.0352288	5.89777	-0.38862	0.69916	0.767291	-6.8351
ENSOCUG00000004054	ENSG00000109881	91057	CCDC34	-0.0260136	0.814711	-0.132079	0.895437	0.922714	-6.34522
ENSOCUG00000004056	ENSG00000066135	9682	KDM4A	0.29552	4.85283	3.54638	0.000842513	0.00286593	-1.25253
ENSOCUG00000004058	ENSG00000108733	5193	PEX12	-0.0908473	2.07277	-0.77633	0.441108	0.536049	-6.33468
ENSOCUG00000004059	ENSG00000132646	5111	PCNA	0.76386	3.72775	6.2659	7.58675e-08	1.33404e-06	7.77609
ENSOCUG00000004060	ENSG00000006125	163	AP2B1	0.499842	6.01514	5.67346	6.46516e-07	7.56259e-06	5.69616
ENSOCUG00000004061	ENSG00000205213	55366	LGR4	-1.62228	5.31918	-5.24658	2.95758e-06	2.63937e-05	4.18908
ENSOCUG00000004063	ENSG00000011451	58525	WIZ	0.274219	4.12716	2.87039	0.0059364	0.0148113	-3.05689
ENSOCUG00000004066	ENSG00000088899	9762	LZTS3	-0.967216	3.59756	-5.13873	4.32422e-06	3.59722e-05	3.87977
ENSOCUG00000004067	ENSG00000162852	163882	CNST	-1.11507	3.56805	-3.6188	0.000675099	0.0023807	-0.947658
ENSOCUG00000004070	ENSG00000125877	3704	ITPA	0.683697	2.13948	4.40465	5.38362e-05	0.000287633	1.52612
ENSOCUG00000004071	ENSG00000146909	64434	NOM1	-0.222897	3.38615	-2.02511	0.0480585	0.0864554	-4.88097
ENSOCUG00000004072	ENSG00000007866	7005	TEAD3	-1.04681	4.89519	-6.63649	1.96484e-08	4.70216e-07	9.07992
ENSOCUG00000004074	ENSG00000159251	70	ACTC1	0.802446	9.27569	0.706118	0.483299	0.576988	-6.23578
ENSOCUG00000004075	ENSG00000148943	55327	LIN7C	-0.0405001	2.46861	-0.286949	0.775304	0.829616	-6.69316
ENSOCUG00000004076	ENSG00000134698	192670	AGO4	-0.114291	4.83733	-0.680164	0.499449	0.592405	-6.70034
ENSOCUG00000004078	ENSG00000079156	114880	OSBPL6	-0.957924	5.28983	-5.12863	4.48026e-06	3.70465e-05	3.77243
ENSOCUG00000004080	ENSG00000270885	91608	RASL10B	-0.194814	-0.517805	-0.592183	0.556321	0.644423	-5.89716
ENSOCUG00000004089	ENSG00000271447	79148	MMP28	0.179745	0.384597	0.563472	0.575561	0.660803	-6.04956
ENSOCUG00000004091	ENSG00000088367	2036	EPB41L1	0.219065	3.65724	0.793712	0.431008	0.526939	-6.56763
ENSOCUG00000004093	ENSG00000129317	83448	PUS7L	-0.0506955	0.177554	-0.275267	0.784213	0.835745	-6.14539
ENSOCUG00000004094	ENSG00000132823	51526	OSER1	0.83214	5.50185	5.58593	8.84782e-07	9.74892e-06	5.37543
ENSOCUG00000004095	ENSG00000157349	11269	DDX19B	0.00593512	5.38472	0.0566642	0.955032	0.968806	-6.91802
ENSOCUG00000004099	ENSG00000124194	78997	GDAP1L1	0.416504	0.782237	1.69133	0.0968219	0.154666	-4.87013
ENSOCUG00000004102	ENSG00000197217	9583	ENTPD4	-0.160556	6.6616	-1.36408	0.178479	0.258021	-5.93934
ENSOCUG00000004103	ENSG00000198001	51135	IRAK4	0.427476	3.22535	2.74793	0.00824881	0.01953	-3.28691
ENSOCUG00000004104	ENSG00000158411	129531	MITD1	0.469851	1.07864	2.49157	0.015981	0.0340803	-3.51177
ENSOCUG00000004107	ENSG00000186790	2301	FOXE3	2.10973	3.52865	10.3973	3.01491e-14	3.16982e-11	22.2358
ENSOCUG00000004109	ENSG00000100296	8563	THOC5	0.246785	4.56609	2.0738	0.0431201	0.0789884	-4.84405
ENSOCUG00000004110	ENSG00000197296	128486	FITM2	-0.810915	3.19827	-4.37977	5.85032e-05	0.000308849	1.39459
ENSOCUG00000004111	ENSG00000185414	51263	MRPL30	-0.894239	4.90481	-6.09268	1.42347e-07	2.21589e-06	7.13779
ENSOCUG00000004113	ENSG00000151239	5756	TWF1	0.434518	2.09539	2.37575	0.0212732	0.0435159	-3.97582
ENSOCUG00000004114	ENSG00000147454	51312	SLC25A37	0.273328	4.85919	1.77657	0.0815502	0.134268	-5.38327
ENSOCUG00000004115	ENSG00000157353	197258	FCSK	0.557076	3.33762	3.59995	0.000715318	0.00249961	-1.04418
[truncated: 8,030 more rows]

## Sheet: toptable_Week2_TenvsSham
ENSEMBL	GENEID	ENTREZID	SYMBOL	logFC	AveExpr	t	P.Value	adj.P.Val	B
ENSOCUG00000000004	ENSG00000102302	2245	FGD1	0.0775845	4.95846	0.59286	0.555872	0.735528	-6.31042
ENSOCUG00000000005	ENSG00000198625	4194	MDM4	-0.0665493	3.83594	-0.394377	0.694932	0.827505	-6.33675
ENSOCUG00000000006	ENSG00000151689	3628	INPP1	-0.521434	4.28308	-4.26683	8.51341e-05	0.00388151	1.26387
ENSOCUG00000000007	ENSG00000122694	152007	GLIPR2	0.680736	1.44428	1.54449	0.128599	0.315278	-4.82851
ENSOCUG00000000009	ENSG00000122705	1211	CLTA	0.186117	4.8035	1.8266	0.0735629	0.22796	-4.8742
ENSOCUG00000000010	ENSG00000159921	10020	GNE	0.288085	2.50485	1.25789	0.21411	0.426187	-5.3886
ENSOCUG00000000013	ENSG00000070950	56852	RAD18	0.550486	-0.106535	1.96043	0.0553691	0.194055	-3.97369
ENSOCUG00000000014	ENSG00000087086	2512	FTL	0.974111	7.88398	3.50828	0.000945821	0.0175403	-0.908339
ENSOCUG00000000015	ENSG00000104812	2997	GYS1	-0.319994	9.03772	-1.595	0.116835	0.298558	-5.02751
ENSOCUG00000000017	ENSG00000079435	3991	LIPE	0.0751545	4.01073	0.22138	0.825672	0.906715	-6.40156
ENSOCUG00000000018	ENSG00000184182	140739	UBE2F	-0.33128	3.97629	-2.58728	0.0125402	0.0834218	-3.30601
ENSOCUG00000000020	ENSG00000101596	23347	SMCHD1	0.115722	4.50226	0.794836	0.43036	0.639529	-6.16143
ENSOCUG00000000021	ENSG00000087470	10059	DNM1L	-0.119825	6.09012	-1.04628	0.30032	0.520932	-5.93273
ENSOCUG00000000022	ENSG00000139131	51067	YARS2	-0.378075	3.53868	-3.08504	0.00327143	0.0377359	-2.05938
ENSOCUG00000000024	ENSG00000166451	55839	CENPN	0.0670038	0.964353	0.402389	0.689064	0.823493	-5.77023
ENSOCUG00000000025	ENSG00000174640	6578	SLCO2A1	0.0339044	2.20128	0.104208	0.917409	0.956205	-6.19661
ENSOCUG00000000028	ENSG00000165655	84858	ZNF503	0.0131659	3.21396	0.0579411	0.95402	0.97455	-6.33052
ENSOCUG00000000030	ENSG00000119899	26503	SLC17A5	-0.142018	2.60397	-0.63343	0.529258	0.718811	-6.05012
ENSOCUG00000000034	ENSG00000134014	55140	ELP3	-0.0825717	4.88926	-0.849806	0.399369	0.613025	-6.13059
ENSOCUG00000000038	ENSG00000164463	153222	CREBRF	0.449074	2.21131	1.89849	0.0632462	0.2087	-4.42637
ENSOCUG00000000040	ENSG00000113734	662	BNIP1	-0.117857	2.50199	-0.939451	0.351888	0.569608	-5.76539
ENSOCUG00000000049	ENSG00000127241	5648	MASP1	0.263679	3.39106	0.911044	0.36652	0.582664	-5.93642
ENSOCUG00000000051	ENSG00000172869	1657	DMXL1	-0.185218	5.52174	-1.10403	0.274716	0.495294	-5.8895
ENSOCUG00000000055	ENSG00000162148	220004	PPP1R32	-0.167375	0.426184	-0.493098	0.624041	0.78232	-5.64205
ENSOCUG00000000060	ENSG00000196116	23424	TDRD7	0.0476966	6.06615	0.445118	0.658101	0.803733	-6.36712
ENSOCUG00000000063	ENSG00000112031	54516	MTRF1L	-0.338891	2.12629	-2.10425	0.0402606	0.160361	-4.06628
ENSOCUG00000000064	ENSG00000105993	10049	DNAJB6	-0.443024	5.84694	-3.33981	0.00156545	0.0240445	-1.46319
ENSOCUG00000000068	ENSG00000070601	22844	FRMPD1	0.233669	0.238407	0.719331	0.475191	0.67746	-5.37532
ENSOCUG00000000069	ENSG00000197879	4641	MYO1C	0.127637	7.08847	1.09972	0.276574	0.49713	-5.7974
ENSOCUG00000000071	ENSG00000189042	163081	ZNF567	0.146545	2.51405	1.22657	0.225569	0.440051	-5.48789
ENSOCUG00000000073	ENSG00000132376	51763	INPP5K	0.282943	6.27529	2.0313	0.0474046	0.17679	-4.471
ENSOCUG00000000074	ENSG00000164104	3148	HMGB2	0.953161	3.25125	5.5052	1.18071e-06	0.000281465	5.34026
ENSOCUG00000000075	ENSG00000174238	5306	PITPNA	0.0685324	4.68349	0.583496	0.562108	0.738958	-6.31303
ENSOCUG00000000076	ENSG00000167703	124935	SLC43A2	0.918463	7.09627	4.06041	0.000167288	0.00616507	0.678441
ENSOCUG00000000077	ENSG00000167705	83547	RILP	-0.761322	4.24571	-3.06947	0.00341868	0.0386748	-2.15952
ENSOCUG00000000080	ENSG00000169499	59339	PLEKHA2	0.00968857	2.53152	0.0275506	0.978127	0.987427	-6.17859
ENSOCUG00000000081	ENSG00000174231	10594	PRPF8	0.0478524	7.74679	0.60413	0.548411	0.73149	-6.17655
ENSOCUG00000000085	ENSG00000169490	83877	TM2D2	0.0383288	3.1903	0.364462	0.717006	0.841229	-6.24497
ENSOCUG00000000086	ENSG00000139223	23519	ANP32D	-0.0169075	5.55092	-0.150057	0.881306	0.938503	-6.47897
ENSOCUG00000000090	ENSG00000167716	124997	WDR81	0.215964	5.00753	1.71379	0.0925852	0.261118	-5.06742
ENSOCUG00000000092	ENSG00000132386	5176	SERPINF1	0.478316	8.27169	3.22996	0.00215929	0.0291315	-1.64144
ENSOCUG00000000093	ENSG00000186532	114826	SMYD4	0.539993	1.88821	2.97648	0.0044352	0.0451944	-2.11826
ENSOCUG00000000094	ENSG00000124212	5740	PTGIS	0.155696	1.75137	0.466601	0.642755	0.795086	-5.95811
ENSOCUG00000000095	ENSG00000117222	5929	RBBP5	-0.103747	4.11438	-0.854568	0.396751	0.610805	-6.0777
ENSOCUG00000000097	ENSG00000133059	25778	DSTYK	-0.0528776	5.2803	-0.503294	0.616905	0.77796	-6.3667
ENSOCUG00000000098	ENSG00000112394	117247	SLC16A10	0.323556	2.66058	1.67468	0.100065	0.273777	-4.88882
ENSOCUG00000000101	ENSG00000173214	91749	MFSD4B	0.00745013	3.70905	0.0244272	0.980606	0.988866	-6.38344
ENSOCUG00000000102	ENSG00000122507	27241	BBS9	-0.108201	2.26194	-0.737083	0.464419	0.669133	-5.90348
ENSOCUG00000000104	ENSG00000157554	2078	ERG	0.233076	3.39403	1.85168	0.069813	0.221174	-4.72912
ENSOCUG00000000105	ENSG00000100014	23384	SPECC1L	0.084353	5.38465	1.27631	0.207576	0.418745	-5.69216
ENSOCUG00000000107	ENSG00000154889	65258	MPPE1	-0.107617	3.34593	-0.614219	0.541777	0.727604	-6.19912
ENSOCUG00000000108	ENSG00000122644	10124	ARL4A	0.789192	3.34394	3.65952	0.000595459	0.0132263	-0.469788
ENSOCUG00000000109	ENSG00000163638	56999	ADAMTS9	0.262586	2.46558	0.728667	0.469509	0.672684	-5.97879
ENSOCUG00000000111	ENSG00000169031	1285	COL4A3	0.533513	1.31248	1.78889	0.0795191	0.23893	-4.498
ENSOCUG00000000116	ENSG00000168958	56947	MFF	-0.223108	5.47776	-1.4185	0.162072	0.360908	-5.50722
ENSOCUG00000000120	ENSG00000078549	117	ADCYAP1R1	0.798338	-0.76178	1.61376	0.112695	0.292054	-4.36231
ENSOCUG00000000121	ENSG00000165501	122769	LRR1	0.0803292	0.126011	0.377187	0.707585	0.836531	-5.56565
ENSOCUG00000000122	ENSG00000181027	79147	FKRP	0.0414732	4.51253	0.288472	0.774144	0.876325	-6.43517
ENSOCUG00000000123	ENSG00000161217	5130	PCYT1A	0.132738	4.44027	0.952545	0.345273	0.563806	-6.01795
ENSOCUG00000000128	ENSG00000154642	54149	C21orf91	0.0212288	2.89968	0.0687877	0.945425	0.970325	-6.25715
ENSOCUG00000000129	ENSG00000007392	55692	LUC7L	0.144399	3.76529	1.21052	0.231609	0.447056	-5.70125
ENSOCUG00000000131	ENSG00000144815	91775	NXPE3	-0.0978755	4.17784	-0.798222	0.42841	0.637458	-6.13161
ENSOCUG00000000133	ENSG00000144802	64332	NFKBIZ	1.04764	1.35926	4.04525	0.000175699	0.00634995	0.743162
ENSOCUG00000000134	ENSG00000196358	84628	NTNG2	-0.258806	-0.551955	-0.713998	0.478454	0.680225	-5.22745
ENSOCUG00000000137	ENSG00000163468	7203	CCT3	0.115421	7.22838	0.966185	0.33847	0.557034	-5.94429
ENSOCUG00000000140	ENSG00000132842	8546	AP3B1	0.21379	5.72492	1.96001	0.0554197	0.194055	-4.63449
ENSOCUG00000000141	ENSG00000075089	64431	ACTR6	0.0282836	1.9474	0.156075	0.876585	0.935598	-6.07067
ENSOCUG00000000142	ENSG00000185010	2157	F8	0.0862579	-0.443574	0.238727	0.812266	0.899096	-5.46825
ENSOCUG00000000143	ENSG00000162980	26225	ARL5A	-0.65509	-0.50929	-2.06916	0.0435701	0.167807	-3.74175
ENSOCUG00000000145	ENSG00000165030	4783	NFIL3	-0.0499463	2.79986	-0.137801	0.890936	0.943272	-6.26396
ENSOCUG00000000146	ENSG00000140575	8826	IQGAP1	0.313235	6.05615	1.82221	0.0742367	0.229127	-4.86407
ENSOCUG00000000148	ENSG00000129596	1036	CDO1	0.891597	1.66223	1.01253	0.316023	0.53529	-5.30754
ENSOCUG00000000152	ENSG00000116406	80267	EDEM3	-0.218777	4.33158	-1.6397	0.107167	0.284239	-5.15729
ENSOCUG00000000155	ENSG00000126653	84081	NSRP1	-0.0668024	3.96124	-0.643782	0.522576	0.714924	-6.22185
ENSOCUG00000000156	ENSG00000115993	66008	TRAK2	-0.463662	5.3928	-4.00888	0.000197588	0.00686499	0.452889
ENSOCUG00000000157	ENSG00000008513	6482	ST3GAL1	-0.24692	4.39272	-1.53399	0.131157	0.318839	-5.32172
ENSOCUG00000000158	ENSG00000197858	8733	GPAA1	0.0116567	5.74185	0.0723383	0.942613	0.970028	-6.47528
ENSOCUG00000000159	ENSG00000174136	285704	RGMB	0.157878	3.57635	1.14516	0.257441	0.476658	-5.73147
ENSOCUG00000000161	ENSG00000087266	6452	SH3BP2	0.793669	1.64691	2.42944	0.0186504	0.10418	-3.34053
ENSOCUG00000000162	ENSG00000284922	220074	AP000812.5	-0.199436	-0.119201	-0.831827	0.40935	0.622115	-5.26574
ENSOCUG00000000163	ENSG00000174227	54872	PIGG	0.252734	5.42772	2.32265	0.024188	0.120366	-3.93425
ENSOCUG00000000164	ENSG00000149357	55004	LAMTOR1	-0.099718	6.00646	-0.937456	0.352903	0.570371	-6.04299
ENSOCUG00000000166	ENSG00000186687	90624	LYRM7	-0.62263	3.67954	-3.09853	0.00314869	0.0367985	-2.04739
ENSOCUG00000000167	ENSG00000165458	3636	INPPL1	0.0725723	7.58858	0.702514	0.485524	0.686267	-6.12636
ENSOCUG00000000170	ENSG00000113569	9631	NUP155	-0.0822877	5.39433	-0.632956	0.529565	0.718811	-6.29171
ENSOCUG00000000171	ENSG00000180875	64388	GREM2	2.17563	-1.75485	3.06454	0.00346656	0.0389875	-2.33441
ENSOCUG00000000172	ENSG00000134215	10451	VAV3	0.534921	1.53774	2.16492	0.0350543	0.148277	-3.88551
ENSOCUG00000000173	ENSG00000143702	9859	CEP170	0.167012	5.00036	1.09199	0.279923	0.500064	-5.90181
ENSOCUG00000000174	ENSG00000138190	54536	EXOC6	0.506114	4.60263	2.09659	0.0409636	0.161329	-4.37356
ENSOCUG00000000184	ENSG00000176771	344148	NCKAP5	0.966563	0.822538	2.65842	0.0104361	0.0750499	-2.73418
ENSOCUG00000000185	ENSG00000177119	196527	ANO6	-0.0567418	6.07521	-0.190204	0.849897	0.920556	-6.44042
ENSOCUG00000000186	ENSG00000091009	54439	RBM27	0.0963984	3.92486	0.75438	0.45406	0.659562	-6.12676
ENSOCUG00000000187	ENSG00000136026	10970	CKAP4	0.129516	3.69689	0.370384	0.712617	0.839207	-6.30009
ENSOCUG00000000188	ENSG00000085377	5550	PREP	0.104251	5.40333	1.20456	0.233885	0.449718	-5.77876
ENSOCUG00000000193	ENSG00000103426	100529144	CORO7-PAM16	0.0280972	3.22196	0.172405	0.863795	0.928292	-6.3106
ENSOCUG00000000197	ENSG00000159399	3099	HK2	-0.887542	5.79068	-3.12272	0.00293941	0.0354295	-2.0482
ENSOCUG00000000200	ENSG00000132359	23108	RAP1GAP2	-0.15518	6.29292	-2.01023	0.0496616	0.181138	-4.52558
ENSOCUG00000000203	ENSG00000102158	84061	MAGT1	0.313271	4.79219	2.46576	0.0170445	0.0985009	-3.62542
ENSOCUG00000000213	ENSG00000182667	50863	NTM	0.359478	-0.535129	1.07649	0.28673	0.507352	-4.97848
ENSOCUG00000000214	ENSG00000163832	54859	ELP6	-0.629242	3.58252	-1.70617	0.0940045	0.263317	-4.93984
ENSOCUG00000000215	ENSG00000132326	8864	PER2	0.00600785	4.18863	0.0295332	0.976554	0.986733	-6.44426
ENSOCUG00000000218	ENSG00000155100	51633	OTUD6B	-0.325223	2.96779	-1.87737	0.0661407	0.21479	-4.62826
ENSOCUG00000000220	ENSG00000139793	10150	MBNL2	0.107792	6.60316	0.890696	0.377238	0.59292	-6.03655
ENSOCUG00000000222	ENSG00000171714	203859	ANO5	0.00747501	6.14874	0.0309893	0.975398	0.986257	-6.456
ENSOCUG00000000227	ENSG00000088280	55616	ASAP3	0.916285	2.52606	2.56524	0.0132667	0.0864095	-3.15203
ENSOCUG00000000228	ENSG00000140403	55466	DNAJA4	-0.454248	6.56659	-1.32032	0.192569	0.400954	-5.60586
ENSOCUG00000000229	ENSG00000197555	26037	SIPA1L1	-0.0468584	4.82299	-0.516785	0.60752	0.771317	-6.35595
ENSOCUG00000000230	ENSG00000182359	143879	KBTBD3	-0.221486	1.4577	-1.11333	0.270738	0.491197	-5.39013
ENSOCUG00000000231	ENSG00000149313	60496	AASDHPPT	-0.35044	2.60611	-2.71897	0.00890535	0.0682562	-2.83043
ENSOCUG00000000234	ENSG00000107263	2889	RAPGEF1	-0.0378099	6.1554	-0.348589	0.72882	0.848989	-6.4074
ENSOCUG00000000236	ENSG00000182175	56963	RGMA	-0.15394	2.77229	-0.606105	0.547109	0.730937	-6.05555
ENSOCUG00000000237	ENSG00000134253	80263	TRIM45	0.26298	4.58904	1.54723	0.127937	0.314525	-5.29896
ENSOCUG00000000242	ENSG00000146926	136371	ASB10	-1.60473	4.53291	-5.70467	5.77974e-07	0.000180187	5.99961
ENSOCUG00000000244	ENSG00000075240	23151	GRAMD4	0.034523	3.62938	0.196881	0.844696	0.917301	-6.34622
ENSOCUG00000000247	ENSG00000033100	54480	CHPF2	0.497797	2.55346	2.39464	0.0203147	0.109266	-3.56018
ENSOCUG00000000248	ENSG00000132388	7326	UBE2G1	-0.295466	5.31425	-1.33984	0.186184	0.391961	-5.61171
ENSOCUG00000000249	ENSG00000082014	6604	SMARCD3	-0.300667	6.26364	-1.84008	0.0715265	0.223957	-4.83723
ENSOCUG00000000251	ENSG00000058673	9877	ZC3H11A	0.102594	6.71989	1.0606	0.293823	0.514848	-5.87642
ENSOCUG00000000255	ENSG00000129675	9459	ARHGEF6	-0.239325	5.26768	-1.50643	0.13807	0.329049	-5.38448
ENSOCUG00000000256	ENSG00000158079	138639	PTPDC1	-0.602085	3.38377	-4.1307	0.000133119	0.0052407	0.906123
ENSOCUG00000000258	ENSG00000134853	5156	PDGFRA	1.00614	4.68361	3.02397	0.00388527	0.0417288	-2.28628
ENSOCUG00000000259	ENSG00000163412	317649	EIF4E3	-0.053493	3.19393	-0.306004	0.760836	0.867538	-6.26631
ENSOCUG00000000263	ENSG00000160961	84449	ZNF333	-0.11943	2.49985	-0.5425	0.589816	0.760052	-6.01503
ENSOCUG00000000264	ENSG00000127481	23352	UBR4	0.0929327	7.77964	0.923658	0.359975	0.57639	-5.93277
ENSOCUG00000000266	ENSG00000134245	7482	WNT2B	0.711196	-1.39523	1.0414	0.302558	0.52269	-4.86557
ENSOCUG00000000268	ENSG00000150275	65217	PCDH15	1.43696	0.311903	2.2534	0.028523	0.131975	-3.44878
ENSOCUG00000000269	ENSG00000007341	54879	ST7L	0.135172	2.37136	1.1387	0.260102	0.479584	-5.57056
ENSOCUG00000000270	ENSG00000116489	829	CAPZA1	0.0972383	4.55369	0.978088	0.332606	0.550605	-5.99921
ENSOCUG00000000271	ENSG00000165072	256691	MAMDC2	0.458023	3.07036	0.950033	0.346536	0.56451	-5.86758
ENSOCUG00000000272	ENSG00000127463	23065	EMC1	0.186635	6.32593	2.62866	0.0112736	0.0782205	-3.23095
ENSOCUG00000000274	ENSG00000053372	51154	MRTO4	0.0289097	4.69887	0.252651	0.801545	0.892109	-6.44692
ENSOCUG00000000276	ENSG00000155363	4343	MOV10	0.42007	1.80795	2.07061	0.0434288	0.16743	-4.07556
ENSOCUG00000000277	ENSG00000155970	286097	MICU3	-0.535734	2.69392	-2.1844	0.0335127	0.144866	-3.98784
ENSOCUG00000000278	ENSG00000137815	23168	RTF1	-0.0220601	5.64768	-0.227905	0.820623	0.903923	-6.45654
ENSOCUG00000000281	ENSG00000088035	29929	ALG6	0.00351572	2.09922	0.0261249	0.979259	0.988007	-6.13887
ENSOCUG00000000285	ENSG00000143815	3930	LBR	-0.0759653	3.21036	-0.636394	0.52734	0.717365	-6.13926
ENSOCUG00000000286	ENSG00000203965	84455	EFCAB7	-0.511053	10.1033	-0.94074	0.351233	0.569107	-5.70338
ENSOCUG00000000289	ENSG00000126822	26030	PLEKHG3	0.323094	2.47699	1.46719	0.14841	0.343372	-5.15984
ENSOCUG00000000290	ENSG00000169851	5099	PCDH7	-0.0885692	1.69255	-0.406735	0.685889	0.821289	-5.91834
ENSOCUG00000000291	ENSG00000144224	23190	UBXN4	-0.138393	6.06084	-1.67489	0.100023	0.273729	-5.10949
ENSOCUG00000000292	ENSG00000070182	6710	SPTB	0.249922	7.91542	1.66355	0.102281	0.276821	-5.00883
ENSOCUG00000000298	ENSG00000168090	10980	COPS6	-0.205419	5.96765	-1.75281	0.0855904	0.248749	-4.98961
ENSOCUG00000000300	ENSG00000166508	4176	MCM7	0.460421	3.89309	3.87094	0.000307093	0.00874274	0.0823825
ENSOCUG00000000301	ENSG00000072864	54820	NDE1	0.271787	2.08171	1.4469	0.15399	0.350695	-5.11336
ENSOCUG00000000303	ENSG00000154415	5506	PPP1R3A	-0.300526	8.18066	-0.807863	0.422888	0.63289	-5.99339
ENSOCUG00000000304	ENSG00000221838	9179	AP4M1	0.118423	3.16091	0.893779	0.375601	0.591197	-5.91714
ENSOCUG00000000305	ENSG00000171777	115727	RASGRP4	0.663659	-0.386287	1.51165	0.13674	0.327172	-4.59338
ENSOCUG00000000306	ENSG00000166997	245812	CNPY4	0.764548	1.62347	2.71096	0.00909532	0.0690246	-2.72808
ENSOCUG00000000312	ENSG00000103742	57722	IGDCC4	0.451568	6.20894	2.61015	0.0118251	0.0805108	-3.28274
ENSOCUG00000000315	ENSG00000125675	2892	GRIA3	1.12216	1.36777	2.8178	0.00684413	0.0577943	-2.43653
ENSOCUG00000000318	ENSG00000054965	23201	FAM168A	0.356478	0.711892	1.5852	0.119047	0.302002	-4.61711
ENSOCUG00000000321	ENSG00000175283	22845	DOLK	-0.393159	5.37075	-1.74245	0.0874039	0.251799	-5.02134
ENSOCUG00000000322	ENSG00000140694	5073	PARN	0.493333	2.57174	2.86271	0.00606161	0.0543186	-2.49296
ENSOCUG00000000323	ENSG00000095319	23511	NUP188	0.267564	4.75577	1.94004	0.0578641	0.197825	-4.67345
ENSOCUG00000000324	ENSG00000152229	9050	PSTPIP2	0.0137875	7.38239	0.101517	0.919535	0.957641	-6.3801
ENSOCUG00000000325	ENSG00000187513	2701	GJA4	0.296256	2.71136	1.60702	0.11417	0.294476	-5.01537
ENSOCUG00000000328	ENSG00000148341	56904	SH3GLB2	0.071215	2.93658	0.436497	0.664302	0.807623	-6.16792
ENSOCUG00000000329	ENSG00000077238	3566	IL4R	1.46463	2.9084	3.4071	0.001282	0.020946	-1.11338
ENSOCUG00000000331	ENSG00000129472	84932	RAB2B	0.135332	1.13625	0.731493	0.467796	0.671347	-5.62715
ENSOCUG00000000333	ENSG00000168152	79725	THAP9	0.0627388	1.359	0.202068	0.84066	0.91464	-5.93928
ENSOCUG00000000334	ENSG00000092203	9878	TOX4	-0.0103311	6.08434	-0.111282	0.911825	0.953227	-6.46058
ENSOCUG00000000336	ENSG00000165819	56339	METTL3	0.30585	3.48144	2.59667	0.012242	0.0821953	-3.23503
ENSOCUG00000000338	ENSG00000069849	483	ATP1B3	0.0738778	4.86464	0.503845	0.61652	0.777941	-6.35641
ENSOCUG00000000341	ENSG00000182732	9628	RGS6	0.237301	0.106778	0.765692	0.447357	0.654441	-5.39034
ENSOCUG00000000343	ENSG00000179134	55095	SAMD4B	0.232123	3.86067	1.79574	0.078408	0.237631	-4.85987
ENSOCUG00000000344	ENSG00000115145	10254	STAM2	0.0610224	2.03091	0.414354	0.680337	0.818442	-6.01301
ENSOCUG00000000345	ENSG00000169085	254778	VXN	-0.269545	2.32026	-0.776085	0.441251	0.648736	-5.7836
ENSOCUG00000000346	ENSG00000122557	64224	HERPUD2	0.0790829	3.92238	0.82619	0.412511	0.624696	-6.09252
ENSOCUG00000000347	ENSG00000163463	200185	KRTCAP2	-0.00247374	4.9535	-0.0173363	0.986235	0.99243	-6.48997
ENSOCUG00000000348	ENSG00000112293	2822	GPLD1	-0.31682	4.89819	-2.54846	0.0138449	0.0882324	-3.4476
ENSOCUG00000000353	ENSG00000173171	4580	MTX1	-0.357313	2.89723	-2.37849	0.0211317	0.111539	-3.62373
ENSOCUG00000000354	ENSG00000124787	10799	RPP40	-0.256867	4.05431	-2.1847	0.0334897	0.144866	-4.15952
ENSOCUG00000000355	ENSG00000122756	1271	CNTFR	0.222612	5.7564	0.310654	0.757318	0.864846	-6.43345
ENSOCUG00000000356	ENSG00000177628	2629	GBA	0.518376	1.74318	1.96063	0.0553458	0.194047	-4.27587
ENSOCUG00000000357	ENSG00000164967	138716	RPP25L	-0.0910268	2.68897	-0.563688	0.575415	0.748467	-6.10133
ENSOCUG00000000358	ENSG00000137100	11258	DCTN3	-0.10757	4.98099	-0.903938	0.37024	0.586078	-6.08756
ENSOCUG00000000359	ENSG00000176444	1196	CLK2	-0.0366765	5.42127	-0.382989	0.703305	0.833839	-6.41745
ENSOCUG00000000360	ENSG00000113361	1004	CDH6	0.712999	-0.429365	1.78674	0.079871	0.239548	-4.21371
ENSOCUG00000000364	ENSG00000147955	10280	SIGMAR1	0.0975862	1.40339	0.401681	0.689582	0.823771	-5.86822
ENSOCUG00000000365	ENSG00000163743	25898	RCHY1	-0.169866	3.80334	-1.31956	0.192821	0.401079	-5.56259
ENSOCUG00000000367	ENSG00000113360	29102	DROSHA	0.165256	4.12653	1.84317	0.0710673	0.22349	-4.81103
ENSOCUG00000000368	ENSG00000174796	152815	THAP6	-0.186486	3.77304	-1.69182	0.0967287	0.268277	-5.02193
ENSOCUG00000000370	ENSG00000134917	11095	ADAMTS8	-0.364967	0.985694	-0.494989	0.622715	0.781442	-5.67366
ENSOCUG00000000371	ENSG00000075234	55020	TTC38	-0.015854	0.950609	-0.0351953	0.97206	0.984617	-5.89748
ENSOCUG00000000374	ENSG00000166106	170689	ADAMTS15	1.36596	1.3985	2.49452	0.0158632	0.0949078	-3.13449
ENSOCUG00000000375	ENSG00000082213	55322	C5orf22	-0.25387	2.39339	-1.59211	0.117485	0.299489	-4.98054
ENSOCUG00000000377	ENSG00000075218	51512	GTSE1	0.905614	-1.46006	1.82956	0.0731111	0.227314	-4.05342
ENSOCUG00000000380	ENSG00000114251	7474	WNT5A	-0.0626482	2.27841	-0.30422	0.762187	0.868414	-6.1235
ENSOCUG00000000381	ENSG00000001461	57185	NIPAL3	0.327059	3.94857	2.03281	0.0472456	0.176425	-4.45529
ENSOCUG00000000382	ENSG00000146828	56996	SLC12A9	0.288545	3.02761	1.57992	0.120253	0.303696	-5.0818
ENSOCUG00000000385	ENSG00000105204	9149	DYRK1B	-0.574216	7.15058	-2.37744	0.0211858	0.111644	-3.74726
ENSOCUG00000000388	ENSG00000143353	127018	LYPLAL1	0.250567	3.11937	0.858003	0.394869	0.608781	-5.92776
ENSOCUG00000000391	ENSG00000173714	124857	WFIKKN2	-0.528904	3.71278	-2.69149	0.00957245	0.0710085	-3.07679
ENSOCUG00000000392	ENSG00000104442	55156	ARMC1	-0.165112	3.01107	-1.43975	0.155993	0.353165	-5.27831
ENSOCUG00000000397	ENSG00000160145	8997	KALRN	0.324362	3.62548	1.55955	0.124996	0.310794	-5.20899
ENSOCUG00000000403	ENSG00000091409	3655	ITGA6	-0.0384201	4.59749	-0.205048	0.838344	0.913499	-6.46097
ENSOCUG00000000404	ENSG00000099991	23523	CABIN1	0.0423742	4.99978	0.45544	0.650708	0.799514	-6.38603
ENSOCUG00000000405	ENSG00000116497	64766	S100PBP	0.264019	3.17308	1.74154	0.0875647	0.252008	-4.87826
ENSOCUG00000000406	ENSG00000087206	51720	UIMC1	0.1958	2.22099	1.11332	0.270744	0.491197	-5.53512
ENSOCUG00000000408	ENSG00000152256	5163	PDK1	-0.233641	6.03842	-1.14487	0.257562	0.476805	-5.82936
ENSOCUG00000000409	ENSG00000142173	1292	COL6A2	0.914091	7.2909	2.48289	0.0163316	0.096459	-3.50607
ENSOCUG00000000410	ENSG00000133195	201266	SLC39A11	0.475492	1.00522	1.83086	0.0729148	0.226765	-4.3343
ENSOCUG00000000412	ENSG00000114491	7372	UMPS	-0.0190971	2.82758	-0.106854	0.91532	0.955149	-6.20769
ENSOCUG00000000416	ENSG00000184867	9823	ARMCX2	0.451133	4.02796	2.10764	0.0399529	0.159716	-4.30982
ENSOCUG00000000422	ENSG00000186919	353174	ZACN	-0.223978	0.195598	-0.38238	0.703754	0.833964	-5.93235
ENSOCUG00000000425	ENSG00000112739	8899	PRPF4B	0.190888	5.29554	1.95059	0.0565619	0.195693	-4.66326
ENSOCUG00000000426	ENSG00000117280	8934	RAB29	0.0698034	0.979759	0.424086	0.673271	0.813894	-5.82718
ENSOCUG00000000429	ENSG00000196199	54737	MPHOSPH8	0.101056	4.71897	0.843651	0.402769	0.615928	-6.13082
ENSOCUG00000000431	ENSG00000166426	1381	CRABP1	1.4286	-0.606894	1.37814	0.174122	0.375755	-4.70869
ENSOCUG00000000432	ENSG00000129083	1315	COPB1	0.0926496	5.87837	0.973337	0.334939	0.552855	-6.00832
ENSOCUG00000000435	ENSG00000035664	23604	DAPK2	-0.458204	4.72744	-1.99581	0.0512603	0.185182	-4.56319
ENSOCUG00000000437	ENSG00000143476	51514	DTL	0.434129	1.60318	1.91539	0.0610072	0.204524	-4.32404
ENSOCUG00000000439	ENSG00000129084	5682	PSMA1	-0.317254	6.88855	-2.77863	0.0076018	0.0617078	-2.85581
ENSOCUG00000000440	ENSG00000172817	9420	CYP7B1	1.40442	0.202654	3.57418	0.000774022	0.0156923	-0.591171
ENSOCUG00000000442	ENSG00000182150	375748	ERCC6L2	-0.129216	5.77074	-0.974829	0.334205	0.552221	-6.0142
ENSOCUG00000000444	ENSG00000162836	51205	ACP6	-0.517264	3.51235	-2.67507	0.00999268	0.0731395	-3.07838
ENSOCUG00000000446	ENSG00000105552	587	BCAT2	-0.532741	4.40695	-2.93551	0.00496729	0.0483117	-2.50695
ENSOCUG00000000455	ENSG00000148498	56288	PARD3	-0.0918242	5.54134	-0.594415	0.554839	0.735528	-6.31295
ENSOCUG00000000459	ENSG00000106526	653857	ACTR3C	-0.392956	4.37985	-2.56024	0.0134365	0.0866348	-3.39045
ENSOCUG00000000461	ENSG00000159079	56683	CFAP298	-0.187557	4.05833	-1.95862	0.0555877	0.19421	-4.59728
ENSOCUG00000000462	ENSG00000164830	55074	OXR1	-0.0617307	5.56042	-0.574629	0.568046	0.743832	-6.32323
ENSOCUG00000000463	ENSG00000119041	9330	GTF3C3	-0.0527393	3.86381	-0.413347	0.68107	0.818701	-6.33909
ENSOCUG00000000466	ENSG00000164654	54468	MIOS	-0.26363	6.00923	-0.898834	0.372927	0.588873	-6.06525
ENSOCUG00000000467	ENSG00000106399	6119	RPA3	-0.482738	4.54607	-2.36394	0.0218929	0.113392	-3.84296
ENSOCUG00000000470	ENSG00000148803	282969	FUOM	-0.966711	4.19409	-6.57494	2.45988e-08	2.36456e-05	9.00977
ENSOCUG00000000471	ENSG00000075884	55843	ARHGAP15	1.30331	-0.751274	2.95316	0.00473109	0.0467236	-2.21543
ENSOCUG00000000472	ENSG00000135775	22796	COG2	0.0384592	4.0698	0.332423	0.74092	0.855764	-6.38178
ENSOCUG00000000473	ENSG00000127884	1892	ECHS1	-0.58558	7.74047	-3.32126	0.00165346	0.0248666	-1.43154
ENSOCUG00000000475	ENSG00000110906	83892	KCTD10	0.362428	3.80258	1.93502	0.0584925	0.199258	-4.61666
ENSOCUG00000000477	ENSG00000125970	22913	RALY	-0.0434684	6.06292	-0.378344	0.706731	0.836118	-6.40024
ENSOCUG00000000479	ENSG00000148832	196743	PAOX	-0.180656	4.68781	-1.6258	0.110101	0.28779	-5.20034
ENSOCUG00000000481	ENSG00000125977	8894	EIF2S2	-0.185333	7.11444	-1.3639	0.178536	0.381583	-5.49408
ENSOCUG00000000482	ENSG00000170917	11162	NUDT6	0.105735	3.08906	0.962447	0.340326	0.558494	-5.84771
ENSOCUG00000000484	ENSG00000148824	92170	MTG1	-0.124645	5.20875	-1.02086	0.312097	0.531449	-5.97873
ENSOCUG00000000485	ENSG00000145414	92345	NAF1	-0.388183	1.97892	-2.68551	0.00972382	0.0718541	-2.85147
ENSOCUG00000000486	ENSG00000145375	166378	SPATA5	0.191806	2.41536	1.03221	0.3068	0.526707	-5.67009
ENSOCUG00000000487	ENSG00000111325	79676	OGFOD2	-0.108956	1.46298	-0.370805	0.712305	0.839097	-5.88842
ENSOCUG00000000489	ENSG00000143643	79573	TTC13	0.679147	1.766	3.95388	0.000235759	0.00763899	0.476805
ENSOCUG00000000493	ENSG00000090975	57605	PITPNM2	0.0442929	3.54555	0.215938	0.829889	0.909009	-6.34701
ENSOCUG00000000494	ENSG00000173409	64801	ARV1	0.00476205	2.34475	0.0412413	0.967263	0.981548	-6.17409
ENSOCUG00000000498	ENSG00000171928	51030	TVP23B	-0.0058419	4.77285	-0.0621882	0.950654	0.972921	-6.48497
ENSOCUG00000000499	ENSG00000120265	5110	PCMT1	-0.266573	6.93628	-1.60605	0.114383	0.29484	-5.16473
ENSOCUG00000000502	ENSG00000120256	84918	LRP11	0.4413	-0.380687	1.51452	0.136014	0.326042	-4.53781
ENSOCUG00000000503	ENSG00000171853	51112	TRAPPC12	-0.0537828	4.57665	-0.607167	0.54641	0.730384	-6.29726
ENSOCUG00000000507	ENSG00000137218	10817	FRS3	-0.196507	2.76759	-1.02734	0.309064	0.529175	-5.75615
ENSOCUG00000000510	ENSG00000148840	23082	PPRC1	0.186343	4.16169	1.33976	0.186211	0.391961	-5.56035
ENSOCUG00000000511	ENSG00000180957	23760	PITPNB	0.111295	4.41065	0.866785	0.390084	0.603894	-6.09249
ENSOCUG00000000512	ENSG00000124422	23326	USP22	0.165493	5.36884	1.45393	0.152037	0.347552	-5.45793
ENSOCUG00000000515	ENSG00000171747	3960	LGALS4	0.070632	0.354402	0.214726	0.830829	0.909348	-5.91128
ENSOCUG00000000516	ENSG00000166197	9221	NOLC1	0.142902	5.12122	1.58795	0.118423	0.301081	-5.2641
ENSOCUG00000000518	ENSG00000147854	115426	UHRF2	0.15289	5.19118	1.3912	0.170149	0.371367	-5.54484
ENSOCUG00000000520	ENSG00000143771	29097	CNIH4	-0.388157	4.65572	-2.08872	0.0416974	0.163202	-4.40198
ENSOCUG00000000521	ENSG00000100726	9894	TELO2	0.122191	4.37671	0.892237	0.376419	0.592036	-6.06662
ENSOCUG00000000525	ENSG00000265354	100287932	TIMM23	-0.378445	5.73947	-3.1059	0.00308351	0.0364643	-2.09035
ENSOCUG00000000526	ENSG00000137509	5547	PRCP	0.354019	2.83063	1.34298	0.185171	0.39084	-5.38906
ENSOCUG00000000528	ENSG00000125878	6939	TCF15	-0.867414	0.474615	-2.34895	0.0227026	0.115942	-3.355
ENSOCUG00000000530	ENSG00000182551	55256	ADI1	-0.11521	3.78317	-0.981727	0.330827	0.548368	-5.92453
ENSOCUG00000000532	ENSG00000116729	79971	WLS	0.0170802	4.95766	0.0831148	0.934083	0.965409	-6.48302
ENSOCUG00000000534	ENSG00000043462	3937	LCP2	1.48905	-1.56569	2.4377	0.0182737	0.103051	-3.18968
ENSOCUG00000000535	ENSG00000111863	84830	ADTRP	1.5103	-1.27732	1.37589	0.174816	0.376704	-4.50152
ENSOCUG00000000536	ENSG00000140968	3394	IRF8	0.051856	2.21613	0.13084	0.896412	0.946147	-6.19153
ENSOCUG00000000539	ENSG00000145936	3779	KCNMB1	0.239971	1.05184	0.918885	0.362443	0.578562	-5.46955
ENSOCUG00000000540	ENSG00000182132	30820	KCNIP1	-2.12403	0.928773	-4.39631	5.53589e-05	0.00309983	1.65094
ENSOCUG00000000543	ENSG00000137393	255488	RNF144B	-0.0153425	3.76743	-0.0942922	0.925243	0.960292	-6.40712
ENSOCUG00000000548	ENSG00000166946	23582	CCNDBP1	-0.10862	4.97434	-0.549019	0.585367	0.755872	-6.34271
ENSOCUG00000000551	ENSG00000104055	9333	TGM5	2.34264	-2.25265	1.72776	0.0900292	0.25648	-4.17657
ENSOCUG00000000553	ENSG00000172465	9338	TCEAL1	-0.313215	2.27712	-2.2816	0.0266807	0.127595	-3.71287
ENSOCUG00000000554	ENSG00000172113	10201	NME6	-0.607349	3.46222	-3.72183	0.000490778	0.0116412	-0.328795
ENSOCUG00000000555	ENSG00000133246	84106	PRAM1	0.173983	3.26209	1.38869	0.170909	0.372179	-5.39059
ENSOCUG00000000557	ENSG00000140853	84166	NLRC5	1.10013	0.629558	2.64991	0.0106694	0.0757833	-2.73335
ENSOCUG00000000558	ENSG00000142347	4542	MYO1F	1.62263	0.284775	2.85991	0.00610788	0.0545075	-2.28489
ENSOCUG00000000559	ENSG00000173915	84833	ATP5MD	-0.602087	5.92109	-3.24408	0.00207251	0.0282638	-1.72097
ENSOCUG00000000560	ENSG00000163909	26508	HEYL	-0.523476	4.71821	-3.6232	0.000666015	0.0140448	-0.672263
ENSOCUG00000000562	ENSG00000090621	8761	PABPC4	-0.386654	8.30204	-2.84457	0.00636709	0.0554202	-2.60742
ENSOCUG00000000564	ENSG00000140848	221184	CPNE2	0.321901	3.22303	1.63277	0.108622	0.286259	-5.03977
ENSOCUG00000000565	ENSG00000091073	113878	DTX2	0.0434855	3.55253	0.31343	0.755221	0.863492	-6.32302
ENSOCUG00000000566	ENSG00000143324	9213	XPR1	0.319305	2.03132	1.53379	0.131208	0.318896	-4.97803
ENSOCUG00000000572	ENSG00000172775	80011	PSME3IP1	-0.013848	3.95102	-0.135155	0.893017	0.944332	-6.42048
ENSOCUG00000000573	ENSG00000159593	8883	NAE1	-0.0309401	4.72953	-0.255468	0.79938	0.890984	-6.45292
ENSOCUG00000000574	ENSG00000054690	57475	PLEKHH1	-1.14377	2.13706	-3.1761	0.00252281	0.032191	-1.64238
ENSOCUG00000000575	ENSG00000113249	26762	HAVCR1	1.0261	-0.664633	1.32552	0.190855	0.398833	-4.77761
ENSOCUG00000000576	ENSG00000198040	7637	ZNF84	0.326536	2.06509	2.02519	0.0480498	0.178446	-4.19588
ENSOCUG00000000577	ENSG00000159579	89970	RSPRY1	0.102723	3.80483	0.956364	0.34336	0.56226	-5.96218
ENSOCUG00000000578	ENSG00000172840	57546	PDP2	-0.592424	1.3138	-2.54876	0.0138344	0.0882324	-3.01824
ENSOCUG00000000581	ENSG00000108784	4669	NAGLU	0.428665	3.39096	1.85017	0.0700337	0.221386	-4.7064
ENSOCUG00000000582	ENSG00000102931	23568	ARL2BP	-0.0863339	3.02291	-0.297473	0.767303	0.871317	-6.28168
ENSOCUG00000000583	ENSG00000100564	5283	PIGH	-0.372966	3.39769	-2.58711	0.0125457	0.0834218	-3.25173
ENSOCUG00000000584	ENSG00000081181	384	ARG2	-1.16114	5.32638	-4.10957	0.000142608	0.00550161	0.766898
ENSOCUG00000000585	ENSG00000166592	6236	RRAD	0.621733	5.72112	1.12932	0.263998	0.484225	-5.85741
ENSOCUG00000000586	ENSG00000100568	10490	VTI1B	-0.0830652	5.3728	-0.5708	0.57062	0.745931	-6.33062
ENSOCUG00000000587	ENSG00000138246	23317	DNAJC13	0.0246022	5.0557	0.245024	0.807412	0.895615	-6.46148
ENSOCUG00000000590	ENSG00000072042	51109	RDH11	0.0678811	1.76252	0.355684	0.723531	0.845243	-5.95568
ENSOCUG00000000593	ENSG00000072121	23503	ZFYVE26	0.0761362	4.36161	0.678666	0.50039	0.697848	-6.23849
ENSOCUG00000000594	ENSG00000100150	9681	DEPDC5	0.0501429	2.46465	0.43281	0.666961	0.809576	-6.07221
ENSOCUG00000000595	ENSG00000171307	84287	ZDHHC16	0.0954413	3.142	0.945666	0.348738	0.566576	-5.89192
ENSOCUG00000000596	ENSG00000176485	11145	PLAAT3	0.153882	6.69349	0.922752	0.360443	0.576898	-6.02005
ENSOCUG00000000598	ENSG00000196591	3066	HDAC2	-0.066847	5.13533	-0.83939	0.405133	0.618366	-6.14396
ENSOCUG00000000601	ENSG00000135316	10492	SYNCRIP	-0.0577937	5.57383	-0.585203	0.560968	0.738466	-6.31958
ENSOCUG00000000606	ENSG00000143498	9015	TAF1A	0.196003	1.28815	1.23911	0.220927	0.434502	-5.22916
ENSOCUG00000000608	ENSG00000134247	5738	PTGFRN	0.697046	5.20257	1.98359	0.0526492	0.188464	-4.59655
ENSOCUG00000000611	ENSG00000141756	60681	FKBP10	1.39698	3.65989	3.02611	0.00386206	0.0416734	-2.19665
ENSOCUG00000000613	ENSG00000116830	8458	TTF2	0.546029	2.15739	1.63597	0.107947	0.284998	-4.87745
ENSOCUG00000000614	ENSG00000178502	55175	KLHL11	0.229129	1.26359	1.25374	0.215603	0.427993	-5.18163
ENSOCUG00000000615	ENSG00000164331	57763	ANKRA2	0.186933	2.79852	1.38931	0.170722	0.371913	-5.36787
ENSOCUG00000000617	ENSG00000164338	84135	UTP15	-0.30436	2.92784	-3.01348	0.00400089	0.0422622	-2.16257
ENSOCUG00000000618	ENSG00000033800	8554	PIAS1	0.369431	3.29803	2.72491	0.008767	0.067689	-2.90898
ENSOCUG00000000619	ENSG00000177409	219285	SAMD9L	0.103681	3.36845	0.593113	0.555703	0.735528	-6.1866
ENSOCUG00000000621	ENSG00000122641	3624	INHBA	0.0804806	-0.627732	0.134752	0.893333	0.944332	-5.43244
ENSOCUG00000000624	ENSG00000225697	65010	SLC26A6	-0.328589	3.37557	-1.23602	0.222064	0.436076	-5.63744
ENSOCUG00000000625	ENSG00000004766	55610	VPS50	-0.050547	5.39235	-0.395921	0.6938	0.826925	-6.41256
ENSOCUG00000000626	ENSG00000214435	57412	AS3MT	0.288664	2.65228	1.47709	0.145746	0.340458	-5.16071
ENSOCUG00000000628	ENSG00000090432	79594	MUL1	-0.407089	4.74739	-2.46983	0.0168728	0.098	-3.61902
ENSOCUG00000000629	ENSG00000214944	64283	ARHGEF28	0.39655	0.825777	1.90286	0.0626601	0.207697	-4.20773
ENSOCUG00000000630	ENSG00000110987	605	BCL7A	0.14436	4.66601	1.16204	0.25058	0.469011	-5.82137
ENSOCUG00000000631	ENSG00000164691	117289	TAGAP	0.798626	-1.0132	1.79031	0.0792871	0.238544	-4.14181
ENSOCUG00000000633	ENSG00000080845	22839	DLGAP4	-0.085316	6.14056	-0.46268	0.645544	0.796316	-6.37727
ENSOCUG00000000634	ENSG00000104626	90459	ERI1	0.182498	2.56849	1.44533	0.154428	0.351278	-5.20029
ENSOCUG00000000635	ENSG00000112319	2070	EYA4	-0.106321	5.57066	-0.444733	0.658377	0.803808	-6.38345
ENSOCUG00000000637	ENSG00000101335	10398	MYL9	0.0100284	4.81783	0.0484371	0.961555	0.978694	-6.4854
ENSOCUG00000000638	ENSG00000074047	2736	GLI2	0.682014	1.0378	1.6908	0.0969239	0.26856	-4.49681
ENSOCUG00000000645	ENSG00000130844	55422	ZNF331	-0.0731424	1.73495	-0.479442	0.633655	0.789076	-5.93729
ENSOCUG00000000649	ENSG00000180773	120103	SLC36A4	0.159547	1.87731	0.76179	0.449663	0.655652	-5.81498
ENSOCUG00000000650	ENSG00000134533	85004	RERG	0.267054	1.44286	1.29122	0.202399	0.412195	-5.22777
ENSOCUG00000000651	ENSG00000130164	3949	LDLR	-0.41069	2.55563	-1.23656	0.221866	0.435844	-5.41905
ENSOCUG00000000653	ENSG00000165795	57447	NDRG2	0.128494	9.60874	0.595976	0.553804	0.735111	-6.00797
ENSOCUG00000000668	ENSG00000136504	11143	KAT7	0.0632609	4.45004	0.73136	0.467876	0.671347	-6.20153
ENSOCUG00000000670	ENSG00000184564	84189	SLITRK6	2.14903	-0.391415	3.99483	0.000206728	0.00703424	0.321968
ENSOCUG00000000673	ENSG00000092208	8487	GEMIN2	-0.11997	2.55631	-0.867026	0.389953	0.603853	-5.84368
ENSOCUG00000000674	ENSG00000130037	3741	KCNA5	-0.580126	3.43153	-3.51443	0.000928385	0.0175026	-0.896111
ENSOCUG00000000676	ENSG00000006715	27072	VPS41	-0.0420246	5.73524	-0.405268	0.68696	0.822086	-6.39986
ENSOCUG00000000677	ENSG00000127603	23499	MACF1	0.47292	7.38216	2.5678	0.0131802	0.0862355	-3.32754
ENSOCUG00000000678	ENSG00000148120	84909	AOPEP	-0.616114	5.02058	-2.32565	0.0240144	0.119968	-3.92581
ENSOCUG00000000679	ENSG00000136878	10868	USP20	-0.0198827	4.03469	-0.215804	0.829993	0.909037	-6.4086
ENSOCUG00000000680	ENSG00000169895	94056	SYAP1	0.0877044	4.0279	0.713739	0.478613	0.680237	-6.17221
ENSOCUG00000000681	ENSG00000086712	55787	TXLNG	0.169755	2.25776	1.24768	0.217797	0.430712	-5.3894
ENSOCUG00000000682	ENSG00000090061	8812	CCNK	-0.339905	6.09362	-2.42092	0.0190461	0.105413	-3.70919
ENSOCUG00000000684	ENSG00000113407	6897	TARS1	-0.247155	6.74891	-2.1607	0.0353966	0.149287	-4.20229
ENSOCUG00000000687	ENSG00000104835	54938	SARS2	-0.361928	3.59311	-2.97806	0.00441586	0.0450807	-2.33118
ENSOCUG00000000688	ENSG00000161243	126433	FBXO27	0.0796139	2.75382	0.55704	0.579915	0.751608	-6.08106
ENSOCUG00000000689	ENSG00000128626	6183	MRPS12	-0.782582	2.90698	-2.87267	0.00589961	0.0536598	-2.5054
ENSOCUG00000000692	ENSG00000141424	25800	SLC39A6	0.348235	4.09882	2.20902	0.0316504	0.140376	-4.13083
ENSOCUG00000000694	ENSG00000164039	56898	BDH2	-0.318239	3.83291	-1.31551	0.194168	0.40204	-5.58622
ENSOCUG00000000695	ENSG00000162408	79707	NOL9	0.141064	3.75798	1.31688	0.193713	0.401813	-5.5544
ENSOCUG00000000696	ENSG00000188176	342527	SMTNL2	0.0118855	5.9631	0.0591031	0.953099	0.974041	-6.47789
ENSOCUG00000000697	ENSG00000134759	55250	ELP2	-0.044538	5.00685	-0.490065	0.626171	0.783308	-6.37285
ENSOCUG00000000699	ENSG00000138778	1062	CENPE	0.214888	0.974792	0.608684	0.545412	0.730021	-5.71955
ENSOCUG00000000703	ENSG00000075643	55034	MOCOS	0.422784	0.506424	1.21706	0.229134	0.44451	-5.02362
ENSOCUG00000000706	ENSG00000134775	80206	FHOD3	-0.195004	5.59668	-0.834129	0.408064	0.62106	-6.13956
ENSOCUG00000000707	ENSG00000170264	84140	FAM161A	-0.339339	4.11727	-2.15934	0.0355071	0.149698	-4.23542
ENSOCUG00000000708	ENSG00000101290	8760	CDS2	0.398538	3.41242	2.1636	0.0351611	0.148565	-4.1167
ENSOCUG00000000709	ENSG00000134779	25941	TPGS2	0.235018	2.95131	1.60575	0.114448	0.294876	-5.05051
ENSOCUG00000000713	ENSG00000166575	65084	TMEM135	0.368315	2.93575	1.86679	0.0676321	0.217248	-4.66712
ENSOCUG00000000714	ENSG00000077092	5915	RARB	0.0451264	0.979804	0.206345	0.837336	0.913025	-5.77419
ENSOCUG00000000715	ENSG00000026508	960	CD44	0.486674	3.45258	1.19423	0.237864	0.455018	-5.64608
ENSOCUG00000000716	ENSG00000133106	94240	EPSTI1	1.37749	-0.995266	2.96703	0.00455305	0.0456312	-2.15655
ENSOCUG00000000717	ENSG00000077097	7155	TOP2B	0.0616272	6.47191	0.523141	0.603121	0.7689	-6.30676
ENSOCUG00000000719	ENSG00000128045	65997	RASL11B	-0.0116514	4.03156	-0.0506242	0.959821	0.977957	-6.40901
ENSOCUG00000000720	ENSG00000155463	5018	OXA1L	-0.596148	5.54432	-5.02848	6.36206e-06	0.000833936	3.70507
ENSOCUG00000000721	ENSG00000149090	25891	PAMR1	0.560804	2.86191	1.0933	0.279355	0.499472	-5.6988
ENSOCUG00000000722	ENSG00000184178	152579	SCFD2	-0.188404	3.7115	-1.37606	0.174762	0.376704	-5.48328
ENSOCUG00000000724	ENSG00000155465	9056	SLC7A7	1.21001	-0.00477619	2.87244	0.00590328	0.0536598	-2.26016
ENSOCUG00000000725	ENSG00000176136	4161	MC5R	2.45752	0.137981	2.54121	0.0141019	0.089132	-2.96386
ENSOCUG00000000727	ENSG00000177707	25945	NECTIN3	0.196936	1.88372	0.697633	0.488547	0.688878	-5.83514
ENSOCUG00000000728	ENSG00000112312	51053	GMNN	-0.38147	2.25155	-2.21776	0.0310116	0.139136	-3.87264
ENSOCUG00000000730	ENSG00000006453	55971	BAIAP2L1	-0.0339243	1.03202	-0.041934	0.966714	0.981377	-5.77271
ENSOCUG00000000731	ENSG00000083168	7994	KAT6A	0.104134	4.05863	0.686645	0.495389	0.693737	-6.21076
ENSOCUG00000000732	ENSG00000102678	2254	FGF9	-0.548988	-0.877391	-0.893444	0.375779	0.591341	-4.97441
ENSOCUG00000000733	ENSG00000147996	220869	CBWD5	0.122738	2.76623	0.669064	0.506445	0.702968	-6.03546
ENSOCUG00000000734	ENSG00000164924	7534	YWHAZ	0.272657	5.51933	1.51414	0.136108	0.326134	-5.37196
ENSOCUG00000000737	ENSG00000119508	8013	NR4A3	-0.640056	0.604228	-0.719505	0.475085	0.677393	-5.32582
ENSOCUG00000000738	ENSG00000137074	54840	APTX	-0.0613433	3.21115	-0.441834	0.660461	0.8055	-6.22576
ENSOCUG00000000740	ENSG00000064601	5476	CTSA	0.114846	5.66963	1.19712	0.236747	0.45354	-5.77705
ENSOCUG00000000741	ENSG00000225830	2074	ERCC6	-0.0560299	1.52882	-0.396168	0.693619	0.826795	-5.89779
ENSOCUG00000000743	ENSG00000131773	10656	KHDRBS3	-0.881771	3.58577	-3.79457	0.000390856	0.0100217	-0.08838
ENSOCUG00000000744	ENSG00000100979	5360	PLTP	1.28915	6.03203	3.85379	0.000324247	0.00896555	0.0155929
ENSOCUG00000000749	ENSG00000109854	10553	HTATIP2	0.128183	3.36385	0.618479	0.538988	0.72521	-6.14571
ENSOCUG00000000750	ENSG00000185238	10196	PRMT3	-0.223149	3.86476	-2.31999	0.0243432	0.120777	-3.89253
ENSOCUG00000000754	ENSG00000146233	51302	CYP39A1	0.372693	-0.024787	0.726108	0.471063	0.673739	-5.335
ENSOCUG00000000755	ENSG00000007541	9091	PIGQ	-0.0820197	4.6732	-0.560605	0.577499	0.750197	-6.324
ENSOCUG00000000763	ENSG00000146070	7941	PLA2G7	1.13749	1.75784	2.27194	0.0272992	0.128944	-3.69748
ENSOCUG00000000764	ENSG00000091317	54918	CMTM6	0.143852	2.93539	0.656569	0.514383	0.708663	-6.08421
ENSOCUG00000000765	ENSG00000131373	26061	HACL1	0.00965464	4.34509	0.099843	0.920857	0.95817	-6.46612
ENSOCUG00000000769	ENSG00000140374	2108	ETFA	-0.605419	7.58215	-4.01792	0.000191909	0.00670809	0.549924
ENSOCUG00000000776	ENSG00000174106	23592	LEMD3	0.0791543	3.16696	0.63493	0.528287	0.717845	-6.13528
ENSOCUG00000000778	ENSG00000170456	160518	DENND5B	-0.386431	4.94423	-2.96757	0.00454622	0.0456312	-2.44708
ENSOCUG00000000780	ENSG00000167258	51755	CDK12	0.359216	3.65441	3.32648	0.00162826	0.0245838	-1.42613
ENSOCUG00000000781	ENSG00000085365	9522	SCAMP1	-0.0749205	3.67148	-0.668144	0.507027	0.703459	-6.15713
ENSOCUG00000000784	ENSG00000153234	4929	NR4A2	0.820351	2.22056	1.59184	0.117546	0.299512	-4.82888
ENSOCUG00000000786	ENSG00000142627	1969	EPHA2	0.236703	2.38682	1.24703	0.218034	0.430801	-5.45277
ENSOCUG00000000788	ENSG00000144644	339896	GADL1	-0.749642	6.0915	-1.42049	0.161495	0.360041	-5.48423
ENSOCUG00000000789	ENSG00000120616	80314	EPC1	0.155171	4.65437	1.90563	0.0622923	0.207192	-4.73604
ENSOCUG00000000790	ENSG00000164258	4724	NDUFS4	-0.368015	6.72966	-2.70561	0.00922427	0.0694983	-3.04396
ENSOCUG00000000791	ENSG00000114391	6152	RPL24	-0.319591	8.62638	-1.84923	0.0701716	0.22164	-4.652
ENSOCUG00000000792	ENSG00000151491	2059	EPS8	0.423245	3.10014	2.47882	0.0164986	0.0969875	-3.46895
ENSOCUG00000000793	ENSG00000166869	63928	CHP2	0.717633	2.31217	3.40428	0.00129283	0.0210931	-1.11212
ENSOCUG00000000794	ENSG00000109089	30850	CDR2L	0.29332	2.09933	0.92289	0.360371	0.576864	-5.70971
ENSOCUG00000000795	ENSG00000107372	7763	ZFAND5	-0.27242	6.57753	-1.71273	0.0927822	0.261342	-5.01354
ENSOCUG00000000796	ENSG00000130433	59285	CACNG6	-0.413224	6.32089	-1.72591	0.0903642	0.25718	-5.01273
ENSOCUG00000000798	ENSG00000049239	9563	H6PD	0.0143267	2.89124	0.105712	0.916222	0.955658	-6.26869
ENSOCUG00000000800	ENSG00000167862	3396	MRPL58	-0.364423	4.14361	-2.85472	0.00619439	0.0548368	-2.68415
ENSOCUG00000000802	ENSG00000122574	644150	WIPF3	-0.195555	2.22701	-1.20348	0.234297	0.450286	-5.4686
ENSOCUG00000000803	ENSG00000163635	6314	ATXN7	0.199963	3.32472	1.32102	0.192338	0.400749	-5.4671
ENSOCUG00000000804	ENSG00000136193	9805	SCRN1	0.770673	0.153518	1.50999	0.137163	0.327708	-4.63257
ENSOCUG00000000805	ENSG00000106080	55033	FKBP14	0.533039	0.691445	1.65263	0.104496	0.280612	-4.51586
ENSOCUG00000000806	ENSG00000163728	151613	TTC14	0.169367	2.94192	1.16998	0.247399	0.465842	-5.61441
ENSOCUG00000000807	ENSG00000106086	84725	PLEKHA8	-0.0292216	2.43676	-0.169827	0.865812	0.929479	-6.15022
ENSOCUG00000000810	ENSG00000163637	166336	PRICKLE2	0.601724	2.73951	2.13248	0.0377599	0.155493	-4.12181
ENSOCUG00000000811	ENSG00000162300	7542	ZFPL1	-0.136227	2.27887	-1.02257	0.311296	0.53043	-5.6258
ENSOCUG00000000816	ENSG00000149823	738	VPS51	-0.050143	5.36724	-0.39225	0.696494	0.828937	-6.41449
ENSOCUG00000000817	ENSG00000008294	9043	SPAG9	0.177341	6.49218	1.41896	0.161938	0.360679	-5.45983
ENSOCUG00000000818	ENSG00000099942	1399	CRKL	-0.225608	7.437	-1.75796	0.0847006	0.247716	-4.88892
ENSOCUG00000000819	ENSG00000107362	51104	ABHD17B	-0.172023	2.88017	-1.15742	0.252445	0.470885	-5.6183
ENSOCUG00000000820	ENSG00000107672	54780	NSMCE4A	0.403182	4.11437	2.27344	0.0272023	0.128756	-3.97828
ENSOCUG00000000821	ENSG00000138162	10579	TACC2	0.345809	8.48402	2.07999	0.0425248	0.165199	-4.23894
ENSOCUG00000000823	ENSG00000174840	201626	PDE12	-0.309969	3.31048	-2.36962	0.0215932	0.112756	-3.69239
ENSOCUG00000000826	ENSG00000174839	201627	DENND6A	-0.184103	3.4422	-1.05901	0.29454	0.515479	-5.81792
ENSOCUG00000000827	ENSG00000163681	7871	SLMAP	-0.48571	7.39542	-3.74314	0.000459201	0.0111279	-0.265463
ENSOCUG00000000828	ENSG00000136068	2317	FLNB	0.305618	4.9836	1.40793	0.165163	0.365357	-5.51759
ENSOCUG00000000831	ENSG00000163687	1776	DNASE1L3	0.598917	-0.263691	0.872675	0.386894	0.601054	-5.15416
ENSOCUG00000000832	ENSG00000163686	57406	ABHD6	-0.118986	1.59556	-0.507657	0.613863	0.77616	-5.82242
ENSOCUG00000000833	ENSG00000168297	54899	PXK	0.122239	3.9261	1.35167	0.182392	0.387505	-5.53936
ENSOCUG00000000835	ENSG00000116096	6697	SPR	-0.418312	3.90578	-2.30049	0.0255064	0.124547	-3.90404
ENSOCUG00000000837	ENSG00000135631	26056	RAB11FIP5	0.0564952	3.80788	0.296171	0.768292	0.872096	-6.34202
ENSOCUG00000000847	ENSG00000153707	5789	PTPRD	0.898516	2.75436	2.17543	0.0342152	0.146283	-4.0153
ENSOCUG00000000848	ENSG00000109111	6830	SUPT6H	0.19552	6.39348	2.4723	0.0167692	0.0977846	-3.58253
ENSOCUG00000000849	ENSG00000078699	9139	CBFA2T2	0.117639	2.25534	0.877969	0.384041	0.598395	-5.76216
ENSOCUG00000000852	ENSG00000117477	57821	CCDC181	0.606929	0.429706	1.92666	0.059553	0.201506	-4.04022
ENSOCUG00000000855	ENSG00000160602	284086	NEK8	0.570192	0.836123	1.83216	0.0727167	0.226393	-4.32011
ENSOCUG00000000857	ENSG00000172728	84750	FUT10	0.2063	1.59157	1.0567	0.295585	0.516523	-5.46383
ENSOCUG00000000859	ENSG00000076604	9618	TRAF4	0.194672	2.78467	1.12004	0.267898	0.48822	-5.68839
ENSOCUG00000000861	ENSG00000085117	3732	CD82	0.0035272	3.80062	0.0330394	0.973771	0.985302	-6.42235
ENSOCUG00000000863	ENSG00000148219	23245	ASTN2	0.760737	-0.843224	1.77119	0.0824511	0.243608	-4.16691
ENSOCUG00000000864	ENSG00000182985	23705	CADM1	-0.213618	2.26531	-0.915036	0.36444	0.580398	-5.73631
ENSOCUG00000000865	ENSG00000157399	415	ARSL	0.794451	1.06856	2.5135	0.0151245	0.0925444	-3.05942
ENSOCUG00000000866	ENSG00000119401	22954	TRIM32	-0.122602	3.07662	-0.856298	0.395803	0.609833	-5.95192
ENSOCUG00000000867	ENSG00000147586	28957	MRPS28	-0.208787	4.69816	-1.39918	0.167757	0.368134	-5.52193
ENSOCUG00000000874	ENSG00000076924	56949	XAB2	0.1588	4.40981	1.48058	0.144815	0.339039	-5.39331
ENSOCUG00000000875	ENSG00000150510	220108	FAM124A	0.0996104	2.51118	0.313646	0.755058	0.863492	-6.15163
ENSOCUG00000000876	ENSG00000102786	26512	INTS6	-0.277509	5.13003	-2.47846	0.0165136	0.0969882	-3.60542
ENSOCUG00000000878	ENSG00000181029	126003	TRAPPC5	-0.328424	4.35197	-1.53579	0.130715	0.318101	-5.31185
ENSOCUG00000000882	ENSG00000102119	2010	EMD	0.329609	4.87962	3.46641	0.00107327	0.0190464	-1.12044
ENSOCUG00000000884	ENSG00000013503	55703	POLR3B	0.127483	3.30738	0.846828	0.401012	0.614626	-5.95761
ENSOCUG00000000885	ENSG00000102125	6901	TAZ	-0.374222	6.27297	-1.94764	0.0569231	0.196205	-4.635
ENSOCUG00000000887	ENSG00000174099	253827	MSRB3	-0.49664	5.36016	-2.04447	0.0460392	0.17355	-4.49176
ENSOCUG00000000889	ENSG00000117450	5052	PRDX1	0.014796	-0.233058	0.0475103	0.96229	0.978976	-5.49512
ENSOCUG00000000894	ENSG00000181016	286006	LSMEM1	-0.787797	4.53416	-1.86754	0.0675262	0.217113	-4.80561
ENSOCUG00000000895	ENSG00000171522	5734	PTGER4	0.54509	2.62195	1.9784	0.0532478	0.189586	-4.36896
ENSOCUG00000000896	ENSG00000113638	23548	TTC33	0.369347	3.51853	2.75607	0.00807257	0.0645563	-2.86569
ENSOCUG00000000897	ENSG00000132356	5562	PRKAA1	0.0382685	4.09448	0.190257	0.849856	0.920556	-6.4077
ENSOCUG00000000898	ENSG00000171723	10243	GPHN	-0.010183	5.28464	-0.0975061	0.922703	0.958777	-6.48722
ENSOCUG00000000901	ENSG00000174938	26470	SEZ6L2	-0.885794	-0.912263	-1.62971	0.109268	0.286957	-4.31758
ENSOCUG00000000907	ENSG00000125834	140901	STK35	0.39288	3.16232	2.32378	0.0241229	0.120198	-3.75002
ENSOCUG00000000909	ENSG00000085382	57531	HACE1	-0.0218934	1.72272	-0.130029	0.89705	0.946166	-6.03641
ENSOCUG00000000910	ENSG00000102870	23361	ZNF629	-0.645274	4.4456	-4.05644	0.000169454	0.00622501	0.613585
ENSOCUG00000000911	ENSG00000167291	125058	TBC1D16	-0.165534	2.45258	-0.78738	0.434671	0.64331	-5.92616
ENSOCUG00000000915	ENSG00000178498	196403	DTX3	0.172763	2.83746	0.765367	0.447549	0.654472	-5.98741
ENSOCUG00000000916	ENSG00000166908	79837	PIP4K2C	0.0512663	1.44471	0.32635	0.745483	0.858635	-5.92376
ENSOCUG00000000919	ENSG00000152990	166647	ADGRA3	-0.251489	5.78497	-1.71157	0.0929972	0.261738	-5.064
ENSOCUG00000000920	ENSG00000273611	9326	ZNHIT3	-0.189678	2.34629	-1.01121	0.316648	0.536034	-5.6952
ENSOCUG00000000921	ENSG00000278259	80179	MYO19	-0.0220883	1.2493	-0.110287	0.912611	0.953443	-5.88525
ENSOCUG00000000922	ENSG00000103274	4682	NUBP1	-0.309162	5.7278	-2.77934	0.00758737	0.0616581	-2.90752
ENSOCUG00000000927	ENSG00000143382	54507	ADAMTSL4	-0.772825	6.3523	-2.49947	0.0156676	0.0943088	-3.5173
ENSOCUG00000000928	ENSG00000171109	55669	MFN1	-0.820342	7.09146	-5.10831	4.81131e-06	0.000767322	4.00028
ENSOCUG00000000929	ENSG00000163807	57456	KIAA1143	-0.186411	2.84645	-1.42967	0.158854	0.356993	-5.27501
ENSOCUG00000000930	ENSG00000163808	56992	KIF15	0.492426	0.267652	2.14046	0.0370777	0.153404	-3.70358
ENSOCUG00000000931	ENSG00000114450	59345	GNB4	0.356217	1.23671	1.43453	0.157472	0.35505	-4.99972
ENSOCUG00000000933	ENSG00000169964	131616	TMEM42	0.00496579	2.35227	0.0283517	0.977491	0.987162	-6.18056
ENSOCUG00000000937	ENSG00000163812	51304	ZDHHC3	-0.0999197	4.97594	-0.914339	0.364803	0.580497	-6.07816
ENSOCUG00000000938	ENSG00000173456	79102	RNF26	-0.180842	2.33765	-1.18522	0.241376	0.4593	-5.50872
ENSOCUG00000000939	ENSG00000075914	23016	EXOSC7	-0.159787	3.52602	-1.54775	0.127812	0.314351	-5.21822
ENSOCUG00000000940	ENSG00000176261	339487	ZBTB8OS	-0.12089	2.78848	-0.860022	0.393766	0.607719	-5.89141
ENSOCUG00000000941	ENSG00000100129	51386	EIF3L	-0.0757096	6.8621	-0.993547	0.325092	0.543318	-5.92839
ENSOCUG00000000942	ENSG00000162521	5928	RBBP4	0.142228	5.7389	1.14745	0.256503	0.475302	-5.834
ENSOCUG00000000943	ENSG00000162520	81493	SYNC	0.0662642	4.54684	0.458831	0.648288	0.797669	-6.35474
ENSOCUG00000000944	ENSG00000160539	84814	PLPP7	-0.206363	5.66801	-0.738415	0.463617	0.668161	-6.21364
ENSOCUG00000000947	ENSG00000146281	135293	PM20D2	0.412986	3.05454	2.25782	0.0282264	0.131017	-3.91873
ENSOCUG00000000956	ENSG00000157077	9372	ZFYVE9	0.104545	4.96707	0.631073	0.530786	0.719712	-6.29281
ENSOCUG00000000957	ENSG00000151365	7069	THRSP	1.91188	0.948916	1.85097	0.0699175	0.221312	-4.09809
ENSOCUG00000000959	ENSG00000154222	200014	CC2D1B	0.0102415	5.83561	0.0739029	0.941374	0.969112	-6.47565
ENSOCUG00000000960	ENSG00000069188	54549	SDK2	1.20617	0.411812	2.38914	0.0205897	0.109955	-3.23707
ENSOCUG00000000963	ENSG00000134748	84950	PRPF38A	0.0257522	3.33202	0.266218	0.791135	0.885749	-6.30715
ENSOCUG00000000965	ENSG00000175606	54968	TMEM70	0.121268	2.15588	0.693182	0.491312	0.690627	-5.89432
ENSOCUG00000000966	ENSG00000160087	118424	UBE2J2	-0.133835	4.81886	-1.55762	0.125452	0.31137	-5.30731
ENSOCUG00000000967	ENSG00000105402	8775	NAPA	-0.00872486	6.34046	-0.0726473	0.942368	0.969863	-6.45249
ENSOCUG00000000968	ENSG00000175084	1674	DES	-0.371101	12.1563	-2.41689	0.0192356	0.10586	-3.34968
ENSOCUG00000000972	ENSG00000108018	114815	SORCS1	-1.09525	-0.553945	-1.96163	0.0552263	0.193975	-3.94031
ENSOCUG00000000978	ENSG00000129038	4016	LOXL1	1.01067	3.35216	2.13141	0.0378521	0.155493	-4.18096
ENSOCUG00000000980	ENSG00000182095	84629	TNRC18	-0.0217506	3.44653	-0.118576	0.906073	0.950486	-6.34982
ENSOCUG00000000981	ENSG00000185133	27124	INPP5J	-1.40517	0.221683	-2.21059	0.0315344	0.140371	-3.5296
ENSOCUG00000000982	ENSG00000137038	90871	DMAC1	-0.312479	5.31891	-2.87325	0.00589036	0.0536598	-2.6846
ENSOCUG00000000983	ENSG00000187838	57048	PLSCR3	-0.161891	4.01532	-1.05251	0.297481	0.518267	-5.88351
ENSOCUG00000000984	ENSG00000196482	2104	ESRRG	-0.1663	5.53215	-0.866858	0.390044	0.603894	-6.11882
ENSOCUG00000000987	ENSG00000132424	25957	PNISR	0.157554	5.22771	1.12908	0.264098	0.484319	-5.86358
ENSOCUG00000000988	ENSG00000075826	25956	SEC31B	-0.362053	6.30922	-1.45629	0.151386	0.34682	-5.41742
ENSOCUG00000000989	ENSG00000166136	4714	NDUFB8	-0.680663	7.58508	-3.56646	0.000792496	0.0159259	-0.762327
ENSOCUG00000000991	ENSG00000166135	55662	HIF1AN	-0.165794	5.88595	-0.86804	0.389402	0.603325	-6.10719
ENSOCUG00000000996	ENSG00000163539	23122	CLASP2	0.010288	6.84987	0.0752798	0.940284	0.968409	-6.41561
ENSOCUG00000000997	ENSG00000139531	6821	SUOX	-0.327985	3.83056	-0.890055	0.377579	0.593294	-6.00033
ENSOCUG00000000998	ENSG00000123374	1017	CDK2	-0.120774	1.08088	-0.574092	0.568407	0.744167	-5.72053
ENSOCUG00000001001	ENSG00000123609	9111	NMI	0.3983	1.24612	1.54782	0.127794	0.314351	-4.81336
ENSOCUG00000001002	ENSG00000147905	84186	ZCCHC7	0.245499	1.68323	1.38467	0.172127	0.373914	-5.12763
ENSOCUG00000001005	ENSG00000126883	8021	NUP214	0.157851	4.95265	2.15651	0.0357388	0.150126	-4.27375
ENSOCUG00000001009	ENSG00000116044	4780	NFE2L2	0.222912	6.25749	1.64964	0.105108	0.281322	-5.13856
ENSOCUG00000001013	ENSG00000147416	526	ATP6V1B2	0.0286659	5.33374	0.407572	0.685278	0.820988	-6.40817
ENSOCUG00000001016	ENSG00000177200	80205	CHD9	0.0977378	5.08894	0.655727	0.514921	0.709123	-6.27793
ENSOCUG00000001020	ENSG00000127955	2770	GNAI1	0.543048	2.80799	2.15447	0.0359061	0.1505	-4.10661
ENSOCUG00000001023	ENSG00000213639	5500	PPP1CB	-0.517541	7.80495	-3.84509	0.000333296	0.00906738	0.053543
ENSOCUG00000001026	ENSG00000100034	9647	PPM1F	-0.124311	4.85228	-0.992905	0.325402	0.543436	-6.00093
ENSOCUG00000001028	ENSG00000168389	84879	MFSD2A	0.0153526	0.633251	0.0306187	0.975692	0.986381	-5.60219
ENSOCUG00000001030	ENSG00000164949	2669	GEM	1.54675	0.478049	3.00957	0.00404489	0.0426099	-1.95004
ENSOCUG00000001031	ENSG00000249115	23354	HAUS5	0.0905132	1.58596	0.551813	0.583465	0.754329	-5.86347
ENSOCUG00000001034	ENSG00000070159	5774	PTPN3	0.809856	7.93437	2.35264	0.022501	0.115353	-3.74844
ENSOCUG00000001035	ENSG00000087116	9509	ADAMTS2	0.727355	4.42398	1.93354	0.0586795	0.199621	-4.66803
ENSOCUG00000001039	ENSG00000197283	8831	SYNGAP1	-0.229068	-0.301984	-0.769012	0.445401	0.652487	-5.31006
ENSOCUG00000001042	ENSG00000124172	514	ATP5F1E	-0.552738	8.54222	-2.96028	0.00463892	0.0460895	-2.31581
ENSOCUG00000001043	ENSG00000073712	10979	FERMT2	-0.263559	6.8176	-2.92254	0.0051477	0.0493826	-2.51493
ENSOCUG00000001045	ENSG00000162396	25973	PARS2	-0.465809	1.25171	-3.17788	0.00250995	0.0320784	-1.59115
ENSOCUG00000001047	ENSG00000102038	6594	SMARCA1	0.0927534	3.91116	0.432146	0.667441	0.809988	-6.35061
ENSOCUG00000001048	ENSG00000115970	63892	THADA	0.447817	3.40565	3.92844	0.000255738	0.00800242	0.298421
ENSOCUG00000001050	ENSG00000086666	54469	ZFAND6	-0.182329	6.13697	-1.08988	0.280841	0.501102	-5.88333
ENSOCUG00000001052	ENSG00000032219	5926	ARID4A	0.123299	4.19687	1.15824	0.252112	0.470567	-5.79548
ENSOCUG00000001053	ENSG00000113272	54974	THG1L	-0.033845	1.37273	-0.131844	0.895622	0.945715	-6.01159
ENSOCUG00000001054	ENSG00000139433	51228	GLTP	-0.471879	3.43437	-4.38259	5.79556e-05	0.00318342	1.67871
ENSOCUG00000001057	ENSG00000139436	9815	GIT2	-0.00672234	3.69888	-0.0625399	0.950375	0.972895	-6.39058
ENSOCUG00000001058	ENSG00000129474	84962	AJUBA	0.0727485	-0.0527985	0.291119	0.77213	0.875004	-5.532
ENSOCUG00000001060	ENSG00000076513	88455	ANKRD13A	0.179495	2.33238	1.27222	0.209013	0.420469	-5.41678
ENSOCUG00000001062	ENSG00000156172	157657	C8orf37	0.401922	1.52836	1.82895	0.073205	0.227545	-4.4389
ENSOCUG00000001076	ENSG00000170677	9306	SOCS6	0.221572	1.7485	1.25709	0.214396	0.426537	-5.26114
ENSOCUG00000001078	ENSG00000166025	154810	AMOTL1	0.131056	7.00756	0.771433	0.443978	0.651398	-6.12094
ENSOCUG00000001081	ENSG00000123124	11059	WWP1	-0.157816	7.78459	-0.519311	0.60577	0.770229	-6.20855
ENSOCUG00000001082	ENSG00000115295	79745	CLIP4	-0.157378	5.6865	-0.734439	0.466015	0.670133	-6.21085
ENSOCUG00000001084	ENSG00000156239	29104	N6AMT1	0.48344	-0.449148	1.71018	0.0932552	0.262074	-4.298
ENSOCUG00000001086	ENSG00000176623	51115	RMDN1	-0.436018	2.73979	-2.36748	0.0217054	0.112933	-3.67161
ENSOCUG00000001088	ENSG00000102390	51260	PBDC1	-3.57243e-05	3.19774	-0.000300103	0.999762	0.999786	-6.33195
ENSOCUG00000001093	ENSG00000173163	150684	COMMD1	-0.0234298	3.28434	-0.160559	0.87307	0.933526	-6.31698
ENSOCUG00000001096	ENSG00000166012	79101	TAF1D	0.251007	3.68991	1.41112	0.164227	0.364252	-5.42358
ENSOCUG00000001097	ENSG00000100532	10668	CGRRF1	-0.260377	2.53103	-1.35502	0.181328	0.385915	-5.31686
ENSOCUG00000001101	ENSG00000108528	8402	SLC25A11	-0.90804	7.39114	-3.6743	0.000568849	0.012866	-0.467818
ENSOCUG00000001102	ENSG00000198910	3897	L1CAM	-0.166769	0.96984	-0.606167	0.547069	0.730937	-5.65048
ENSOCUG00000001104	ENSG00000108523	26001	RNF167	0.0934371	6.64155	0.894364	0.375291	0.591197	-6.04356
ENSOCUG00000001106	ENSG00000108518	5216	PFN1	0.134553	4.53826	0.866382	0.390302	0.604083	-6.10163
ENSOCUG00000001107	ENSG00000089820	393	ARHGAP4	0.835221	0.896147	2.63774	0.0110116	0.0769187	-2.80468
ENSOCUG00000001108	ENSG00000091640	9552	SPAG7	-0.21123	6.73343	-1.50384	0.138736	0.330304	-5.33117
ENSOCUG00000001109	ENSG00000108509	23125	CAMTA2	-0.0802497	6.89985	-0.681913	0.498352	0.696081	-6.18763
ENSOCUG00000001111	ENSG00000102030	8260	NAA10	-0.117989	5.271	-1.14695	0.256705	0.475599	-5.84583
ENSOCUG00000001112	ENSG00000078674	5108	PCM1	-0.131836	7.56211	-1.09717	0.277676	0.497978	-5.7788
ENSOCUG00000001113	ENSG00000172534	3054	HCFC1	-0.0454435	6.5637	-0.677105	0.501372	0.698554	-6.21332
ENSOCUG00000001116	ENSG00000177854	8269	TMEM187	-0.356594	1.45097	-1.82478	0.073842	0.228511	-4.45274
ENSOCUG00000001119	ENSG00000175110	56945	MRPS22	-0.400867	3.60692	-3.94212	0.000244801	0.00784383	0.325135
ENSOCUG00000001120	ENSG00000184432	9276	COPB2	0.0917553	6.44456	1.30251	0.19854	0.406957	-5.61752
ENSOCUG00000001121	ENSG00000138363	471	ATIC	-0.201524	5.86806	-1.91963	0.0604571	0.203312	-4.70501
ENSOCUG00000001124	ENSG00000104427	51101	ZC2HC1A	0.305207	3.315	0.757092	0.452447	0.65838	-6.03057
ENSOCUG00000001125	ENSG00000155636	129831	RBM45	-0.0395761	3.07778	-0.439731	0.661973	0.806473	-6.20482
ENSOCUG00000001127	ENSG00000119729	23433	RHOQ	-0.479619	5.30436	-2.55802	0.0135129	0.0869178	-3.42792
ENSOCUG00000001130	ENSG00000151665	5281	PIGF	0.0459414	2.37403	0.331158	0.74187	0.856347	-6.10193
ENSOCUG00000001131	ENSG00000135048	23670	CEMIP2	0.390172	3.33815	1.24589	0.218447	0.43125	-5.58572
ENSOCUG00000001136	ENSG00000131634	79652	TMEM204	-0.608421	3.21415	-3.81153	0.000370542	0.00964831	-0.0345295
ENSOCUG00000001137	ENSG00000183722	10186	LHFPL6	0.602295	3.98842	1.85705	0.0690318	0.219771	-4.77672
ENSOCUG00000001138	ENSG00000141510	7157	TP53	0.390901	3.82109	2.56285	0.0133477	0.0865922	-3.32653
ENSOCUG00000001142	ENSG00000071189	23161	SNX13	-0.335237	4.76738	-1.98424	0.0525742	0.188337	-4.59982
ENSOCUG00000001144	ENSG00000131389	6533	SLC6A6	0.483054	4.4327	1.85645	0.0691188	0.219836	-4.80001
ENSOCUG00000001145	ENSG00000144596	80852	GRIP2	-0.426541	3.68112	-1.47741	0.14566	0.340327	-5.35624
ENSOCUG00000001152	ENSG00000109270	8649	LAMTOR3	-0.164022	4.62465	-1.47932	0.145151	0.33955	-5.41256
ENSOCUG00000001155	ENSG00000167004	2923	PDIA3	0.399502	6.31262	2.48314	0.0163217	0.096459	-3.55737
ENSOCUG00000001161	ENSG00000242028	25764	HYPK	-0.214661	5.60063	-1.50719	0.137876	0.328993	-5.38429
ENSOCUG00000001162	ENSG00000184716	619189	SERINC4	-0.195587	4.07414	-1.68316	0.0984029	0.271328	-5.06965
ENSOCUG00000001164	ENSG00000004487	23028	KDM1A	0.188555	4.61645	2.44578	0.0179118	0.101685	-3.66213
ENSOCUG00000001165	ENSG00000015568	84220	RGPD5	0.00827724	7.35897	0.0744358	0.940952	0.968924	-6.38101
ENSOCUG00000001166	ENSG00000198912	339448	C1orf174	-0.0654482	0.757615	-0.224337	0.823384	0.905322	-5.80534
ENSOCUG00000001168	ENSG00000169641	7798	LUZP1	0.344763	2.05744	1.54736	0.127906	0.314515	-4.9774
ENSOCUG00000001169	ENSG00000143248	8490	RGS5	-0.18512	3.75778	-0.739544	0.462937	0.667826	-6.13579
ENSOCUG00000001170	ENSG00000274523	81554	RCC1L	-0.201867	4.90675	-1.42255	0.160899	0.359614	-5.50123
ENSOCUG00000001171	ENSG00000143228	83540	NUF2	0.198373	-0.647811	0.694441	0.490529	0.690115	-5.31532
ENSOCUG00000001172	ENSG00000163006	165055	CCDC138	-0.228358	0.781634	-1.11673	0.269295	0.489878	-5.27866
ENSOCUG00000001173	ENSG00000163590	151742	PPM1L	0.295605	3.97874	1.32748	0.190208	0.398015	-5.57564
ENSOCUG00000001175	ENSG00000206527	201562	HACD2	0.200596	3.4654	1.12091	0.267531	0.487977	-5.73439
ENSOCUG00000001177	ENSG00000243646	3588	IL10RB	0.38516	2.23205	1.564	0.123946	0.309463	-4.9706
ENSOCUG00000001178	ENSG00000188859	149297	FAM78B	-0.0115408	-0.411442	-0.0380981	0.969757	0.983311	-5.51854
ENSOCUG00000001179	ENSG00000114790	26084	ARHGEF26	-0.109017	3.04821	-0.69218	0.491936	0.691083	-6.07214
ENSOCUG00000001180	ENSG00000174953	170506	DHX36	0.137399	4.47878	1.31879	0.193078	0.401079	-5.62114
ENSOCUG00000001183	ENSG00000107295	6456	SH3GL2	0.446665	0.430746	0.988485	0.32754	0.545506	-5.20144
ENSOCUG00000001184	ENSG00000178425	221294	NT5DC1	-0.15807	2.7207	-0.801889	0.426304	0.635654	-5.90863
ENSOCUG00000001186	ENSG00000099904	29801	ZDHHC8	0.0340748	3.75244	0.2057	0.837837	0.913191	-6.36363
ENSOCUG00000001190	ENSG00000168546	2675	GFRA2	0.0311726	1.7448	0.169796	0.865836	0.929479	-5.98732
ENSOCUG00000001191	ENSG00000102897	57149	LYRM1	0.0301068	4.95571	0.285917	0.776089	0.87694	-6.44905
ENSOCUG00000001197	ENSG00000147100	6567	SLC16A2	0.57671	2.51456	1.59945	0.115843	0.297075	-5.00951
ENSOCUG00000001200	ENSG00000198818	113402	SFT2D1	0.0846976	2.5348	0.68886	0.494006	0.692955	-5.98153
ENSOCUG00000001203	ENSG00000127124	59269	HIVEP3	-0.351984	2.80647	-1.42163	0.161166	0.359792	-5.2522
ENSOCUG00000001205	ENSG00000078328	54715	RBFOX1	0.0366178	4.45447	0.207931	0.836103	0.912436	-6.4413
ENSOCUG00000001207	ENSG00000119715	2103	ESRRB	-0.773621	5.06203	-2.29958	0.025562	0.124728	-3.98624
ENSOCUG00000001212	ENSG00000177606	3725	JUN	0.000357766	5.60209	0.0020445	0.998377	0.99959	-6.49162
ENSOCUG00000001215	ENSG00000110422	10114	HIPK3	0.0274237	7.9514	0.174566	0.862106	0.927475	-6.3131
ENSOCUG00000001216	ENSG00000151651	101	ADAM8	0.032966	0.844279	0.146735	0.883915	0.939477	-5.8521
ENSOCUG00000001217	ENSG00000136536	64844	MARCHF7	0.00647188	5.26632	0.0503585	0.960032	0.977957	-6.4892
ENSOCUG00000001218	ENSG00000107537	5264	PHYH	-0.298484	3.41396	-1.27905	0.206618	0.417325	-5.60983
ENSOCUG00000001219	ENSG00000155903	5922	RASA2	0.257581	0.845848	1.03084	0.307436	0.527405	-5.3464
ENSOCUG00000001220	ENSG00000130640	10844	TUBGCP2	0.0567794	6.59764	0.337275	0.737281	0.853346	-6.37534
ENSOCUG00000001223	ENSG00000168438	51362	CDC40	-0.152908	3.09668	-1.57393	0.121633	0.305673	-5.12016
ENSOCUG00000001227	ENSG00000203797	8528	DDO	-0.0274898	3.84273	-0.0945904	0.925008	0.960171	-6.42717
ENSOCUG00000001228	ENSG00000013016	30845	EHD3	0.490634	3.99896	2.27179	0.0273091	0.128944	-3.96832
ENSOCUG00000001229	ENSG00000114473	84223	IQCG	0.490045	-0.705645	0.811237	0.420966	0.631449	-5.12822
ENSOCUG00000001230	ENSG00000158125	7498	XDH	0.824659	-0.795726	1.09485	0.278678	0.498917	-4.76916
ENSOCUG00000001232	ENSG00000182899	6165	RPL35A	-0.210523	8.01971	-1.16742	0.248423	0.466856	-5.66466
ENSOCUG00000001233	ENSG00000185621	89782	LMLN	0.0983217	1.84709	0.593274	0.555596	0.735528	-5.91944
ENSOCUG00000001235	ENSG00000135074	8728	ADAM19	0.81384	2.20078	1.29267	0.2019	0.411614	-5.24699
ENSOCUG00000001239	ENSG00000146555	221935	SDK1	0.852837	1.84819	2.03828	0.0466768	0.175095	-4.10055
ENSOCUG00000001246	ENSG00000133069	9911	TMCC2	0.465424	1.76213	1.51192	0.13667	0.327118	-4.88832
ENSOCUG00000001247	ENSG00000105983	64327	LMBR1	-0.269793	3.23698	-0.487977	0.627639	0.78466	-6.24852
ENSOCUG00000001250	ENSG00000151617	1909	EDNRA	0.916095	2.27968	3.04819	0.0036299	0.0401062	-2.01261
ENSOCUG00000001254	ENSG00000070371	8218	CLTCL1	-0.0793389	7.99653	-0.457181	0.649465	0.798591	-6.23578
ENSOCUG00000001264	ENSG00000164309	202333	CMYA5	-0.243875	10.9695	-0.736729	0.464632	0.669296	-5.80482
ENSOCUG00000001265	ENSG00000156136	1633	DCK	-0.0111399	-0.595308	-0.0363181	0.971169	0.984051	-5.46671
ENSOCUG00000001266	ENSG00000154174	9868	TOMM70	-0.204923	5.85073	-1.8513	0.069869	0.22129	-4.82887
ENSOCUG00000001269	ENSG00000112992	23530	NNT	-0.633074	9.38376	-3.52328	0.000903794	0.0172034	-0.784591
ENSOCUG00000001270	ENSG00000124333	6845	VAMP7	-0.0664066	3.74641	-0.49541	0.622419	0.781394	-6.29107
ENSOCUG00000001271	ENSG00000158545	124245	ZC3H18	0.0357487	4.33886	0.416556	0.678735	0.817246	-6.37597
ENSOCUG00000001272	ENSG00000118855	64747	MFSD1	0.0322439	3.89595	0.266203	0.791146	0.885749	-6.39785
ENSOCUG00000001279	ENSG00000134198	10100	TSPAN2	-0.101976	2.78054	-0.480125	0.633173	0.788981	-6.18056
ENSOCUG00000001280	ENSG00000080824	3320	HSP90AA1	0.165724	8.42654	1.23842	0.22118	0.434858	-5.56852
ENSOCUG00000001281	ENSG00000140153	91833	WDR20	0.0907885	3.20968	1.04826	0.299418	0.519992	-5.78459
ENSOCUG00000001284	ENSG00000138802	10427	SEC24B	0.107237	4.46975	1.06978	0.28971	0.510355	-5.9139
ENSOCUG00000001286	ENSG00000230989	3281	HSBP1	0.11606	5.03029	1.04868	0.299225	0.519891	-5.94806
ENSOCUG00000001289	ENSG00000138758	55752	SEPTIN11	0.817434	4.85144	3.77828	0.000411368	0.0103395	-0.219368
ENSOCUG00000001290	ENSG00000173227	91683	SYT12	0.402268	-0.530253	0.630619	0.53108	0.719901	-5.27998
ENSOCUG00000001292	ENSG00000111321	4055	LTBR	0.186127	5.12126	1.27274	0.208832	0.420391	-5.69619
ENSOCUG00000001295	ENSG00000070501	5423	POLB	-0.184839	6.26863	-1.21516	0.22985	0.4453	-5.7314
ENSOCUG00000001297	ENSG00000171680	57449	PLEKHG5	0.245539	2.77922	1.09252	0.279695	0.499888	-5.68344
ENSOCUG00000001299	ENSG00000133816	9645	MICAL2	0.0287278	4.18117	0.0810994	0.935677	0.966218	-6.42505
ENSOCUG00000001300	ENSG00000184305	401145	CCSER1	-0.501317	0.22581	-0.991917	0.325879	0.543997	-5.21007
ENSOCUG00000001303	ENSG00000183172	91689	SMDT1	-0.395789	7.16752	-2.10611	0.0400915	0.159909	-4.30139
ENSOCUG00000001304	ENSG00000135439	116986	AGAP2	0.651739	4.25693	3.92482	0.000258708	0.00800242	0.239328
ENSOCUG00000001305	ENSG00000177096	150368	PHETA2	0.886636	-1.15289	1.7644	0.0836001	0.245688	-4.15583
ENSOCUG00000001306	ENSG00000172296	55304	SPTLC3	0.0716384	-0.0740672	0.231836	0.817585	0.902094	-5.58488
ENSOCUG00000001307	ENSG00000175274	9537	TP53I11	0.155092	1.44049	0.594294	0.554919	0.735528	-5.86647
ENSOCUG00000001310	ENSG00000089123	55617	TASP1	0.12456	0.0432206	0.674112	0.503257	0.700081	-5.45124
ENSOCUG00000001311	ENSG00000149187	10658	CELF1	-0.248035	4.86248	-2.51008	0.0152551	0.0929079	-3.53242
ENSOCUG00000001315	ENSG00000064607	10147	SUGP2	0.00104071	3.46052	0.00982239	0.992201	0.995608	-6.35721
ENSOCUG00000001317	ENSG00000156162	286148	DPY19L4	-0.0628059	4.6884	-0.353714	0.724998	0.846357	-6.42045
ENSOCUG00000001319	ENSG00000153914	140890	SREK1	0.0387303	3.8424	0.352222	0.72611	0.847226	-6.35182
ENSOCUG00000001320	ENSG00000096872	80173	IFT74	-0.0962385	2.71244	-0.576798	0.56659	0.742347	-6.11145
ENSOCUG00000001324	ENSG00000163399	476	ATP1A1	0.481996	6.6645	1.67701	0.0996052	0.273233	-5.09892
ENSOCUG00000001326	ENSG00000196189	64218	SEMA4A	1.53271	-1.02564	2.75741	0.00804388	0.0643911	-2.56028
ENSOCUG00000001328	ENSG00000197969	23230	VPS13A	0.219128	5.0749	1.13477	0.261731	0.481509	-5.85647
ENSOCUG00000001334	ENSG00000168003	6520	SLC3A2	0.267179	5.21825	1.20112	0.235204	0.451502	-5.78141
ENSOCUG00000001336	ENSG00000159314	201176	ARHGAP27	0.208938	1.99615	1.22564	0.225913	0.440161	-5.40223
ENSOCUG00000001337	ENSG00000169116	25849	PARM1	0.561999	1.00598	1.65651	0.103704	0.278993	-4.58723
ENSOCUG00000001338	ENSG00000134809	26519	TIMM10	-0.372279	3.95415	-2.2862	0.0263904	0.12705	-3.95281
ENSOCUG00000001343	ENSG00000144711	9922	IQSEC1	-0.131163	6.18989	-1.51672	0.135457	0.324979	-5.34406
ENSOCUG00000001349	ENSG00000100320	23543	RBFOX2	0.235721	3.85321	1.89387	0.0638703	0.209839	-4.67621
ENSOCUG00000001351	ENSG00000153283	10225	CD96	-0.365963	0.324535	-0.985597	0.328942	0.546709	-5.17777
ENSOCUG00000001352	ENSG00000155256	118813	ZFYVE27	0.105578	2.95166	0.769696	0.444999	0.652066	-5.98374
ENSOCUG00000001353	ENSG00000154277	7345	UCHL1	-0.0307892	5.23859	-0.0988235	0.921662	0.958307	-6.4872
ENSOCUG00000001357	ENSG00000138668	3184	HNRNPD	0.0598666	5.08012	0.631246	0.530674	0.719712	-6.29387
ENSOCUG00000001360	ENSG00000160219	139716	GAB3	0.344233	1.163	1.49865	0.140073	0.331911	-4.85524
ENSOCUG00000001362	ENSG00000259494	26589	MRPL46	-0.40484	3.31512	-3.17771	0.00251121	0.0320784	-1.79645
ENSOCUG00000001375	ENSG00000099194	6319	SCD	2.28343	5.40589	3.6326	0.000647028	0.0137957	-0.545222
ENSOCUG00000001382	ENSG00000165512	7570	ZNF22	-0.243313	3.66362	-2.48227	0.0163572	0.0965611	-3.52044
ENSOCUG00000001383	ENSG00000143436	65005	MRPL9	-0.32478	5.2975	-2.42165	0.0190118	0.105368	-3.72938
ENSOCUG00000001384	ENSG00000176225	25914	RTTN	0.218837	1.39417	1.49549	0.140893	0.3336	-4.91527
ENSOCUG00000001386	ENSG00000077063	83992	CTTNBP2	0.357228	0.58234	0.78634	0.435274	0.643787	-5.4296
ENSOCUG00000001390	ENSG00000144674	2803	GOLGA4	-0.613152	8.4926	-4.71638	1.87323e-05	0.00163695	2.75428
ENSOCUG00000001391	ENSG00000131931	55145	THAP1	-0.256852	3.55629	-2.20011	0.0323137	0.142	-4.0921
ENSOCUG00000001392	ENSG00000120925	81790	RNF170	-0.184945	4.58315	-1.19349	0.238151	0.455492	-5.78069
ENSOCUG00000001397	ENSG00000100258	91289	LMF2	0.00729818	3.14852	0.0508658	0.959629	0.977957	-6.31422
ENSOCUG00000001398	ENSG00000135372	55226	NAT10	0.173965	4.8181	1.87989	0.065789	0.214251	-4.78361
ENSOCUG00000001401	ENSG00000025770	29781	NCAPH2	0.0507323	5.73559	0.423195	0.673916	0.813907	-6.39036
ENSOCUG00000001402	ENSG00000168172	84376	HOOK3	-0.073149	6.10001	-0.583386	0.562182	0.738958	-6.30022
ENSOCUG00000001405	ENSG00000166016	25841	ABTB2	-0.708765	3.56389	-4.10678	0.00014391	0.00553334	0.84305
ENSOCUG00000001406	ENSG00000171606	10782	ZNF274	0.181883	1.72588	1.08557	0.282727	0.503214	-5.47531
ENSOCUG00000001407	ENSG00000187391	9863	MAGI2	0.68581	0.272013	2.14815	0.0364309	0.151872	-3.68623
ENSOCUG00000001409	ENSG00000072134	22905	EPN2	-0.329834	3.77291	-2.8565	0.00616459	0.0547249	-2.65547
ENSOCUG00000001412	ENSG00000167779	3489	IGFBP6	0.277417	5.51971	0.773153	0.442969	0.650413	-6.19277
ENSOCUG00000001414	ENSG00000174243	9416	DDX23	0.288457	6.59981	3.73101	0.00047692	0.0113898	-0.332433
ENSOCUG00000001418	ENSG00000115233	10213	PSMD14	-0.259795	5.97773	-2.19908	0.0323913	0.142228	-4.17453
ENSOCUG00000001419	ENSG00000139631	51380	CSAD	1.23148	0.732154	2.54733	0.0138848	0.0883339	-2.93618
ENSOCUG00000001420	ENSG00000159082	8867	SYNJ1	-0.07974	3.5575	-0.669926	0.5059	0.702318	-6.16268
ENSOCUG00000001422	ENSG00000139651	283337	ZNF740	0.167735	1.95463	1.43782	0.156537	0.353981	-5.11937
ENSOCUG00000001425	ENSG00000151445	63894	VIPAS39	-0.121434	3.92775	-1.51901	0.13488	0.324201	-5.30551
ENSOCUG00000001426	ENSG00000139626	3695	ITGB7	0.852108	-0.209911	2.00926	0.0497675	0.181354	-3.86314
ENSOCUG00000001427	ENSG00000125870	6629	SNRPB2	-0.116797	4.6074	-1.05069	0.298311	0.519065	-5.93867
ENSOCUG00000001428	ENSG00000065989	5141	PDE4A	-0.601141	5.89345	-2.16711	0.0348777	0.148019	-4.23858
ENSOCUG00000001429	ENSG00000189221	4128	MAOA	0.165571	2.93878	0.889223	0.378021	0.593752	-5.91708
ENSOCUG00000001432	ENSG00000172819	5916	RARG	0.0516939	2.65493	0.22366	0.823908	0.905639	-6.21577
ENSOCUG00000001434	ENSG00000100596	9517	SPTLC2	0.246439	2.13385	1.39036	0.170405	0.371569	-5.21136
ENSOCUG00000001435	ENSG00000079999	9817	KEAP1	0.0128153	7.13383	0.0776964	0.938371	0.967302	-6.39456
ENSOCUG00000001436	ENSG00000069535	4129	MAOB	0.0441563	6.18905	0.0846672	0.932854	0.964892	-6.4633
ENSOCUG00000001438	ENSG00000100601	8846	ALKBH1	-0.212261	3.48398	-2.05933	0.0445395	0.170015	-4.35847
ENSOCUG00000001439	ENSG00000083857	2195	FAT1	0.629827	4.91119	2.08778	0.0417863	0.163321	-4.39974
ENSOCUG00000001443	ENSG00000133619	84626	KRBA1	0.276914	2.10197	1.94758	0.056931	0.196205	-4.32195
ENSOCUG00000001444	ENSG00000130338	56995	TULP4	-0.439301	6.00057	-2.37837	0.0211378	0.111539	-3.80368
ENSOCUG00000001446	ENSG00000180776	253832	ZDHHC20	0.535687	0.508673	1.63086	0.109025	0.286703	-4.54782
ENSOCUG00000001447	ENSG00000150760	1793	DOCK1	0.31244	3.92244	1.59894	0.115957	0.297236	-5.17516
ENSOCUG00000001448	ENSG00000150401	55208	DCUN1D2	-0.467403	7.19878	-1.61042	0.113424	0.293285	-5.13604
ENSOCUG00000001452	ENSG00000155329	54819	ZCCHC10	-0.121577	0.305667	-0.778516	0.43983	0.647783	-5.41526
ENSOCUG00000001454	ENSG00000132688	10763	NES	-0.0819083	5.52002	-0.228523	0.820145	0.90357	-6.46635
ENSOCUG00000001455	ENSG00000105220	2821	GPI	-0.365344	10.1219	-0.83154	0.409511	0.622195	-5.80436
ENSOCUG00000001457	ENSG00000111046	4618	MYF6	0.408464	7.75276	2.39277	0.0204078	0.109337	-3.68147
ENSOCUG00000001459	ENSG00000143319	81875	ISG20L2	-0.163438	3.15536	-1.2502	0.21688	0.429553	-5.55974
ENSOCUG00000001460	ENSG00000143303	51093	RRNAD1	-0.147121	4.50613	-1.21094	0.231449	0.446917	-5.75246
ENSOCUG00000001461	ENSG00000152952	5352	PLOD2	0.495479	2.60279	0.987176	0.328175	0.546091	-5.73545
ENSOCUG00000001464	ENSG00000126261	10054	UBA2	-0.220443	5.76098	-2.96673	0.00455673	0.0456312	-2.44203
ENSOCUG00000001465	ENSG00000182752	5069	PAPPA	1.17253	-0.454885	2.98314	0.00435397	0.0447226	-2.06347
ENSOCUG00000001466	ENSG00000143314	79590	MRPL24	-0.397968	5.7727	-2.78483	0.00747688	0.0611897	-2.89002
ENSOCUG00000001467	ENSG00000164741	10395	DLC1	0.0885393	4.70622	0.502398	0.617531	0.778397	-6.36004
ENSOCUG00000001468	ENSG00000168036	1499	CTNNB1	0.0470871	7.48951	0.548127	0.585975	0.756333	-6.23328
ENSOCUG00000001469	ENSG00000115539	79031	PDCL3	-0.310293	5.15383	-3.39831	0.00131608	0.021442	-1.31432
ENSOCUG00000001473	ENSG00000160307	6285	S100B	0.790225	1.52853	1.73431	0.0888497	0.253809	-4.57574
ENSOCUG00000001475	ENSG00000146535	2768	GNA12	-0.249648	5.96356	-1.71001	0.0932878	0.262074	-5.06188
ENSOCUG00000001478	ENSG00000169359	9197	SLC33A1	0.150246	2.67386	1.03009	0.307784	0.527846	-5.7154
ENSOCUG00000001479	ENSG00000179222	9500	MAGED1	1.02113	3.55378	4.35259	6.40527e-05	0.0033584	1.56893
ENSOCUG00000001480	ENSG00000163655	8833	GMPS	-0.0964721	4.63522	-1.22814	0.224982	0.439351	-5.74228
ENSOCUG00000001481	ENSG00000111913	9750	RIPOR2	-0.443489	3.87818	-1.79549	0.0784481	0.237631	-4.88207
ENSOCUG00000001488	ENSG00000146243	134728	IRAK1BP1	-0.261224	0.902845	-0.982484	0.330458	0.547992	-5.36075
ENSOCUG00000001489	ENSG00000069122	221395	ADGRF5	-0.135701	6.58388	-0.685336	0.496208	0.694378	-6.19279
ENSOCUG00000001496	ENSG00000084090	56910	STARD7	0.216151	6.10412	2.04234	0.0462572	0.174087	-4.47305
ENSOCUG00000001497	ENSG00000164434	2173	FABP7	1.31234	0.384148	1.02709	0.30918	0.529296	-5.00841
ENSOCUG00000001498	ENSG00000144021	9391	CIAO1	0.118056	4.692	1.46731	0.148376	0.343372	-5.42885
ENSOCUG00000001499	ENSG00000105559	57664	PLEKHA4	0.00264715	1.94609	0.00956982	0.992402	0.995608	-6.10334
ENSOCUG00000001500	ENSG00000169189	197370	NSMCE1	0.0935425	4.9702	0.566743	0.573353	0.747058	-6.332
ENSOCUG00000001501	ENSG00000172594	10924	SMPDL3A	0.228078	2.94715	1.11625	0.2695	0.490039	-5.69647
ENSOCUG00000001504	ENSG00000132383	6117	RPA1	0.373174	7.15154	3.13281	0.00285602	0.0348248	-1.95898
ENSOCUG00000001513	ENSG00000122958	9559	VPS26A	-0.107483	5.95569	-0.925189	0.359186	0.576006	-6.04679
ENSOCUG00000001519	ENSG00000185924	146760	RTN4RL1	0.615873	1.45889	2.42056	0.0190629	0.105413	-3.3118
ENSOCUG00000001522	ENSG00000185437	6450	SH3BGR	-0.477727	7.54529	-1.3947	0.169097	0.369909	-5.43865
ENSOCUG00000001524	ENSG00000134508	91768	CABLES1	0.360975	0.20329	1.23808	0.221304	0.434954	-4.97449
ENSOCUG00000001525	ENSG00000049192	11174	ADAMTS6	0.8391	0.30905	1.33742	0.186967	0.393193	-4.85303
ENSOCUG00000001526	ENSG00000143028	284612	SYPL2	-0.561636	9.152	-2.82248	0.0067583	0.0574057	-2.60931
ENSOCUG00000001530	ENSG00000031823	8498	RANBP3	-0.198994	4.80515	-2.27532	0.0270814	0.1285	-4.0333
ENSOCUG00000001532	ENSG00000135363	4005	LMO2	-0.0405405	2.51862	-0.322644	0.748272	0.85982	-6.1358
ENSOCUG00000001535	ENSG00000116198	9731	CEP104	-0.0500853	3.06783	-0.51667	0.6076	0.771317	-6.17755
ENSOCUG00000001540	ENSG00000138166	1847	DUSP5	-0.0879241	-0.869416	-0.160557	0.873071	0.933526	-5.44724
ENSOCUG00000001542	ENSG00000104312	8767	RIPK2	0.52759	1.33554	1.82709	0.0734883	0.227934	-4.38677
ENSOCUG00000001543	ENSG00000148541	220965	FAM13C	0.429786	1.99677	1.64275	0.106531	0.283465	-4.83373
ENSOCUG00000001545	ENSG00000186666	144233	BCDIN3D	-0.207184	2.65845	-1.9303	0.0590885	0.200644	-4.45902
ENSOCUG00000001548	ENSG00000165105	158158	RASEF	-0.288493	-0.382656	-0.618111	0.539228	0.725297	-5.40938
ENSOCUG00000001551	ENSG00000116871	55700	MAP7D1	0.110544	9.18012	0.936933	0.353169	0.570641	-5.8082
ENSOCUG00000001552	ENSG00000138376	580	BARD1	-0.299773	3.09337	-1.28759	0.203648	0.413863	-5.50267
ENSOCUG00000001553	ENSG00000107798	3988	LIPA	0.20414	4.49678	1.17433	0.245668	0.46401	-5.79653
ENSOCUG00000001554	ENSG00000170921	26115	TANC2	-0.136243	2.31414	-0.525067	0.601791	0.768215	-6.07342
ENSOCUG00000001555	ENSG00000159640	1636	ACE	-0.522172	5.76772	-2.57578	0.0129144	0.085283	-3.37916
ENSOCUG00000001560	ENSG00000112640	5528	PPP2R5D	0.3379	4.62122	3.8703	0.00030772	0.00874274	0.0502266
ENSOCUG00000001565	ENSG00000124733	4201	MEA1	-0.0982626	4.37386	-0.944144	0.349508	0.567348	-6.02366
ENSOCUG00000001568	ENSG00000124541	88745	RRP36	-0.243873	6.81362	-1.00006	0.321959	0.540796	-5.9255
ENSOCUG00000001570	ENSG00000240224	54579	UGT1A5	1.01083	2.02323	2.13857	0.0372377	0.153901	-3.89981
ENSOCUG00000001571	ENSG00000002549	51056	LAP3	-0.389844	6.30573	-4.26417	8.58861e-05	0.00388508	1.25601
ENSOCUG00000001574	ENSG00000119487	79109	MAPKAP1	-0.0713725	5.689	-0.688539	0.494206	0.692955	-6.24632
ENSOCUG00000001576	ENSG00000118579	80306	MED28	-0.232728	4.8487	-2.32577	0.0240078	0.119968	-3.92852
ENSOCUG00000001578	ENSG00000044090	9820	CUL7	0.445427	4.99282	2.39091	0.0205011	0.109583	-3.78968
ENSOCUG00000001581	ENSG00000109065	26151	NAT9	-0.735284	1.60287	-3.53515	0.0008718	0.0168594	-0.68068
ENSOCUG00000001583	ENSG00000109066	54868	TMEM104	0.025523	3.09016	0.249016	0.80434	0.893668	-6.27456
ENSOCUG00000001585	ENSG00000101146	8480	RAE1	-0.0746651	4.10635	-0.726012	0.471121	0.673739	-6.18206
ENSOCUG00000001586	ENSG00000112651	51069	MRPL2	-0.328078	4.2853	-2.60179	0.0120821	0.0815486	-3.28784
ENSOCUG00000001587	ENSG00000169896	3684	ITGAM	1.17111	0.230803	2.12058	0.0387965	0.157492	-3.74697
ENSOCUG00000001588	ENSG00000198824	283489	CHAMP1	0.17418	3.32308	1.52639	0.133036	0.321173	-5.21754
ENSOCUG00000001590	ENSG00000137171	89953	KLC4	0.185083	3.92276	1.5069	0.13795	0.328993	-5.30766
ENSOCUG00000001591	ENSG00000101493	9658	ZNF516	-0.272841	4.30819	-1.75055	0.0859838	0.249327	-4.96575
ENSOCUG00000001592	ENSG00000130254	9667	SAFB2	0.0778794	4.22719	0.755523	0.453379	0.659154	-6.16927
ENSOCUG00000001594	ENSG00000108932	9120	SLC16A6	0.446751	-0.484019	0.781153	0.438291	0.646342	-5.2098
ENSOCUG00000001595	ENSG00000150938	51232	CRIM1	0.535536	5.83506	2.2038	0.0320376	0.14124	-4.16926
ENSOCUG00000001596	ENSG00000162630	8707	B3GALT2	0.871662	2.76442	2.10839	0.0398853	0.159638	-4.04512
ENSOCUG00000001598	ENSG00000145730	5066	PAM	-0.200591	6.19072	-0.906434	0.368931	0.585206	-6.05185
ENSOCUG00000001599	ENSG00000125848	23767	FLRT3	1.07094	-0.761981	1.77151	0.0823965	0.243608	-4.1754
ENSOCUG00000001601	ENSG00000146409	116843	SLC18B1	0.307045	3.22103	2.26029	0.0280624	0.130646	-3.92002
ENSOCUG00000001603	ENSG00000185028	389257	LRRC14B	-0.773128	3.78728	-3.09483	0.00318197	0.0369736	-2.07519
ENSOCUG00000001605	ENSG00000164366	133957	CCDC127	-0.0419855	5.38964	-0.312368	0.756023	0.864123	-6.44174
ENSOCUG00000001606	ENSG00000112306	6206	RPS12	-0.188145	8.81955	-1.09369	0.279183	0.499425	-5.67247
ENSOCUG00000001610	ENSG00000145725	23262	PPIP5K2	0.284996	2.12803	1.84205	0.071233	0.223706	-4.52108
ENSOCUG00000001613	ENSG00000184675	139285	AMER1	0.430329	2.72268	2.05907	0.0445648	0.170048	-4.21187
ENSOCUG00000001616	ENSG00000099139	5125	PCSK5	1.13737	2.28786	2.91025	0.00532425	0.0503403	-2.35376
ENSOCUG00000001618	ENSG00000019991	3082	HGF	1.77577	-0.196403	2.8227	0.00675441	0.0574057	-2.36605
ENSOCUG00000001620	ENSG00000197157	27044	SND1	0.179671	6.34597	1.6012	0.115455	0.296344	-5.20438
ENSOCUG00000001622	ENSG00000135002	55312	RFK	-0.26252	3.8584	-2.56105	0.013409	0.0866348	-3.35442
ENSOCUG00000001623	ENSG00000172318	8708	B3GALT1	0.0591688	1.89485	0.264306	0.7926	0.886946	-5.97567
ENSOCUG00000001629	ENSG00000150316	51503	CWC15	-0.454252	6.39709	-3.31255	0.00169642	0.0251277	-1.51834
ENSOCUG00000001633	ENSG00000107521	3257	HPS1	0.339306	2.44962	1.27264	0.208866	0.420391	-5.40153
ENSOCUG00000001636	ENSG00000011260	51096	UTP18	0.0414729	3.25601	0.337538	0.737085	0.853346	-6.28686
ENSOCUG00000001638	ENSG00000172987	60495	HPSE2	0.347404	0.481516	1.45052	0.152981	0.348949	-4.78973
ENSOCUG00000001645	ENSG00000075785	7879	RAB7A	-0.0319579	6.78319	-0.305772	0.761012	0.86758	-6.37436
ENSOCUG00000001646	ENSG00000106400	10467	ZNHIT1	-0.0935504	5.06612	-0.686754	0.495321	0.693726	-6.25642
ENSOCUG00000001651	ENSG00000113441	4012	LNPEP	-0.0537969	5.89752	-0.199875	0.842366	0.915805	-6.45633
ENSOCUG00000001655	ENSG00000145721	167410	LIX1	0.0229422	0.600867	0.0679402	0.946097	0.970568	-5.77755
ENSOCUG00000001656	ENSG00000058729	55781	RIOK2	0.0782955	4.9564	0.886057	0.379708	0.594535	-6.10216
ENSOCUG00000001657	ENSG00000095794	1390	CREM	-0.275056	3.55602	-1.71133	0.093042	0.261766	-4.95268
ENSOCUG00000001661	ENSG00000155660	9601	PDIA4	0.481144	5.86488	2.57408	0.0129708	0.0854475	-3.37534
ENSOCUG00000001665	ENSG00000111554	56890	MDM1	-0.278498	0.449021	-1.42823	0.159266	0.357464	-4.86644
ENSOCUG00000001667	ENSG00000167986	1642	DDB1	0.140998	7.93002	1.56328	0.124115	0.309751	-5.16008
ENSOCUG00000001669	ENSG00000197362	136051	ZNF786	-0.0818762	2.58588	-0.740585	0.462311	0.667345	-5.96064
ENSOCUG00000001670	ENSG00000121680	9409	PEX16	-0.0365282	2.9779	-0.260404	0.795591	0.888763	-6.2559
ENSOCUG00000001672	ENSG00000165678	27069	GHITM	-0.507925	7.1032	-3.67522	0.000567235	0.0128547	-0.474844
ENSOCUG00000001673	ENSG00000149476	26007	TKFC	0.0342168	3.0153	0.214489	0.831014	0.909377	-6.2752
ENSOCUG00000001675	ENSG00000135365	51317	PHF21A	0.0605743	3.08877	0.507733	0.61381	0.77616	-6.17378
ENSOCUG00000001676	ENSG00000106462	2146	EZH2	-0.106134	1.06608	-0.593485	0.555456	0.735528	-5.72253
ENSOCUG00000001677	ENSG00000162144	220002	CYB561A3	0.163392	1.6435	1.02975	0.307942	0.52796	-5.5414
ENSOCUG00000001678	ENSG00000100813	22985	ACIN1	0.363141	6.03226	4.81758	1.32286e-05	0.0012716	3.01902
ENSOCUG00000001681	ENSG00000149483	51524	TMEM138	0.136492	-0.649965	0.422131	0.674688	0.814242	-5.35219
ENSOCUG00000001683	ENSG00000167985	54949	SDHAF2	-0.0524447	5.52452	-0.380074	0.705455	0.835292	-6.41695
ENSOCUG00000001684	ENSG00000179933	55017	C14orf119	-0.0662846	4.06562	-0.468311	0.64154	0.794208	-6.31002
ENSOCUG00000001685	ENSG00000092068	23428	SLC7A8	0.525229	2.84745	1.9293	0.0592161	0.200834	-4.4919
ENSOCUG00000001686	ENSG00000114439	56987	BBX	0.300242	3.30456	1.74968	0.086135	0.249327	-4.8575
ENSOCUG00000001687	ENSG00000164808	23514	SPIDR	0.677982	3.41006	2.7451	0.00831098	0.0656175	-2.8729
ENSOCUG00000001691	ENSG00000184743	25923	ATL3	0.508137	2.45598	1.79405	0.0786806	0.237898	-4.67384
ENSOCUG00000001692	ENSG00000165527	382	ARF6	-0.0811892	3.64633	-0.698355	0.488099	0.688375	-6.1396
ENSOCUG00000001696	ENSG00000120675	29103	DNAJC15	-0.537343	3.9631	-4.08242	0.000155766	0.00587178	0.715305
ENSOCUG00000001697	ENSG00000152894	5796	PTPRK	0.104713	3.60821	0.786469	0.4352	0.643758	-6.09031
ENSOCUG00000001698	ENSG00000135341	6885	MAP3K7	-0.0563376	3.90839	-0.523337	0.602986	0.7689	-6.26705
ENSOCUG00000001699	ENSG00000128607	23008	KLHDC10	-0.251953	5.69651	-2.45709	0.017416	0.0999966	-3.6427
ENSOCUG00000001704	ENSG00000206422	339291	LRRC30	0.450328	4.26443	1.55507	0.126058	0.312011	-5.25383
ENSOCUG00000001710	ENSG00000104738	4173	MCM4	0.438651	1.01334	1.52556	0.133243	0.321378	-4.80023
ENSOCUG00000001711	ENSG00000067445	7216	TRO	0.893347	2.68781	2.64895	0.0106963	0.0758806	-2.9747
ENSOCUG00000001712	ENSG00000115364	9801	MRPL19	-0.381003	3.9356	-3.60995	0.000693706	0.0144962	-0.671258
ENSOCUG00000001715	ENSG00000005436	6936	GCFC2	0.44885	0.356698	1.71501	0.0923608	0.260857	-4.35987
ENSOCUG00000001716	ENSG00000158571	5207	PFKFB1	-0.464787	5.78061	-1.23396	0.222823	0.436982	-5.72758
ENSOCUG00000001718	ENSG00000135018	29979	UBQLN1	-0.223646	6.62808	-2.56502	0.0132742	0.0864095	-3.36545
ENSOCUG00000001719	ENSG00000139734	81624	DIAPH3	0.624532	-1.05434	1.58246	0.119671	0.302904	-4.44042
ENSOCUG00000001723	ENSG00000091656	79776	ZFHX4	0.574947	3.89109	3.14822	0.00273291	0.0338717	-1.91587
ENSOCUG00000001725	ENSG00000113721	5159	PDGFRB	0.698661	6.22476	3.02474	0.00387687	0.0417288	-2.27438
ENSOCUG00000001726	ENSG00000085741	7481	WNT11	-0.418033	3.05902	-1.9861	0.0523613	0.187749	-4.39005
ENSOCUG00000001727	ENSG00000173638	6573	SLC19A1	0.557715	1.51808	1.97901	0.053178	0.189586	-4.15741
ENSOCUG00000001729	ENSG00000136802	56262	LRRC8A	0.223497	4.33455	1.31421	0.194604	0.402285	-5.61508
ENSOCUG00000001730	ENSG00000120451	399979	SNX19	-0.0661178	5.78031	-0.401177	0.689951	0.82404	-6.40302
ENSOCUG00000001732	ENSG00000164168	55751	TMEM184C	-0.158114	3.5266	-1.4308	0.158532	0.356641	-5.39278
ENSOCUG00000001734	ENSG00000133424	9215	LARGE1	-0.0785694	7.05588	-0.728242	0.469766	0.672702	-6.15165
ENSOCUG00000001735	ENSG00000131143	1327	COX4I1	-0.77936	9.64192	-3.92576	0.000257937	0.00800242	0.360967
ENSOCUG00000001736	ENSG00000164897	83590	TMUB1	-0.459641	4.4385	-2.28732	0.0263199	0.12687	-3.98978
ENSOCUG00000001738	ENSG00000103494	23322	RPGRIP1L	0.359194	1.53855	1.87179	0.0669243	0.215936	-4.34652
ENSOCUG00000001739	ENSG00000175161	253559	CADM2	-0.225728	0.145592	-0.739358	0.463049	0.667826	-5.42372
ENSOCUG00000001741	ENSG00000140718	79068	FTO	0.270774	3.57934	2.35321	0.02247	0.115306	-3.77579
ENSOCUG00000001742	ENSG00000118412	9994	CASP8AP2	0.277533	3.30554	1.71289	0.0927532	0.261336	-4.92106
ENSOCUG00000001748	ENSG00000133687	83857	TMTC1	-0.183097	1.19943	-0.73091	0.468149	0.671506	-5.71567
ENSOCUG00000001750	ENSG00000110844	25766	PRPF40B	0.187517	3.18416	1.42517	0.160146	0.358695	-5.32122
ENSOCUG00000001751	ENSG00000115963	390	RND3	-0.0323013	4.04735	-0.125346	0.900738	0.947734	-6.43016
ENSOCUG00000001752	ENSG00000147257	2719	GPC3	1.57837	-0.567466	2.64049	0.0109336	0.076723	-2.75029
ENSOCUG00000001753	ENSG00000039319	9765	ZFYVE16	-0.112773	6.16953	-0.609142	0.54511	0.729867	-6.27966
ENSOCUG00000001754	ENSG00000161791	91010	FMNL3	0.185106	3.15382	0.887736	0.378813	0.593858	-5.95862
ENSOCUG00000001757	ENSG00000130595	7140	TNNT3	-1.33675	11.9662	-1.2442	0.219062	0.432018	-5.31065
ENSOCUG00000001758	ENSG00000175354	5771	PTPN2	0.21666	3.63865	1.29254	0.201945	0.411631	-5.55856
ENSOCUG00000001765	ENSG00000155011	27123	DKK 2.00	1.58451	2.00917	4.27355	8.32656e-05	0.00383258	1.41022
ENSOCUG00000001768	ENSG00000146729	2631	NIPSNAP2	-0.585252	8.89461	-2.93451	0.00498089	0.0483624	-2.34918
ENSOCUG00000001772	ENSG00000144136	6574	SLC20A1	0.137079	3.95679	0.955817	0.343633	0.562322	-5.96403
ENSOCUG00000001776	ENSG00000084093	5978	REST	0.0268632	3.51416	0.202821	0.840075	0.914328	-6.33152
ENSOCUG00000001777	ENSG00000108587	9527	GOSR1	-0.109071	3.10467	-1.27294	0.208759	0.420324	-5.51287
ENSOCUG00000001779	ENSG00000188706	51114	ZDHHC9	0.176521	2.98765	1.44446	0.154671	0.351415	-5.28926
ENSOCUG00000001781	ENSG00000046889	80243	PREX2	0.147186	2.76128	0.755052	0.45366	0.659396	-5.98939
ENSOCUG00000001782	ENSG00000106635	9275	BCL7B	0.010834	6.83589	0.0530398	0.957906	0.976789	-6.43879
ENSOCUG00000001783	ENSG00000106638	26608	TBL2	0.298739	2.19015	2.07978	0.042545	0.165199	-4.09169
ENSOCUG00000001786	ENSG00000171262	283742	FAM98B	-0.0403202	3.66437	-0.44661	0.657031	0.8031	-6.29239
ENSOCUG00000001787	ENSG00000127616	6597	SMARCA4	0.194963	5.55963	2.32502	0.0240511	0.120047	-3.93052
ENSOCUG00000001788	ENSG00000172575	10125	RASGRP1	-0.293877	2.30586	-0.631716	0.530369	0.719573	-5.78628
ENSOCUG00000001789	ENSG00000166439	254225	RNF169	0.384832	2.33442	3.07241	0.00339039	0.0384932	-1.94946
ENSOCUG00000001790	ENSG00000157954	26100	WIPI2	0.215413	4.83226	2.38877	0.0206085	0.110004	-3.79386
ENSOCUG00000001798	ENSG00000114331	23527	ACAP2	0.319016	3.89135	1.61816	0.111742	0.290247	-5.15964
ENSOCUG00000001799	ENSG00000079819	2037	EPB41L2	0.441181	4.91874	1.64784	0.105479	0.2821	-5.16856
ENSOCUG00000001801	ENSG00000128573	93986	FOXP2	0.545949	1.36732	2.72435	0.00877984	0.0677427	-2.66931
ENSOCUG00000001802	ENSG00000005243	51226	COPZ2	0.521403	2.4356	1.60147	0.115393	0.296318	-4.93898
ENSOCUG00000001803	ENSG00000174842	11146	GLMN	-0.354742	1.93649	-2.37262	0.0214362	0.112221	-3.50355
ENSOCUG00000001804	ENSG00000122484	79871	RPAP2	0.0235186	3.72625	0.216545	0.829419	0.908779	-6.37962
ENSOCUG00000001806	ENSG00000173542	92597	MOB1B	-0.066111	0.304606	-0.248592	0.804666	0.893783	-5.64215
ENSOCUG00000001807	ENSG00000067208	7813	EVI5	0.276279	2.93999	1.40282	0.166674	0.366765	-5.34452
ENSOCUG00000001808	ENSG00000064651	6558	SLC12A2	0.287327	6.30032	1.02489	0.310207	0.530006	-5.93855
ENSOCUG00000001810	ENSG00000128294	8459	TPST2	-0.117134	4.368	-0.62902	0.532118	0.720624	-6.25963
ENSOCUG00000001812	ENSG00000143971	54465	ETAA1	0.177062	2.05675	1.03736	0.304416	0.524643	-5.58618
ENSOCUG00000001814	ENSG00000061918	2983	GUCY1B1	0.209717	4.49381	0.925069	0.359248	0.576025	-6.05078
ENSOCUG00000001816	ENSG00000138193	51196	PLCE1	0.395215	2.96369	1.25372	0.215611	0.427993	-5.5213
ENSOCUG00000001817	ENSG00000112282	9439	MED23	0.115925	3.94391	0.996867	0.323493	0.542	-5.93394
ENSOCUG00000001818	ENSG00000186432	3840	KPNA4	-0.503055	7.48014	-2.9185	0.00520506	0.0495892	-2.48319
ENSOCUG00000001819	ENSG00000164162	10393	ANAPC10	-0.254096	1.84527	-1.72269	0.09095	0.258147	-4.66649
ENSOCUG00000001820	ENSG00000183726	23585	TMEM50A	0.167336	5.54843	1.63982	0.107141	0.284239	-5.18064
ENSOCUG00000001821	ENSG00000164163	6059	ABCE1	-0.069373	5.87414	-0.61303	0.542556	0.728298	-6.29112
ENSOCUG00000001822	ENSG00000117245	57576	KIF17	-0.792839	-0.45378	-1.32409	0.191324	0.399516	-4.87684
ENSOCUG00000001823	ENSG00000187010	6007	RHD	-0.376762	0.504601	-1.22198	0.227284	0.441751	-4.99944
ENSOCUG00000001825	ENSG00000144369	165215	FAM171B	-0.281284	1.31063	-0.879181	0.38339	0.597945	-5.52331
ENSOCUG00000001826	ENSG00000102271	56062	KLHL4	-0.183817	0.252721	-0.638925	0.525705	0.716666	-5.46621
ENSOCUG00000001827	ENSG00000204178	55219	MACO1	0.137205	5.36221	1.1325	0.262675	0.482708	-5.85819
ENSOCUG00000001828	ENSG00000100422	64781	CERK	0.138221	3.63211	0.513911	0.609514	0.773034	-6.26467
ENSOCUG00000001829	ENSG00000196367	8295	TRRAP	0.2176	5.47293	2.19163	0.0329562	0.143561	-4.20301
ENSOCUG00000001833	ENSG00000112186	10486	CAP2	-0.443747	8.94439	-3.46654	0.00107284	0.0190464	-0.96617
ENSOCUG00000001834	ENSG00000122417	57489	ODF2L	0.0483655	2.03151	0.306002	0.760838	0.867538	-6.05723
ENSOCUG00000001837	ENSG00000116350	6429	SRSF4	0.1271	4.61318	1.7845	0.0802375	0.240026	-4.94001
ENSOCUG00000001838	ENSG00000258289	91612	CHURC1	-0.179223	4.29801	-1.20067	0.235376	0.451757	-5.75625
ENSOCUG00000001839	ENSG00000073711	5523	PPP2R3A	-0.18081	7.45039	-0.959092	0.341997	0.560599	-5.92652
ENSOCUG00000001842	ENSG00000143995	4211	MEIS1	0.625806	2.39554	3.62016	0.000672272	0.0141508	-0.498837
ENSOCUG00000001843	ENSG00000174579	55167	MSL2	-0.117243	4.70286	-0.839935	0.40483	0.618178	-6.1337
ENSOCUG00000001844	ENSG00000183010	5831	PYCR1	1.20753	-0.699674	2.04177	0.0463155	0.17425	-3.77843
ENSOCUG00000001847	ENSG00000139644	7009	TMBIM6	0.0416994	7.42903	0.187948	0.851657	0.921476	-6.36276
ENSOCUG00000001849	ENSG00000091482	23676	SMPX	-0.824351	7.48254	-3.17937	0.00249919	0.0319958	-1.82665
ENSOCUG00000001851	ENSG00000167566	57701	NCKAP5L	0.108792	4.16322	0.56739	0.572916	0.747058	-6.27153
ENSOCUG00000001853	ENSG00000163406	6565	SLC15A2	2.56417	-1.51343	2.98954	0.00427718	0.0442487	-2.14095
ENSOCUG00000001856	ENSG00000196188	1510	CTSE	1.37391	-1.62192	1.42865	0.159147	0.357361	-4.48454
ENSOCUG00000001857	ENSG00000205189	65986	ZBTB10	-0.00401056	2.35569	-0.0213808	0.983025	0.990239	-6.13394
ENSOCUG00000001859	ENSG00000140876	283927	NUDT7	0.00197665	3.64867	0.00955376	0.992414	0.995608	-6.40087
ENSOCUG00000001861	ENSG00000114127	54464	XRN1	0.274265	5.33586	1.62853	0.109521	0.287446	-5.20031
ENSOCUG00000001864	ENSG00000103375	343	AQP8	2.05527	0.866095	1.026	0.309689	0.529537	-4.94031
ENSOCUG00000001866	ENSG00000166509	10143	CLEC3A	1.15111	2.54424	1.39273	0.16969	0.370646	-5.1553
ENSOCUG00000001868	ENSG00000070061	8518	ELP1	-0.187105	5.29441	-1.26394	0.211948	0.423345	-5.70803
ENSOCUG00000001873	ENSG00000077044	8527	DGKD	0.0373265	4.66544	0.280126	0.780504	0.879382	-6.43279
ENSOCUG00000001874	ENSG00000175054	545	ATR	0.424502	2.33754	2.17819	0.0339979	0.145951	-3.96493
ENSOCUG00000001875	ENSG00000106025	23554	TSPAN12	-0.183217	2.52637	-1.05042	0.298431	0.519065	-5.68467
ENSOCUG00000001877	ENSG00000116560	6421	SFPQ	0.423917	5.38177	3.90896	0.000272132	0.00811122	0.155799
ENSOCUG00000001879	ENSG00000104450	6674	SPAG1	-0.0822096	0.69334	-0.351825	0.726406	0.847314	-5.75908
ENSOCUG00000001880	ENSG00000162385	4116	MAGOH	-0.288805	3.93282	-2.84362	0.00638352	0.0554883	-2.69815
ENSOCUG00000001881	ENSG00000071243	54556	ING3	0.12765	2.32773	0.820966	0.415453	0.62655	-5.84159
ENSOCUG00000001882	ENSG00000119328	54942	ABITRAM	-0.31609	2.38495	-1.78869	0.0795523	0.238968	-4.64918
ENSOCUG00000001884	ENSG00000085982	55230	USP40	-0.0864854	4.73655	-0.594024	0.555099	0.735528	-6.304
ENSOCUG00000001885	ENSG00000104518	79792	GSDMD	0.38016	1.21721	1.29404	0.201429	0.410872	-5.1454
ENSOCUG00000001886	ENSG00000100364	23313	KIAA0930	0.0818353	4.18965	0.664967	0.509041	0.704588	-6.23213
ENSOCUG00000001887	ENSG00000106771	23731	TMEM245	0.0359973	5.88442	0.114318	0.909431	0.95193	-6.44673
ENSOCUG00000001889	ENSG00000060138	8531	YBX3	-0.129818	10.5291	-0.512124	0.610755	0.773927	-5.97656
ENSOCUG00000001891	ENSG00000186281	150763	GPAT2	-1.54779	-0.0224344	-4.77626	1.52518e-05	0.00138527	2.44517
ENSOCUG00000001892	ENSG00000034677	25897	RNF19A	0.0366996	5.47411	0.21473	0.830826	0.909348	-6.46528
ENSOCUG00000001894	ENSG00000106003	3955	LFNG	0.313253	2.48869	1.31366	0.194789	0.402524	-5.36218
ENSOCUG00000001897	ENSG00000169660	284004	HEXD	-0.0482012	3.62281	-0.272354	0.78644	0.882793	-6.33076
ENSOCUG00000001902	ENSG00000121542	26984	SEC22A	-0.10365	3.25136	-1.13322	0.262372	0.482402	-5.69629
ENSOCUG00000001903	ENSG00000007171	4843	NOS2	-0.286504	1.08461	-1.10544	0.274111	0.494632	-5.33656
ENSOCUG00000001907	ENSG00000196187	9725	TMEM63A	0.280196	2.57036	1.64532	0.105999	0.282902	-4.92761
ENSOCUG00000001908	ENSG00000197548	10533	ATG7	0.138074	2.81982	1.24949	0.217138	0.429841	-5.51757
ENSOCUG00000001910	ENSG00000150471	23284	ADGRL3	0.0449122	-0.189378	0.0934459	0.925912	0.960805	-5.47711
ENSOCUG00000001911	ENSG00000144560	9686	VGLL4	0.0207221	2.541	0.0996834	0.920983	0.95817	-6.19821
ENSOCUG00000001912	ENSG00000164050	5364	PLXNB1	0.30909	3.0173	0.951423	0.345837	0.563961	-5.83118
ENSOCUG00000001913	ENSG00000166816	197257	LDHD	-1.00982	3.13494	-4.90744	9.69514e-06	0.00105055	3.35958
ENSOCUG00000001914	ENSG00000276045	84876	ORAI1	-0.118484	7.04554	-0.82779	0.411612	0.624073	-6.073
ENSOCUG00000001915	ENSG00000143811	29920	PYCR2	-0.0929797	4.16037	-0.894952	0.37498	0.591142	-6.05207
ENSOCUG00000001918	ENSG00000139714	283385	MORN3	-0.14792	-0.268381	-0.397892	0.692355	0.825801	-5.47303
ENSOCUG00000001919	ENSG00000143751	163859	SDE2	0.0697254	3.92247	0.74934	0.457064	0.661759	-6.14581
ENSOCUG00000001920	ENSG00000167191	51704	GPRC5B	-0.00116863	3.95772	-0.00663987	0.994728	0.997235	-6.40264
ENSOCUG00000001923	ENSG00000121966	7852	CXCR4	0.372335	2.95955	1.05437	0.29664	0.517543	-5.69345
ENSOCUG00000001924	ENSG00000184517	162239	ZFP1	-0.13583	1.09737	-0.579521	0.564766	0.740822	-5.73464
ENSOCUG00000001925	ENSG00000109911	26610	ELP4	-0.336498	3.06328	-3.06303	0.00348133	0.0389875	-2.05358
ENSOCUG00000001931	ENSG00000164051	79714	CCDC51	0.0066992	2.3948	0.0532594	0.957731	0.976784	-6.14093
ENSOCUG00000001933	ENSG00000149177	5795	PTPRJ	0.459692	0.507184	1.45425	0.15195	0.347491	-4.83502
ENSOCUG00000001937	ENSG00000116584	9181	ARHGEF2	0.260298	4.39782	1.3516	0.182414	0.387505	-5.56437
ENSOCUG00000001938	ENSG00000160285	4047	LSS	0.161186	3.95322	0.880896	0.38247	0.597123	-6.0251
ENSOCUG00000001943	ENSG00000136636	51133	KCTD3	0.00850823	5.08999	0.0941162	0.925382	0.96035	-6.48778
ENSOCUG00000001949	ENSG00000137547	29088	MRPL15	-0.420647	4.79902	-3.96823	0.000225166	0.00740833	0.335228
ENSOCUG00000001951	ENSG00000166896	91419	ATP23	0.00370487	1.74182	0.0207046	0.983561	0.99069	-6.02761
ENSOCUG00000001952	ENSG00000078237	57103	TIGAR	-0.830935	4.27584	-4.30786	7.43193e-05	0.00365401	1.39726
ENSOCUG00000001955	ENSG00000111241	2251	FGF6	-2.6844	3.2268	-7.2789	1.88029e-09	5.42229e-06	11.4094
ENSOCUG00000001956	ENSG00000047621	57102	C12orf4	-0.0451136	2.96562	-0.232332	0.817201	0.902094	-6.3124
ENSOCUG00000001957	ENSG00000122042	5412	UBL3	-0.0219716	2.43395	-0.140316	0.888958	0.941869	-6.16814
ENSOCUG00000001961	ENSG00000111247	10635	RAD51AP1	-0.237054	0.807794	-0.343793	0.732402	0.851125	-5.58094
ENSOCUG00000001963	ENSG00000079308	7145	TNS1	0.0826463	6.76978	0.40402	0.687872	0.822324	-6.35184
ENSOCUG00000001964	ENSG00000011376	23395	LARS2	0.0643514	3.73505	0.632758	0.529693	0.718811	-6.18845
ENSOCUG00000001966	ENSG00000132781	4595	MUTYH	0.378303	-0.052922	1.46108	0.150073	0.345428	-4.68689
ENSOCUG00000001971	ENSG00000204217	659	BMPR2	-0.0544362	5.10755	-0.314631	0.754314	0.863492	-6.44132
ENSOCUG00000001972	ENSG00000117862	51060	TXNDC12	0.13451	4.38984	1.46448	0.149146	0.344494	-5.41669
ENSOCUG00000001975	ENSG00000104714	157697	ERICH1	0.0709967	0.59065	0.357827	0.721936	0.844149	-5.71657
ENSOCUG00000001979	ENSG00000167720	63826	SRR	-0.197396	4.43097	-1.63559	0.108028	0.285083	-5.17534
ENSOCUG00000001981	ENSG00000144580	9125	CNOT9	-0.0336761	3.32465	-0.338752	0.736175	0.852903	-6.28821
ENSOCUG00000001982	ENSG00000204120	26058	GIGYF2	0.187517	5.82501	2.72785	0.00869924	0.067301	-3.02176
ENSOCUG00000001984	ENSG00000144791	8994	LIMD1	0.164796	3.93881	1.01659	0.314106	0.533197	-5.90693
ENSOCUG00000001985	ENSG00000165983	9317	PTER	-0.509399	3.32854	-1.87247	0.0668284	0.215775	-4.65898
ENSOCUG00000001986	ENSG00000115556	84812	PLCD4	-0.455348	5.58493	-1.8442	0.0709147	0.223071	-4.8457
ENSOCUG00000001990	ENSG00000135040	60560	NAA35	-0.0530767	5.10623	-0.584654	0.561335	0.73865	-6.3224
ENSOCUG00000001991	ENSG00000165985	389941	C1QL3	-0.469132	3.89432	-1.8378	0.0718675	0.224598	-4.79525
ENSOCUG00000001992	ENSG00000147912	26267	FBXO10	0.910152	5.23603	3.71746	0.000497499	0.0117116	-0.400538
ENSOCUG00000001993	ENSG00000003096	90293	KLHL13	0.57613	2.51838	1.41263	0.163783	0.363633	-5.20499
ENSOCUG00000001994	ENSG00000066557	55631	LRRC40	-0.147764	1.79733	-0.736335	0.46487	0.669448	-5.80036
ENSOCUG00000001999	ENSG00000135052	51280	GOLM1	0.700091	0.00312796	2.07218	0.0432768	0.167067	-3.77195
ENSOCUG00000002000	ENSG00000170624	6444	SGCD	0.17338	4.6741	1.26766	0.210626	0.422378	-5.68284
ENSOCUG00000002003	ENSG00000074582	617	BCS1L	-0.555591	5.0807	-4.22687	9.71291e-05	0.00429266	1.12084
ENSOCUG00000002004	ENSG00000213923	1454	CSNK1E	-0.411705	4.97418	-3.52434	0.000900902	0.0171767	-0.963074
ENSOCUG00000002006	ENSG00000100461	55147	RBM23	0.380133	4.4869	3.69857	0.000527598	0.0122861	-0.444883
ENSOCUG00000002007	ENSG00000118454	81573	ANKRD13C	-0.424829	4.18127	-3.82935	0.000350291	0.00937496	-0.0586826
ENSOCUG00000002008	ENSG00000163482	27148	STK36	0.100123	1.60685	0.60081	0.550603	0.732719	-5.86691
ENSOCUG00000002009	ENSG00000116701	4688	NCF2	0.873836	0.327598	1.84104	0.0713839	0.223875	-4.2025
ENSOCUG00000002011	ENSG00000162694	2135	EXTL2	0.294639	1.78438	1.64007	0.10709	0.284239	-4.79219
ENSOCUG00000002013	ENSG00000100462	10419	PRMT5	0.0987299	4.90361	0.893912	0.375531	0.591197	-6.09259
ENSOCUG00000002014	ENSG00000105854	5445	PON2	0.214416	3.64386	1.31629	0.193909	0.401993	-5.55866
ENSOCUG00000002017	ENSG00000168476	80346	REEP4	0.523675	-0.129268	1.42265	0.16087	0.359614	-4.62672
ENSOCUG00000002018	ENSG00000065060	54887	UHRF1BP1	-0.21323	4.8882	-1.36976	0.176709	0.379297	-5.57051
ENSOCUG00000002021	ENSG00000143575	10456	HAX1	-0.474042	4.06974	-2.45222	0.0176281	0.100713	-3.61054
ENSOCUG00000002022	ENSG00000115839	22930	RAB3GAP1	0.115236	5.80876	1.24974	0.217047	0.429777	-5.71283
ENSOCUG00000002023	ENSG00000064995	6882	TAF11	-0.0900426	3.70831	-0.777738	0.440285	0.648039	-6.10912
ENSOCUG00000002025	ENSG00000125304	9375	TM9SF2	-0.292771	5.68623	-1.63929	0.107252	0.284239	-5.1826
ENSOCUG00000002026	ENSG00000112837	9096	TBX18	0.653645	0.957773	1.60692	0.114191	0.294476	-4.68594
ENSOCUG00000002027	ENSG00000105618	26121	PRPF31	0.0497685	4.97818	0.464328	0.644371	0.79555	-6.3832
ENSOCUG00000002031	ENSG00000038002	175	AGA	0.498544	3.26063	3.02399	0.00388498	0.0417288	-2.1958
ENSOCUG00000002033	ENSG00000042317	55812	SPATA7	0.00773542	1.90257	0.0317779	0.974772	0.985883	-6.05409
ENSOCUG00000002037	ENSG00000070778	11099	PTPN21	-0.122682	6.07499	-0.853401	0.397392	0.611433	-6.10937
ENSOCUG00000002041	ENSG00000010256	7384	UQCRC1	-0.814836	8.79767	-4.8524	1.17303e-05	0.00116646	3.1963
ENSOCUG00000002043	ENSG00000164022	9255	AIMP1	-0.0780325	6.16453	-0.708699	0.481709	0.682703	-6.2153
ENSOCUG00000002050	ENSG00000113838	55171	TBCCD1	0.17862	2.12844	1.1655	0.249192	0.467757	-5.45123
ENSOCUG00000002052	ENSG00000134569	4038	LRP4	-0.520229	5.17897	-1.95789	0.0556754	0.194277	-4.65167
ENSOCUG00000002053	ENSG00000090520	51726	DNAJB11	0.105162	4.56468	1.12143	0.267309	0.487959	-5.85568
ENSOCUG00000002054	ENSG00000043514	54802	TRIT1	-0.454584	2.52095	-3.04194	0.00369423	0.0404682	-2.03714
ENSOCUG00000002055	ENSG00000151612	152485	ZNF827	-0.244243	3.98787	-1.02678	0.309326	0.529389	-5.8881
ENSOCUG00000002059	ENSG00000156931	23355	VPS8	-0.23413	5.25791	-2.34889	0.022706	0.115942	-3.88462
ENSOCUG00000002060	ENSG00000184007	8073	PTP4A2	0.0545018	6.39466	0.327702	0.744466	0.858141	-6.38927
ENSOCUG00000002063	ENSG00000263001	2969	GTF2I	0.1475	6.75888	1.94894	0.0567635	0.196156	-4.61054
ENSOCUG00000002064	ENSG00000167332	81285	OR51E2	1.49575	1.48835	2.61858	0.0115709	0.0793997	-2.84307
ENSOCUG00000002065	ENSG00000198420	9747	TCAF1	0.657235	5.54674	2.6991	0.00938342	0.0701931	-3.09559
ENSOCUG00000002066	ENSG00000149179	79096	C11orf49	-0.366418	3.56629	-2.80858	0.0070159	0.0588143	-2.7468
ENSOCUG00000002071	ENSG00000158669	137964	GPAT4	-0.682964	6.95582	-3.98427	0.000213865	0.00713418	0.442013
ENSOCUG00000002072	ENSG00000170379	285966	TCAF2	0.991605	3.03469	4.70357	1.95723e-05	0.00164183	2.71376
ENSOCUG00000002073	ENSG00000149182	84364	ARFGAP2	0.0858159	6.44485	0.894672	0.375128	0.591142	-6.05379
ENSOCUG00000002075	ENSG00000164086	1849	DUSP7	-0.175165	5.38077	-1.1677	0.248309	0.466793	-5.82001
ENSOCUG00000002076	ENSG00000134574	1643	DDB2	0.496469	2.28896	3.14811	0.00273381	0.0338717	-1.76882
ENSOCUG00000002080	ENSG00000164087	25886	POC1A	-0.0361571	0.918585	-0.117069	0.907261	0.950955	-5.82712
ENSOCUG00000002084	ENSG00000014123	23376	UFL1	0.0746027	4.72817	0.574055	0.568431	0.744167	-6.32332
ENSOCUG00000002086	ENSG00000171867	5621	PRNP	-0.36884	4.08613	-1.74977	0.0861191	0.249327	-4.95052
ENSOCUG00000002090	ENSG00000101265	9770	RASSF2	0.482012	1.26233	1.30102	0.199048	0.407457	-5.15041
ENSOCUG00000002093	ENSG00000167186	10229	COQ7	-0.58943	4.77067	-2.73303	0.00858088	0.0667304	-3.01843
ENSOCUG00000002094	ENSG00000132434	55915	LANCL2	0.051944	3.80287	0.519261	0.605805	0.770229	-6.27649
ENSOCUG00000002095	ENSG00000025434	10062	NR1H3	0.795611	2.66808	2.36475	0.0218498	0.113392	-3.58797
ENSOCUG00000002098	ENSG00000197948	89848	FCHSD1	0.662025	0.799747	2.29251	0.0259968	0.126103	-3.50317
ENSOCUG00000002099	ENSG00000110514	8567	MADD	0.266436	4.11803	1.25434	0.215385	0.427766	-5.63504
ENSOCUG00000002100	ENSG00000107679	59338	PLEKHA1	0.0643867	4.22463	0.474293	0.637298	0.791561	-6.33745
ENSOCUG00000002102	ENSG00000121964	79712	GTDC1	-0.220518	3.83715	-2.0709	0.0434011	0.16738	-4.35616
ENSOCUG00000002105	ENSG00000172493	4299	AFF1	0.16323	4.37355	0.711526	0.479972	0.681277	-6.21414
ENSOCUG00000002106	ENSG00000042088	55775	TDP1	0.248963	1.0544	0.789363	0.433522	0.642348	-5.5158
ENSOCUG00000002107	ENSG00000143933	805	CALM2	0.0144982	6.89895	0.139125	0.889894	0.942485	-6.41702
ENSOCUG00000002108	ENSG00000108515	2027	ENO3	-0.925879	11.1197	-1.46177	0.149883	0.345296	-5.03951
ENSOCUG00000002110	ENSG00000204590	2794	GNL1	-0.150642	4.35295	-1.63678	0.107777	0.284827	-5.16285
ENSOCUG00000002114	ENSG00000132256	85363	TRIM5	0.0231015	2.50736	0.0705926	0.943996	0.970243	-6.17953
ENSOCUG00000002115	ENSG00000145332	57563	KLHL8	0.0880615	3.49917	0.65822	0.513331	0.707813	-6.16575
ENSOCUG00000002117	ENSG00000204576	80742	PRR3	0.288006	0.190074	1.0574	0.295268	0.516204	-5.18983
ENSOCUG00000002119	ENSG00000112303	8875	VNN 2.00	1.41135	2.5781	4.69832	1.99269e-05	0.00164183	2.71375
ENSOCUG00000002120	ENSG00000153815	80790	CMIP	0.722831	2.39236	2.79049	0.00736441	0.0605478	-2.64032
ENSOCUG00000002121	ENSG00000204574	23	ABCF1	-0.068198	6.50333	-0.726044	0.471101	0.673739	-6.18379
ENSOCUG00000002122	ENSG00000171530	6902	TBCA	-0.0653378	4.47704	-0.488634	0.627177	0.784226	-6.34468
ENSOCUG00000002126	ENSG00000198860	116461	TSEN15	-0.0648512	3.95995	-0.560845	0.577337	0.750197	-6.25701
ENSOCUG00000002127	ENSG00000048405	168850	ZNF800	0.249302	1.7087	1.46329	0.149468	0.344962	-5.05849
ENSOCUG00000002128	ENSG00000198483	148741	ANKRD35	0.396299	2.84901	1.66006	0.102984	0.277876	-4.95406
ENSOCUG00000002131	ENSG00000204264	5696	PSMB8	0.292249	2.17338	1.07207	0.288688	0.509333	-5.58058
ENSOCUG00000002132	ENSG00000204569	5514	PPP1R10	0.368758	3.76779	2.5318	0.0144418	0.0906147	-3.40821
ENSOCUG00000002134	ENSG00000142227	2014	EMP3	0.619225	2.41958	1.66898	0.101194	0.275431	-4.87408
ENSOCUG00000002135	ENSG00000168394	6890	TAP1	0.704474	2.44808	3.10409	0.00309944	0.0364817	-1.84867
ENSOCUG00000002137	ENSG00000169764	7360	UGP2	-0.750343	8.74228	-2.5195	0.0148975	0.0921141	-3.31021
ENSOCUG00000002140	ENSG00000276644	1602	DACH1	-0.142947	2.23499	-0.831288	0.409652	0.622246	-5.83318
ENSOCUG00000002143	ENSG00000143952	51542	VPS54	0.300129	3.70527	2.26141	0.0279881	0.130547	-3.98215
ENSOCUG00000002144	ENSG00000100580	283578	TMED8	0.100312	-0.20694	0.364271	0.717148	0.841229	-5.45874
ENSOCUG00000002145	ENSG00000140992	5170	PDPK1	-0.128181	2.74656	-0.800586	0.427052	0.636275	-5.94495
ENSOCUG00000002147	ENSG00000100441	23351	KHNYN	0.383307	1.91109	2.08658	0.041899	0.163666	-4.06376
ENSOCUG00000002148	ENSG00000110048	5007	OSBP	0.117632	6.11946	0.41232	0.681818	0.818991	-6.37359
ENSOCUG00000002151	ENSG00000100445	56948	SDR39U1	-0.815016	3.52468	-2.46992	0.0168689	0.098	-3.5115
ENSOCUG00000002152	ENSG00000123545	29078	NDUFAF4	-0.318824	1.9209	-1.66706	0.101578	0.275824	-4.72547
ENSOCUG00000002153	ENSG00000137343	79969	ATAT1	0.0532895	2.0567	0.315968	0.753305	0.863068	-6.00368
ENSOCUG00000002154	ENSG00000005700	25998	IBTK	-0.644491	6.63395	-4.80598	1.37685e-05	0.00129122	2.99559
ENSOCUG00000002155	ENSG00000196235	6829	SUPT5H	0.299933	6.6386	3.44162	0.00115625	0.0198768	-1.1528
ENSOCUG00000002156	ENSG00000166889	219988	PATL1	-0.286618	4.76491	-2.45982	0.0172983	0.0994197	-3.64047
ENSOCUG00000002157	ENSG00000067141	4756	NEO1	0.285424	5.41859	1.73974	0.0878829	0.25236	-5.0253
ENSOCUG00000002158	ENSG00000106144	835	CASP2	0.126358	2.71738	1.03535	0.305346	0.525228	-5.72964
ENSOCUG00000002159	ENSG00000127947	5782	PTPN12	0.255972	3.8108	2.12294	0.038589	0.157232	-4.27153
ENSOCUG00000002160	ENSG00000204564	221545	C6orf136	-0.921794	4.45118	-4.11182	0.000141568	0.00547984	0.786442
ENSOCUG00000002163	ENSG00000204560	8449	DHX16	-0.161602	5.06201	-1.5002	0.139673	0.33137	-5.39573
ENSOCUG00000002165	ENSG00000061936	6433	SFSWAP	0.0533333	4.39013	0.478807	0.634104	0.78938	-6.35491
ENSOCUG00000002166	ENSG00000105197	92609	TIMM50	-0.339053	5.2379	-2.67698	0.00994299	0.0730074	-3.15525
ENSOCUG00000002167	ENSG00000036549	26009	AC118549.1	0.357411	3.82889	3.10365	0.00310324	0.0364892	-2.03011
ENSOCUG00000002171	ENSG00000182400	122553	TRAPPC6B	-0.077482	1.69474	-0.58786	0.559197	0.73735	-5.84663
ENSOCUG00000002172	ENSG00000146112	170954	PPP1R18	0.423362	1.54633	1.64625	0.105808	0.282717	-4.74057
ENSOCUG00000002173	ENSG00000068976	5837	PYGM	-0.29367	12.6187	-0.565736	0.574032	0.747258	-5.7819
ENSOCUG00000002176	ENSG00000100941	5411	PNN	0.302767	5.14891	3.2069	0.00230844	0.0304672	-1.82898
ENSOCUG00000002177	ENSG00000183569	253190	SERHL2	-0.295354	2.40822	-1.36014	0.179715	0.383323	-5.30787
ENSOCUG00000002178	ENSG00000137404	11270	NRM	0.106903	-0.512705	0.29048	0.772616	0.875369	-5.43932
ENSOCUG00000002179	ENSG00000067221	9399	STOML1	-0.0581635	2.75672	-0.40834	0.684718	0.820697	-6.14456
ENSOCUG00000002180	ENSG00000151208	9231	DLG5	0.243485	3.1843	1.5302	0.132093	0.320102	-5.19824
ENSOCUG00000002181	ENSG00000137337	9656	MDC 1.00	0.158492	4.39787	1.78393	0.0803314	0.240112	-4.92414
ENSOCUG00000002182	ENSG00000198932	9737	GPRASP1	0.248904	0.865214	1.59804	0.116156	0.297565	-4.67061
ENSOCUG00000002183	ENSG00000140464	5371	PML	0.223277	2.55117	1.20928	0.232081	0.447443	-5.49751
ENSOCUG00000002186	ENSG00000163138	133015	PACRGL	-1.18529	-1.84966	-1.39398	0.169313	0.370032	-4.71046
ENSOCUG00000002188	ENSG00000182511	2242	FES	-0.0801488	8.16966	-0.263583	0.793154	0.887308	-6.27674
ENSOCUG00000002189	ENSG00000185774	80333	KCNIP4	0.383239	-0.237346	1.09658	0.277929	0.498199	-4.97054
ENSOCUG00000002190	ENSG00000187098	4286	MITF	0.120382	4.31825	0.679819	0.499666	0.697187	-6.2248
ENSOCUG00000002192	ENSG00000197121	80055	PGAP1	0.70709	-0.413946	1.96091	0.0553122	0.194047	-3.91865
ENSOCUG00000002193	ENSG00000102900	9688	NUP93	0.104622	4.1888	0.853766	0.397191	0.611206	-6.07971
ENSOCUG00000002194	ENSG00000141252	55275	VPS53	0.290819	4.53253	1.87893	0.0659237	0.214586	-4.77946
ENSOCUG00000002197	ENSG00000105855	3696	ITGB8	-0.115498	2.09606	-0.202643	0.840213	0.914328	-5.99253
ENSOCUG00000002198	ENSG00000138399	79675	FASTKD1	-0.173481	3.26718	-1.03677	0.304689	0.525036	-5.83421
ENSOCUG00000002200	ENSG00000184508	374659	HDDC3	-0.0467697	3.57289	-0.329829	0.742868	0.857155	-6.32931
ENSOCUG00000002202	ENSG00000167695	79850	TLCD3A	0.231811	0.318832	0.843834	0.402668	0.615928	-5.38718
ENSOCUG00000002203	ENSG00000105894	5764	PTN	2.62593	-1.30854	1.61142	0.113205	0.292917	-4.31249
ENSOCUG00000002205	ENSG00000179409	50628	GEMIN4	-0.0298885	4.71173	-0.239167	0.811926	0.898979	-6.45625
ENSOCUG00000002206	ENSG00000166938	115752	DIS3L	0.00933657	0.191685	0.0433245	0.965611	0.98109	-5.66095
ENSOCUG00000002207	ENSG00000183155	5877	RABIF	0.155633	0.225432	0.696478	0.489263	0.689212	-5.39191
ENSOCUG00000002210	ENSG00000133142	79921	TCEAL4	-0.0071485	2.63467	-0.049435	0.960764	0.97846	-6.19921
ENSOCUG00000002212	ENSG00000075131	54962	TIPIN	-0.155197	3.25323	-0.56764	0.572747	0.747058	-6.16497
ENSOCUG00000002216	ENSG00000136869	7099	TLR4	0.471402	1.77802	2.05219	0.0452541	0.171374	-4.15213
ENSOCUG00000002217	ENSG00000120805	400	ARL 1.00	-0.326041	3.89079	-2.99132	0.00425604	0.0441091	-2.32891
ENSOCUG00000002218	ENSG00000131697	261734	NPHP4	0.193072	1.32608	0.742783	0.46099	0.665939	-5.70952
ENSOCUG00000002219	ENSG00000171861	55178	MRM3	-0.588026	4.24782	-4.94689	8.4541e-06	0.000956059	3.4471
ENSOCUG00000002220	ENSG00000135124	5025	P2RX4	0.659591	1.991	2.23913	0.0294972	0.134913	-3.76147
ENSOCUG00000002224	ENSG00000164332	134510	UBLCP1	-0.0637898	3.68732	-0.582298	0.562908	0.739525	-6.23566
ENSOCUG00000002226	ENSG00000198825	22876	INPP5F	-0.320518	3.57738	-2.25465	0.0284387	0.131743	-3.97641
ENSOCUG00000002230	ENSG00000084207	2950	GSTP1	0.117058	6.7316	0.794366	0.43063	0.639542	-6.11513
ENSOCUG00000002231	ENSG00000147852	7436	VLDLR	-0.802457	7.52945	-2.11005	0.0397357	0.15926	-4.247
ENSOCUG00000002235	ENSG00000197771	79892	MCMBP	-0.0312834	3.9808	-0.316463	0.752931	0.862812	-6.38053
ENSOCUG00000002236	ENSG00000166398	9710	KIAA0355	0.129215	5.41251	1.66677	0.101636	0.275892	-5.14199
ENSOCUG00000002238	ENSG00000105058	26017	FAM32A	0.0473618	3.92778	0.273384	0.785652	0.88251	-6.38883
ENSOCUG00000002240	ENSG00000076242	4292	MLH1	0.275196	2.59906	1.67391	0.100217	0.274024	-4.85468
ENSOCUG00000002241	ENSG00000143093	85369	STRIP1	0.124383	3.94009	1.30392	0.198062	0.40645	-5.57095
ENSOCUG00000002242	ENSG00000112877	55722	CEP72	0.541166	0.414194	2.49683	0.0157714	0.0946779	-3.04532
ENSOCUG00000002243	ENSG00000111962	10090	UST	0.485881	3.04106	2.35373	0.0224416	0.115255	-3.67921
ENSOCUG00000002244	ENSG00000078053	273	AMPH	0.899352	0.30478	1.94912	0.056741	0.196156	-4.0128
ENSOCUG00000002245	ENSG00000147650	29967	LRP12	-0.0130594	3.73611	-0.103198	0.918207	0.956676	-6.37448
ENSOCUG00000002246	ENSG00000169762	202018	TAPT1	-0.0682829	6.29269	-0.657102	0.514044	0.708422	-6.24409
ENSOCUG00000002248	ENSG00000163161	2071	ERCC3	-0.0218003	5.43374	-0.293853	0.770052	0.873322	-6.44744
ENSOCUG00000002249	ENSG00000100612	51635	DHRS7	-0.123009	6.05262	-0.55287	0.582746	0.753998	-6.3137
ENSOCUG00000002250	ENSG00000131067	2686	GGT7	0.418546	1.94602	2.08303	0.0422346	0.164364	-4.08138
ENSOCUG00000002251	ENSG00000198771	92241	RCSD1	-0.157087	6.86979	-0.440212	0.661627	0.80624	-6.31587
ENSOCUG00000002253	ENSG00000102879	11151	CORO1A	1.12361	1.01345	2.42545	0.0188346	0.104955	-3.24523
ENSOCUG00000002254	ENSG00000107554	23268	DNMBP	0.0579223	4.42734	0.717766	0.476147	0.678404	-6.21188
ENSOCUG00000002256	ENSG00000130783	84660	CCDC62	-0.0724227	0.406973	-0.256737	0.798405	0.890591	-5.69301
ENSOCUG00000002258	ENSG00000169967	10746	MAP3K2	0.0175458	1.48891	0.0656159	0.947938	0.971607	-5.9187
ENSOCUG00000002259	ENSG00000197965	9019	MPZL1	0.433382	3.74529	1.80026	0.0776822	0.236304	-4.85686
ENSOCUG00000002260	ENSG00000131069	55902	ACSS2	-0.105215	6.46244	-0.518015	0.606668	0.770865	-6.32667
ENSOCUG00000002261	ENSG00000120054	1369	CPN1	0.32547	-0.324246	0.924061	0.359767	0.576257	-5.15016
ENSOCUG00000002263	ENSG00000129933	23383	MAU2	0.123666	4.57037	1.37489	0.175123	0.377226	-5.55916
ENSOCUG00000002264	ENSG00000143199	55811	ADCY10	-0.158056	5.25749	-0.694901	0.490243	0.689881	-6.24785
ENSOCUG00000002267	ENSG00000100983	2937	GSS	0.0681076	3.7189	0.421154	0.675396	0.814586	-6.28704
ENSOCUG00000002269	ENSG00000108384	5889	RAD51C	0.0453671	0.637163	0.253218	0.801109	0.891791	-5.72023
ENSOCUG00000002271	ENSG00000102317	5935	RBM3	0.411889	3.83706	1.88203	0.0654923	0.213646	-4.75038
ENSOCUG00000002272	ENSG00000078814	57644	MYH7B	-0.581656	7.12303	-1.29493	0.201122	0.410535	-5.59226
ENSOCUG00000002278	ENSG00000087157	9489	PGS1	-0.0981841	3.38752	-1.1018	0.275676	0.496275	-5.75605
ENSOCUG00000002279	ENSG00000171729	55092	TMEM51	-0.268488	0.496965	-0.777214	0.440591	0.648325	-5.48207
ENSOCUG00000002287	ENSG00000142694	55194	EVA1B	0.330047	0.502366	0.805322	0.424339	0.633825	-5.42561
ENSOCUG00000002289	ENSG00000167397	79001	VKORC1	0.735246	2.45466	2.60635	0.0119411	0.0808335	-3.08299
ENSOCUG00000002290	ENSG00000103507	10295	BCKDK	-0.318933	6.38667	-2.21019	0.0315638	0.140371	-4.13236
ENSOCUG00000002292	ENSG00000141556	6904	TBCD	0.0486777	5.74693	0.707168	0.482652	0.683663	-6.23097
ENSOCUG00000002296	ENSG00000137878	145781	GCOM1	-0.512311	5.94626	-3.69815	0.000528296	0.0122861	-0.452372
ENSOCUG00000002298	ENSG00000139719	65082	VPS33A	0.02386	4.95478	0.223388	0.824118	0.905724	-6.46502
ENSOCUG00000002299	ENSG00000154380	55740	ENAH	-0.692001	4.85478	-3.27416	0.00189847	0.0268369	-1.64123
ENSOCUG00000002300	ENSG00000103510	84148	KAT8	-0.123305	4.19187	-1.2673	0.210755	0.422425	-5.66672
ENSOCUG00000002301	ENSG00000100814	57820	CCNB1IP1	-0.73516	1.75858	-1.96624	0.0546761	0.192635	-4.22572
ENSOCUG00000002302	ENSG00000171467	24149	ZNF318	-0.165954	4.34993	-1.42127	0.161271	0.359898	-5.47746
ENSOCUG00000002303	ENSG00000129484	10038	PARP2	0.115497	3.55414	0.838388	0.40569	0.618895	-6.04956
ENSOCUG00000002304	ENSG00000130779	6249	CLIP1	-0.129297	8.09212	-0.984136	0.329653	0.546894	-5.84726
ENSOCUG00000002309	ENSG00000002919	29916	SNX11	0.0351145	2.75113	0.329367	0.743215	0.857384	-6.16046
ENSOCUG00000002310	ENSG00000118503	7128	TNFAIP3	0.0288499	3.14169	0.11511	0.908806	0.951709	-6.30538
ENSOCUG00000002312	ENSG00000129566	7011	TEP1	0.578	3.69212	4.09998	0.000147126	0.00559825	0.800504
ENSOCUG00000002315	ENSG00000182541	3985	LIMK2	0.522065	1.83477	2.21379	0.0313005	0.139942	-3.78012
ENSOCUG00000002316	ENSG00000005175	79657	RPAP3	-0.0194431	5.54168	-0.185543	0.853532	0.922813	-6.4717
ENSOCUG00000002320	ENSG00000100100	113791	PIK3IP1	0.387103	5.4557	1.17187	0.246645	0.465105	-5.80858
ENSOCUG00000002322	ENSG00000103671	9325	TRIP4	0.0443056	4.1468	0.494151	0.623302	0.78193	-6.32611
ENSOCUG00000002323	ENSG00000100105	23598	PATZ1	0.195621	4.15393	1.3806	0.173368	0.375127	-5.52572
ENSOCUG00000002324	ENSG00000070047	57661	PHRF1	0.012109	6.08235	0.123556	0.902148	0.948755	-6.45696
ENSOCUG00000002325	ENSG00000180357	23060	ZNF609	0.0552359	3.85866	0.395509	0.694102	0.82699	-6.34769
ENSOCUG00000002326	ENSG00000108395	4591	TRIM37	-0.0280952	2.03201	-0.172984	0.863343	0.92826	-6.08844
ENSOCUG00000002332	ENSG00000115459	84173	ELMOD3	-0.180768	5.30194	-1.62379	0.110531	0.288522	-5.20986
ENSOCUG00000002334	ENSG00000182628	348235	SKA2	0.272646	4.05605	1.61306	0.112849	0.292387	-5.15826
ENSOCUG00000002336	ENSG00000109743	683	BST1	0.666214	3.15753	2.00919	0.0497761	0.181354	-4.45185
ENSOCUG00000002338	ENSG00000158714	56833	SLAMF8	1.31991	-1.12669	2.44404	0.0179891	0.101968	-3.13492
ENSOCUG00000002339	ENSG00000185507	3665	IRF7	0.598096	1.53745	1.13577	0.261316	0.481055	-5.41427
ENSOCUG00000002341	ENSG00000042493	822	CAPG	0.479087	2.62461	1.10077	0.276121	0.49681	-5.59584
ENSOCUG00000002344	ENSG00000012171	7869	SEMA3B	-0.635743	3.92991	-3.36089	0.00147084	0.0231146	-1.37682
ENSOCUG00000002346	ENSG00000180198	1104	RCC1	0.318365	1.90069	2.10128	0.0405325	0.160817	-4.04647
ENSOCUG00000002350	ENSG00000167447	55181	SMG8	0.227695	3.61449	1.88942	0.0644759	0.211407	-4.67321
ENSOCUG00000002352	ENSG00000158773	7391	USF1	0.0352029	4.69039	0.409948	0.683546	0.820127	-6.39963
ENSOCUG00000002357	ENSG00000179564	132228	LSMEM2	-1.06391	2.25217	-5.06733	5.55419e-06	0.000814608	3.88905
ENSOCUG00000002358	ENSG00000186517	257106	ARHGAP30	0.774936	1.21533	1.81814	0.0748652	0.230239	-4.42515
ENSOCUG00000002361	ENSG00000168906	4144	MAT2A	-0.150388	5.5471	-1.50323	0.138893	0.330369	-5.38992
ENSOCUG00000002363	ENSG00000163510	57703	CWC22	0.0383762	2.15642	0.259503	0.796283	0.889192	-6.07944
ENSOCUG00000002368	ENSG00000115486	2677	GGCX	0.367908	3.65015	2.95123	0.00475649	0.0468941	-2.42215
ENSOCUG00000002372	ENSG00000164040	10424	PGRMC2	0.154796	6.06337	1.22079	0.22773	0.442382	-5.73071
ENSOCUG00000002375	ENSG00000118640	8673	VAMP8	-0.0213619	3.84892	-0.146911	0.883776	0.939477	-6.41211
ENSOCUG00000002376	ENSG00000213397	55559	HAUS7	-0.409272	1.22384	-2.42075	0.0190541	0.105413	-3.30589
ENSOCUG00000002378	ENSG00000143256	5202	PFDN2	-0.261429	5.41949	-1.63383	0.108398	0.285733	-5.19704
ENSOCUG00000002379	ENSG00000142733	9064	MAP3K6	0.755968	1.75291	3.81694	0.000364273	0.00955688	0.0926877
ENSOCUG00000002380	ENSG00000158793	4817	NIT1	-0.280956	5.09099	-1.89916	0.0631556	0.208679	-4.75489
ENSOCUG00000002383	ENSG00000139679	10161	LPAR6	0.585703	1.01037	1.736	0.0885474	0.253134	-4.51581
ENSOCUG00000002384	ENSG00000170485	4862	NPAS2	-0.120857	1.08096	-0.241211	0.81035	0.897838	-5.75939
ENSOCUG00000002386	ENSG00000145220	55646	LYAR	-0.055223	3.1524	-0.449923	0.654656	0.801981	-6.20498
ENSOCUG00000002387	ENSG00000158796	9191	DEDD	-0.0411839	3.9098	-0.370946	0.7122	0.839059	-6.34865
ENSOCUG00000002389	ENSG00000143222	51506	UFC1	0.028743	4.96897	0.281896	0.779154	0.878153	-6.44978
ENSOCUG00000002390	ENSG00000134744	23318	TUT4	0.156023	5.82398	0.971826	0.335683	0.553553	-6.01016
ENSOCUG00000002391	ENSG00000167965	64223	MLST8	-0.484395	6.80674	-1.87566	0.0663794	0.215141	-4.74449
ENSOCUG00000002393	ENSG00000262919	92002	CCNQ	0.0698924	1.73591	0.470717	0.639832	0.793171	-5.93247
ENSOCUG00000002394	ENSG00000158195	10163	WASF2	0.257425	5.40892	1.64276	0.106529	0.283465	-5.17877
ENSOCUG00000002395	ENSG00000143258	27005	USP21	-0.073861	4.29817	-0.615518	0.540926	0.726969	-6.26957
ENSOCUG00000002396	ENSG00000118762	5311	PKD2	0.350489	4.61275	1.11871	0.268459	0.488821	-5.8613
ENSOCUG00000002397	ENSG00000110344	9354	UBE4A	0.0968091	6.1428	0.65742	0.513841	0.708227	-6.23883
ENSOCUG00000002398	ENSG00000204634	11138	TBC1D8	0.446377	4.35173	2.56467	0.013286	0.0864377	-3.37414
ENSOCUG00000002399	ENSG00000130822	139728	PNCK	-1.76291	0.543018	-2.60996	0.0118306	0.0805108	-2.81195
ENSOCUG00000002403	ENSG00000143224	5498	PPOX	0.154325	3.17368	1.1949	0.237606	0.454675	-5.61517
ENSOCUG00000002406	ENSG00000061987	23041	MON2	0.127723	4.1644	0.901818	0.371355	0.587275	-6.04663
ENSOCUG00000002407	ENSG00000197614	8076	MFAP5	0.634582	6.69638	1.74506	0.086943	0.250809	-4.95369
ENSOCUG00000002409	ENSG00000129158	26297	SERGEF	-0.491655	3.38244	-3.51599	0.000924	0.0174727	-0.882532
ENSOCUG00000002410	ENSG00000060971	30	ACAA1	-0.0705428	3.99283	-0.438206	0.663071	0.806551	-6.33362
ENSOCUG00000002411	ENSG00000051825	10198	MPHOSPH9	0.382198	1.29399	1.82275	0.0741532	0.229127	-4.35225
ENSOCUG00000002414	ENSG00000153317	50807	ASAP1	0.485639	2.81615	2.24531	0.0290714	0.133921	-3.90309
ENSOCUG00000002417	ENSG00000172936	4615	MYD88	0.303593	1.47301	0.889216	0.378025	0.593752	-5.57348
ENSOCUG00000002418	ENSG00000166788	113174	SAAL1	-0.197088	2.05721	-1.32676	0.190447	0.398332	-5.28367
ENSOCUG00000002419	ENSG00000105953	4967	OGDH	-0.534916	9.27582	-2.60921	0.0118537	0.080544	-3.08564
ENSOCUG00000002421	ENSG00000135632	10322	SMYD5	-0.185795	4.79311	-2.10204	0.0404624	0.160721	-4.37623
ENSOCUG00000002425	ENSG00000198626	6262	RYR2	0.294609	0.309794	0.872438	0.387022	0.60109	-5.40718
ENSOCUG00000002426	ENSG00000168824	27065	NSG1	-0.49252	0.0367278	-1.48891	0.142615	0.335933	-4.7066
ENSOCUG00000002428	ENSG00000135617	84279	PRADC1	-0.126455	2.74592	-0.851306	0.398544	0.612388	-5.87157
ENSOCUG00000002429	ENSG00000135624	10574	CCT7	-0.100813	7.35215	-1.0598	0.294186	0.515093	-5.84114
ENSOCUG00000002431	ENSG00000116396	3749	KCNC4	-0.599792	5.55702	-0.807337	0.423188	0.63289	-6.16966
ENSOCUG00000002432	ENSG00000134901	79070	POGLUT2	0.424078	3.84247	2.25355	0.0285123	0.131975	-4.00729
ENSOCUG00000002434	ENSG00000162775	64783	RBM15	-0.163927	3.77554	-1.29788	0.200117	0.409064	-5.58354
ENSOCUG00000002435	ENSG00000086506	3049	HBQ1	0.52803	0.250281	1.13715	0.260742	0.480379	-4.96481
ENSOCUG00000002436	ENSG00000151287	93081	TEX30	-0.0609229	2.57463	-0.398792	0.691696	0.825502	-6.13757
ENSOCUG00000002437	ENSG00000160917	10898	CPSF4	0.378207	2.22887	2.67507	0.00999287	0.0731395	-2.89606
ENSOCUG00000002438	ENSG00000122741	79269	DCAF10	-0.081765	3.37637	-0.75511	0.453625	0.659396	-6.0812
ENSOCUG00000002439	ENSG00000115170	90	ACVR1	0.176189	4.42465	1.04473	0.301033	0.521461	-5.92641
ENSOCUG00000002441	ENSG00000139697	55206	SBNO1	-0.12455	5.52589	-1.45429	0.151939	0.347491	-5.4581
ENSOCUG00000002442	ENSG00000146576	79034	C7orf26	0.0284288	4.21308	0.234108	0.81583	0.900967	-6.42882
ENSOCUG00000002444	ENSG00000160908	84124	ZNF394	0.543004	0.173408	2.31759	0.0244836	0.121314	-3.37168
ENSOCUG00000002445	ENSG00000127483	50809	HP1BP3	-0.0176412	6.48741	-0.21631	0.829601	0.908779	-6.4236
ENSOCUG00000002447	ENSG00000196652	23660	ZKSCAN5	-0.00602507	4.20741	-0.0521173	0.958637	0.977276	-6.45401
ENSOCUG00000002448	ENSG00000115419	2744	GLS	-0.0680537	4.7663	-0.454301	0.651523	0.799757	-6.37791
ENSOCUG00000002451	ENSG00000075151	8672	EIF4G3	-0.325226	7.54129	-1.14425	0.257812	0.477147	-5.72618
ENSOCUG00000002455	ENSG00000115415	6772	STAT1	0.0713968	6.71906	0.523532	0.602852	0.768896	-6.30403
ENSOCUG00000002456	ENSG00000117640	56181	MTFR1L	-0.553804	6.71466	-5.12915	4.47215e-06	0.000747627	4.06042
ENSOCUG00000002458	ENSG00000127423	79000	AUNIP	-0.332375	2.73455	-2.05808	0.044664	0.170148	-4.24354
ENSOCUG00000002461	ENSG00000104412	9694	EMC2	-0.15909	5.70263	-1.29355	0.201597	0.411142	-5.66486
ENSOCUG00000002462	ENSG00000155886	25769	SLC24A2	-1.46678	1.04535	-3.5837	0.000751817	0.0154036	-0.540195
ENSOCUG00000002463	ENSG00000049656	81037	CLPTM1L	0.0446322	4.48309	0.451519	0.653512	0.801176	-6.36984
ENSOCUG00000002468	ENSG00000138182	9585	KIF20B	0.496662	-0.318791	1.67821	0.0993696	0.272954	-4.35723
ENSOCUG00000002470	ENSG00000067082	1316	KLF6	0.472853	3.41604	2.88997	0.005628	0.0518936	-2.52843
ENSOCUG00000002473	ENSG00000185585	169611	OLFML2A	0.404828	5.41876	2.41117	0.019508	0.1069	-3.74645
ENSOCUG00000002476	ENSG00000136152	83548	COG3	0.165503	3.23293	1.65918	0.103163	0.278139	-5.01004
ENSOCUG00000002478	ENSG00000196507	85012	TCEAL3	0.0919513	-0.736813	0.255893	0.799054	0.890953	-5.37292
ENSOCUG00000002483	ENSG00000197885	28512	NKIRAS1	-0.457314	1.3101	-1.72422	0.0906716	0.25761	-4.58869
ENSOCUG00000002484	ENSG00000103248	64779	MTHFSD	-0.297523	3.52209	-1.93805	0.058113	0.198265	-4.56957
ENSOCUG00000002485	ENSG00000179344	3119	HLA-DQB1	1.79784	2.46741	3.41198	0.00126346	0.020813	-1.07655
ENSOCUG00000002486	ENSG00000206384	131873	COL6A6	1.26467	2.0131	2.175	0.0342487	0.146372	-3.91938
ENSOCUG00000002487	ENSG00000100079	3957	LGALS2	-0.422203	-0.794559	-0.949521	0.346794	0.564691	-5.08677
ENSOCUG00000002489	ENSG00000204267	6891	TAP2	0.36606	2.21027	2.05645	0.0448261	0.170313	-4.15795
ENSOCUG00000002492	ENSG00000135218	948	CD36	-0.137831	7.02927	-0.508148	0.613521	0.775898	-6.24853
ENSOCUG00000002494	ENSG00000165355	254170	FBXO33	0.264844	1.75255	1.84811	0.0703365	0.221918	-4.44946
ENSOCUG00000002495	ENSG00000196455	30849	PIK3R4	0.105767	4.85535	1.13918	0.259904	0.479574	-5.85031
ENSOCUG00000002497	ENSG00000138767	246175	CNOT6L	0.182307	2.2857	0.844886	0.402085	0.615453	-5.76838
ENSOCUG00000002498	ENSG00000140995	54849	DEF8	-0.0219454	2.9399	-0.181799	0.856455	0.924933	-6.28695
ENSOCUG00000002500	ENSG00000231213	389158	PLSCR5	-1.19475	0.0215988	-1.51069	0.136983	0.327482	-4.67549
ENSOCUG00000002504	ENSG00000186153	51741	WWOX	0.064016	0.777889	0.331333	0.741739	0.856323	-5.74256
ENSOCUG00000002505	ENSG00000091164	9352	TXNL1	-0.325901	6.09855	-3.13449	0.00284233	0.0347313	-1.99992
ENSOCUG00000002509	ENSG00000155906	55005	RMND1	0.205813	1.64167	0.988612	0.327479	0.545483	-5.55694
ENSOCUG00000002510	ENSG00000074317	6620	SNCB	0.705056	4.13114	0.934709	0.354304	0.571034	-5.97624
ENSOCUG00000002512	ENSG00000091157	23335	WDR7	0.190819	4.40052	1.87669	0.066236	0.214978	-4.768
ENSOCUG00000002518	ENSG00000176783	80230	RUFY1	-0.213132	3.81198	-2.26721	0.0276068	0.129657	-3.98118
ENSOCUG00000002519	ENSG00000146476	79624	ARMT1	-0.0408028	4.89868	-0.32658	0.74531	0.858635	-6.43847
ENSOCUG00000002522	ENSG00000122420	5737	PTGFR	0.562913	2.68767	1.20737	0.232809	0.448354	-5.55874
ENSOCUG00000002523	ENSG00000077514	10714	POLD3	0.164015	2.94664	1.5711	0.122289	0.306545	-5.12368
ENSOCUG00000002528	ENSG00000077454	4034	LRCH4	0.184335	4.46424	1.64997	0.105041	0.281254	-5.14344
ENSOCUG00000002530	ENSG00000095303	5742	PTGS1	0.416159	1.77421	1.34814	0.183519	0.388839	-5.21521
ENSOCUG00000002533	ENSG00000176407	56888	KCMF1	-0.152766	6.75187	-1.35771	0.18048	0.384742	-5.52177
ENSOCUG00000002536	ENSG00000178691	23512	SUZ12	-0.135145	3.49859	-1.11123	0.271635	0.492152	-5.75852
ENSOCUG00000002537	ENSG00000169855	6091	ROBO1	0.814891	0.920973	1.60365	0.114912	0.295437	-4.67905
ENSOCUG00000002541	ENSG00000176171	664	BNIP3	-0.629718	8.36964	-3.31113	0.0017035	0.0251277	-1.40434
ENSOCUG00000002543	ENSG00000055130	8454	CUL1	0.0192635	6.63576	0.176387	0.860682	0.926808	-6.41164
ENSOCUG00000002549	ENSG00000071127	9948	WDR1	-0.356879	7.33471	-3.04301	0.00368313	0.0403849	-2.18266
ENSOCUG00000002551	ENSG00000044459	54875	CNTLN	0.414834	2.17013	1.67883	0.099248	0.272707	-4.78577
ENSOCUG00000002553	ENSG00000132205	84034	EMILIN2	0.490314	3.10851	1.24409	0.219104	0.432027	-5.57141
ENSOCUG00000002554	ENSG00000009844	51534	VTA1	-0.189332	3.86825	-2.33048	0.0237372	0.119203	-3.85648
ENSOCUG00000002555	ENSG00000116171	6342	SCP2	-0.294742	5.66064	-2.27853	0.0268763	0.127948	-4.01801
ENSOCUG00000002556	ENSG00000030110	578	BAK1	-0.195912	4.28886	-1.09325	0.279375	0.499472	-5.87121
ENSOCUG00000002559	ENSG00000112414	57211	ADGRG6	0.467932	2.08324	1.79438	0.0786278	0.237898	-4.66402
ENSOCUG00000002562	ENSG00000174348	127435	PODN	0.51791	5.62824	1.94712	0.0569874	0.196308	-4.65385
ENSOCUG00000002563	ENSG00000141504	112483	SAT2	-0.0309546	1.52834	-0.195055	0.846118	0.918585	-5.99076
ENSOCUG00000002572	ENSG00000160233	81543	LRRC3	0.154768	0.893276	0.828619	0.411147	0.623613	-5.50832
ENSOCUG00000002573	ENSG00000137073	55833	UBAP2	0.248768	7.19427	2.21909	0.0309154	0.138921	-4.06524
ENSOCUG00000002574	ENSG00000127954	79689	STEAP4	0.671406	4.44832	2.56166	0.013388	0.0866348	-3.40146
ENSOCUG00000002577	ENSG00000121931	55791	LRIF1	0.267542	1.81066	1.63249	0.108682	0.286351	-4.79898
ENSOCUG00000002580	ENSG00000175344	1139	CHRNA7	-0.131065	0.0285663	-0.395078	0.694418	0.827123	-5.57235
ENSOCUG00000002581	ENSG00000164754	5885	RAD21	0.224875	5.96132	2.17818	0.0339984	0.145951	-4.21595
ENSOCUG00000002582	ENSG00000164251	2150	F2RL1	0.667095	-0.547452	1.49281	0.141593	0.334276	-4.54684
ENSOCUG00000002587	ENSG00000182463	128553	TSHZ2	0.950446	1.05674	1.93881	0.0580181	0.198058	-4.11414
ENSOCUG00000002591	ENSG00000164323	57587	CFAP97	0.19237	3.90567	1.16731	0.248467	0.466861	-5.75503
ENSOCUG00000002593	ENSG00000143393	5298	PI4KB	0.352819	5.1849	3.25248	0.00202247	0.0279057	-1.70695
ENSOCUG00000002594	ENSG00000151729	291	SLC25A4	-1.06076	8.48447	-4.5058	3.83285e-05	0.00251204	2.08915
ENSOCUG00000002595	ENSG00000164236	651746	ANKRD33B	0.394236	-0.653623	0.652118	0.517227	0.710642	-5.29982
ENSOCUG00000002596	ENSG00000163617	57577	CCDC191	0.501591	0.306545	2.22913	0.0301976	0.136922	-3.54763
ENSOCUG00000002601	ENSG00000089737	57062	DDX24	0.0493075	1.44972	0.258832	0.796797	0.889314	-5.96469
ENSOCUG00000002603	ENSG00000151576	79691	QTRT2	-0.0330205	2.14865	-0.199669	0.842527	0.915893	-6.0918
ENSOCUG00000002610	ENSG00000185651	7332	UBE2L3	-0.130913	4.68655	-1.33589	0.187464	0.39401	-5.60671
ENSOCUG00000002611	ENSG00000139946	57161	PELI2	0.176792	0.0228824	0.588108	0.559032	0.73735	-5.48436
ENSOCUG00000002613	ENSG00000038427	1462	VCAN	1.3401	3.98787	2.17679	0.0341074	0.146228	-4.15174
ENSOCUG00000002619	ENSG00000070269	54916	TMEM260	0.0918947	1.77945	0.667205	0.507622	0.703795	-5.84783
ENSOCUG00000002623	ENSG00000019102	23584	VSIG2	-0.0420459	4.79206	-0.316485	0.752915	0.862812	-6.43887
ENSOCUG00000002624	ENSG00000123572	203447	NRK	2.05666	1.63914	4.12358	0.000136247	0.0053456	0.971993
ENSOCUG00000002626	ENSG00000166407	4004	LMO1	0.436295	0.729561	1.0738	0.287922	0.508291	-5.20719
ENSOCUG00000002627	ENSG00000047932	57120	GOPC	-0.0738019	3.71936	-0.662101	0.510861	0.705722	-6.19203
ENSOCUG00000002628	ENSG00000128228	23753	SDF2L1	-0.230546	1.45712	-0.700018	0.487069	0.687391	-5.75348
ENSOCUG00000002629	ENSG00000172943	23133	PHF8	0.083579	4.65495	0.853879	0.397129	0.611206	-6.12231
ENSOCUG00000002631	ENSG00000120458	79684	MSANTD2	0.633226	1.8379	3.39585	0.00132574	0.0215386	-1.06163
ENSOCUG00000002636	ENSG00000164142	729830	FAM160A1	-0.0492648	5.25046	-0.242415	0.809422	0.897154	-6.46294
ENSOCUG00000002637	ENSG00000187866	116224	FAM122A	-0.0978786	2.9013	-0.711398	0.48005	0.681277	-6.01393
ENSOCUG00000002638	ENSG00000114744	51122	COMMD2	0.040236	2.21166	0.22801	0.820542	0.903921	-6.12722
ENSOCUG00000002641	ENSG00000156261	10694	CCT8	0.0455151	7.04635	0.353094	0.72546	0.846811	-6.35225
ENSOCUG00000002643	ENSG00000130024	55274	PHF10	-0.00612543	6.18164	-0.0637424	0.949422	0.972735	-6.45757
ENSOCUG00000002647	ENSG00000154133	54538	ROBO4	0.229272	4.90916	1.66503	0.101984	0.276359	-5.1436
ENSOCUG00000002652	ENSG00000147799	80728	ARHGAP39	-0.131757	1.81974	-0.728034	0.469892	0.672702	-5.826
ENSOCUG00000002653	ENSG00000165282	84720	PIGO	0.522958	3.07892	3.73602	0.000469526	0.0113291	-0.243716
ENSOCUG00000002657	ENSG00000172354	2783	GNB2	0.104863	5.99251	1.18237	0.242494	0.460516	-5.78586
ENSOCUG00000002658	ENSG00000064655	2139	EYA2	0.645107	-0.097836	1.17734	0.244475	0.462817	-4.97799
ENSOCUG00000002660	ENSG00000178033	254228	CALHM5	-0.0194889	2.76863	-0.0859326	0.931853	0.964116	-6.25306
ENSOCUG00000002662	ENSG00000169439	6383	SDC2	0.36592	4.41056	1.88406	0.0652118	0.212912	-4.74472
ENSOCUG00000002663	ENSG00000146830	64599	GIGYF1	0.302532	4.45445	2.43617	0.0183425	0.103311	-3.67502
ENSOCUG00000002665	ENSG00000184967	79050	NOC4L	-0.173156	3.42402	-1.5846	0.119183	0.302282	-5.1503
ENSOCUG00000002669	ENSG00000196628	6925	TCF4	0.067154	3.66998	0.299285	0.765928	0.87004	-6.34436
ENSOCUG00000002670	ENSG00000170502	53343	NUDT9	-0.168672	5.31409	-1.58816	0.118376	0.301028	-5.26621
ENSOCUG00000002671	ENSG00000138413	3417	IDH1	0.308356	4.78967	1.55573	0.125901	0.31187	-5.29452
ENSOCUG00000002672	ENSG00000156218	57188	ADAMTSL3	0.775277	3.04557	2.00603	0.0501225	0.182133	-4.43104
ENSOCUG00000002673	ENSG00000131016	9590	AKAP12	0.699043	4.08938	2.1334	0.0376801	0.155284	-4.27029
ENSOCUG00000002676	ENSG00000115020	200576	PIKFYVE	-0.130452	3.60029	-0.777222	0.440586	0.648325	-6.09346
ENSOCUG00000002677	ENSG00000168488	11273	ATXN2L	0.106517	5.41139	1.08147	0.284528	0.505021	-5.914
ENSOCUG00000002679	ENSG00000141030	8533	COPS3	-0.179465	6.41694	-1.57537	0.121299	0.305299	-5.24495
ENSOCUG00000002683	ENSG00000178952	7284	TUFM	-0.621291	7.38577	-3.56298	0.000800946	0.016012	-0.78555
ENSOCUG00000002686	ENSG00000114023	26355	FAM162A	-0.522399	5.41552	-3.47821	0.00103578	0.0185813	-1.09226
ENSOCUG00000002688	ENSG00000196296	487	ATP2A1	-0.209889	13.4479	-0.277614	0.782421	0.880642	-5.87056
ENSOCUG00000002689	ENSG00000100395	83746	L3MBTL2	0.148782	3.50297	1.3255	0.190859	0.398833	-5.51014
ENSOCUG00000002690	ENSG00000167107	80221	ACSF2	-0.117333	7.63069	-0.494145	0.623307	0.78193	-6.23351
ENSOCUG00000002694	ENSG00000114030	3836	KPNA1	-0.246306	5.54038	-1.49366	0.141371	0.333958	-5.40263
ENSOCUG00000002695	ENSG00000176953	84901	NFATC2IP	-0.0589309	4.02764	-0.756577	0.452753	0.658493	-6.14907
ENSOCUG00000002699	ENSG00000138496	83666	PARP9	0.235879	2.45012	1.6341	0.108341	0.285649	-4.90881
ENSOCUG00000002702	ENSG00000136444	55316	RSAD1	-0.269891	2.5582	-0.949884	0.346611	0.564552	-5.80904
ENSOCUG00000002704	ENSG00000100401	5905	RANGAP1	0.136827	5.46279	1.17094	0.247018	0.465429	-5.81675
ENSOCUG00000002705	ENSG00000105137	85360	SYDE1	0.243611	1.12317	0.752094	0.455421	0.660707	-5.61557
ENSOCUG00000002706	ENSG00000136449	84073	MYCBPAP	1.07451	1.85643	4.13072	0.00013311	0.0052407	0.987587
ENSOCUG00000002707	ENSG00000165175	58526	MID1IP1	0.555486	4.78718	2.16563	0.0349972	0.148198	-4.23718
ENSOCUG00000002712	ENSG00000100403	23264	ZC3H7B	0.372871	4.7964	4.13203	0.000132543	0.0052407	0.836127
ENSOCUG00000002715	ENSG00000105135	10994	ILVBL	0.205866	3.13155	1.07067	0.289315	0.509971	-5.7639
ENSOCUG00000002716	ENSG00000151136	121551	BTBD11	0.920037	-0.447206	2.73745	0.00848124	0.0662812	-2.55118
ENSOCUG00000002718	ENSG00000115540	25843	MOB4	-0.253554	3.88544	-1.04516	0.300833	0.521416	-5.88541
ENSOCUG00000002719	ENSG00000049283	55040	EPN3	-0.362665	4.24701	-0.974414	0.334409	0.5524	-5.96561
ENSOCUG00000002720	ENSG00000107863	57584	ARHGAP21	0.0784639	3.93432	0.7106	0.48054	0.681662	-6.18715
ENSOCUG00000002722	ENSG00000089053	51433	ANAPC5	-0.0452232	6.83625	-0.494412	0.623119	0.781865	-6.29898
ENSOCUG00000002724	ENSG00000136045	11137	PWP1	-0.200553	4.84465	-2.37409	0.0213596	0.112043	-3.82757
ENSOCUG00000002725	ENSG00000006282	64847	SPATA20	1.16796	-0.147557	1.55531	0.126002	0.312011	-4.47337
ENSOCUG00000002727	ENSG00000169180	23214	XPO6	0.619446	3.63166	4.197	0.000107153	0.00458484	1.09116
ENSOCUG00000002728	ENSG00000119906	55719	SLF2	0.0694335	4.27466	0.440086	0.661718	0.806265	-6.36751
ENSOCUG00000002730	ENSG00000137269	55227	LRRC1	0.139569	-0.764272	0.366443	0.715537	0.840843	-5.40078
ENSOCUG00000002733	ENSG00000006283	8913	CACNA1G	1.34739	-0.0435493	1.55236	0.126706	0.312967	-4.47707
ENSOCUG00000002736	ENSG00000143434	10500	SEMA6C	-0.00355748	7.86344	-0.0223123	0.982285	0.989923	-6.35626
ENSOCUG00000002737	ENSG00000095539	57715	SEMA4G	-0.187659	0.52967	-0.802343	0.426044	0.635349	-5.43633
ENSOCUG00000002738	ENSG00000047230	56474	CTPS2	0.106376	3.86375	1.25178	0.216311	0.428794	-5.64782
ENSOCUG00000002739	ENSG00000172239	10605	PAIP1	-0.345156	7.5901	-2.22855	0.0302385	0.137054	-4.02835
ENSOCUG00000002740	ENSG00000071242	6196	RPS6KA2	-0.856562	7.0181	-3.92143	0.000261524	0.0080198	0.23979
ENSOCUG00000002742	ENSG00000055950	84545	MRPL43	-0.311946	3.32405	-1.57791	0.120715	0.30436	-5.13954
ENSOCUG00000002743	ENSG00000170144	220988	HNRNPA3	-0.109246	5.73947	-1.03783	0.304201	0.524508	-5.95331
ENSOCUG00000002744	ENSG00000249853	222537	HS3ST5	-0.307081	3.30885	-1.573	0.121848	0.305947	-5.15773
ENSOCUG00000002746	ENSG00000107815	56652	TWNK	-0.137947	4.09103	-1.48279	0.144228	0.338408	-5.36516
ENSOCUG00000002748	ENSG00000189171	6284	S100A13	0.846983	3.09763	2.12145	0.0387202	0.157378	-4.14259
ENSOCUG00000002751	ENSG00000107819	81855	SFXN3	-0.0177763	3.64827	-0.116364	0.907817	0.951019	-6.39974
ENSOCUG00000002752	ENSG00000160678	6271	S100A1	-0.953278	6.51532	-2.08938	0.0416356	0.163079	-4.38286
ENSOCUG00000002754	ENSG00000108846	8714	ABCC3	1.27894	0.248913	1.75538	0.0851449	0.247954	-4.27567
ENSOCUG00000002759	ENSG00000112246	6492	SIM1	-0.161313	-0.961269	-0.137307	0.891324	0.943396	-5.19679
ENSOCUG00000002760	ENSG00000127946	3092	HIP1	0.0563375	5.10699	0.471469	0.639299	0.792937	-6.38036
ENSOCUG00000002762	ENSG00000146826	55262	MAP11	-0.264071	2.56079	-1.67984	0.0990499	0.272423	-4.84283
ENSOCUG00000002763	ENSG00000054523	23095	KIF1B	-0.40115	7.86912	-1.78064	0.0808743	0.240914	-4.82581
ENSOCUG00000002764	ENSG00000176390	51379	CRLF3	0.00831432	1.16574	0.0487555	0.961303	0.978661	-5.9048
ENSOCUG00000002765	ENSG00000108848	51747	LUC7L3	0.0842261	5.05567	0.888215	0.378558	0.593853	-6.10108
ENSOCUG00000002766	ENSG00000112249	10973	ASCC3	-0.0437564	5.20872	-0.404742	0.687345	0.822163	-6.41105
ENSOCUG00000002767	ENSG00000135315	22832	CEP162	0.249558	1.62842	1.30485	0.197749	0.406111	-5.21604
ENSOCUG00000002768	ENSG00000198408	10724	OGA	0.453295	6.92044	3.20099	0.00234821	0.0308504	-1.78037
ENSOCUG00000002771	ENSG00000141232	10140	TOB1	-0.24723	5.97229	-1.24383	0.219198	0.43207	-5.71075
ENSOCUG00000002775	ENSG00000165671	64324	NSD1	-0.0332846	5.80374	-0.294678	0.769425	0.873211	-6.43855
ENSOCUG00000002776	ENSG00000120029	79591	ARMH3	-0.101777	4.5898	-0.850318	0.399087	0.6129	-6.1134
ENSOCUG00000002778	ENSG00000110066	51111	KMT5B	-0.0213822	5.0372	-0.300058	0.765341	0.869775	-6.4463
ENSOCUG00000002779	ENSG00000169230	27166	PRELID1	0.0399959	3.66975	0.21034	0.834233	0.911344	-6.3553
ENSOCUG00000002780	ENSG00000152782	53354	PANK1	-0.732612	4.27744	-3.9427	0.000244344	0.00784383	0.280399
ENSOCUG00000002781	ENSG00000120254	25902	MTHFD1L	0.655972	1.79391	1.76786	0.0830129	0.24451	-4.59774
ENSOCUG00000002784	ENSG00000153767	2960	GTF2E1	0.112071	3.60198	1.16317	0.250127	0.468684	-5.71299
ENSOCUG00000002785	ENSG00000182674	9312	KCNB2	0.487202	1.49257	1.08231	0.284161	0.504742	-5.32817
ENSOCUG00000002786	ENSG00000105771	56006	SMG9	-0.00607639	2.50429	-0.0411692	0.96732	0.981548	-6.19382
ENSOCUG00000002788	ENSG00000010932	2326	FMO1	1.89588	-0.225278	2.78548	0.00746381	0.0611897	-2.52582
ENSOCUG00000002790	ENSG00000100994	5834	PYGB	0.399189	4.31803	1.89783	0.0633346	0.208912	-4.72745
ENSOCUG00000002791	ENSG00000090013	645	BLVRB	0.360584	4.60698	2.36681	0.021741	0.112988	-3.82639
ENSOCUG00000002794	ENSG00000157657	114991	ZNF618	0.294721	0.610548	1.24704	0.21803	0.430801	-5.03025
ENSOCUG00000002795	ENSG00000076258	2329	FMO4	0.765206	1.01178	2.00196	0.0505729	0.183331	-3.95087
ENSOCUG00000002798	ENSG00000100997	26090	ABHD12	0.34947	2.16989	2.25203	0.0286147	0.13224	-3.77492
ENSOCUG00000002801	ENSG00000129003	54832	VPS13C	-0.0394658	5.95154	-0.195418	0.845835	0.918365	-6.45348
ENSOCUG00000002802	ENSG00000144554	2177	FANCD2	0.257417	2.59336	1.12521	0.265722	0.48624	-5.59247
ENSOCUG00000002803	ENSG00000162642	148423	C1orf52	-0.517077	1.87577	-3.38866	0.00135442	0.0217291	-1.07487
ENSOCUG00000002805	ENSG00000133805	272	AMPD3	0.0673812	6.69536	0.241883	0.809832	0.897436	-6.41845
ENSOCUG00000002807	ENSG00000110315	50862	RNF141	-0.117404	2.96371	-0.698799	0.487824	0.688072	-6.0372
ENSOCUG00000002809	ENSG00000144724	5793	PTPRG	0.0800137	4.80555	0.454641	0.65128	0.799544	-6.38462
ENSOCUG00000002811	ENSG00000166860	9880	ZBTB39	-0.0996619	1.74574	-0.639053	0.525623	0.716666	-5.84414
ENSOCUG00000002813	ENSG00000166856	11318	GPR182	0.556907	0.00295846	1.68578	0.0978927	0.270465	-4.3716
ENSOCUG00000002814	ENSG00000131747	7153	TOP2A	0.832505	0.494509	2.27539	0.0270768	0.1285	-3.51294
ENSOCUG00000002815	ENSG00000159128	3460	IFNGR2	0.748403	4.09708	3.38941	0.00135139	0.0217291	-1.28284
ENSOCUG00000002819	ENSG00000134070	3656	IRAK2	0.0243094	1.38239	0.0875083	0.930607	0.963306	-5.96395
ENSOCUG00000002820	ENSG00000114405	57415	C3orf14	0.148972	-0.369755	0.415711	0.67935	0.817815	-5.41658
ENSOCUG00000002821	ENSG00000176731	401466	RBIS	-0.332683	2.85076	-1.59614	0.116581	0.298174	-5.02241
ENSOCUG00000002827	ENSG00000119912	3416	IDE	0.0193495	5.6791	0.0965563	0.923454	0.959125	-6.47305
ENSOCUG00000002828	ENSG00000141753	3487	IGFBP4	1.95049	5.068	4.1969	0.000107189	0.00458484	1.05778
ENSOCUG00000002832	ENSG00000198920	9851	KIAA0753	0.29658	2.70774	1.97431	0.053725	0.190682	-4.40022
ENSOCUG00000002835	ENSG00000118523	1490	CCN2	1.61655	5.55673	3.24579	0.00206226	0.0282519	-1.70259
ENSOCUG00000002836	ENSG00000100889	5106	PCK2	1.68717	2.61524	2.40256	0.0199247	0.108164	-3.37746
ENSOCUG00000002838	ENSG00000270647	8148	TAF15	0.0459964	6.26287	0.42268	0.674289	0.813936	-6.36583
ENSOCUG00000002839	ENSG00000181555	29072	SETD2	0.117404	5.58303	1.49415	0.141243	0.333754	-5.39777
ENSOCUG00000002845	ENSG00000136718	92856	IMP4	-0.356541	3.26866	-2.56804	0.0131722	0.0862355	-3.27009
ENSOCUG00000002846	ENSG00000092010	5720	PSME1	0.312288	5.23643	1.67327	0.100342	0.274115	-5.12879
ENSOCUG00000002847	ENSG00000131263	51132	RLIM	0.132296	2.98346	0.740007	0.462659	0.667556	-6.00782
ENSOCUG00000002849	ENSG00000276409	6358	CCL14	1.67205	1.67992	3.11117	0.00303765	0.0361069	-1.75188
ENSOCUG00000002851	ENSG00000111252	10019	SH2B3	-0.0907785	3.07217	-0.583343	0.56221	0.738958	-6.13955
ENSOCUG00000002852	ENSG00000100908	51016	EMC9	-0.495146	5.89036	-2.48411	0.0162821	0.096459	-3.58303
ENSOCUG00000002855	ENSG00000204842	6311	ATXN2	-0.0916709	5.67558	-1.29791	0.200106	0.409064	-5.6599
ENSOCUG00000002857	ENSG00000100911	5721	PSME2	0.25359	4.43547	1.7963	0.0783185	0.237631	-4.89989
ENSOCUG00000002858	ENSG00000170312	983	CDK1	0.950412	-0.934449	1.70107	0.0949652	0.265181	-4.27996
ENSOCUG00000002859	ENSG00000154736	11096	ADAMTS5	0.688459	2.11226	2.37687	0.0212154	0.111644	-3.51766
ENSOCUG00000002861	ENSG00000092098	55072	RNF31	-0.27737	5.45305	-2.2049	0.0319552	0.141065	-4.17671
ENSOCUG00000002863	ENSG00000115267	64135	IFIH1	0.519006	1.70649	2.42872	0.0186832	0.104313	-3.35545
ENSOCUG00000002865	ENSG00000131943	83636	C19orf12	-0.648798	4.14635	-3.00494	0.00409751	0.042968	-2.30851
ENSOCUG00000002867	ENSG00000143669	1130	LYST	0.488753	2.79963	2.34041	0.0231758	0.117406	-3.70388
ENSOCUG00000002868	ENSG00000115271	25801	GCA	0.669585	-0.825779	1.87232	0.0668492	0.215775	-4.03333
ENSOCUG00000002869	ENSG00000100918	9985	REC8	0.385346	0.514419	1.3531	0.18194	0.386852	-4.9294
ENSOCUG00000002872	ENSG00000125863	8195	MKKS	-0.204299	5.493	-1.73789	0.0882105	0.252797	-5.02928
ENSOCUG00000002873	ENSG00000107643	5599	MAPK8	-0.10353	3.91964	-0.663107	0.510222	0.704998	-6.20135
ENSOCUG00000002874	ENSG00000112655	5754	PTK7	0.778748	2.27573	1.81003	0.0761324	0.232987	-4.6062
ENSOCUG00000002876	ENSG00000154114	219899	TBCEL	0.638729	0.695606	1.55724	0.125543	0.311427	-4.6984
ENSOCUG00000002879	ENSG00000107625	79009	DDX50	0.187258	3.24661	1.54173	0.129267	0.316156	-5.1758
ENSOCUG00000002881	ENSG00000196497	79711	IPO4	-0.113935	5.73748	-1.03273	0.306559	0.526371	-5.95295
ENSOCUG00000002882	ENSG00000075239	38	ACAT1	-0.443601	8.4274	-2.12794	0.0381524	0.156281	-4.14636
ENSOCUG00000002884	ENSG00000101384	182	JAG1	0.208557	4.38296	1.23136	0.223785	0.438153	-5.72602
ENSOCUG00000002885	ENSG00000166971	64400	AKTIP	-0.270373	5.62988	-1.75658	0.0849379	0.247726	-4.99266
ENSOCUG00000002886	ENSG00000181894	79673	ZNF329	0.311292	2.65778	2.06233	0.0442416	0.169375	-4.21915
ENSOCUG00000002887	ENSG00000114541	23150	FRMD4B	0.655057	2.46801	1.84149	0.071317	0.223787	-4.57855
ENSOCUG00000002888	ENSG00000165732	9188	DDX21	0.0992537	4.20664	0.764591	0.448007	0.654611	-6.16299
ENSOCUG00000002891	ENSG00000117601	462	SERPINC1	0.827024	-0.394408	2.81835	0.00683401	0.0577511	-2.38239
ENSOCUG00000002892	ENSG00000112658	6722	SRF	-0.249732	5.15448	-1.90844	0.0619192	0.206392	-4.74096
ENSOCUG00000002893	ENSG00000164746	136288	C7orf57	-0.258694	-1.04775	-0.638577	0.52593	0.716743	-5.27274
ENSOCUG00000002894	ENSG00000198954	26128	KIFBP	-0.237542	3.84356	-2.01318	0.0493398	0.180678	-4.48433
ENSOCUG00000002895	ENSG00000100926	10548	TM9SF1	-0.011769	4.33506	-0.145454	0.88492	0.940009	-6.44895
ENSOCUG00000002897	ENSG00000112659	23113	CUL9	0.545115	4.01484	2.75466	0.00810281	0.0645929	-2.92657
ENSOCUG00000002898	ENSG00000144152	129804	FBLN7	2.62352	3.51207	2.48743	0.0161474	0.09609	-3.39828
ENSOCUG00000002900	ENSG00000122008	51426	POLK	-0.0774993	3.83029	-0.641679	0.52393	0.716058	-6.20539
ENSOCUG00000002902	ENSG00000139318	1848	DUSP6	-0.310866	2.91073	-1.43758	0.156606	0.354029	-5.28366
ENSOCUG00000002904	ENSG00000254505	29082	CHMP4A	0.360184	2.17612	1.56114	0.124621	0.310354	-4.95691
ENSOCUG00000002909	ENSG00000115290	2888	GRB14	-0.605767	5.26438	-2.73506	0.00853485	0.0665199	-3.01792
ENSOCUG00000002910	ENSG00000129559	4738	NEDD8	-0.0613698	5.98935	-0.503382	0.616843	0.77796	-6.34939
ENSOCUG00000002913	ENSG00000085185	63035	BCORL1	0.368477	3.72274	2.78085	0.00755688	0.0614729	-2.8244
ENSOCUG00000002914	ENSG00000100938	51292	GMPR2	0.0196892	2.76499	0.162261	0.871736	0.933223	-6.23309
ENSOCUG00000002919	ENSG00000092330	26277	TINF2	-0.301823	3.66537	-2.91182	0.00530137	0.0503112	-2.51502
ENSOCUG00000002920	ENSG00000156709	9131	AIFM1	-0.640935	6.19906	-4.65419	2.3169e-05	0.00179366	2.49126
ENSOCUG00000002924	ENSG00000131981	3958	LGALS3	0.533323	3.93	1.33438	0.187953	0.394546	-5.52716
ENSOCUG00000002927	ENSG00000170191	140838	NANP	-0.18983	2.32705	-1.25451	0.215325	0.42772	-5.41705
ENSOCUG00000002928	ENSG00000082805	23085	ERC1	-0.0104446	5.19349	-0.0975384	0.922678	0.958777	-6.4869
ENSOCUG00000002929	ENSG00000188782	378807	CATSPER4	-0.00112157	-0.18268	-0.00318167	0.997474	0.998946	-5.71547
ENSOCUG00000002936	ENSG00000100949	5875	RABGGTA	-0.700163	5.36282	-2.11852	0.0389789	0.157691	-4.34667
ENSOCUG00000002937	ENSG00000189045	728780	ANKDD1B	-0.324134	-0.359361	-0.387053	0.700313	0.832194	-5.57487
ENSOCUG00000002939	ENSG00000178950	2580	GAK	0.0343365	3.96195	0.267801	0.789923	0.884637	-6.38401
ENSOCUG00000002940	ENSG00000152359	134359	POC5	0.0178874	3.01642	0.119479	0.905361	0.950347	-6.29531
ENSOCUG00000002942	ENSG00000157379	115817	DHRS1	-0.2673	5.49444	-1.54629	0.128163	0.314682	-5.3267
ENSOCUG00000002943	ENSG00000104824	3191	HNRNPL	0.0999818	6.56092	1.37553	0.174924	0.376867	-5.52114
ENSOCUG00000002945	ENSG00000005102	4222	MEOX1	0.538288	1.94027	1.61102	0.113292	0.293075	-4.81985
ENSOCUG00000002948	ENSG00000196943	161424	NOP9	0.119571	3.38426	1.3357	0.187526	0.39401	-5.49484
ENSOCUG00000002949	ENSG00000122873	55847	CISD1	-0.709943	7.01982	-3.40822	0.00127775	0.0209062	-1.22997
ENSOCUG00000002951	ENSG00000114686	11222	MRPL3	-0.402296	5.05863	-4.56199	3.1698e-05	0.00220263	2.1789
ENSOCUG00000002952	ENSG00000072401	7321	UBE2D1	-0.663242	3.62635	-2.23874	0.0295244	0.134935	-4.04063
ENSOCUG00000002954	ENSG00000108349	22794	CASC3	0.141632	5.75878	2.01016	0.0496697	0.181138	-4.5452
ENSOCUG00000002955	ENSG00000104388	5862	RAB2A	0.102818	5.49565	1.08533	0.282835	0.50324	-5.90843
ENSOCUG00000002958	ENSG00000129467	196883	ADCY4	0.125236	3.1051	0.647214	0.52037	0.712967	-6.13506
ENSOCUG00000002960	ENSG00000117262	653519	GPR89A	0.00517293	4.25436	0.0579899	0.953981	0.97455	-6.46334
ENSOCUG00000002961	ENSG00000138442	55759	WDR12	-0.0841209	3.87151	-0.686022	0.495778	0.693945	-6.18123
ENSOCUG00000002963	ENSG00000106609	55069	TMEM248	0.00823566	4.04536	0.0632317	0.949827	0.9728	-6.42345
ENSOCUG00000002964	ENSG00000135049	23287	AGTPBP1	-0.0566927	4.52635	-0.17737	0.859914	0.926673	-6.46109
ENSOCUG00000002965	ENSG00000198740	22834	ZNF652	-0.227374	3.05406	-0.875508	0.385366	0.599822	-5.90237
ENSOCUG00000002966	ENSG00000104447	7227	TRPS1	0.26662	2.01523	0.994845	0.324467	0.542738	-5.58638
ENSOCUG00000002970	ENSG00000137414	51439	FAM8A1	-0.0106642	1.77818	-0.0560331	0.955532	0.975404	-6.02542
ENSOCUG00000002972	ENSG00000138604	26035	GLCE	0.660158	2.85058	3.37307	0.00141867	0.0224785	-1.23241
ENSOCUG00000002973	ENSG00000185920	5727	PTCH1	0.0877609	2.53204	0.463261	0.645131	0.796147	-6.09972
ENSOCUG00000002974	ENSG00000107821	81621	KAZALD1	1.73573	-0.169474	3.44338	0.00115017	0.0198611	-0.936816
ENSOCUG00000002975	ENSG00000116266	6814	STXBP3	-0.0524999	4.24348	-0.43834	0.662974	0.806519	-6.37223
ENSOCUG00000002976	ENSG00000117868	57488	ESYT2	0.0438913	4.60151	0.328001	0.744242	0.858066	-6.41636
ENSOCUG00000002977	ENSG00000127328	117177	RAB3IP	0.322479	2.44302	2.01768	0.0488531	0.180038	-4.26766
ENSOCUG00000002983	ENSG00000162641	254268	AKNAD1	-1.23631	0.992667	-3.09142	0.00321282	0.0372461	-1.77694
ENSOCUG00000002984	ENSG00000088387	23348	DOCK9	0.0123911	5.8175	0.088293	0.929987	0.963044	-6.47253
ENSOCUG00000002988	ENSG00000129244	482	ATP1B2	0.360622	2.85441	2.36558	0.0218058	0.113251	-3.65281
ENSOCUG00000002991	ENSG00000121940	23155	CLCC1	-0.120361	5.25158	-1.53091	0.131917	0.319966	-5.35128
ENSOCUG00000002993	ENSG00000085433	22911	WDR47	-0.131698	4.569	-1.05352	0.297026	0.517864	-5.92497
ENSOCUG00000002994	ENSG00000151468	83643	CCDC3	0.624636	-0.0647808	1.46055	0.150218	0.345585	-4.69023
ENSOCUG00000002997	ENSG00000136950	81873	ARPC5L	-0.258686	4.08233	-1.89476	0.0637488	0.209679	-4.69973
ENSOCUG00000002998	ENSG00000162878	91461	PKDCC	-0.452246	4.88348	-1.39089	0.170245	0.371505	-5.54584
ENSOCUG00000003001	ENSG00000116783	51086	TNNI3K	-0.154764	-0.171813	-0.809158	0.42215	0.63232	-5.3109
ENSOCUG00000003002	ENSG00000166913	7529	YWHAB	0.330805	4.74311	1.98453	0.0525403	0.188316	-4.58899
ENSOCUG00000003003	ENSG00000266412	8031	NCOA4	-0.0745663	7.15616	-0.51968	0.605515	0.770166	-6.25438
ENSOCUG00000003006	ENSG00000070018	4040	LRP6	0.303507	4.25966	1.37824	0.174093	0.375755	-5.52368
ENSOCUG00000003008	ENSG00000115232	3676	ITGA4	0.536317	-0.504036	0.871314	0.387629	0.60179	-5.16775
ENSOCUG00000003009	ENSG00000106344	55131	RBM28	0.0702474	4.76956	0.688646	0.494139	0.692955	-6.24759
ENSOCUG00000003010	ENSG00000265972	10628	TXNIP	0.825568	8.16581	3.81671	0.000364545	0.00955688	-0.00886778
ENSOCUG00000003012	ENSG00000025772	10953	TOMM34	0.20323	3.78477	1.61876	0.111613	0.290098	-5.15103
ENSOCUG00000003015	ENSG00000106348	3614	IMPDH1	0.392669	2.96725	1.76937	0.0827574	0.24402	-4.76793
ENSOCUG00000003016	ENSG00000101109	6789	STK4	0.149023	1.70908	0.89839	0.373162	0.589162	-5.63191
ENSOCUG00000003018	ENSG00000271601	128077	LIX1L	0.555381	1.69058	1.78786	0.0796877	0.239176	-4.54012
ENSOCUG00000003020	ENSG00000066926	2235	FECH	-0.075549	4.04548	-0.732599	0.467127	0.67119	-6.17998
ENSOCUG00000003021	ENSG00000188452	375298	CERKL	0.786552	-1.0161	1.37315	0.17566	0.377888	-4.64924
ENSOCUG00000003023	ENSG00000027847	11285	B4GALT7	0.154445	2.79621	1.21356	0.230455	0.445725	-5.52961
ENSOCUG00000003025	ENSG00000134440	4677	NARS1	-0.238368	5.43221	-2.93961	0.00491146	0.0479304	-2.5187
ENSOCUG00000003026	ENSG00000109606	1665	DHX15	0.19132	5.56063	2.27406	0.0271624	0.12873	-4.03533
ENSOCUG00000003027	ENSG00000154144	84897	TBRG1	-0.59377	4.12138	-4.39128	5.62974e-05	0.00312207	1.65376
ENSOCUG00000003028	ENSG00000107960	79991	STN 1.00	-0.129798	0.591212	-0.431936	0.667593	0.810086	-5.68934
ENSOCUG00000003029	ENSG00000131779	8799	PEX11B	-0.0455118	2.89261	-0.386633	0.700622	0.83239	-6.19563
ENSOCUG00000003031	ENSG00000137563	8836	GGH	0.290973	0.398281	0.871139	0.387724	0.601857	-5.32086
ENSOCUG00000003032	ENSG00000143127	8515	ITGA10	0.572561	0.493822	1.52739	0.132787	0.320967	-4.67226
ENSOCUG00000003035	ENSG00000065613	9748	SLK	-0.0394795	4.41614	-0.270117	0.788151	0.883569	-6.42649
ENSOCUG00000003036	ENSG00000110013	54414	SIAE	-0.531606	2.81008	-2.11914	0.038924	0.15765	-4.18069
ENSOCUG00000003038	ENSG00000116791	1429	CRYZ	-0.441872	4.66002	-2.72607	0.00874007	0.0675477	-3.03013
ENSOCUG00000003042	ENSG00000119383	5524	PTPA	-0.0582337	4.81871	-0.608434	0.545576	0.730157	-6.2988
ENSOCUG00000003043	ENSG00000162623	127253	TYW3	-0.0660615	1.00212	-0.473004	0.63821	0.792268	-5.76972
ENSOCUG00000003044	ENSG00000064199	53340	SPA17	1.20925	-0.742973	1.64226	0.106633	0.28361	-4.29876
ENSOCUG00000003045	ENSG00000143570	27173	SLC39A1	0.270599	3.80575	1.6429	0.106501	0.283465	-5.10258
ENSOCUG00000003046	ENSG00000123737	5393	EXOSC9	-0.317098	4.12036	-2.64164	0.0109009	0.0767209	-3.19965
ENSOCUG00000003047	ENSG00000100526	1033	CDKN3	-0.0624845	1.44594	-0.1766	0.860516	0.926808	-5.99321
ENSOCUG00000003048	ENSG00000171368	11076	TPPP	0.20061	1.75398	0.536529	0.593905	0.762883	-5.80505
ENSOCUG00000003050	ENSG00000186141	10623	POLR3C	0.11744	3.04748	1.01625	0.314264	0.533197	-5.79488
ENSOCUG00000003052	ENSG00000118596	9194	SLC16A7	-0.657396	4.46519	-1.87238	0.0668407	0.215775	-4.7809
ENSOCUG00000003053	ENSG00000138686	55212	BBS7	0.213132	1.76566	1.2	0.235633	0.452175	-5.39465
ENSOCUG00000003055	ENSG00000265491	27246	RNF115	-0.547987	4.18295	-2.83057	0.00661251	0.0567102	-2.7322
ENSOCUG00000003056	ENSG00000254087	4067	LYN	0.250084	2.11931	1.29821	0.200003	0.408976	-5.33415
ENSOCUG00000003057	ENSG00000135709	9764	KIAA0513	-0.102384	5.19843	-0.533768	0.5958	0.76413	-6.35037
ENSOCUG00000003059	ENSG00000117151	1486	CTBS	0.316334	1.61515	1.06921	0.289964	0.510691	-5.44981
ENSOCUG00000003060	ENSG00000131979	2643	GCH1	-0.6231	0.543436	-2.2934	0.0259417	0.125983	-3.47245
ENSOCUG00000003061	ENSG00000185518	9899	SV2B	-0.401306	0.995051	-0.451301	0.653669	0.801197	-5.67361
ENSOCUG00000003062	ENSG00000145388	57721	METTL14	0.125605	2.8351	1.15123	0.254957	0.474038	-5.59661
ENSOCUG00000003063	ENSG00000112294	7915	ALDH5A1	-0.743762	6.10411	-2.96831	0.00453691	0.0456312	-2.42965
ENSOCUG00000003064	ENSG00000124789	9972	NUP153	0.0688561	5.96745	0.726328	0.470928	0.673739	-6.20625
ENSOCUG00000003068	ENSG00000008988	6224	RPS20	-0.224266	7.96675	-1.99678	0.0511515	0.184942	-4.4431
ENSOCUG00000003071	ENSG00000134324	23175	LPIN1	-0.709744	5.78092	-2.92992	0.00504421	0.0487719	-2.52936
ENSOCUG00000003073	ENSG00000070831	998	CDC42	-0.100736	2.75292	-0.520381	0.60503	0.769886	-6.06069
ENSOCUG00000003078	ENSG00000134817	187	APLNR	0.22679	3.67078	1.14302	0.258322	0.477752	-5.74675
ENSOCUG00000003083	ENSG00000204977	10206	TRIM13	-0.228315	2.49506	-1.58375	0.119378	0.302642	-4.99502
ENSOCUG00000003091	ENSG00000121281	113	ADCY7	-0.0407679	2.77863	-0.104707	0.917015	0.95589	-6.23229
ENSOCUG00000003095	ENSG00000163507	57650	CIP2A	0.229365	-0.320434	0.814652	0.419026	0.629469	-5.26209
ENSOCUG00000003096	ENSG00000168781	9677	PPIP5K1	0.0536045	6.67244	0.228882	0.819868	0.903437	-6.41445
ENSOCUG00000003097	ENSG00000204256	6046	BRD2	0.313568	5.6358	3.98979	0.000210105	0.00710721	0.40283
ENSOCUG00000003098	ENSG00000154447	57630	SH3RF1	0.464927	4.00374	3.32204	0.00164966	0.0248426	-1.47803
ENSOCUG00000003101	ENSG00000136240	11014	KDELR2	0.430078	3.81164	2.50766	0.0153482	0.0931795	-3.45547
ENSOCUG00000003102	ENSG00000166164	29117	BRD7	-0.152195	6.30909	-2.09739	0.04089	0.161193	-4.35911
ENSOCUG00000003105	ENSG00000198919	9666	DZIP3	0.566175	2.85503	3.53087	0.000883194	0.0169542	-0.783553
ENSOCUG00000003110	ENSG00000164169	90826	PRMT9	0.0780127	3.627	0.638493	0.525984	0.716743	-6.18662
ENSOCUG00000003112	ENSG00000242866	161497	STRC	0.512801	-0.907396	0.904878	0.369747	0.585804	-5.05379
ENSOCUG00000003119	ENSG00000108433	9570	GOSR2	0.0945862	2.52642	0.888134	0.378601	0.593853	-5.81736
ENSOCUG00000003122	ENSG00000014216	823	CAPN1	0.000706297	6.27922	0.00475106	0.996228	0.997871	-6.4582
ENSOCUG00000003124	ENSG00000071205	79658	ARHGAP10	0.205365	5.03683	1.13385	0.262111	0.482055	-5.85607
ENSOCUG00000003125	ENSG00000092439	54822	TRPM7	0.201017	3.84715	1.05042	0.298432	0.519065	-5.87735
ENSOCUG00000003126	ENSG00000163811	23160	WDR43	0.0487946	4.00202	0.569039	0.571805	0.74679	-6.27793
ENSOCUG00000003129	ENSG00000134987	134430	WDR36	0.0567482	3.8534	0.518637	0.606237	0.770572	-6.27939
ENSOCUG00000003131	ENSG00000155542	133383	SETD9	-0.343216	3.70383	-2.99817	0.00417563	0.043471	-2.29288
ENSOCUG00000003134	ENSG00000155545	166968	MIER3	0.0982374	2.94927	0.666154	0.508288	0.704082	-6.05633
ENSOCUG00000003136	ENSG00000165219	26130	GAPVD1	-0.0315282	4.66385	-0.364	0.717349	0.841344	-6.41527
ENSOCUG00000003137	ENSG00000151623	4306	NR3C2	0.0112066	5.765	0.0680689	0.945995	0.970568	-6.48173
ENSOCUG00000003139	ENSG00000076201	25930	PTPN23	0.126147	5.73359	1.63083	0.109032	0.286703	-5.19021
ENSOCUG00000003141	ENSG00000107651	11196	SEC23IP	-0.019298	5.15347	-0.172898	0.86341	0.92826	-6.47704
ENSOCUG00000003142	ENSG00000169083	367	AR	-0.118676	3.24308	-0.48463	0.629995	0.786216	-6.23111
ENSOCUG00000003144	ENSG00000172331	669	BPGM	-0.238257	4.8781	-0.415237	0.679694	0.818059	-6.40594
ENSOCUG00000003145	ENSG00000076248	7374	UNG	0.0161271	4.24616	0.127271	0.899222	0.947152	-6.43055
ENSOCUG00000003148	ENSG00000119929	51076	CUTC	-0.212928	4.65841	-1.05755	0.295198	0.516173	-5.93759
ENSOCUG00000003150	ENSG00000175348	56674	TMEM9B	-0.144008	5.09571	-1.62729	0.109784	0.287548	-5.20673
ENSOCUG00000003152	ENSG00000114650	22937	SCAP	0.064711	5.35356	0.738395	0.463629	0.668161	-6.22026
ENSOCUG00000003153	ENSG00000071575	28951	TRIB2	-0.514927	3.92291	-1.37913	0.173819	0.375741	-5.4696
ENSOCUG00000003155	ENSG00000122861	5328	PLAU	1.0257	5.00824	3.1049	0.00309231	0.0364716	-2.08608
ENSOCUG00000003157	ENSG00000164465	285761	DCBLD1	-0.116937	2.18588	-0.569595	0.571431	0.746653	-5.98845
ENSOCUG00000003160	ENSG00000103326	6650	CAPN15	0.0776445	3.75769	0.427607	0.670721	0.812259	-6.29884
ENSOCUG00000003163	ENSG00000035403	7414	VCL	0.0436769	5.98636	0.402608	0.688904	0.823473	-6.39599
ENSOCUG00000003165	ENSG00000175356	57758	SCUBE2	1.18697	4.27287	3.69697	0.000530231	0.0123063	-0.432606
ENSOCUG00000003169	ENSG00000093167	9209	LRRFIP2	-0.231173	7.43097	-2.02151	0.0484423	0.179161	-4.43834
ENSOCUG00000003170	ENSG00000126524	51119	SBDS	-0.307287	6.8244	-2.65441	0.0105455	0.0754978	-3.1485
ENSOCUG00000003173	ENSG00000198874	55253	TYW1	0.0316667	3.88795	0.303121	0.76302	0.868763	-6.37055
ENSOCUG00000003174	ENSG00000152767	10160	FARP1	-0.280795	5.4301	-1.23663	0.221839	0.435844	-5.73852
ENSOCUG00000003176	ENSG00000116670	10459	MAD2L2	-0.0794149	2.94028	-0.524358	0.602281	0.768529	-6.12752
ENSOCUG00000003178	ENSG00000198911	6721	SREBF2	-0.300748	5.6895	-2.42984	0.0186316	0.10416	-3.70703
ENSOCUG00000003179	ENSG00000102572	8428	STK24	-0.146746	5.07673	-1.92453	0.0598254	0.201957	-4.71158
ENSOCUG00000003181	ENSG00000162378	79699	ZYG11B	-0.427284	5.90535	-1.36878	0.177014	0.379739	-5.55612
ENSOCUG00000003182	ENSG00000146859	55281	TMEM140	-0.56609	3.4877	-2.77428	0.0076905	0.0621654	-2.834
ENSOCUG00000003185	ENSG00000173546	1464	CSPG4	-0.17806	3.8186	-0.595785	0.55393	0.735111	-6.22619
ENSOCUG00000003186	ENSG00000165704	3251	HPRT1	-0.309043	4.85771	-2.29019	0.0261411	0.126479	-4.0033
ENSOCUG00000003187	ENSG00000088320	28954	REM1	0.0610323	2.27222	0.20632	0.837355	0.913025	-6.11614
ENSOCUG00000003188	ENSG00000167522	29123	ANKRD11	0.00415054	5.34566	0.0536367	0.957432	0.976566	-6.48997
ENSOCUG00000003189	ENSG00000168303	136647	MPLKIP	-0.479585	2.24495	-2.85439	0.00619992	0.0548436	-2.46357
ENSOCUG00000003190	ENSG00000101294	81502	HM13	0.371707	4.39643	3.43975	0.00116274	0.0198994	-1.17766
ENSOCUG00000003191	ENSG00000175600	79783	SUGCT	-1.1627	0.73496	-4.9028	9.85223e-06	0.00105227	3.19794
ENSOCUG00000003196	ENSG00000169504	25932	CLIC4	0.0270535	7.46344	0.102593	0.918685	0.956893	-6.37824
ENSOCUG00000003198	ENSG00000151338	145282	MIPOL1	-0.186443	3.67432	-1.3122	0.195277	0.403181	-5.5216
ENSOCUG00000003199	ENSG00000074695	3998	LMAN1	-0.0112294	5.89582	-0.110813	0.912195	0.953366	-6.46766
ENSOCUG00000003200	ENSG00000170162	245806	VGLL2	-1.03841	5.26246	-3.3857	0.00136641	0.0218607	-1.34236
ENSOCUG00000003201	ENSG00000171552	598	BCL2L1	0.151069	3.59984	1.05388	0.296859	0.517652	-5.84922
ENSOCUG00000003202	ENSG00000100106	11078	TRIOBP	0.120786	2.91622	0.551903	0.583404	0.754329	-6.11058
ENSOCUG00000003203	ENSG00000088325	22974	TPX2	0.609919	3.22448	2.80488	0.00708581	0.0593141	-2.73831
ENSOCUG00000003204	ENSG00000006432	4293	MAP3K9	0.202138	0.432704	0.678693	0.500373	0.697848	-5.48739
ENSOCUG00000003208	ENSG00000107099	81704	DOCK8	0.97833	3.15432	1.96656	0.0546381	0.19256	-4.39465
ENSOCUG00000003209	ENSG00000183287	147372	CCBE1	0.828845	0.798237	1.63655	0.107826	0.284827	-4.59821
ENSOCUG00000003211	ENSG00000175309	85007	PHYKPL	-0.438945	2.59935	-3.07538	0.00336209	0.0383219	-1.97737
ENSOCUG00000003212	ENSG00000104723	7991	TUSC3	0.617188	-1.53553	0.820744	0.415578	0.62655	-5.02423
ENSOCUG00000003213	ENSG00000059378	64761	PARP12	0.256727	1.30521	1.18654	0.240858	0.458919	-5.3159
ENSOCUG00000003214	ENSG00000174808	685	BTC	-0.54325	0.850139	-2.04151	0.046343	0.174296	-3.92265
ENSOCUG00000003215	ENSG00000187678	81848	SPRY4	-0.622011	0.726041	-1.84542	0.0707335	0.222744	-4.29234
ENSOCUG00000003217	ENSG00000050767	91522	COL23A1	0.266763	2.67184	0.987768	0.327888	0.545807	-5.72905
ENSOCUG00000003221	ENSG00000006459	80853	KDM7A	0.169652	3.24175	0.782469	0.437525	0.645574	-6.00584
ENSOCUG00000003226	ENSG00000129518	55837	EAPP	0.0917815	4.62856	0.887213	0.379092	0.594068	-6.09179
ENSOCUG00000003227	ENSG00000131620	55107	ANO1	0.00513491	0.445969	0.0261946	0.979203	0.988007	-5.73605
ENSOCUG00000003228	ENSG00000113240	57396	CLK4	0.124757	4.37553	0.962533	0.340283	0.558494	-6.01887
ENSOCUG00000003231	ENSG00000132405	57533	TBC1D14	-0.0596472	3.45445	-0.404415	0.687584	0.822163	-6.28777
ENSOCUG00000003233	ENSG00000146054	81786	TRIM7	0.225758	6.35912	1.48991	0.142353	0.335542	-5.37716
ENSOCUG00000003234	ENSG00000167645	90522	YIF1B	-0.22883	3.81811	-1.30245	0.198563	0.406957	-5.5787
ENSOCUG00000003236	ENSG00000077157	4660	PPP1R12B	-0.179354	6.17312	-0.899762	0.372438	0.588314	-6.06716
ENSOCUG00000003237	ENSG00000146063	90933	TRIM41	-0.162793	4.53268	-1.71648	0.092088	0.260416	-5.05263
ENSOCUG00000003246	ENSG00000137573	23213	SULF1	0.517428	2.78625	1.60641	0.114304	0.294702	-5.05213
ENSOCUG00000003247	ENSG00000260314	4360	MRC1	1.24121	2.72295	2.19204	0.0329247	0.143478	-4.03513
ENSOCUG00000003248	ENSG00000184378	84517	ACTRT3	-0.168569	-0.239286	-0.750855	0.45616	0.661197	-5.34089
ENSOCUG00000003249	ENSG00000157240	8321	FZD1	0.842905	1.60316	2.33231	0.0236331	0.118835	-3.50773
ENSOCUG00000003250	ENSG00000182636	4692	NDN	0.00809941	3.35132	0.0738345	0.941428	0.969112	-6.34115
ENSOCUG00000003251	ENSG00000130818	79088	ZNF426	-0.0431349	3.40218	-0.188495	0.85123	0.921309	-6.36158
ENSOCUG00000003252	ENSG00000085274	55892	MYNN	-0.0377073	3.94464	-0.314987	0.754045	0.863492	-6.37308
ENSOCUG00000003254	ENSG00000138769	8999	CDKL2	0.635435	3.78445	2.46208	0.0172014	0.0990608	-3.55557
ENSOCUG00000003255	ENSG00000117906	5955	RCN2	0.153151	4.0741	2.09394	0.0412101	0.161852	-4.35218
ENSOCUG00000003257	ENSG00000138050	80745	THUMPD2	-0.267119	2.44957	-0.938658	0.352291	0.570021	-5.7156
ENSOCUG00000003258	ENSG00000178741	9377	COX5A	-1.0236	8.21828	-5.042	6.0687e-06	0.000833936	3.80355
ENSOCUG00000003262	ENSG00000138757	9908	G3BP2	0.420657	6.60727	2.53666	0.0142655	0.0896742	-3.43852
ENSOCUG00000003263	ENSG00000137571	81796	SLCO5A1	-0.381184	4.89604	-1.75539	0.0851439	0.247954	-4.9969
ENSOCUG00000003265	ENSG00000173276	49854	ZBTB21	-0.421309	2.43827	-2.26492	0.0277573	0.129974	-3.76071
ENSOCUG00000003266	ENSG00000169375	25942	SIN3A	0.3008	4.2661	3.28181	0.00185651	0.0264707	-1.60097
ENSOCUG00000003267	ENSG00000143420	2029	ENSA	0.117938	4.24481	1.06678	0.29105	0.51209	-5.89254
ENSOCUG00000003271	ENSG00000109458	2549	GAB1	0.728012	3.67531	4.12024	0.000137736	0.00535277	0.847879
ENSOCUG00000003273	ENSG00000005961	3674	ITGA2B	-0.316533	3.15827	-1.25293	0.215896	0.428338	-5.5604
ENSOCUG00000003275	ENSG00000143452	84072	HORMAD1	-0.499013	2.70098	-1.1806	0.243188	0.461606	-5.53984
ENSOCUG00000003276	ENSG00000125813	5075	PAX1	1.63123	-0.321434	2.51515	0.0150619	0.0924667	-2.99247
ENSOCUG00000003282	ENSG00000169398	5747	PTK2	0.180853	4.88438	2.14148	0.0369913	0.153381	-4.29921
ENSOCUG00000003283	ENSG00000157107	115548	FCHO2	0.206161	4.08642	1.59759	0.116257	0.297609	-5.20521
ENSOCUG00000003284	ENSG00000157224	9069	CLDN12	-0.0138563	0.911339	-0.0707366	0.943882	0.970243	-5.8284
ENSOCUG00000003285	ENSG00000155849	9844	ELMO1	0.220269	3.19101	0.768663	0.445607	0.652487	-6.03613
ENSOCUG00000003287	ENSG00000134825	746	TMEM258	-0.0282499	4.75158	-0.231095	0.818158	0.902374	-6.45733
ENSOCUG00000003290	ENSG00000168496	2237	FEN1	0.191012	2.6846	1.31427	0.194583	0.402285	-5.40183
ENSOCUG00000003291	ENSG00000186566	23131	GPATCH8	0.144218	4.95146	1.41368	0.163478	0.363336	-5.51336
ENSOCUG00000003294	ENSG00000162923	80232	WDR26	-0.336712	7.10251	-2.86636	0.00600178	0.054171	-2.63089
ENSOCUG00000003296	ENSG00000114902	28972	SPCS1	-0.139478	4.78301	-1.06897	0.290072	0.51076	-5.92489
ENSOCUG00000003298	ENSG00000149257	871	SERPINH1	0.580275	4.81766	2.45039	0.0177084	0.101022	-3.64839
ENSOCUG00000003299	ENSG00000173253	10655	DMRT2	-0.210261	3.70468	-0.820391	0.415777	0.626681	-6.06445
ENSOCUG00000003303	ENSG00000112149	9308	CD83	1.09124	-0.253873	2.7078	0.00917131	0.0693257	-2.60236
ENSOCUG00000003309	ENSG00000112237	892	CCNC	-0.0806427	1.57269	-0.470859	0.639731	0.793132	-5.9149
ENSOCUG00000003313	ENSG00000113083	4015	LOX	1.46863	3.6191	2.70017	0.00935716	0.0700969	-2.99563
ENSOCUG00000003316	ENSG00000168350	123099	DEGS2	0.463505	0.373056	1.18596	0.241084	0.45897	-5.02153
ENSOCUG00000003319	ENSG00000204252	3111	HLA-DOA	1.22934	-0.764725	2.14964	0.0363062	0.151736	-3.62066
ENSOCUG00000003320	ENSG00000137145	55667	DENND4C	0.108761	4.83365	0.637607	0.526556	0.716754	-6.28544
ENSOCUG00000003322	ENSG00000164318	133584	EGFLAM	0.0879129	4.54422	0.627218	0.533289	0.72116	-6.28242
ENSOCUG00000003323	ENSG00000088756	79822	ARHGAP28	0.479283	1.9409	1.69918	0.0953244	0.265826	-4.71945
ENSOCUG00000003324	ENSG00000089902	23186	RCOR1	0.193027	2.35441	1.35501	0.181332	0.385915	-5.27635
ENSOCUG00000003326	ENSG00000178163	85460	ZNF518B	0.0302449	4.21805	0.259983	0.795914	0.889016	-6.41263
ENSOCUG00000003327	ENSG00000137776	79811	SLTM	0.170735	5.5596	1.71499	0.0923639	0.260857	-5.05992
ENSOCUG00000003328	ENSG00000158158	26504	CNNM4	-0.137734	2.79128	-0.771166	0.444135	0.651418	-5.94451
ENSOCUG00000003333	ENSG00000113594	3977	LIFR	0.409038	4.6102	1.98359	0.0526484	0.188464	-4.59124
ENSOCUG00000003337	ENSG00000126254	79171	RBM42	-0.165828	5.28757	-1.66171	0.102653	0.277392	-5.15357
ENSOCUG00000003338	ENSG00000157450	54778	RNF111	-0.0760832	3.84406	-0.676178	0.501955	0.69886	-6.18431
ENSOCUG00000003341	ENSG00000182253	23336	SYNM	-0.171512	9.13776	-0.70597	0.483391	0.684161	-5.97589
ENSOCUG00000003342	ENSG00000076053	10179	RBM7	-0.158612	4.56622	-1.75717	0.0848365	0.247726	-4.9855
ENSOCUG00000003344	ENSG00000131203	3620	IDO1	-1.17549	1.91312	-2.83319	0.00656587	0.0565204	-2.46622
ENSOCUG00000003347	ENSG00000168758	54910	SEMA4C	0.336522	3.17372	1.82724	0.0734655	0.227925	-4.72322
ENSOCUG00000003348	ENSG00000125375	27109	DMAC2L	-0.321153	5.16118	-2.3257	0.0240116	0.119968	-3.93334
ENSOCUG00000003350	ENSG00000181610	51649	MRPS23	-0.37635	4.76838	-2.44298	0.0180365	0.102119	-3.67431
ENSOCUG00000003351	ENSG00000196937	10447	FAM3C	0.0677107	2.14188	0.465881	0.643266	0.795332	-6.03475
ENSOCUG00000003354	ENSG00000180891	404093	CUEDC1	-0.245705	6.92881	-1.04499	0.300911	0.521416	-5.87559
ENSOCUG00000003358	ENSG00000131966	55860	ACTR10	0.0319282	6.65402	0.281948	0.779114	0.878153	-6.3981
ENSOCUG00000003362	ENSG00000172901	206338	LVRN	-0.219725	2.28816	-0.710469	0.480621	0.681662	-5.96775
ENSOCUG00000003365	ENSG00000040933	3631	INPP4A	-0.253564	3.65458	-1.4427	0.155164	0.352187	-5.40379
ENSOCUG00000003367	ENSG00000137462	7097	TLR2	1.8516	-0.392119	3.09509	0.00317958	0.0369736	-1.86542
ENSOCUG00000003368	ENSG00000142453	10498	CARM1	-0.0812436	4.28926	-0.720907	0.474229	0.676674	-6.20556
ENSOCUG00000003369	ENSG00000155008	139322	APOOL	-0.339018	4.3139	-2.46885	0.0169141	0.098064	-3.59725
ENSOCUG00000003370	ENSG00000175806	4482	MSRA	-0.266298	4.82954	-1.99369	0.0514981	0.185585	-4.58084
ENSOCUG00000003371	ENSG00000143416	8991	SELENBP1	0.874142	5.05105	3.26896	0.00192757	0.0270822	-1.65461
ENSOCUG00000003372	ENSG00000156219	419	ART3	1.20966	5.74432	4.20551	0.000104201	0.0045357	1.07096
ENSOCUG00000003373	ENSG00000107669	11101	ATE1	0.122416	6.59511	1.10201	0.275585	0.496234	-5.8436
ENSOCUG00000003377	ENSG00000135929	1593	CYP27A1	0.671032	4.99456	2.70655	0.00920158	0.0694203	-3.07129
ENSOCUG00000003379	ENSG00000138750	53371	NUP54	-0.097634	3.16198	-0.894092	0.375435	0.591197	-5.93061
ENSOCUG00000003380	ENSG00000160867	2264	FGFR4	0.469832	2.91112	1.57211	0.122053	0.306327	-5.12034
ENSOCUG00000003381	ENSG00000130733	78992	YIPF2	-0.0588765	4.94574	-0.460129	0.647362	0.79745	-6.38481
ENSOCUG00000003383	ENSG00000071073	11320	MGAT4A	0.0398919	4.36181	0.251143	0.802704	0.892795	-6.41406
ENSOCUG00000003384	ENSG00000115592	53632	PRKAG3	0.45536	4.61757	0.942922	0.350127	0.567953	-6.0119
ENSOCUG00000003385	ENSG00000142444	90580	TIMM29	-0.142017	1.99084	-0.48766	0.627862	0.78466	-5.95219
ENSOCUG00000003387	ENSG00000102781	84056	KATNAL1	0.787926	0.0107859	3.61725	0.000678317	0.0142262	-0.55057
ENSOCUG00000003388	ENSG00000138760	950	SCARB2	0.181463	7.96612	1.62707	0.10983	0.287602	-5.04266
ENSOCUG00000003390	ENSG00000006712	54623	PAF1	0.0339374	5.56061	0.445411	0.657891	0.803733	-6.38972
ENSOCUG00000003396	ENSG00000063322	55588	MED29	-0.209882	5.59858	-1.2257	0.225893	0.440161	-5.75207
ENSOCUG00000003397	ENSG00000145703	10788	IQGAP2	0.27813	1.41753	0.876635	0.384759	0.59927	-5.60571
ENSOCUG00000003399	ENSG00000118418	9324	HMGN3	-0.0288794	5.86697	-0.20296	0.839967	0.914328	-6.46098
ENSOCUG00000003400	ENSG00000128016	7538	ZFP36	0.575475	2.96357	2.03494	0.0470236	0.175997	-4.32941
ENSOCUG00000003401	ENSG00000124786	51000	SLC35B3	0.100125	1.88564	0.569487	0.571503	0.746663	-5.93831
ENSOCUG00000003403	ENSG00000150337	2209	FCGR1A	2.44101	-0.595327	3.10154	0.00312195	0.0365972	-1.88459
ENSOCUG00000003404	ENSG00000112893	4124	MAN2A1	0.387673	3.64441	1.44477	0.154585	0.351415	-5.37848
ENSOCUG00000003405	ENSG00000151690	54842	MFSD6	0.33473	1.80344	1.7713	0.0824318	0.243608	-4.5854
ENSOCUG00000003409	ENSG00000138663	51138	COPS4	-0.373445	7.31911	-2.73876	0.00845186	0.0662474	-2.92586
ENSOCUG00000003414	ENSG00000032742	8100	IFT88	0.168951	3.17428	1.15056	0.255232	0.474322	-5.69846
ENSOCUG00000003418	ENSG00000173193	54625	PARP14	0.346009	3.30951	1.47039	0.147545	0.342436	-5.28805
ENSOCUG00000003419	ENSG00000181826	768211	RELL1	-0.257707	4.35731	-1.53288	0.13143	0.319101	-5.3277
ENSOCUG00000003420	ENSG00000020577	23034	SAMD4A	-0.759545	7.94763	-5.56978	9.37432e-07	0.000251472	5.55744
ENSOCUG00000003425	ENSG00000090863	2734	GLG1	0.0974962	6.93219	1.05653	0.295662	0.516579	-5.86665
ENSOCUG00000003426	ENSG00000179314	23302	WSCD1	0.0586769	3.93284	0.193344	0.84745	0.919614	-6.39535
ENSOCUG00000003430	ENSG00000169087	79663	HSPBAP1	0.0353934	2.13738	0.25619	0.798825	0.890887	-6.07707
ENSOCUG00000003431	ENSG00000153162	654	BMP6	0.31384	4.41899	1.62555	0.110155	0.287797	-5.18305
ENSOCUG00000003432	ENSG00000100425	23774	BRD1	0.0590547	3.47363	0.735318	0.465484	0.66983	-6.10241
ENSOCUG00000003434	ENSG00000138463	84925	SLC49A4	-0.259449	5.84767	-1.49493	0.14104	0.333693	-5.38618
ENSOCUG00000003439	ENSG00000173402	1605	DAG1	-0.313857	8.55625	-3.43366	0.00118416	0.0201465	-1.07735
ENSOCUG00000003441	ENSG00000117480	2166	FAAH	-0.131615	1.42812	-0.559624	0.578163	0.750435	-5.76824
ENSOCUG00000003444	ENSG00000126107	79654	HECTD3	0.021534	4.73466	0.221163	0.82584	0.906813	-6.46138
ENSOCUG00000003448	ENSG00000205593	414918	DENND6B	0.348932	3.30343	1.96512	0.0548092	0.192902	-4.50281
ENSOCUG00000003450	ENSG00000101413	58490	RPRD1B	0.163992	3.35909	1.46338	0.149445	0.344962	-5.3132
ENSOCUG00000003451	ENSG00000163660	57018	CCNL1	0.325013	3.6395	2.19493	0.032705	0.14279	-4.11786
ENSOCUG00000003452	ENSG00000163644	152926	PPM1K	-0.932982	3.83634	-4.10386	0.000145282	0.00556753	0.798769
ENSOCUG00000003456	ENSG00000111364	57696	DDX55	-0.106614	3.6871	-0.890502	0.377341	0.593001	-6.01542
ENSOCUG00000003458	ENSG00000198056	5557	PRIM1	0.114987	0.590248	0.471771	0.639084	0.792756	-5.69524
ENSOCUG00000003462	ENSG00000111361	1967	EIF2B1	0.145877	3.37063	1.72722	0.0901271	0.256621	-4.91884
ENSOCUG00000003464	ENSG00000137216	55362	TMEM63B	-0.0695649	5.91346	-0.648131	0.519782	0.712524	-6.27363
ENSOCUG00000003468	ENSG00000106993	55664	CDC37L1	-0.400465	4.90117	-2.56031	0.0134341	0.0866348	-3.41925
ENSOCUG00000003472	ENSG00000111358	2967	GTF2H3	-0.160475	3.39984	-1.71722	0.0919532	0.260124	-4.93391
ENSOCUG00000003473	ENSG00000106018	7434	VIPR2	0.562854	1.20891	1.09846	0.277116	0.497515	-5.3512
ENSOCUG00000003475	ENSG00000148730	1979	EIF4EBP2	-0.126252	7.4892	-0.974691	0.334273	0.552254	-5.90704
ENSOCUG00000003476	ENSG00000168778	79867	TCTN2	-0.117884	2.95306	-1.0163	0.314243	0.533197	-5.78909
ENSOCUG00000003477	ENSG00000173281	79660	PPP1R3B	-1.10816	1.90711	-1.36229	0.179041	0.382369	-5.03685
ENSOCUG00000003478	ENSG00000187144	374955	SPATA21	-0.464103	2.12649	-2.89333	0.00557648	0.0514655	-2.3688
ENSOCUG00000003479	ENSG00000174059	947	CD34	0.332234	5.28612	1.54979	0.127322	0.313681	-5.31977
ENSOCUG00000003481	ENSG00000111404	79785	RERGL	0.444247	1.17608	1.51462	0.135988	0.326042	-4.8706
ENSOCUG00000003482	ENSG00000076356	5362	PLXNA2	0.10189	4.20785	0.701721	0.486015	0.686611	-6.19417
ENSOCUG00000003483	ENSG00000182670	7267	TTC3	0.337247	5.68798	3.72614	0.000484228	0.0115167	-0.376243
ENSOCUG00000003484	ENSG00000119688	5826	ABCD4	0.17457	3.00186	1.43694	0.156787	0.354128	-5.30028
ENSOCUG00000003488	ENSG00000021776	9716	AQR	-0.0881915	4.3474	-0.794396	0.430613	0.639542	-6.15041
ENSOCUG00000003491	ENSG00000055813	114800	CCDC85A	-0.654846	2.68871	-3.09506	0.00317986	0.0369736	-1.94465
ENSOCUG00000003496	ENSG00000146067	54540	FAM193B	0.32341	2.93636	2.62466	0.0113907	0.078668	-3.10779
ENSOCUG00000003499	ENSG00000134824	9415	FADS2	-0.163683	5.67928	-0.949084	0.347014	0.564969	-6.04054
ENSOCUG00000003504	ENSG00000154760	146857	SLFN13	-0.00200735	2.53849	-0.00797713	0.993666	0.99669	-6.1915
ENSOCUG00000003506	ENSG00000155876	10670	RRAGA	-0.00980027	5.12803	-0.119147	0.905622	0.950446	-6.4851
ENSOCUG00000003507	ENSG00000147874	54801	HAUS6	0.326717	0.84209	1.22804	0.225019	0.439351	-5.10281
ENSOCUG00000003512	ENSG00000100060	4242	MFNG	-0.05654	3.55298	-0.326583	0.745308	0.858635	-6.31759
ENSOCUG00000003517	ENSG00000100065	29775	CARD10	0.0402812	3.75003	0.249793	0.803742	0.893261	-6.37772
ENSOCUG00000003518	ENSG00000196730	1612	DAPK1	0.0885807	3.09518	0.602259	0.549646	0.732121	-6.13588
ENSOCUG00000003519	ENSG00000006740	9912	ARHGAP44	-0.443284	0.564223	-1.01628	0.314252	0.533197	-5.19488
ENSOCUG00000003520	ENSG00000071794	6596	HLTF	-0.242632	4.01413	-1.62544	0.110179	0.287797	-5.15842
ENSOCUG00000003521	ENSG00000151150	288	ANK3	-0.369217	6.90502	-2.35089	0.0225965	0.115629	-3.8155
ENSOCUG00000003525	ENSG00000116691	60672	MIIP	-0.251475	3.44717	-1.28497	0.204557	0.414906	-5.5734
ENSOCUG00000003526	ENSG00000163755	84343	HPS3	-0.262537	4.50581	-2.54714	0.0138914	0.0883339	-3.43397
ENSOCUG00000003527	ENSG00000187555	7874	USP7	-0.109747	6.93012	-1.16242	0.250428	0.468943	-5.74862
ENSOCUG00000003528	ENSG00000168874	84913	ATOH8	-0.0352501	3.96982	-0.179153	0.858521	0.925779	-6.40009
ENSOCUG00000003532	ENSG00000128739	6638	SNRPN	-0.458329	3.96796	-3.11124	0.00303703	0.0361069	-2.03244
ENSOCUG00000003533	ENSG00000113319	5924	RASGRF2	-0.654544	1.49206	-3.069	0.00342323	0.0386748	-1.86635
ENSOCUG00000003534	ENSG00000154001	5529	PPP2R5E	-0.135315	3.99925	-1.53959	0.129788	0.316675	-5.28895
ENSOCUG00000003535	ENSG00000047457	1356	CP	1.07941	1.43104	2.24172	0.0293184	0.134552	-3.74948
ENSOCUG00000003536	ENSG00000132970	10810	WASF3	0.597357	2.14888	2.24888	0.0288282	0.13298	-3.79294
ENSOCUG00000003537	ENSG00000188342	2963	GTF2F2	-0.159971	2.1502	-0.984656	0.3294	0.546709	-5.66965
ENSOCUG00000003542	ENSG00000163762	116441	TM4SF18	0.0445916	2.42715	0.167828	0.867376	0.930196	-6.16359
ENSOCUG00000003543	ENSG00000166704	80095	ZNF606	0.146165	2.01128	0.998497	0.322711	0.541476	-5.62165
ENSOCUG00000003544	ENSG00000172005	4118	MAL	0.129564	-0.46455	0.414455	0.680263	0.818442	-5.49729
ENSOCUG00000003547	ENSG00000144029	64969	MRPS5	-0.49523	5.34561	-4.161	0.000120574	0.0049313	0.917171
ENSOCUG00000003553	ENSG00000097033	51100	SH3GLB1	-0.185292	5.57681	-1.33747	0.186951	0.393193	-5.60999
ENSOCUG00000003561	ENSG00000275111	7549	ZNF2	-0.19093	3.15133	-1.30168	0.198822	0.407139	-5.49793
ENSOCUG00000003567	ENSG00000121413	65982	ZSCAN18	0.311011	3.84851	2.74128	0.00839551	0.0659688	-2.94145
ENSOCUG00000003568	ENSG00000196437	148266	ZNF569	0.234637	2.7189	1.50687	0.137957	0.328993	-5.15074
ENSOCUG00000003569	ENSG00000112972	3157	HMGCS1	-0.354991	4.44088	-3.0898	0.00322762	0.0373426	-2.1164
ENSOCUG00000003573	ENSG00000136295	80727	TTYH3	0.119454	2.80214	0.648369	0.519629	0.712524	-6.05808
ENSOCUG00000003574	ENSG00000138430	29789	OLA1	-0.0927197	5.83566	-0.732199	0.467369	0.671272	-6.21551
ENSOCUG00000003582	ENSG00000111667	8078	USP5	0.152021	6.07012	1.72514	0.0905041	0.257324	-5.03399
ENSOCUG00000003587	ENSG00000108175	57178	ZMIZ1	0.306638	5.61574	1.85001	0.0700583	0.221403	-4.83781
ENSOCUG00000003588	ENSG00000107938	26098	EDRF1	0.0558488	3.57039	0.588001	0.559104	0.73735	-6.21213
ENSOCUG00000003592	ENSG00000111676	1822	ATN1	0.0348177	6.25176	0.294397	0.769639	0.873282	-6.4172
ENSOCUG00000003593	ENSG00000197142	51703	ACSL5	0.541221	1.25635	2.10236	0.0404332	0.160689	-3.91937
ENSOCUG00000003594	ENSG00000162745	25903	OLFML2B	1.09279	3.65631	2.21825	0.0309758	0.13903	-4.05847
ENSOCUG00000003596	ENSG00000006007	51573	GDE1	-0.532563	3.96075	-3.55025	0.000832642	0.0164922	-0.851005
ENSOCUG00000003598	ENSG00000107371	51010	EXOSC3	-0.096916	3.17078	-0.924098	0.359748	0.576257	-5.88993
ENSOCUG00000003599	ENSG00000111679	5777	PTPN6	0.815617	0.836035	2.11262	0.0395043	0.158719	-3.82633
ENSOCUG00000003600	ENSG00000111752	1911	PHC1	-0.687107	3.51452	-4.95192	8.30758e-06	0.000956059	3.48821
ENSOCUG00000003601	ENSG00000103540	9738	CCP110	-0.224183	5.58082	-2.19827	0.0324521	0.142333	-4.18816
ENSOCUG00000003602	ENSG00000023041	64429	ZDHHC6	-0.14652	4.04726	-1.68133	0.0987596	0.271948	-5.07591
ENSOCUG00000003603	ENSG00000126749	10436	EMG1	-0.162465	3.54352	-1.78655	0.0799012	0.239548	-4.84451
ENSOCUG00000003604	ENSG00000151532	143187	VTI1A	-0.0677608	2.70912	-0.587991	0.55911	0.73735	-6.08077
ENSOCUG00000003606	ENSG00000116852	23046	KIF21B	1.12274	-0.836933	2.13019	0.0379574	0.155759	-3.64255
ENSOCUG00000003607	ENSG00000146416	51390	AIG1	-0.103559	4.99175	-0.985871	0.328809	0.546593	-6.01175
ENSOCUG00000003608	ENSG00000100592	23002	DAAM1	0.120924	3.46597	0.620608	0.537597	0.7245	-6.13728
ENSOCUG00000003609	ENSG00000162994	130162	CLHC1	0.0728725	0.454959	0.300654	0.764889	0.869644	-5.69712
ENSOCUG00000003611	ENSG00000124279	79072	FASTKD3	-0.435207	2.37531	-3.04362	0.00367681	0.040354	-2.02851
ENSOCUG00000003612	ENSG00000128191	54487	DGCR8	-0.0608853	4.12062	-0.611938	0.543273	0.728765	-6.25811
ENSOCUG00000003615	ENSG00000124275	4552	MTRR	-0.0487031	2.99867	-0.405816	0.686561	0.821693	-6.217
ENSOCUG00000003617	ENSG00000085760	4528	MTIF2	-0.225403	4.60028	-1.6869	0.0976769	0.269998	-5.10122
ENSOCUG00000003619	ENSG00000081248	779	CACNA1S	-0.109567	9.52186	-0.304477	0.761992	0.868342	-6.12601
ENSOCUG00000003620	ENSG00000115355	55704	CCDC88A	0.283472	3.03024	1.28703	0.203843	0.413941	-5.47931
ENSOCUG00000003623	ENSG00000150093	3688	ITGB1	0.0204937	7.6264	0.190592	0.849595	0.920517	-6.34663
ENSOCUG00000003624	ENSG00000133119	5983	RFC3	-0.127329	3.7816	-1.03197	0.306913	0.526822	-5.9111
ENSOCUG00000003626	ENSG00000182329	100652824	KIAA2012	-0.236579	-0.849094	-0.479504	0.633611	0.789076	-5.36922
ENSOCUG00000003627	ENSG00000121957	29899	GPSM2	0.0905324	5.85564	0.565493	0.574196	0.747303	-6.32087
ENSOCUG00000003630	ENSG00000178028	55929	DMAP1	-0.37141	5.56019	-2.28149	0.0266874	0.127595	-4.02152
ENSOCUG00000003631	ENSG00000055044	51602	NOP58	0.266171	4.13433	2.20733	0.0317755	0.140595	-4.1228
ENSOCUG00000003633	ENSG00000151892	2674	GFRA1	-1.01776	-0.38704	-2.69358	0.00952014	0.070894	-2.63148
ENSOCUG00000003634	ENSG00000169564	5093	PCBP1	-0.0493779	8.62077	-0.523618	0.602792	0.768896	-6.14196
ENSOCUG00000003636	ENSG00000198959	7052	TGM2	-0.468572	5.6296	-2.3741	0.0213588	0.112043	-3.8277
ENSOCUG00000003637	ENSG00000128849	84952	CGNL1	0.458845	2.02473	1.26002	0.213345	0.425178	-5.34904
ENSOCUG00000003639	ENSG00000146592	9586	CREB5	-0.224816	0.159357	-0.528167	0.599654	0.767022	-5.46838
ENSOCUG00000003642	ENSG00000143379	9869	SETDB1	0.142779	4.82503	1.41352	0.163525	0.363371	-5.50947
ENSOCUG00000003644	ENSG00000108578	642	BLMH	0.0732044	6.50146	0.493198	0.623971	0.78232	-6.31915
ENSOCUG00000003646	ENSG00000140497	10066	SCAMP2	0.0229185	4.80394	0.229139	0.819669	0.903304	-6.46051
ENSOCUG00000003647	ENSG00000144048	8446	DUSP11	-0.18827	3.30456	-1.94247	0.0575612	0.197023	-4.54348
ENSOCUG00000003648	ENSG00000108039	7511	XPNPEP1	0.172058	4.56919	1.7513	0.0858521	0.249133	-4.98859
ENSOCUG00000003654	ENSG00000163673	85443	DCLK3	0.166501	0.955647	0.699771	0.487221	0.687474	-5.63472
ENSOCUG00000003657	ENSG00000124356	10617	STAMBP	-0.160067	4.06699	-1.70745	0.093766	0.263008	-5.02547
ENSOCUG00000003662	ENSG00000114554	5361	PLXNA1	0.141282	4.94755	0.925311	0.359123	0.575985	-6.06409
ENSOCUG00000003663	ENSG00000163017	72	ACTG2	0.633201	3.01286	2.09168	0.04142	0.1624	-4.24206
ENSOCUG00000003664	ENSG00000100416	55687	TRMU	-0.107349	2.16312	-0.760887	0.450197	0.655934	-5.85329
ENSOCUG00000003666	ENSG00000114956	1716	DGUOK	0.399361	0.85359	1.89741	0.0633914	0.208985	-4.1648
ENSOCUG00000003668	ENSG00000182866	3932	LCK	1.73894	-0.973455	3.24283	0.00208005	0.0282941	-1.72107
ENSOCUG00000003672	ENSG00000131323	7187	TRAF3	0.160358	3.16713	1.03087	0.30742	0.527405	-5.75637
ENSOCUG00000003674	ENSG00000116478	3065	HDAC1	0.0246343	4.69742	0.226132	0.821994	0.904656	-6.4549
ENSOCUG00000003675	ENSG00000176209	114926	SMIM19	-0.0823049	4.24715	-0.663854	0.509747	0.704928	-6.23848
ENSOCUG00000003678	ENSG00000196531	4666	NACA	0.494696	0.728959	1.48141	0.144595	0.338932	-4.79405
ENSOCUG00000003680	ENSG00000170899	2941	GSTA4	0.201062	1.53857	0.871839	0.387346	0.601512	-5.61168
ENSOCUG00000003681	ENSG00000146374	84870	RSPO3	-0.642623	3.31648	-1.34328	0.185076	0.390712	-5.44986
ENSOCUG00000003683	ENSG00000163328	151556	GPR155	0.00114173	2.49587	0.00619482	0.995081	0.997355	-6.19527
ENSOCUG00000003685	ENSG00000102935	23090	ZNF423	-0.401791	4.18111	-2.82054	0.00679368	0.0576214	-2.77095
ENSOCUG00000003686	ENSG00000138592	9101	USP8	0.070211	4.50266	0.720029	0.474765	0.677208	-6.21432
ENSOCUG00000003687	ENSG00000166783	9665	MARF1	0.122063	4.8679	1.13908	0.259946	0.479574	-5.85085
ENSOCUG00000003688	ENSG00000103381	55313	CPPED1	0.0385163	2.22859	0.219985	0.826753	0.907297	-6.124
ENSOCUG00000003689	ENSG00000087303	22795	NID2	0.646006	4.76027	2.26318	0.0278717	0.130227	-4.0486
ENSOCUG00000003690	ENSG00000068097	63897	HEATR6	0.0282513	4.47636	0.322126	0.748662	0.85997	-6.42171
ENSOCUG00000003691	ENSG00000065518	4710	NDUFB4	-0.457684	5.36837	-2.39208	0.0204426	0.109367	-3.79289
ENSOCUG00000003692	ENSG00000042813	11055	ZPBP	-0.539664	0.432136	-1.77163	0.0823768	0.243608	-4.35298
ENSOCUG00000003695	ENSG00000164500	100130988	SPATA48	-0.522329	0.682949	-1.24916	0.217257	0.429964	-5.02648
ENSOCUG00000003696	ENSG00000100731	22990	PCNX1	0.111242	5.60327	0.570972	0.570504	0.745931	-6.32705
ENSOCUG00000003698	ENSG00000109787	51274	KLF3	0.320612	1.96077	1.95492	0.0560343	0.194722	-4.29993
ENSOCUG00000003699	ENSG00000177311	253461	ZBTB38	-0.0733722	2.33946	-0.396564	0.693328	0.826705	-6.07327
ENSOCUG00000003700	ENSG00000172878	254042	METAP1D	-0.535425	3.37959	-2.55801	0.0135132	0.0869178	-3.31548
ENSOCUG00000003709	ENSG00000160714	55585	UBE2Q1	-0.00617676	5.99012	-0.0656396	0.947919	0.971607	-6.46827
ENSOCUG00000003710	ENSG00000138600	84888	SPPL2A	0.0156205	6.49052	0.0976461	0.922593	0.958777	-6.4343
ENSOCUG00000003711	ENSG00000109381	1998	ELF2	0.178104	4.93995	1.93599	0.0583713	0.199028	-4.68751
ENSOCUG00000003712	ENSG00000185222	51186	TCEAL9	0.797331	0.175874	1.82784	0.0733734	0.227847	-4.20197
ENSOCUG00000003719	ENSG00000151693	8853	ASAP2	-0.00847514	2.34053	-0.0352751	0.971997	0.984617	-6.12866
ENSOCUG00000003720	ENSG00000120875	1846	DUSP4	-0.788893	1.59929	-1.87418	0.0665873	0.215633	-4.40033
ENSOCUG00000003722	ENSG00000154188	284	ANGPT1	0.834268	3.35308	3.29979	0.00176121	0.0255863	-1.48236
ENSOCUG00000003723	ENSG00000015133	440193	CCDC88C	-0.0201194	2.67813	-0.126762	0.899623	0.947152	-6.22103
ENSOCUG00000003724	ENSG00000145794	84466	MEGF10	1.54387	3.79877	3.76578	0.000427814	0.0105898	-0.170205
ENSOCUG00000003726	ENSG00000119185	9270	ITGB1BP1	0.121533	3.73231	1.08793	0.281696	0.502284	-5.81085
ENSOCUG00000003727	ENSG00000136560	10010	TANK	-0.0290963	3.56579	-0.221768	0.825372	0.906472	-6.33958
ENSOCUG00000003728	ENSG00000119203	51692	CPSF3	0.467461	4.31592	2.70222	0.00930673	0.0699369	-3.05412
ENSOCUG00000003729	ENSG00000170322	4798	NFRKB	-0.0859038	3.56506	-0.60775	0.546026	0.730168	-6.19229
ENSOCUG00000003731	ENSG00000183891	130502	TTC32	-0.520844	3.32663	-3.41897	0.00123737	0.0206182	-1.15403
ENSOCUG00000003733	ENSG00000196104	50859	SPOCK3	-0.492358	1.04191	-1.04421	0.301267	0.521574	-5.38569
ENSOCUG00000003736	ENSG00000170325	56980	PRDM10	0.243079	2.37256	1.89594	0.063589	0.209451	-4.49399
ENSOCUG00000003742	ENSG00000111653	51147	ING4	0.218948	4.33702	2.37888	0.0211118	0.111539	-3.78106
ENSOCUG00000003743	ENSG00000162413	9903	KLHL21	-0.389026	5.35633	-1.31853	0.193164	0.401079	-5.63909
ENSOCUG00000003744	ENSG00000133193	84923	FAM104A	-0.136492	0.5472	-0.681873	0.498377	0.696081	-5.5035
ENSOCUG00000003746	ENSG00000101751	11201	POLI	0.131466	3.44213	0.815872	0.418334	0.629055	-6.04107
ENSOCUG00000003747	ENSG00000126746	171017	ZNF384	-0.128859	4.65471	-1.30472	0.197792	0.406111	-5.64805
ENSOCUG00000003750	ENSG00000089693	8079	MLF 2.00	-0.210246	6.92592	-1.55817	0.125322	0.311349	-5.24043
ENSOCUG00000003752	ENSG00000116793	10745	PHTF1	0.123881	4.72728	1.07098	0.289177	0.509833	-5.91702
ENSOCUG00000003754	ENSG00000079102	862	RUNX1T1	0.546277	2.89394	2.98621	0.0043169	0.0446037	-2.25685
ENSOCUG00000003755	ENSG00000136169	83852	SETDB2	0.409207	1.31984	1.95447	0.0560893	0.194818	-4.16526
ENSOCUG00000003759	ENSG00000081019	54665	RSBN1	0.288332	2.20745	1.80702	0.0766068	0.234144	-4.60198
ENSOCUG00000003760	ENSG00000109466	11275	KLHL2	0.206026	3.869	1.45472	0.151819	0.347398	-5.3751
ENSOCUG00000003761	ENSG00000136147	51131	PHF11	0.526737	-0.6707	1.53943	0.129827	0.316675	-4.50167
ENSOCUG00000003763	ENSG00000134242	26191	PTPN22	0.713265	-0.0462347	2.19114	0.0329938	0.14361	-3.56899
ENSOCUG00000003766	ENSG00000113657	1809	DPYSL3	-0.144357	5.09933	-0.351834	0.726399	0.847314	-6.42945
ENSOCUG00000003767	ENSG00000136144	55213	RCBTB1	-0.390773	6.26693	-1.47791	0.145526	0.340239	-5.39787
ENSOCUG00000003768	ENSG00000128342	3976	LIF	0.0348494	-1.00789	0.042089	0.966591	0.981377	-5.40054
ENSOCUG00000003769	ENSG00000052802	6307	MSMO1	0.0707393	3.33886	0.32452	0.74686	0.859097	-6.27643
ENSOCUG00000003770	ENSG00000133997	10001	MED6	-0.0681604	3.62713	-0.619959	0.53802	0.724529	-6.1893
ENSOCUG00000003771	ENSG00000136738	8027	STAM	-0.148681	3.08652	-0.921206	0.361242	0.577465	-5.8635
ENSOCUG00000003773	ENSG00000134769	1837	DTNA	-0.0816165	6.05082	-0.505898	0.615089	0.777114	-6.33949
ENSOCUG00000003778	ENSG00000134262	10717	AP4B1	0.0178964	3.58073	0.215321	0.830368	0.909275	-6.34743
ENSOCUG00000003780	ENSG00000163541	8802	SUCLG1	-0.653202	8.3902	-3.67764	0.000563001	0.0128091	-0.407769
ENSOCUG00000003781	ENSG00000166974	10982	MAPRE2	-0.711261	5.12124	-3.82718	0.000352702	0.00939589	-0.0893781
ENSOCUG00000003782	ENSG00000118655	64858	DCLRE1B	0.558588	1.47614	3.08339	0.00328671	0.0378365	-1.81645
ENSOCUG00000003783	ENSG00000151923	7073	TIAL1	-0.0309036	5.13462	-0.303404	0.762805	0.868763	-6.44635
ENSOCUG00000003785	ENSG00000163349	204851	HIPK1	0.804425	6.08167	3.69025	0.000541408	0.0124654	-0.468513
ENSOCUG00000003787	ENSG00000188186	389541	LAMTOR4	-0.0411634	4.49605	-0.340174	0.73511	0.852255	-6.41638
ENSOCUG00000003788	ENSG00000102683	6445	SGCG	-0.397646	7.55297	-2.40582	0.019766	0.107853	-3.66066
ENSOCUG00000003790	ENSG00000189067	9516	LITAF	0.0190304	1.77069	0.0386763	0.969298	0.983019	-5.9408
ENSOCUG00000003792	ENSG00000137801	7057	THBS1	0.796848	5.11949	1.38162	0.173058	0.374762	-5.54785
ENSOCUG00000003793	ENSG00000129055	25847	ANAPC13	-0.0170764	5.2267	-0.170424	0.865345	0.9294	-6.4772
ENSOCUG00000003795	ENSG00000112851	55914	ERBIN	-0.114695	5.46086	-0.76704	0.446563	0.65357	-6.19983
ENSOCUG00000003796	ENSG00000182923	80254	CEP63	0.00251518	4.47059	0.0127125	0.989906	0.994389	-6.47744
ENSOCUG00000003799	ENSG00000106028	6742	SSBP1	-0.117432	3.53768	-0.99664	0.323603	0.542	-5.87727
ENSOCUG00000003801	ENSG00000173918	114897	C1QTNF1	1.06505	2.11904	3.31954	0.00166188	0.0249607	-1.31776
ENSOCUG00000003802	ENSG00000089009	6128	RPL6	-0.214269	9.12382	-1.87625	0.0662981	0.215059	-4.56136
ENSOCUG00000003803	ENSG00000177674	57085	AGTRAP	0.198867	1.62999	1.21244	0.23088	0.446097	-5.3385
ENSOCUG00000003806	ENSG00000174611	339855	KY	0.93034	6.47828	1.71151	0.0930093	0.261738	-5.00683
ENSOCUG00000003807	ENSG00000101945	6839	SUV39H1	0.450062	1.2512	3.17485	0.00253192	0.0322359	-1.58965
ENSOCUG00000003809	ENSG00000172059	8462	KLF11	-0.185841	3.03316	-0.57933	0.564894	0.740822	-6.1997
ENSOCUG00000003810	ENSG00000166924	222950	NYAP1	1.01796	-0.498024	2.11922	0.0389168	0.15765	-3.66755
ENSOCUG00000003816	ENSG00000092148	25831	HECTD1	0.12669	7.76179	0.764879	0.447837	0.654611	-6.0559
ENSOCUG00000003818	ENSG00000166326	54765	TRIM44	-0.221528	5.40501	-1.99353	0.0515164	0.185585	-4.58689
ENSOCUG00000003821	ENSG00000104872	55011	PIH1D1	-0.503303	4.85823	-2.52349	0.0147483	0.0915741	-3.50403
ENSOCUG00000003824	ENSG00000198108	337876	CHSY3	0.316382	0.260887	1.0631	0.292699	0.513999	-5.19238
ENSOCUG00000003827	ENSG00000089060	80024	SLC8B1	0.156553	2.65185	1.02268	0.311242	0.53043	-5.69151
ENSOCUG00000003829	ENSG00000092820	7430	EZR	-0.552051	0.355769	-1.40065	0.16732	0.367627	-4.81812
ENSOCUG00000003830	ENSG00000122696	92014	SLC25A51	-0.0238011	2.60511	-0.192655	0.847987	0.919859	-6.1989
ENSOCUG00000003832	ENSG00000107338	6461	SHB	-0.207027	3.25225	-0.907388	0.368431	0.584735	-5.91457
ENSOCUG00000003842	ENSG00000158985	56990	CDC42SE2	0.091166	1.12589	0.560382	0.57765	0.750243	-5.7227
ENSOCUG00000003843	ENSG00000178105	1662	DDX10	0.247297	3.13506	2.10335	0.0403428	0.160578	-4.21688
ENSOCUG00000003844	ENSG00000146223	285855	RPL7L1	0.105758	3.85753	0.900521	0.372038	0.587952	-6.00704
ENSOCUG00000003847	ENSG00000158987	51735	RAPGEF6	0.248391	2.75212	1.69659	0.0958162	0.266644	-4.87785
ENSOCUG00000003848	ENSG00000070814	6949	TCOF1	0.0815931	4.0665	0.88851	0.378401	0.593777	-6.0449
ENSOCUG00000003851	ENSG00000187566	378884	NHLRC1	-0.286199	0.633242	-1.32147	0.19219	0.400672	-4.96336
ENSOCUG00000003852	ENSG00000169288	65008	MRPL1	-0.284776	3.96333	-1.81268	0.0757159	0.232159	-4.84266
ENSOCUG00000003853	ENSG00000177692	54943	DNAJC28	-0.621866	2.31662	-2.75483	0.00809905	0.0645929	-2.71502
ENSOCUG00000003854	ENSG00000137364	7172	TPMT	-0.766235	1.67876	-2.55136	0.0137434	0.0878771	-3.07643
ENSOCUG00000003855	ENSG00000099940	9342	SNAP29	0.0936813	2.27862	0.652569	0.516938	0.710642	-5.92011
ENSOCUG00000003857	ENSG00000159131	2618	GART	0.157526	5.41603	1.68953	0.097169	0.268981	-5.10533
ENSOCUG00000003859	ENSG00000165097	221656	KDM1B	-0.13943	3.65051	-1.25341	0.215723	0.428142	-5.62076
ENSOCUG00000003860	ENSG00000124587	5190	PEX6	0.325508	4.24066	2.51755	0.0149711	0.0922499	-3.47758
ENSOCUG00000003863	ENSG00000019582	972	CD74	1.89231	5.11292	4.01884	0.000191345	0.00670809	0.509623
ENSOCUG00000003866	ENSG00000166147	2200	FBN1	0.727751	7.10808	1.85417	0.069449	0.220566	-4.75459
ENSOCUG00000003867	ENSG00000159140	6651	SON	0.226305	7.63455	1.96813	0.0544515	0.192373	-4.51701
ENSOCUG00000003868	ENSG00000103042	55238	SLC38A7	0.0792447	4.10322	0.629008	0.532126	0.720624	-6.24155
ENSOCUG00000003869	ENSG00000124795	7913	DEK	-0.0133002	6.23797	-0.1049	0.916863	0.95589	-6.44241
ENSOCUG00000003871	ENSG00000125166	2806	GOT2	-0.909244	8.00403	-3.92408	0.000259326	0.00800242	0.284471
ENSOCUG00000003874	ENSG00000068079	3430	IFI35	0.141966	1.41033	0.566973	0.573197	0.747058	-5.73796
ENSOCUG00000003875	ENSG00000159147	29980	DONSON	0.323947	2.03052	2.05748	0.0447234	0.170148	-4.12286
ENSOCUG00000003876	ENSG00000137460	85462	FHDC1	0.645884	-0.78578	1.29685	0.200467	0.40949	-4.71152
ENSOCUG00000003877	ENSG00000106546	196	AHR	-0.0680006	3.79104	-0.360884	0.719664	0.842774	-6.35173
ENSOCUG00000003879	ENSG00000060069	9150	CTDP1	-0.0865432	5.40892	-0.652918	0.516716	0.710576	-6.27836
ENSOCUG00000003881	ENSG00000205758	9946	CRYZL1	-0.164814	3.56891	-1.19454	0.237743	0.454862	-5.68639
ENSOCUG00000003884	ENSG00000138780	79807	GSTCD	0.112661	1.20321	0.61253	0.542884	0.728437	-5.74539
ENSOCUG00000003886	ENSG00000205726	6453	ITSN1	0.25794	5.34958	2.07011	0.0434782	0.167565	-4.44076
ENSOCUG00000003888	ENSG00000182446	55666	NPLOC4	-0.0202007	7.55923	-0.146873	0.883806	0.939477	-6.35507
ENSOCUG00000003891	ENSG00000140740	7385	UQCRC2	-0.73462	9.26777	-4.13304	0.000132107	0.0052407	0.965793
[truncated: 8,131 more rows]

## Sheet: toptable_Week4_TenvsSham
ENSEMBL	GENEID	ENTREZID	SYMBOL	logFC	AveExpr	t	P.Value	adj.P.Val	B
[truncated: 10,029 more rows]

[truncated: 2 more sheets: toptable_Week8_TenvsSham, toptable_Week16_TenvsSham]
