# Supplementary material for: Transcriptional Time Course After Rotator Cuff Tear
Source: Front Physiol. 2021 Aug 6;12:707116. doi: 10.3389/fphys.2021.707116 (PMC8378535; doi:10.3389/fphys.2021.707116)
Supplement: Supplementary file 3 [file Data_Sheet_3.XLSX]

## Sheet: wk1
BP.GO.ID	Term	Annotated	Significant	Expected	raw.p.value	% sig genes/all go term genes		MF.GO.ID	Term	Annotated	Significant	Expected	raw.p.value	% sig genes/all go term genes		CC.GO.ID	Term	Annotated	Significant	Expected	raw.p.value	% sig genes/all go term genes
GO:0006554	lysine catabolic process	11	11	5.64	0.00064	100		GO:0046933	proton-transporting ATP synthase activity, rotational mechanism	15	14	7.71	0.00069	93.3333		GO:0033178	proton-transporting two-sector ATPase complex, catalytic domain	11	10	5.66	0.00757	90.9091
GO:0009068	aspartate family amino acid catabolic process	19	18	9.74	0.04073	94.7368		GO:0048038	quinone binding	12	11	6.17	0.00416	91.6667		GO:0000276	mitochondrial proton-transporting ATP synthase complex, coupling factor F(o)	10	9	5.14	0.0135	90
GO:0006103	2-oxoglutarate metabolic process	14	13	7.18	0.00123	92.8571		GO:0043027	cysteine-type endopeptidase inhibitor activity involved in apoptotic process	12	11	6.17	0.00416	91.6667		GO:0005750	mitochondrial respiratory chain complex III	10	9	5.14	0.0135	90
GO:0034123	positive regulation of toll-like receptor signaling pathway	14	13	7.18	0.00123	92.8571		GO:0015101	organic cation transmembrane transporter activity	11	10	5.65	0.00749	90.9091		GO:0098688	parallel fiber to Purkinje cell synapse	10	9	5.14	0.0135	90
GO:0009074	aromatic amino acid family catabolic process	12	11	6.15	0.00407	91.6667		GO:0004653	polypeptide N-acetylgalactosaminyltransferase activity	11	10	5.65	0.00749	90.9091		GO:0005753	mitochondrial proton-transporting ATP synthase complex	19	17	9.77	0.02376	89.4737
GO:0070230	positive regulation of lymphocyte apoptotic process	12	11	6.15	0.00407	91.6667		GO:0015645	fatty acid ligase activity	10	9	5.14	0.01338	90		GO:0005746	mitochondrial respirasome	60	52	30.86	0.00475	86.6667
GO:0042537	benzene-containing compound metabolic process	12	11	6.15	0.00407	91.6667		GO:0004129	cytochrome-c oxidase activity	20	17	10.28	0.00188	85		GO:0005747	mitochondrial respiratory chain complex I	35	30	18	2.2e-05	85.7143
GO:1904294	positive regulation of ERAD pathway	11	10	5.64	0.00735	90.9091		GO:0051010	microtubule plus-end binding	13	11	6.68	0.01441	84.6154		GO:0071437	invadopodium	14	12	7.2	0.00862	85.7143
GO:0071474	cellular hyperosmotic response	11	10	5.64	0.00735	90.9091		GO:0042287	MHC protein binding	13	11	6.68	0.01441	84.6154		GO:1990204	oxidoreductase complex	74	63	38.07	0.00304	85.1351
GO:0002825	regulation of T-helper 1 type immune response	11	10	5.64	0.00735	90.9091		GO:0008137	NADH dehydrogenase (ubiquinone) activity	31	26	15.93	0.00017	83.871		GO:0030057	desmosome	11	9	5.66	0.04021	81.8182
GO:0002507	tolerance induction	11	10	5.64	0.00735	90.9091		GO:0005123	death receptor binding	11	9	5.65	0.03987	81.8182		GO:0005751	mitochondrial respiratory chain complex IV	11	9	5.66	0.04021	81.8182
GO:0045651	positive regulation of macrophage differentiation	10	9	5.13	0.01315	90		GO:0031420	alkali metal ion binding	11	9	5.65	0.03987	81.8182		GO:0097386	glial cell projection	17	13	8.74	0.03203	76.4706
GO:0007077	mitotic nuclear envelope disassembly	10	9	5.13	0.01315	90		GO:0004602	glutathione peroxidase activity	11	9	5.65	0.03987	81.8182		GO:0098839	postsynaptic density membrane	20	15	10.29	0.04176	75
GO:0016137	glycoside metabolic process	10	9	5.13	0.01315	90		GO:0030676	Rac guanyl-nucleotide exchange factor activity	11	9	5.65	0.03987	81.8182		GO:0072562	blood microparticle	44	32	22.63	0.00323	72.7273
GO:0051004	regulation of lipoprotein lipase activity	10	9	5.13	0.01315	90		GO:0042379	chemokine receptor binding	15	12	7.71	0.02263	80		GO:0042645	mitochondrial nucleoid	33	24	16.97	0.01046	72.7273
GO:0048742	regulation of skeletal muscle fiber development	10	9	5.13	0.01315	90		GO:0003823	antigen binding	15	12	7.71	0.02263	80		GO:0005782	peroxisomal matrix	32	23	16.46	0.01511	71.875
GO:2001171	positive regulation of ATP biosynthetic process	10	9	5.13	0.01315	90		GO:0016405	CoA-ligase activity	15	12	7.71	0.02263	80		GO:0005902	microvillus	46	33	23.66	0.00713	71.7391
GO:0044764	multi-organism cellular process	10	9	5.13	0.01315	90		GO:0005164	tumor necrosis factor receptor binding	17	13	8.73	0.03168	76.4706		GO:0005743	mitochondrial inner membrane	355	252	182.61	5.4e-07	70.9859
GO:0032691	negative regulation of interleukin-1 beta production	10	9	5.13	0.01315	90		GO:0070300	phosphatidic acid binding	16	12	8.22	0.04839	75		GO:0098798	mitochondrial protein complex	195	136	100.31	0.00481	69.7436
GO:0045063	T-helper 1 cell differentiation	10	9	5.13	0.01315	90		GO:0120014	phospholipid transfer activity	16	12	8.22	0.04839	75		GO:0005901	caveola	59	40	30.35	0.0079	67.7966
GO:0002281	macrophage activation involved in immune response	10	9	5.13	0.01315	90		GO:0009055	electron transfer activity	77	57	39.56	0.00289	74.026		GO:0005759	mitochondrial matrix	360	244	185.18	9.5e-10	67.7778
GO:0098581	detection of external biotic stimulus	10	9	5.13	0.01315	90		GO:0030170	pyridoxal phosphate binding	34	25	17.47	0.00703	73.5294		GO:0001725	stress fiber	55	36	28.29	0.02485	65.4545
GO:0097186	amelogenesis	10	9	5.13	0.01315	90		GO:0043178	alcohol binding	51	37	26.2	0.00812	72.549		GO:0008287	protein serine/threonine phosphatase complex	37	24	19.03	0.02403	64.8649
GO:0045820	negative regulation of glycolytic process	10	9	5.13	0.01315	90		GO:0016620	oxidoreductase activity, acting on the aldehyde or oxo group of donors, NAD or NADP as acceptor	25	18	12.84	0.03592	72		GO:0043202	lysosomal lumen	65	42	33.44	0.0217	64.6154
GO:0050706	regulation of interleukin-1 beta secretion	19	17	9.74	0.03522	89.4737		GO:0016504	peptidase activator activity	28	20	14.39	0.03159	71.4286		GO:0009898	cytoplasmic side of plasma membrane	96	62	49.38	0.01105	64.5833
GO:0042407	cristae formation	28	25	14.36	2.3e-05	89.2857		GO:0016627	oxidoreductase activity, acting on the CH-CH group of donors	38	27	19.52	0.01802	71.0526		GO:0005884	actin filament	86	55	44.24	0.00096	63.9535
GO:0032755	positive regulation of interleukin-6 production	46	41	23.58	1.4e-06	89.1304		GO:0003785	actin monomer binding	24	17	12.33	0.04271	70.8333		GO:0009897	external side of plasma membrane	133	82	68.41	0.02016	61.6541
GO:0009083	branched-chain amino acid catabolic process	17	15	8.72	0.00162	88.2353		GO:0004252	serine-type endopeptidase activity	41	29	21.07	0.00922	70.7317		GO:0005938	cell cortex	203	124	104.42	0.00167	61.0837
GO:0006123	mitochondrial electron transport, cytochrome c to oxygen	17	15	8.72	0.00162	88.2353		GO:0051287	NAD binding	46	32	23.63	0.01262	69.5652		GO:0030863	cortical cytoskeleton	74	45	38.07	0.03186	60.8108
GO:0043457	regulation of cellular respiration	24	21	12.31	0.00022	87.5		GO:0050660	flavin adenine dinucleotide binding	62	43	31.86	0.00237	69.3548		GO:0031234	extrinsic component of cytoplasmic side of plasma membrane	53	32	27.26	0.04439	60.3774
GO:0032735	positive regulation of interleukin-12 production	15	13	7.69	0.00487	86.6667		GO:0030971	receptor tyrosine kinase binding	42	29	21.58	0.01529	69.0476		GO:0016324	apical plasma membrane	147	87	75.62	0.03483	59.1837
GO:0032981	mitochondrial respiratory chain complex I assembly	49	42	25.12	4.1e-07	85.7143		GO:0015485	cholesterol binding	31	21	15.93	0.04883	67.7419		GO:0009986	cell surface	400	234	205.76	0.03527	58.5
GO:0006099	tricarboxylic acid cycle	28	24	14.36	0.00015	85.7143		GO:0044325	ion channel binding	80	54	41.1	0.00246	67.5		GO:0043679	axon terminus	54	31	27.78	0.04973	57.4074
GO:0032660	regulation of interleukin-17 production	14	12	7.18	0.00833	85.7143		GO:0019842	vitamin binding	82	55	42.13	0.00397	67.0732		GO:0005925	focal adhesion	320	183	164.61	0.02073	57.1875
GO:0046459	short-chain fatty acid metabolic process	14	12	7.18	0.00833	85.7143		GO:0005496	steroid binding	51	34	26.2	0.00126	66.6667		GO:0005886	plasma membrane	2481	1371	1276.21	0.00489	55.26
GO:0097062	dendritic spine maintenance	14	12	7.18	0.00833	85.7143		GO:0005125	cytokine activity	60	40	30.83	0.01175	66.6667		GO:0005615	extracellular space	1658	911	852.86	0.01813	54.9457
GO:2000482	regulation of interleukin-8 secretion	14	12	7.18	0.00833	85.7143		GO:0001618	virus receptor activity	45	30	23.12	0.0274	66.6667		GO:0070062	extracellular exosome	1258	683	647.11	0.01605	54.2925
GO:0050718	positive regulation of interleukin-1 beta secretion	14	12	7.18	0.00833	85.7143		GO:0004197	cysteine-type endopeptidase activity	70	46	35.97	0.01058	65.7143		GO:0062023	collagen-containing extracellular matrix	234	126	120.37	0.03549	53.8462
GO:0009060	aerobic respiration	67	57	34.35	0.00294	85.0746		GO:0042562	hormone binding	51	33	26.2	0.00193	64.7059		GO:0000151	ubiquitin ligase complex	223	119	114.71	0.04816	53.3632
GO:0045624	positive regulation of T-helper cell differentiation	13	11	6.67	0.01413	84.6154		GO:0016614	oxidoreductase activity, acting on CH-OH group of donors	76	47	39.05	0.03556	61.8421		GO:0005635	nuclear envelope	328	173	168.72	0.00471	52.7439
GO:0032703	negative regulation of interleukin-2 production	13	11	6.67	0.01413	84.6154		GO:0046906	tetrapyrrole binding	70	43	35.97	0.00482	61.4286		GO:0005856	cytoskeleton	1362	702	700.6	0.03615	51.5419
GO:0032930	positive regulation of superoxide anion generation	13	11	6.67	0.01413	84.6154		GO:0048037	cofactor binding	340	206	174.69	0.00975	60.5882		GO:0030133	transport vesicle	219	111	112.65	0.0395	50.6849
GO:0002830	positive regulation of type 2 immune response	13	11	6.67	0.01413	84.6154		GO:0003779	actin binding	299	181	153.63	0.01664	60.5351		GO:0098793	presynapse	247	125	127.06	0.03817	50.6073
GO:0036037	CD8-positive, alpha-beta T cell activation	13	11	6.67	0.01413	84.6154		GO:0030246	carbohydrate binding	135	80	69.36	0.00472	59.2593
GO:0006958	complement activation, classical pathway	13	11	6.67	0.01413	84.6154		GO:0016616	oxidoreductase activity, acting on the CH-OH group of donors, NAD or NADP as acceptor	71	42	36.48	0.02978	59.1549		GO:0001772	immunological synapse	21	15	10.8	0.05152	71.4286
GO:0048741	skeletal muscle fiber development	25	21	12.82	0.02202	84		GO:0038023	signaling receptor activity	411	242	211.17	0.01924	58.8808		GO:0030018	Z disc	102	61	52.47	0.05444	59.8039
GO:0030859	polarized epithelial cell differentiation	12	10	6.15	0.0237	83.3333		GO:0051015	actin filament binding	138	81	70.9	0.04952	58.6957		GO:0035102	PRC1 complex	13	10	6.69	0.05697	76.9231
GO:1904355	positive regulation of telomere capping	12	10	6.15	0.0237	83.3333		GO:0038024	cargo receptor activity	43	25	22.09	0.02371	58.1395		GO:0005739	mitochondrion	1134	710	583.32	0.05757	62.6102
GO:1902170	cellular response to reactive nitrogen species	12	10	6.15	0.0237	83.3333		GO:0015631	tubulin binding	226	130	116.12	0.04038	57.5221		GO:0016234	inclusion body	55	32	28.29	0.05943	58.1818
GO:0043649	dicarboxylic acid catabolic process	12	10	6.15	0.0237	83.3333		GO:0004888	transmembrane signaling receptor activity	298	169	153.11	0.03296	56.7114		GO:0005881	cytoplasmic microtubule	42	27	21.6	0.06419	64.2857
GO:0045780	positive regulation of bone resorption	12	10	6.15	0.0237	83.3333		GO:0042803	protein homodimerization activity	546	301	280.53	0.03892	55.1282		GO:0045211	postsynaptic membrane	142	87	73.04	0.06428	61.2676
GO:0006120	mitochondrial electron transport, NADH to ubiquinone	40	33	20.51	4e-05	82.5		GO:0030674	protein-macromolecule adaptor activity	146	80	75.01	0.01084	54.7945		GO:0033646	host intracellular part	10	8	5.14	0.06546	80
GO:2000406	positive regulation of T cell migration	17	14	8.72	0.00841	82.3529		GO:0008144	drug binding	1132	616	581.62	0.00466	54.417		GO:0099243	extrinsic component of synaptic membrane	10	8	5.14	0.06546	80
GO:2000778	positive regulation of interleukin-6 secretion	17	14	8.72	0.00841	82.3529		GO:0000166	nucleotide binding	1443	782	741.41	0.04134	54.1927		GO:0000805	X chromosome	10	8	5.14	0.06546	80
GO:0042775	mitochondrial ATP synthesis coupled electron transport	72	59	36.92	0.04598	81.9444		GO:0044877	protein-containing complex binding	779	422	400.25	0.00448	54.172		GO:0071556	integral component of lumenal side of endoplasmic reticulum membrane	10	8	5.14	0.06546	80
GO:0043501	skeletal muscle adaptation	22	18	11.28	0.00731	81.8182		GO:0140030	modification-dependent protein binding	111	60	57.03	0.03989	54.0541		GO:0045240	dihydrolipoyl dehydrogenase complex	10	8	5.14	0.06546	80
GO:0031638	zymogen activation	22	18	11.28	0.03906	81.8182		GO:0005102	signaling receptor binding	763	412	392.03	0.01664	53.9974		GO:0031966	mitochondrial membrane	515	346	264.91	0.06781	67.1845
GO:0032753	positive regulation of interleukin-4 production	11	9	5.64	0.03926	81.8182		GO:0016407	acetyltransferase activity	84	37	43.16	0.00426	44.0476		GO:0030175	filopodium	74	44	38.07	0.0689	59.4595
GO:0032656	regulation of interleukin-13 production	11	9	5.64	0.03926	81.8182										GO:0099512	supramolecular fiber	551	307	283.43	0.07118	55.7169
GO:0060546	negative regulation of necroptotic process	11	9	5.64	0.03926	81.8182		GO:0016491	oxidoreductase activity	470	292	241.49	0.0505	62.1277		GO:0051233	spindle midzone	25	17	12.86	0.07129	68
GO:0045064	T-helper 2 cell differentiation	11	9	5.64	0.03926	81.8182		GO:0004683	calmodulin-dependent protein kinase activity	21	15	10.79	0.05094	71.4286		GO:0030990	intraciliary transport particle	21	11	10.8	0.0726	52.381
GO:0031639	plasminogen activation	11	9	5.64	0.03926	81.8182		GO:0090482	vitamin transmembrane transporter activity	13	10	6.68	0.05648	76.9231		GO:0031143	pseudopodium	15	11	7.72	0.07345	73.3333
GO:0034111	negative regulation of homotypic cell-cell adhesion	11	9	5.64	0.03926	81.8182		GO:0016836	hydro-lyase activity	40	26	20.55	0.05755	65		GO:0035580	specific granule lumen	32	21	16.46	0.07539	65.625
GO:0034134	toll-like receptor 2 signaling pathway	11	9	5.64	0.03926	81.8182		GO:0051087	chaperone binding	70	43	35.97	0.05789	61.4286		GO:0030315	T-tubule	39	25	20.06	0.0764	64.1026
GO:0006925	inflammatory cell apoptotic process	11	9	5.64	0.03926	81.8182		GO:0004553	hydrolase activity, hydrolyzing O-glycosyl compounds	51	34	26.2	0.05814	66.6667		GO:0002102	podosome	27	18	13.89	0.08101	66.6667
GO:0050860	negative regulation of T cell receptor signaling pathway	11	9	5.64	0.03926	81.8182		GO:0001784	phosphotyrosine residue binding	28	19	14.39	0.05856	67.8571		GO:0032420	stereocilium	27	18	13.89	0.08101	66.6667
GO:0010800	positive regulation of peptidyl-threonine phosphorylation	16	13	8.2	0.01374	81.25		GO:0043531	ADP binding	28	19	14.39	0.05856	67.8571		GO:0031093	platelet alpha granule lumen	41	26	21.09	0.08305	63.4146
GO:0032733	positive regulation of interleukin-10 production	16	13	8.2	0.01374	81.25		GO:0008081	phosphoric diester hydrolase activity	56	36	28.77	0.06036	64.2857		GO:1904724	tertiary granule lumen	34	22	17.49	0.08331	64.7059
GO:0051180	vitamin transport	16	13	8.2	0.01374	81.25		GO:0001540	amyloid-beta binding	49	31	25.18	0.0629	63.2653		GO:0031305	integral component of mitochondrial inner membrane	34	22	17.49	0.08331	64.7059
GO:0071549	cellular response to dexamethasone stimulus	21	17	10.77	0.005	80.9524		GO:0034185	apolipoprotein binding	10	8	5.14	0.06498	80		GO:0005887	integral component of plasma membrane	684	378	351.84	0.08337	55.2632
GO:0043552	positive regulation of phosphatidylinositol 3-kinase activity	21	17	10.77	0.005	80.9524		GO:0035173	histone kinase activity	10	8	5.14	0.06498	80		GO:0042383	sarcolemma	105	65	54.01	0.08339	61.9048
GO:0042776	mitochondrial ATP synthesis coupled proton transport	21	17	10.77	0.005	80.9524		GO:0098918	structural constituent of synapse	10	8	5.14	0.06498	80		GO:0030904	retromer complex	17	12	8.74	0.0893	70.5882
GO:0032757	positive regulation of interleukin-8 production	26	21	13.33	0.00186	80.7692		GO:0001848	complement binding	10	8	5.14	0.06498	80		GO:0031904	endosome lumen	17	12	8.74	0.0893	70.5882
GO:0030449	regulation of complement activation	20	16	10.25	0.00802	80		GO:0047617	acyl-CoA hydrolase activity	10	8	5.14	0.06498	80		GO:0008305	integrin complex	29	19	14.92	0.09054	65.5172
GO:0048143	astrocyte activation	15	12	7.69	0.02219	80		GO:0031994	insulin-like growth factor I binding	10	8	5.14	0.06498	80		GO:0032154	cleavage furrow	36	23	18.52	0.09112	63.8889
GO:0042219	cellular modified amino acid catabolic process	15	12	7.69	0.02219	80		GO:0035254	glutamate receptor binding	27	16	13.87	0.06504	59.2593		GO:0030425	dendrite	338	183	173.86	0.09171	54.142
GO:0090330	regulation of platelet aggregation	15	12	7.69	0.02219	80		GO:0004725	protein tyrosine phosphatase activity	68	43	34.94	0.0656	63.2353		GO:0030027	lamellipodium	151	87	77.67	0.0955	57.6159
GO:0002577	regulation of antigen processing and presentation	15	12	7.69	0.02219	80		GO:0019955	cytokine binding	70	43	35.97	0.06754	61.4286		GO:1902494	catalytic complex	1026	501	527.77	0.097	48.8304
GO:0001910	regulation of leukocyte mediated cytotoxicity	25	20	12.82	0.03522	80		GO:0061630	ubiquitin protein ligase activity	159	91	81.69	0.06952	57.2327		GO:0098978	glutamatergic synapse	190	107	97.73	0.09923	56.3158
GO:0034121	regulation of toll-like receptor signaling pathway	39	31	20	0.01795	79.4872		GO:0071813	lipoprotein particle binding	14	10	7.19	0.0696	71.4286		GO:0120025	plasma membrane bounded cell projection	1170	626	601.84	0.1019	53.5043
GO:0032729	positive regulation of interferon-gamma production	24	19	12.31	0.00471	79.1667		GO:0000339	RNA cap binding	14	7	7.19	0.06977	50		GO:0098797	plasma membrane protein complex	284	162	146.09	0.10278	57.0423
GO:0042108	positive regulation of cytokine biosynthetic process	33	26	16.92	0.00306	78.7879		GO:0016903	oxidoreductase activity, acting on the aldehyde or oxo group of donors	32	24	16.44	0.07159	75		GO:0001891	phagocytic cup	19	13	9.77	0.10439	68.4211
GO:0030540	female genitalia development	14	11	7.18	0.03537	78.5714		GO:0140375	immune receptor activity	49	32	25.18	0.07164	65.3061		GO:0030667	secretory granule membrane	172	91	88.48	0.1045	52.907
GO:0006086	acetyl-CoA biosynthetic process from pyruvate	14	11	7.18	0.03537	78.5714		GO:0030371	translation repressor activity	18	12	9.25	0.07196	66.6667		GO:0043296	apical junction complex	82	43	42.18	0.10878	52.439
GO:0046006	regulation of activated T cell proliferation	14	11	7.18	0.03537	78.5714		GO:1901618	organic hydroxy compound transmembrane transporter activity	15	11	7.71	0.0728	73.3333		GO:0044304	main axon	42	26	21.6	0.11371	61.9048
GO:0006744	ubiquinone biosynthetic process	14	11	7.18	0.03537	78.5714		GO:0042626	ATPase-coupled transmembrane transporter activity	63	38	32.37	0.07983	60.3175		GO:0032587	ruffle membrane	71	42	36.52	0.11752	59.1549
GO:0009235	cobalamin metabolic process	14	11	7.18	0.03537	78.5714		GO:0031593	polyubiquitin modification-dependent protein binding	40	22	20.55	0.08552	55		GO:0016021	integral component of membrane	2297	1225	1181.56	0.12213	53.3304
GO:1903146	regulation of autophagy of mitochondrion	37	29	18.97	0.01397	78.3784		GO:0016829	lyase activity	129	82	66.28	0.08671	63.5659		GO:0005796	Golgi lumen	37	23	19.03	0.12632	62.1622
GO:0030574	collagen catabolic process	23	18	11.79	0.00739	78.2609		GO:0031432	titin binding	12	9	6.17	0.08714	75		GO:0045335	phagocytic vesicle	84	45	43.21	0.1269	53.5714
GO:0032722	positive regulation of chemokine production	32	25	16.41	0.00165	78.125		GO:0016408	C-acyltransferase activity	12	9	6.17	0.08714	75		GO:0043218	compact myelin	11	8	5.66	0.13278	72.7273
GO:0031663	lipopolysaccharide-mediated signaling pathway	32	25	16.41	0.00182	78.125		GO:0004435	phosphatidylinositol phospholipase C activity	12	9	6.17	0.08714	75		GO:0031464	Cul4A-RING E3 ubiquitin ligase complex	11	8	5.66	0.13278	72.7273
GO:0015701	bicarbonate transport	18	14	9.23	0.02001	77.7778		GO:0001530	lipopolysaccharide binding	12	9	6.17	0.08714	75		GO:0008250	oligosaccharyltransferase complex	11	8	5.66	0.13278	72.7273
GO:0046716	muscle cell cellular homeostasis	18	14	9.23	0.02001	77.7778		GO:0004190	aspartic-type endopeptidase activity	12	9	6.17	0.08714	75		GO:0030426	growth cone	115	68	59.16	0.13359	59.1304
GO:1901606	alpha-amino acid catabolic process	65	50	33.33	0.00247	76.9231		GO:0005109	frizzled binding	17	12	8.73	0.0885	70.5882		GO:0014704	intercalated disc	39	24	20.06	0.13464	61.5385
GO:1902473	regulation of protein localization to synapse	17	13	8.72	0.01811	76.4706		GO:0005048	signal sequence binding	35	20	17.98	0.08868	57.1429		GO:0098984	neuron to neuron synapse	196	112	100.82	0.13525	57.1429
GO:0097028	dendritic cell differentiation	17	13	8.72	0.03105	76.4706		GO:0031072	heat shock protein binding	90	54	46.24	0.08925	60		GO:0030427	site of polarized growth	118	71	60.7	0.13533	60.1695
GO:0097009	energy homeostasis	21	16	10.77	0.01769	76.1905		GO:0008289	lipid binding	437	249	224.53	0.09394	56.9794		GO:0045239	tricarboxylic acid cycle enzyme complex	13	11	6.69	0.13583	84.6154
GO:0002755	MyD88-dependent toll-like receptor signaling pathway	21	16	10.77	0.01769	76.1905		GO:0016887	ATPase activity	303	154	155.68	0.10289	50.8251		GO:0016460	myosin II complex	13	5	6.69	0.13633	38.4615
GO:0014850	response to muscle activity	21	16	10.77	0.01769	76.1905		GO:0008028	monocarboxylic acid transmembrane transporter activity	19	13	9.76	0.10344	68.4211		GO:0005770	late endosome	185	96	95.16	0.14201	51.8919
GO:0032728	positive regulation of interferon-beta production	25	19	12.82	0.01021	76		GO:0072341	modified amino acid binding	49	28	25.18	0.10351	57.1429		GO:0005876	spindle microtubule	41	25	21.09	0.14271	60.9756
GO:0051181	cofactor transport	25	19	12.82	0.01021	76		GO:0016878	acid-thiol ligase activity	19	16	9.76	0.10362	84.2105		GO:0044295	axonal growth cone	25	16	12.86	0.14495	64
GO:0001774	microglial cell activation	29	22	14.87	3e-06	75.8621		GO:0016741	transferase activity, transferring one-carbon groups	171	83	87.86	0.10494	48.538		GO:0031430	M band	25	16	12.86	0.14495	64
GO:0043627	response to estrogen	41	31	21.02	0.00122	75.6098		GO:0016651	oxidoreductase activity, acting on NAD(P)H	65	47	33.4	0.10598	72.3077		GO:0030669	clathrin-coated endocytic vesicle membrane	25	16	12.86	0.14495	64
GO:0070527	platelet aggregation	41	31	21.02	0.01957	75.6098		GO:0042277	peptide binding	162	93	83.24	0.10631	57.4074		GO:0005788	endoplasmic reticulum lumen	180	100	92.59	0.1491	55.5556
GO:0060333	interferon-gamma-mediated signaling pathway	49	37	25.12	0.00027	75.5102		GO:0002020	protease binding	78	44	40.08	0.10682	56.4103		GO:0031514	motile cilium	66	35	33.95	0.15102	53.0303
GO:0001958	endochondral ossification	20	15	10.25	0.02689	75		GO:0005521	lamin binding	14	10	7.19	0.10766	71.4286		GO:0036019	endolysosome	13	9	6.69	0.15718	69.2308
GO:0034122	negative regulation of toll-like receptor signaling pathway	20	15	10.25	0.02689	75		GO:0000976	transcription regulatory region sequence-specific DNA binding	434	213	222.99	0.10967	49.0783		GO:0042629	mast cell granule	13	9	6.69	0.15718	69.2308
GO:0007097	nuclear migration	16	12	8.2	0.04753	75		GO:0004896	cytokine receptor activity	42	26	21.58	0.11221	61.9048		GO:0005764	lysosome	450	239	231.48	0.16025	53.1111
GO:0001912	positive regulation of leukocyte mediated cytotoxicity	16	12	8.2	0.04753	75		GO:0080025	phosphatidylinositol-3,5-bisphosphate binding	21	14	10.79	0.11759	66.6667		GO:0000775	chromosome, centromeric region	127	56	65.33	0.16031	44.0945
GO:0046058	cAMP metabolic process	16	12	8.2	0.04753	75		GO:0043548	phosphatidylinositol 3-kinase binding	21	14	10.79	0.11759	66.6667		GO:0043209	myelin sheath	31	21	15.95	0.16047	67.7419
GO:0015695	organic cation transport	16	12	8.2	0.04753	75		GO:0015075	ion transmembrane transporter activity	403	236	207.06	0.11972	58.5608		GO:0072686	mitotic spindle	78	45	40.12	0.16071	57.6923
GO:2000310	regulation of NMDA receptor activity	16	12	8.2	0.04753	75		GO:0005524	ATP binding	1008	536	517.91	0.12018	53.1746		GO:0099060	integral component of postsynaptic specialization membrane	19	13	9.77	0.16394	68.4211
GO:0046640	regulation of alpha-beta T cell proliferation	16	12	8.2	0.04753	75		GO:0015078	proton transmembrane transporter activity	83	58	42.65	0.1213	69.8795		GO:0031012	extracellular matrix	283	155	145.57	0.17047	54.7703
GO:0055093	response to hyperoxia	16	12	8.2	0.04753	75		GO:0022853	active ion transmembrane transporter activity	107	59	54.98	0.12254	55.1402		GO:0001917	photoreceptor inner segment	22	14	11.32	0.17581	63.6364
GO:0030168	platelet activation	93	69	47.68	0.0003	74.1935		GO:0043175	RNA polymerase core enzyme binding	38	14	19.52	0.12359	36.8421		GO:0009925	basal plasma membrane	22	14	11.32	0.17581	63.6364
GO:0043277	apoptotic cell clearance	27	20	13.84	0.01339	74.0741		GO:0042056	chemoattractant activity	16	11	8.22	0.1265	68.75		GO:0005865	striated muscle thin filament	22	14	11.32	0.17581	63.6364
GO:0060337	type I interferon signaling pathway	46	34	23.58	0.00069	73.913		GO:0015144	carbohydrate transmembrane transporter activity	16	11	8.22	0.1265	68.75		GO:0005737	cytoplasm	6947	3675	3573.49	0.18123	52.9005
GO:0031116	positive regulation of microtubule polymerization	23	17	11.79	0.02312	73.913		GO:0004177	aminopeptidase activity	33	18	16.96	0.12681	54.5455		GO:0005623	cell	42	25	21.6	0.18534	59.5238
GO:0043648	dicarboxylic acid metabolic process	65	48	33.33	0.00091	73.8462		GO:0005319	lipid transporter activity	70	46	35.97	0.12945	65.7143		GO:0030016	myofibril	179	107	92.08	0.19391	59.7765
GO:0070232	regulation of T cell apoptotic process	19	14	9.74	0.02331	73.6842		GO:0031369	translation initiation factor binding	23	15	11.82	0.13096	65.2174		GO:0045334	clathrin-coated endocytic vesicle	35	23	18	0.19579	65.7143
GO:0002053	positive regulation of mesenchymal cell proliferation	19	14	9.74	0.04037	73.6842		GO:0042162	telomeric DNA binding	35	21	17.98	0.131	60		GO:0035631	CD40 receptor complex	10	7	5.14	0.19638	70
GO:0090162	establishment of epithelial cell polarity	19	14	9.74	0.04037	73.6842		GO:0031434	mitogen-activated protein kinase kinase binding	11	8	5.65	0.13192	72.7273		GO:0031233	intrinsic component of external side of plasma membrane	10	7	5.14	0.19638	70
GO:0042475	odontogenesis of dentin-containing tooth	41	30	21.02	0.04716	73.1707		GO:0031435	mitogen-activated protein kinase kinase kinase binding	11	8	5.65	0.13192	72.7273		GO:0099059	integral component of presynaptic active zone membrane	10	7	5.14	0.19638	70
GO:0035094	response to nicotine	22	16	11.28	0.03419	72.7273		GO:0035250	UDP-galactosyltransferase activity	11	8	5.65	0.13192	72.7273		GO:0030864	cortical actin cytoskeleton	57	32	29.32	0.20119	56.1404
GO:0042102	positive regulation of T cell proliferation	40	29	20.51	0.00506	72.5		GO:0050998	nitric-oxide synthase binding	11	8	5.65	0.13192	72.7273		GO:1904813	ficolin-1-rich granule lumen	98	55	50.41	0.20319	56.1224
GO:0098761	cellular response to interleukin-7	18	13	9.23	0.04097	72.2222		GO:0030506	ankyrin binding	11	8	5.65	0.13192	72.7273		GO:0043292	contractile fiber	186	111	95.68	0.204	59.6774
GO:0040014	regulation of multicellular organism growth	39	28	20	0.01535	71.7949		GO:0016854	racemase and epimerase activity	13	8	6.68	0.13561	61.5385		GO:0045277	respiratory chain complex IV	16	13	8.23	0.20548	81.25
GO:0014009	glial cell proliferation	28	20	14.36	0.00407	71.4286		GO:0001882	nucleoside binding	254	129	130.5	0.13585	50.7874		GO:1990752	microtubule end	21	14	10.8	0.2057	66.6667
GO:0032743	positive regulation of interleukin-2 production	21	15	10.77	0.04991	71.4286		GO:0043014	alpha-tubulin binding	25	16	12.84	0.14358	64		GO:0042582	azurophil granule	90	49	46.3	0.20577	54.4444
GO:1902895	positive regulation of pri-miRNA transcription by RNA polymerase II	21	15	10.77	0.04991	71.4286		GO:0005310	dicarboxylic acid transmembrane transporter activity	18	12	9.25	0.1438	66.6667		GO:0030663	COPI-coated vesicle membrane	17	10	8.74	0.20597	58.8235
GO:0032481	positive regulation of type I interferon production	59	42	30.25	0.01137	71.1864		GO:0003707	steroid hormone receptor activity	34	21	17.47	0.14868	61.7647		GO:0098800	inner mitochondrial membrane protein complex	100	77	51.44	0.20825	77
GO:0042098	T cell proliferation	97	69	49.73	0.03012	71.134		GO:0016874	ligase activity	105	61	53.95	0.15524	58.0952		GO:0046658	anchored component of plasma membrane	19	12	9.77	0.2145	63.1579
GO:0071346	cellular response to interferon-gamma	90	64	46.14	0.04079	71.1111		GO:0005161	platelet-derived growth factor receptor binding	13	9	6.68	0.15613	69.2308		GO:0001726	ruffle	134	78	68.93	0.21458	58.209
GO:0048146	positive regulation of fibroblast proliferation	34	24	17.43	0.01749	70.5882		GO:0044183	protein folding chaperone	13	9	6.68	0.15613	69.2308		GO:0042470	melanosome	78	44	40.12	0.2214	56.4103
GO:0016064	immunoglobulin mediated immune response	61	43	31.28	0.04055	70.4918		GO:0008483	transaminase activity	13	9	6.68	0.15613	69.2308		GO:0000177	cytoplasmic exosome (RNase complex)	12	8	6.17	0.22272	66.6667
GO:0034332	adherens junction organization	44	31	22.56	0.00756	70.4545		GO:0051184	cofactor transmembrane transporter activity	13	9	6.68	0.15613	69.2308		GO:0097440	apical dendrite	12	8	6.17	0.22272	66.6667
GO:0042531	positive regulation of tyrosine phosphorylation of STAT protein	27	19	13.84	0.03499	70.3704		GO:0015103	inorganic anion transmembrane transporter activity	54	27	27.75	0.15671	50		GO:0031528	microvillus membrane	12	8	6.17	0.22272	66.6667
GO:0030593	neutrophil chemotaxis	40	28	20.51	0.00308	70		GO:0005507	copper ion binding	36	22	18.5	0.15785	61.1111		GO:0043596	nuclear replication fork	32	17	16.46	0.22301	53.125
GO:1903539	protein localization to postsynaptic membrane	20	14	10.25	0.02333	70		GO:0016746	transferase activity, transferring acyl groups	169	84	86.83	0.16102	49.7041		GO:0030665	clathrin-coated vesicle membrane	65	39	33.44	0.22411	60
GO:0086004	regulation of cardiac muscle cell contraction	30	21	15.38	0.02684	70		GO:0043028	cysteine-type endopeptidase regulator activity involved in apoptotic process	20	17	10.28	0.16255	85		GO:0005741	mitochondrial outer membrane	136	77	69.96	0.22461	56.6176
GO:0002711	positive regulation of T cell mediated immunity	20	14	10.25	0.04097	70		GO:0008013	beta-catenin binding	47	28	24.15	0.16344	59.5745		GO:0005903	brush border	44	27	22.63	0.22914	61.3636
GO:0042742	defense response to bacterium	73	51	37.43	0.00973	69.863		GO:0097159	organic cyclic compound binding	3598	1787	1848.64	0.16653	49.6665		GO:0016459	myosin complex	34	18	17.49	0.23027	52.9412
GO:0002224	toll-like receptor signaling pathway	86	60	44.09	0.0232	69.7674		GO:0017147	Wnt-protein binding	29	18	14.9	0.16677	62.069		GO:0010008	endosome membrane	323	168	166.15	0.23897	52.0124
GO:0042737	drug catabolic process	66	46	33.84	0.0033	69.697		GO:0043130	ubiquitin binding	60	35	30.83	0.17073	58.3333		GO:0005637	nuclear inner membrane	34	20	17.49	0.24354	58.8235
GO:0032720	negative regulation of tumor necrosis factor production	33	23	16.92	0.02468	69.697		GO:0046961	proton-transporting ATPase activity, rotational mechanism	15	10	7.71	0.17737	66.6667		GO:0031526	brush border membrane	23	14	11.83	0.24365	60.8696
GO:0071260	cellular response to mechanical stimulus	55	38	28.2	0.00548	69.0909		GO:0031210	phosphatidylcholine binding	15	10	7.71	0.17737	66.6667		GO:0099092	postsynaptic density, intracellular component	14	9	7.2	0.24482	64.2857
GO:0031103	axon regeneration	29	20	14.87	0.02364	68.9655		GO:0005200	structural constituent of cytoskeleton	53	31	27.23	0.18397	58.4906		GO:0005666	RNA polymerase III complex	14	9	7.2	0.24482	64.2857
GO:0042130	negative regulation of T cell proliferation	32	22	16.41	0.03448	68.75		GO:0030544	Hsp70 protein binding	33	20	16.96	0.18756	60.6061		GO:1902911	protein kinase complex	81	38	41.67	0.25169	46.9136
GO:0046718	viral entry into host cell	73	50	37.43	0.0046	68.4932		GO:0019894	kinesin binding	24	15	12.33	0.1879	62.5		GO:0098802	plasma membrane signaling receptor complex	102	62	52.47	0.25267	60.7843
GO:0022617	extracellular matrix disassembly	41	28	21.02	0.02926	68.2927		GO:0005246	calcium channel regulator activity	24	15	12.33	0.1879	62.5		GO:0014069	postsynaptic density	180	103	92.59	0.25439	57.2222
GO:0002819	regulation of adaptive immune response	82	56	42.04	0.03496	68.2927		GO:0016831	carboxy-lyase activity	24	15	12.33	0.1879	62.5		GO:0042995	cell projection	1223	656	629.1	0.25545	53.6386
GO:1901224	positive regulation of NIK/NF-kappaB signaling	44	30	22.56	0.03953	68.1818		GO:0004714	transmembrane receptor protein tyrosine kinase activity	44	26	22.61	0.1911	59.0909		GO:0030666	endocytic vesicle membrane	97	53	49.9	0.256	54.6392
GO:0045216	cell-cell junction organization	119	81	61.01	0.04614	68.0672		GO:0005178	integrin binding	94	53	48.3	0.19179	56.383		GO:0031312	extrinsic component of organelle membrane	35	21	18	0.25604	60
GO:0009152	purine ribonucleotide biosynthetic process	128	87	65.63	0.04834	67.9688		GO:0043495	protein-membrane adaptor activity	10	7	5.14	0.19532	70		GO:0070469	respirasome	66	57	33.95	0.26219	86.3636
GO:0006637	acyl-CoA metabolic process	68	46	34.86	0.01355	67.6471		GO:0022829	wide pore channel activity	10	7	5.14	0.19532	70		GO:0098803	respiratory chain complex	59	50	30.35	0.26256	84.7458
GO:0010803	regulation of tumor necrosis factor-mediated signaling pathway	34	23	17.43	0.03973	67.6471		GO:0004559	alpha-mannosidase activity	10	7	5.14	0.19532	70		GO:0099572	postsynaptic specialization	192	111	98.76	0.26334	57.8125
GO:0043154	negative regulation of cysteine-type endopeptidase activity involved in apoptotic process	55	37	28.2	0.01176	67.2727		GO:0015037	peptide disulfide oxidoreductase activity	10	7	5.14	0.19532	70		GO:0035371	microtubule plus-end	16	10	8.23	0.26373	62.5
GO:0016999	antibiotic metabolic process	58	39	29.74	0.00223	67.2414		GO:0042800	histone methyltransferase activity (H3-K4 specific)	10	7	5.14	0.19532	70		GO:0035267	NuA4 histone acetyltransferase complex	16	10	8.23	0.26373	62.5
GO:0002250	adaptive immune response	177	119	90.75	0.02597	67.2316		GO:0030228	lipoprotein particle receptor activity	10	7	5.14	0.19532	70		GO:0005640	nuclear outer membrane	16	10	8.23	0.26373	62.5
GO:0051262	protein tetramerization	91	61	46.66	0.02175	67.033		GO:0016846	carbon-sulfur lyase activity	10	7	5.14	0.19532	70		GO:0032421	stereocilium bundle	29	20	14.92	0.26413	68.9655
GO:0032496	response to lipopolysaccharide	185	124	94.85	0.00052	67.027		GO:0050780	dopamine receptor binding	10	7	5.14	0.19532	70		GO:0045263	proton-transporting ATP synthase complex, coupling factor F(o)	12	11	6.17	0.26416	91.6667
GO:0007159	leukocyte cell-cell adhesion	175	117	89.73	0.00702	66.8571		GO:0005001	transmembrane receptor protein tyrosine phosphatase activity	10	7	5.14	0.19532	70		GO:0005761	mitochondrial ribosome	67	39	34.46	0.26419	58.209
GO:0006734	NADH metabolic process	30	20	15.38	0.0233	66.6667		GO:0048365	Rac GTPase binding	46	30	23.63	0.19598	65.2174		GO:0030894	replisome	22	11	11.32	0.26471	50
GO:0072329	monocarboxylic acid catabolic process	96	64	49.22	0.03469	66.6667		GO:0016628	oxidoreductase activity, acting on the CH-CH group of donors, NAD or NADP as acceptor	17	11	8.73	0.19617	64.7059		GO:0070820	tertiary granule	92	47	47.32	0.26471	51.087
GO:1903078	positive regulation of protein localization to plasma membrane	36	24	18.46	0.04509	66.6667		GO:0005504	fatty acid binding	17	11	8.73	0.19617	64.7059		GO:0097731	9+0 non-motile cilium	60	30	30.86	0.26477	50
GO:0006094	gluconeogenesis	53	35	27.17	0.00391	66.0377		GO:0035925	mRNA 3'-UTR AU-rich region binding	17	11	8.73	0.19617	64.7059		GO:0030880	RNA polymerase complex	84	32	43.21	0.26589	38.0952
GO:0010823	negative regulation of mitochondrion organization	41	27	21.02	0.00899	65.8537		GO:0005267	potassium channel activity	41	23	21.07	0.19625	56.0976		GO:0005911	cell-cell junction	247	132	127.06	0.2673	53.4413
GO:0051092	positive regulation of NF-kappaB transcription factor activity	96	63	49.22	0.00301	65.625		GO:0005080	protein kinase C binding	35	21	17.98	0.19717	60		GO:0005778	peroxisomal membrane	52	30	26.75	0.27115	57.6923
GO:0051607	defense response to virus	133	87	68.19	8.8e-05	65.4135		GO:0016410	N-acyltransferase activity	82	33	42.13	0.19744	40.2439		GO:0045121	membrane raft	201	117	103.39	0.27449	58.209
GO:0019395	fatty acid oxidation	75	49	38.45	0.00123	65.3333		GO:0050661	NADP binding	39	23	20.04	0.20039	58.9744		GO:0019898	extrinsic component of membrane	184	107	94.65	0.27476	58.1522
GO:0051963	regulation of synapse assembly	46	30	23.58	0.00732	65.2174		GO:0061631	ubiquitin conjugating enzyme activity	26	16	13.36	0.20049	61.5385		GO:0005882	intermediate filament	29	17	14.92	0.27876	58.6207
GO:0007229	integrin-mediated signaling pathway	83	54	42.56	0.01866	65.0602		GO:1901363	heterocyclic compound binding	3562	1766	1830.15	0.20169	49.5789		GO:0071782	endoplasmic reticulum tubular network	18	11	9.26	0.2802	61.1111
GO:0009062	fatty acid catabolic process	82	53	42.04	0.04876	64.6341		GO:0019838	growth factor binding	97	56	49.84	0.20471	57.732		GO:0031985	Golgi cisterna	65	34	33.44	0.28056	52.3077
GO:0051289	protein homotetramerization	59	38	30.25	0.02844	64.4068		GO:0022836	gated channel activity	124	64	63.71	0.20532	51.6129		GO:0031981	nuclear lumen	2850	1357	1466.02	0.28162	47.614
GO:1902600	proton transmembrane transport	101	65	51.78	0.00993	64.3564		GO:0070717	poly-purine tract binding	19	10	9.76	0.20533	52.6316		GO:0005891	voltage-gated calcium channel complex	20	12	10.29	0.29475	60
GO:0070374	positive regulation of ERK1 and ERK2 cascade	98	63	50.25	0.00612	64.2857		GO:0008307	structural constituent of muscle	37	22	19.01	0.20631	59.4595		GO:0030867	rough endoplasmic reticulum membrane	20	12	10.29	0.29475	60
GO:0007189	adenylate cyclase-activating G protein-coupled receptor signaling pathway	50	32	25.64	0.04739	64		GO:0071949	FAD binding	28	17	14.39	0.21221	60.7143		GO:0031674	I band	113	68	58.13	0.30554	60.177
GO:0120162	positive regulation of cold-induced thermogenesis	61	39	31.28	0.03105	63.9344		GO:0015248	sterol transporter activity	19	12	9.76	0.21297	63.1579		GO:0042622	photoreceptor outer segment membrane	11	7	5.66	0.30768	63.6364
GO:0051924	regulation of calcium ion transport	136	86	69.73	0.03459	63.2353		GO:0008017	microtubule binding	164	94	84.26	0.21771	57.3171		GO:0098799	outer mitochondrial membrane protein complex	11	7	5.66	0.30768	63.6364
GO:0006631	fatty acid metabolic process	231	146	118.44	0.01258	63.2035		GO:0003725	double-stranded RNA binding	65	37	33.4	0.22008	56.9231		GO:0099061	integral component of postsynaptic density membrane	11	7	5.66	0.30768	63.6364
GO:0008347	glial cell migration	27	17	13.84	0.04758	62.963		GO:0016835	carbon-oxygen lyase activity	52	34	26.72	0.22024	65.3846		GO:0005763	mitochondrial small ribosomal subunit	22	13	11.32	0.30774	59.0909
GO:0000187	activation of MAPK activity	97	61	49.73	0.01867	62.8866		GO:0016307	phosphatidylinositol phosphate kinase activity	12	8	6.17	0.22147	66.6667		GO:0032589	neuron projection membrane	25	11	12.86	0.30848	44
GO:0070371	ERK1 and ERK2 cascade	163	102	83.57	0.03834	62.5767		GO:0015929	hexosaminidase activity	12	8	6.17	0.22147	66.6667		GO:0035578	azurophil granule lumen	52	29	26.75	0.31359	55.7692
GO:0043123	positive regulation of I-kappaB kinase/NF-kappaB signaling	120	75	61.53	0.00828	62.5		GO:0005104	fibroblast growth factor receptor binding	12	8	6.17	0.22147	66.6667		GO:0005622	intracellular	8438	4347	4340.45	0.31487	51.5169
GO:0006635	fatty acid beta-oxidation	56	35	28.71	0.00856	62.5		GO:0005523	tropomyosin binding	12	8	6.17	0.22147	66.6667		GO:0005790	smooth endoplasmic reticulum	24	14	12.35	0.31946	58.3333
GO:0038096	Fc-gamma receptor signaling pathway involved in phagocytosis	64	40	32.81	0.04611	62.5		GO:0098641	cadherin binding involved in cell-cell adhesion	12	8	6.17	0.22147	66.6667		GO:0045178	basal part of cell	35	22	18	0.32685	62.8571
GO:0042060	wound healing	330	206	169.2	0.01997	62.4242		GO:0005501	retinoid binding	12	8	6.17	0.22147	66.6667		GO:0031527	filopodium membrane	13	8	6.69	0.32759	61.5385
GO:0007043	cell-cell junction assembly	77	48	39.48	0.02867	62.3377		GO:0004708	MAP kinase kinase activity	12	8	6.17	0.22147	66.6667		GO:0030140	trans-Golgi network transport vesicle	23	12	11.83	0.32791	52.1739
GO:0035335	peptidyl-tyrosine dephosphorylation	69	43	35.38	0.04199	62.3188		GO:0060590	ATPase regulator activity	31	16	15.93	0.22187	51.6129		GO:0043005	neuron projection	717	386	368.82	0.33437	53.8354
GO:0002832	negative regulation of response to biotic stimulus	53	33	27.17	0.03527	62.2642		GO:0035257	nuclear hormone receptor binding	118	48	60.63	0.22477	40.678		GO:0030117	membrane coat	72	34	37.04	0.335	47.2222
GO:1903169	regulation of calcium ion transmembrane transport	87	54	44.61	0.03513	62.069		GO:0031406	carboxylic acid binding	102	52	52.41	0.2289	50.9804		GO:0043197	dendritic spine	98	53	50.41	0.336	54.0816
GO:1900744	regulation of p38MAPK cascade	29	18	14.87	0.03927	62.069		GO:0004222	metalloendopeptidase activity	58	33	29.8	0.23874	56.8966		GO:0001750	photoreceptor outer segment	39	23	20.06	0.33933	58.9744
GO:0070126	mitochondrial translational termination	71	44	36.4	0.04483	61.9718		GO:0050839	cell adhesion molecule binding	352	187	180.86	0.2405	53.125		GO:0005762	mitochondrial large ribosomal subunit	45	25	23.15	0.34368	55.5556
GO:0097366	response to bronchodilator	21	13	10.77	0.02338	61.9048		GO:0099094	ligand-gated cation channel activity	37	19	19.01	0.24255	51.3514		GO:0034358	plasma lipoprotein particle	15	9	7.72	0.34415	60
GO:0002532	production of molecular mediator involved in inflammatory response	47	29	24.1	0.03101	61.7021		GO:0008408	3'-5' exonuclease activity	45	26	23.12	0.24312	57.7778		GO:0016342	catenin complex	15	9	7.72	0.34415	60
GO:0048638	regulation of developmental growth	198	122	101.52	0.03471	61.6162		GO:0016646	oxidoreductase activity, acting on the CH-NH group of donors, NAD or NADP as acceptor	14	9	7.19	0.24339	64.2857		GO:0032982	myosin filament	15	9	7.72	0.34415	60
GO:0030282	bone mineralization	70	43	35.89	0.00737	61.4286		GO:0016722	oxidoreductase activity, oxidizing metal ions	14	9	7.19	0.24339	64.2857		GO:0031258	lamellipodium membrane	15	9	7.72	0.34415	60
GO:0016239	positive regulation of macroautophagy	57	35	29.22	0.01456	61.4035		GO:0016702	oxidoreductase activity, acting on single donors with incorporation of molecular oxygen, incorporation of two atoms of o...	14	9	7.19	0.24339	64.2857		GO:0098644	complex of collagen trimers	15	9	7.72	0.34415	60
GO:0050900	leukocyte migration	225	138	115.36	0.01571	61.3333		GO:0046625	sphingolipid binding	14	9	7.19	0.24339	64.2857		GO:0036452	ESCRT complex	17	10	8.74	0.35827	58.8235
GO:0046889	positive regulation of lipid biosynthetic process	49	30	25.12	0.02898	61.2245		GO:0005539	glycosaminoglycan binding	116	58	59.6	0.24475	50		GO:0000502	proteasome complex	54	22	27.78	0.36057	40.7407
GO:0051961	negative regulation of nervous system development	174	106	89.21	0.02316	60.9195		GO:0008194	UDP-glycosyltransferase activity	84	54	43.16	0.24797	64.2857		GO:0005815	microtubule organizing center	521	247	268	0.36304	47.4088
GO:0070129	regulation of mitochondrial translation	23	14	11.79	0.04106	60.8696		GO:0120013	lipid transfer activity	23	17	11.82	0.24903	73.913		GO:0015629	actin cytoskeleton	353	200	181.58	0.36384	56.6572
GO:0045087	innate immune response	396	241	203.04	0.00851	60.8586		GO:0004866	endopeptidase inhibitor activity	59	35	30.31	0.24912	59.322		GO:0008076	voltage-gated potassium channel complex	34	19	17.49	0.36499	55.8824
GO:0009612	response to mechanical stimulus	143	87	73.32	0.02284	60.8392		GO:0019903	protein phosphatase binding	102	57	52.41	0.24966	55.8824		GO:0016605	PML body	74	40	38.07	0.36929	54.0541
GO:0006839	mitochondrial transport	199	121	102.03	0.03442	60.804		GO:0016799	hydrolase activity, hydrolyzing N-glycosyl compounds	18	10	9.25	0.24985	55.5556		GO:0044322	endoplasmic reticulum quality control compartment	19	11	9.77	0.37054	57.8947
GO:0050807	regulation of synapse organization	117	71	59.99	0.03063	60.6838		GO:0020037	heme binding	62	35	31.86	0.25045	56.4516		GO:0005773	vacuole	518	268	266.46	0.37093	51.7375
GO:0001649	osteoblast differentiation	129	78	66.14	0.01948	60.4651		GO:0008375	acetylglucosaminyltransferase activity	36	21	18.5	0.25222	58.3333		GO:0031594	neuromuscular junction	55	30	28.29	0.37246	54.5455
GO:0000302	response to reactive oxygen species	152	91	77.93	0.0024	59.8684		GO:0016811	hydrolase activity, acting on carbon-nitrogen (but not peptide) bonds, in linear amides	47	27	24.15	0.25415	57.4468		GO:0005576	extracellular region	2035	1103	1046.79	0.37888	54.2015
GO:0034220	ion transmembrane transport	604	361	309.68	0.01387	59.7682		GO:0005544	calcium-dependent phospholipid binding	25	15	12.84	0.25439	60		GO:0001669	acrosomal vesicle	38	21	19.55	0.37908	55.2632
GO:0050679	positive regulation of epithelial cell proliferation	118	70	60.5	0.00339	59.322		GO:0004674	protein serine/threonine kinase activity	303	163	155.68	0.25587	53.7954		GO:0048471	perinuclear region of cytoplasm	469	245	241.25	0.38736	52.2388
GO:0001501	skeletal system development	321	190	164.58	0.04856	59.19		GO:0005488	binding	8467	4356	4350.33	0.25803	51.4468		GO:0000784	nuclear chromosome, telomeric region	84	45	43.21	0.38903	53.5714
GO:0010634	positive regulation of epithelial cell migration	115	68	58.96	0.00467	59.1304		GO:0017076	purine nucleotide binding	1275	676	655.09	0.26142	53.0196		GO:0044297	cell body	322	169	165.63	0.39052	52.4845
GO:0072175	epithelial tube formation	88	52	45.12	0.01805	59.0909		GO:0008083	growth factor activity	66	37	33.91	0.26147	56.0606		GO:0015030	Cajal body	42	23	21.6	0.39159	54.7619
GO:0006801	superoxide metabolic process	39	23	20	0.0093	58.9744		GO:0051787	misfolded protein binding	16	10	8.22	0.26215	62.5		GO:0031970	organelle envelope lumen	70	38	36.01	0.39488	54.2857
GO:0006090	pyruvate metabolic process	117	69	59.99	0.02198	58.9744		GO:0032183	SUMO binding	16	10	8.22	0.26215	62.5		GO:0031410	cytoplasmic vesicle	1390	739	715.01	0.39752	53.1655
GO:0008652	cellular amino acid biosynthetic process	56	33	28.71	0.04094	58.9286		GO:0016814	hydrolase activity, acting on carbon-nitrogen (but not peptide) bonds, in cyclic amidines	16	10	8.22	0.26215	62.5		GO:0012505	endomembrane system	2713	1394	1395.55	0.40128	51.3822
GO:0015914	phospholipid transport	51	30	26.15	0.04138	58.8235		GO:0071889	14-3-3 protein binding	16	10	8.22	0.26215	62.5		GO:0030054	cell junction	1098	589	564.8	0.4026	53.643
GO:0009636	response to toxic substance	301	177	154.33	0.01929	58.804		GO:0051537	2 iron, 2 sulfur cluster binding	16	10	8.22	0.26215	62.5		GO:0005769	early endosome	238	122	122.43	0.4079	51.2605
GO:0007186	G protein-coupled receptor signaling pathway	320	188	164.07	0.0055	58.75		GO:0019899	enzyme binding	1513	784	777.38	0.26277	51.8176		GO:0060076	excitatory synapse	20	15	10.29	0.41178	75
GO:0061515	myeloid cell development	46	27	23.58	0.0354	58.6957		GO:0005216	ion channel activity	170	93	87.35	0.26344	54.7059		GO:0031672	A band	35	22	18	0.41197	62.8571
GO:0006954	inflammatory response	365	214	187.14	0.02862	58.6301		GO:1902936	phosphatidylinositol bisphosphate binding	68	39	34.94	0.26362	57.3529		GO:0098845	postsynaptic endosome	10	6	5.14	0.41279	60
GO:0060326	cell chemotaxis	145	85	74.34	0.03451	58.6207		GO:0016289	CoA hydrolase activity	12	10	6.17	0.26365	83.3333		GO:0031314	extrinsic component of mitochondrial inner membrane	10	6	5.14	0.41279	60
GO:0019221	cytokine-mediated signaling pathway	408	239	209.19	0.01074	58.5784		GO:0099106	ion channel regulator activity	60	33	30.83	0.26383	55		GO:0032045	guanyl-nucleotide exchange factor complex	10	6	5.14	0.41279	60
GO:0042692	muscle cell differentiation	255	149	130.74	0.02309	58.4314		GO:0034062	5'-3' RNA polymerase activity	30	17	15.41	0.26389	56.6667		GO:0005771	multivesicular body	29	16	14.92	0.4151	55.1724
GO:0005975	carbohydrate metabolic process	395	230	202.52	0.00052	58.2278		GO:0016417	S-acyltransferase activity	20	11	10.28	0.26399	55		GO:0000785	chromatin	348	165	179.01	0.41934	47.4138
GO:0061564	axon development	315	182	161.51	0.00905	57.7778		GO:0019207	kinase regulator activity	138	64	70.9	0.26484	46.3768		GO:0005779	integral component of peroxisomal membrane	12	7	6.17	0.42663	58.3333
GO:0010038	response to metal ion	225	130	115.36	0.04658	57.7778		GO:0005547	phosphatidylinositol-3,4,5-trisphosphate binding	27	16	13.87	0.26592	59.2593		GO:0005721	pericentric heterochromatin	12	7	6.17	0.42663	58.3333
GO:0034097	response to cytokine	682	394	349.67	0.02444	57.7713		GO:0032553	ribonucleotide binding	1273	675	654.06	0.27667	53.0244		GO:0031082	BLOC complex	12	7	6.17	0.42663	58.3333
GO:0046677	response to antibiotic	214	123	109.72	0.01939	57.4766		GO:0042165	neurotransmitter binding	18	11	9.25	0.27848	61.1111		GO:0031011	Ino80 complex	12	7	6.17	0.42663	58.3333
GO:1901653	cellular response to peptide	250	143	128.18	0.0334	57.2		GO:0003950	NAD+ ADP-ribosyltransferase activity	18	11	9.25	0.27848	61.1111		GO:0090734	site of DNA damage	55	28	28.29	0.42695	50.9091
GO:1905039	carboxylic acid transmembrane transport	77	44	39.48	0.00843	57.1429		GO:0030507	spectrin binding	18	11	9.25	0.27848	61.1111		GO:0031226	intrinsic component of plasma membrane	718	398	369.33	0.42855	55.4318
GO:0000266	mitochondrial fission	28	16	14.36	0.0234	57.1429		GO:0043325	phosphatidylinositol-3,4-bisphosphate binding	18	11	9.25	0.27848	61.1111		GO:0005905	clathrin-coated pit	48	24	24.69	0.43485	50
GO:0043434	response to peptide hormone	277	158	142.02	0.04817	57.0397		GO:0051117	ATPase binding	57	32	29.29	0.27859	56.1404		GO:0008328	ionotropic glutamate receptor complex	14	8	7.2	0.43796	57.1429
GO:0043066	negative regulation of apoptotic process	523	298	268.15	0.02407	56.979		GO:0043168	anion binding	1800	965	924.84	0.27975	53.6111		GO:0046930	pore complex	14	8	7.2	0.43796	57.1429
GO:0043588	skin development	141	80	72.29	0.01742	56.7376		GO:0042802	identical protein binding	1101	592	565.69	0.28023	53.7693		GO:0005852	eukaryotic translation initiation factor 3 complex	14	8	7.2	0.43796	57.1429
GO:0006826	iron ion transport	46	26	23.58	0.02376	56.5217		GO:0015108	chloride transmembrane transporter activity	33	14	16.96	0.28267	42.4242		GO:0031225	anchored component of membrane	56	32	28.81	0.4384	57.1429
GO:0007435	salivary gland morphogenesis	23	13	11.79	0.04111	56.5217		GO:0001046	core promoter sequence-specific DNA binding	35	15	17.98	0.28268	42.8571		GO:0005758	mitochondrial intermembrane space	62	33	31.89	0.439	53.2258
GO:0048878	chemical homeostasis	615	347	315.32	0.02093	56.4228		GO:0019902	phosphatase binding	133	75	68.34	0.28458	56.391		GO:0045171	intercellular bridge	39	21	20.06	0.44472	53.8462
GO:0051240	positive regulation of multicellular organismal process	992	559	508.61	0.04439	56.3508		GO:0019901	protein kinase binding	431	236	221.45	0.28832	54.7564		GO:0043235	receptor complex	215	121	110.59	0.45151	56.2791
GO:0008037	cell recognition	71	40	36.4	0.01415	56.338		GO:0016879	ligase activity, forming carbon-nitrogen bonds	31	17	15.93	0.29311	54.8387		GO:0043204	perikaryon	70	37	36.01	0.45345	52.8571
GO:0034614	cellular response to reactive oxygen species	107	60	54.86	0.02475	56.0748		GO:0070491	repressing transcription factor binding	48	25	24.66	0.29335	52.0833		GO:0034774	secretory granule lumen	197	114	101.34	0.45453	57.868
GO:0043065	positive regulation of apoptotic process	428	240	219.44	0.0441	56.0748		GO:0004722	protein serine/threonine phosphatase activity	63	35	32.37	0.29775	55.5556		GO:0005794	Golgi apparatus	986	497	507.19	0.45582	50.4057
GO:0061025	membrane fusion	93	52	47.68	0.02947	55.914		GO:0043169	cation binding	2447	1234	1257.26	0.30057	50.4291		GO:0005840	ribosome	159	70	81.79	0.46038	44.0252
GO:0051094	positive regulation of developmental process	798	446	409.15	0.02677	55.8897		GO:0016758	transferase activity, transferring hexosyl groups	128	72	65.77	0.30411	56.25		GO:0099056	integral component of presynaptic membrane	30	18	15.43	0.46248	60
GO:0120035	regulation of plasma membrane bounded cell projection organization	424	236	217.39	0.00237	55.6604		GO:0016830	carbon-carbon lyase activity	35	22	17.98	0.30558	62.8571		GO:0035327	transcriptionally active chromatin	20	11	10.29	0.46318	55
GO:0150077	regulation of neuroinflammatory response	18	10	9.23	0.04113	55.5556		GO:0001968	fibronectin binding	22	13	11.3	0.30575	59.0909		GO:0000242	pericentriolar material	20	11	10.29	0.46318	55
GO:0006658	phosphatidylserine metabolic process	18	10	9.23	0.04113	55.5556		GO:0019205	nucleobase-containing compound kinase activity	32	19	16.44	0.30595	59.375		GO:0043025	neuronal cell body	280	146	144.03	0.46561	52.1429
GO:0021549	cerebellum development	65	36	33.33	0.02088	55.3846		GO:0042975	peroxisome proliferator activated receptor binding	11	7	5.65	0.30626	63.6364		GO:0005774	vacuolar membrane	287	137	147.63	0.46756	47.7352
GO:0007568	aging	207	114	106.13	0.03349	55.0725		GO:0016505	peptidase activator activity involved in apoptotic process	11	7	5.65	0.30626	63.6364		GO:0097431	mitotic spindle pole	22	12	11.32	0.46974	54.5455
GO:0006633	fatty acid biosynthetic process	91	50	46.66	0.02955	54.9451		GO:0070628	proteasome binding	11	7	5.65	0.30626	63.6364		GO:0055038	recycling endosome membrane	51	27	26.23	0.4708	52.9412
GO:1901137	carbohydrate derivative biosynthetic process	458	251	234.82	0.04028	54.8035		GO:0070403	NAD+ binding	11	7	5.65	0.30626	63.6364		GO:0005581	collagen trimer	51	27	26.23	0.4708	52.9412
GO:0044257	cellular protein catabolic process	571	312	292.76	0.00089	54.641		GO:0004029	aldehyde dehydrogenase (NAD+) activity	11	7	5.65	0.30626	63.6364		GO:0045202	synapse	655	344	336.93	0.47256	52.5191
GO:2000026	regulation of multicellular organismal development	1219	666	625	0.00166	54.6349		GO:1901611	phosphatidylglycerol binding	11	7	5.65	0.30626	63.6364		GO:0035579	specific granule membrane	53	28	27.26	0.47451	52.8302
GO:0034250	positive regulation of cellular amide metabolic process	108	59	55.37	0.04098	54.6296		GO:0072542	protein phosphatase activator activity	11	7	5.65	0.30626	63.6364		GO:0005875	microtubule associated complex	85	40	43.72	0.49277	47.0588
GO:0035556	intracellular signal transduction	1757	954	900.84	0.02587	54.2971		GO:0008092	cytoskeletal protein binding	669	378	343.73	0.31017	56.5022		GO:0031090	organelle membrane	2274	1229	1169.73	0.50953	54.0457
GO:0014070	response to organic cyclic compound	579	314	296.86	0.04566	54.2314		GO:0033218	amide binding	201	116	103.27	0.31309	57.7114		GO:0005801	cis-Golgi network	40	21	20.58	0.51016	52.5
GO:0035924	cellular response to vascular endothelial growth factor stimulus	39	21	20	0.04112	53.8462		GO:0005516	calmodulin binding	132	71	67.82	0.31954	53.7879		GO:1904115	axon cytoplasm	40	21	20.58	0.51016	52.5
GO:0045926	negative regulation of growth	151	81	77.42	0.04098	53.6424		GO:0001056	RNA polymerase III activity	13	8	6.68	0.32601	61.5385		GO:0098805	whole membrane	1070	581	550.4	0.51086	54.2991
GO:0097190	apoptotic signaling pathway	403	215	206.62	0.02913	53.3499		GO:0015020	glucuronosyltransferase activity	13	8	6.68	0.32601	61.5385		GO:0030424	axon	346	190	177.98	0.51135	54.9133
GO:0050771	negative regulation of axonogenesis	45	24	23.07	0.04777	53.3333		GO:0023026	MHC class II protein complex binding	13	8	6.68	0.32601	61.5385		GO:0098857	membrane microdomain	202	118	103.91	0.51294	58.4158
GO:0019941	modification-dependent protein catabolic process	467	247	239.44	0.03519	52.8908		GO:0070840	dynein complex binding	13	8	6.68	0.32601	61.5385		GO:0031983	vesicle lumen	201	116	103.39	0.5131	57.7114
GO:0071363	cellular response to growth factor stimulus	434	228	222.52	0.0067	52.5346		GO:0030247	polysaccharide binding	13	8	6.68	0.32601	61.5385		GO:0099513	polymeric cytoskeletal fiber	377	204	193.93	0.51335	54.1114
GO:0071702	organic substance transport	1757	922	900.84	0.02282	52.4758		GO:0052742	phosphatidylinositol kinase activity	13	8	6.68	0.32601	61.5385		GO:0019867	outer membrane	151	87	77.67	0.51346	57.6159
GO:0071705	nitrogen compound transport	1544	792	791.63	0.0293	51.2953		GO:0046982	protein heterodimerization activity	276	146	141.81	0.32606	52.8986		GO:0000323	lytic vacuole	451	240	231.99	0.51357	53.2151
GO:0071383	cellular response to steroid hormone stimulus	169	86	86.65	0.04121	50.8876		GO:0008238	exopeptidase activity	74	39	38.02	0.32611	52.7027		GO:0070069	cytochrome complex	24	20	12.35	0.51364	83.3333
GO:0019217	regulation of fatty acid metabolic process	57	29	29.22	0.03948	50.8772		GO:0016787	hydrolase activity	1487	789	764.02	0.32621	53.0599		GO:0098636	protein complex involved in cell adhesion	30	20	15.43	0.51397	66.6667
GO:0043009	chordate embryonic development	406	206	208.16	0.0413	50.7389		GO:0016782	transferase activity, transferring sulfur-containing groups	34	16	17.47	0.32681	47.0588		GO:0036379	myofilament	23	15	11.83	0.51411	65.2174
GO:0006665	sphingolipid metabolic process	102	51	52.3	0.00936	50		GO:0004867	serine-type endopeptidase inhibitor activity	26	15	13.36	0.32789	57.6923		GO:0099146	intrinsic component of postsynaptic density membrane	12	8	6.17	0.51425	66.6667
GO:0071347	cellular response to interleukin-1	116	58	59.48	0.04596	50		GO:0030546	signaling receptor activator activity	148	88	76.04	0.33159	59.4595		GO:0031306	intrinsic component of mitochondrial outer membrane	18	10	9.26	0.51437	55.5556
GO:0030855	epithelial cell differentiation	332	164	170.22	0.03446	49.3976		GO:0034061	DNA polymerase activity	21	10	10.79	0.33373	47.619		GO:0034518	RNA cap binding complex	11	5	5.66	0.51451	45.4545
GO:0006974	cellular response to DNA damage stimulus	600	296	307.63	0.03885	49.3333		GO:0017111	nucleoside-triphosphatase activity	523	263	268.72	0.3346	50.2868		GO:1905354	exoribonuclease complex	23	11	11.83	0.51453	47.8261
GO:0046907	intracellular transport	1255	619	643.46	0.03745	49.3227		GO:0030234	enzyme regulator activity	631	310	324.21	0.33468	49.1284		GO:0098852	lytic vacuole membrane	247	123	127.06	0.51488	49.7976
GO:0007369	gastrulation	114	56	58.45	0.04806	49.1228		GO:0019904	protein domain specific binding	466	237	239.43	0.33569	50.8584		GO:0015934	large ribosomal subunit	80	36	41.15	0.51499	45
GO:0060255	regulation of macromolecule metabolic process	3651	1787	1871.92	0.04106	48.9455		GO:0005509	calcium ion binding	340	179	174.69	0.33704	52.6471		GO:1905369	endopeptidase complex	55	23	28.29	0.515	41.8182
GO:0009308	amine metabolic process	90	44	46.14	0.03557	48.8889		GO:0140297	DNA-binding transcription factor binding	249	99	127.94	0.33853	39.759		GO:0099568	cytoplasmic region	133	57	68.41	0.51565	42.8571
GO:0002244	hematopoietic progenitor cell differentiation	118	57	60.5	0.04346	48.3051		GO:0016667	oxidoreductase activity, acting on a sulfur group of donors	40	24	20.55	0.34175	60		GO:0032838	plasma membrane bounded cell projection cytoplasm	107	43	55.04	0.51571	40.1869
GO:0009408	response to heat	125	58	64.09	0.03598	46.4		GO:0030552	cAMP binding	15	9	7.71	0.34243	60		GO:0098685	Schaffer collateral - CA1 synapse	44	23	22.63	0.51662	52.2727
GO:2001251	negative regulation of chromosome organization	94	43	48.2	0.03568	45.7447		GO:0005326	neurotransmitter transmembrane transporter activity	15	9	7.71	0.34243	60		GO:0005768	endosome	603	315	310.18	0.51828	52.2388
GO:0046700	heterocycle catabolic process	393	177	201.5	0.00102	45.0382		GO:0003688	DNA replication origin binding	15	9	7.71	0.34243	60		GO:0070013	intracellular organelle lumen	3592	1824	1847.7	0.51843	50.7795
GO:0044270	cellular nitrogen compound catabolic process	391	175	200.47	0.00307	44.757		GO:0000062	fatty-acyl-CoA binding	15	9	7.71	0.34243	60		GO:0033116	endoplasmic reticulum-Golgi intermediate compartment membrane	46	24	23.66	0.51964	52.1739
GO:0006333	chromatin assembly or disassembly	101	44	51.78	0.01839	43.5644		GO:0070577	lysine-acetylated histone binding	15	9	7.71	0.34243	60		GO:0099634	postsynaptic specialization membrane	31	23	15.95	0.52055	74.1935
GO:0022406	membrane docking	134	58	68.7	0.02385	43.2836		GO:0015459	potassium channel regulator activity	30	17	15.41	0.34644	56.6667		GO:0099091	postsynaptic specialization, intracellular component	17	11	8.74	0.5213	64.7059
								GO:0032266	phosphatidylinositol-3-phosphate binding	30	17	15.41	0.34644	56.6667		GO:0098827	endoplasmic reticulum subcompartment	21	13	10.8	0.52131	61.9048
GO:0007015	actin filament organization	290	162	148.69	0.05042	55.8621		GO:0052689	carboxylic ester hydrolase activity	67	35	34.42	0.34761	52.2388		GO:0034705	potassium channel complex	37	21	19.03	0.52135	56.7568
GO:0051897	positive regulation of protein kinase B signaling	102	61	52.3	0.05076	59.8039		GO:0004930	G protein-coupled receptor activity	104	55	53.43	0.35269	52.8846		GO:0031300	intrinsic component of organelle membrane	253	132	130.14	0.52136	52.1739
GO:0007584	response to nutrient	132	75	67.68	0.05136	56.8182		GO:0015179	L-amino acid transmembrane transporter activity	32	18	16.44	0.35468	56.25		GO:0031228	intrinsic component of Golgi membrane	45	22	23.15	0.52184	48.8889
GO:0022904	respiratory electron transport chain	86	69	44.09	0.05373	80.2326		GO:0008175	tRNA methyltransferase activity	30	17	15.41	0.3563	56.6667		GO:0022624	proteasome accessory complex	23	9	11.83	0.5221	39.1304
GO:0043312	neutrophil degranulation	300	168	153.81	0.05388	56		GO:0015370	solute:sodium symporter activity	17	10	8.73	0.35641	58.8235		GO:0098687	chromosomal region	228	107	117.28	0.5233	46.9298
GO:0021762	substantia nigra development	33	22	16.92	0.05406	66.6667		GO:0001664	G protein-coupled receptor binding	105	65	53.95	0.36344	61.9048		GO:0032991	protein-containing complex	3344	1643	1720.13	0.52417	49.1328
GO:0043403	skeletal muscle tissue regeneration	33	22	16.92	0.05406	66.6667		GO:0046332	SMAD binding	58	27	29.8	0.36441	46.5517		GO:1903561	extracellular vesicle	1267	688	651.74	0.52481	54.3015
GO:0014015	positive regulation of gliogenesis	38	23	19.48	0.05558	60.5263		GO:0030545	receptor regulator activity	154	92	79.12	0.36741	59.7403		GO:0016323	basolateral plasma membrane	115	62	59.16	0.52633	53.913
GO:0022010	central nervous system myelination	13	10	6.67	0.0556	76.9231		GO:0048018	receptor ligand activity	144	85	73.99	0.3678	59.0278		GO:0000791	euchromatin	19	9	9.77	0.52721	47.3684
GO:0031643	positive regulation of myelination	13	10	6.67	0.0556	76.9231		GO:0017080	sodium channel regulator activity	19	11	9.76	0.36856	57.8947		GO:0032592	integral component of mitochondrial membrane	58	35	29.83	0.53038	60.3448
GO:0034143	regulation of toll-like receptor 4 signaling pathway	13	10	6.67	0.0556	76.9231		GO:0050431	transforming growth factor beta binding	19	11	9.76	0.36856	57.8947		GO:0030286	dynein complex	26	9	13.37	0.53256	34.6154
GO:1905809	negative regulation of synapse organization	13	10	6.67	0.0556	76.9231		GO:0050699	WW domain binding	19	11	9.76	0.36856	57.8947		GO:0070382	exocytic vesicle	108	48	55.55	0.5333	44.4444
GO:0045822	negative regulation of heart contraction	13	10	6.67	0.0556	76.9231		GO:0000175	3'-5'-exoribonuclease activity	31	17	15.93	0.36861	54.8387		GO:0031253	cell projection membrane	192	109	98.76	0.53609	56.7708
GO:0010226	response to lithium ion	13	10	6.67	0.0556	76.9231		GO:0061135	endopeptidase regulator activity	65	39	33.4	0.36895	60		GO:0031248	protein acetyltransferase complex	82	33	42.18	0.53786	40.2439
GO:0010907	positive regulation of glucose metabolic process	23	14	11.79	0.0557	60.8696		GO:0016645	oxidoreductase activity, acting on the CH-NH group of donors	20	13	10.28	0.36955	65		GO:0005639	integral component of nuclear inner membrane	11	6	5.66	0.53893	54.5455
GO:0005978	glycogen biosynthetic process	32	18	16.41	0.05575	56.25		GO:0098631	cell adhesion mediator activity	34	20	17.47	0.36959	58.8235		GO:0098533	ATPase dependent transmembrane transport complex	11	6	5.66	0.53893	54.5455
GO:0043149	stress fiber assembly	78	40	39.99	0.05589	51.2821		GO:0090079	translation regulator activity, nucleic acid binding	82	41	42.13	0.37035	50		GO:0000974	Prp19 complex	11	6	5.66	0.53893	54.5455
GO:0045766	positive regulation of angiogenesis	107	60	54.86	0.05697	56.0748		GO:0097367	carbohydrate derivative binding	1436	757	737.81	0.37123	52.7159		GO:0031462	Cul2-RING ubiquitin ligase complex	11	6	5.66	0.53893	54.5455
GO:0006855	drug transmembrane transport	38	25	19.48	0.05712	65.7895		GO:1990837	sequence-specific double-stranded DNA binding	469	234	240.97	0.38253	49.8934		GO:0031588	nucleotide-activated protein kinase complex	11	6	5.66	0.53893	54.5455
GO:0050830	defense response to Gram-positive bacterium	28	19	14.36	0.05723	67.8571		GO:0070566	adenylyltransferase activity	23	13	11.82	0.38884	56.5217		GO:0000783	nuclear telomere cap complex	11	6	5.66	0.53893	54.5455
GO:1904646	cellular response to amyloid-beta	28	19	14.36	0.05723	67.8571		GO:0003824	catalytic activity	3633	1951	1866.63	0.39256	53.7022		GO:0031301	integral component of organelle membrane	234	124	120.37	0.54113	52.9915
GO:0006970	response to osmotic stress	58	40	29.74	0.05905	68.9655		GO:0003697	single-stranded DNA binding	79	41	40.59	0.3931	51.8987		GO:0033290	eukaryotic 48S preinitiation complex	13	7	6.69	0.54217	53.8462
GO:0046579	positive regulation of Ras protein signal transduction	35	23	17.95	0.05939	65.7143		GO:0015291	secondary active transmembrane transporter activity	102	55	52.41	0.39339	53.9216		GO:0016282	eukaryotic 43S preinitiation complex	13	7	6.69	0.54217	53.8462
GO:0098657	import into cell	90	53	46.14	0.05941	58.8889		GO:0019213	deacetylase activity	31	18	15.93	0.39352	58.0645		GO:0044291	cell-cell contact zone	54	32	27.78	0.54388	59.2593
GO:0016242	negative regulation of macroautophagy	30	21	15.38	0.05955	70		GO:0004114	3',5'-cyclic-nucleotide phosphodiesterase activity	20	10	10.28	0.39409	50		GO:0044853	plasma membrane raft	76	49	39.09	0.54462	64.4737
GO:0050709	negative regulation of protein secretion	73	43	37.43	0.05955	58.9041		GO:1904680	peptide transmembrane transporter activity	20	10	10.28	0.39409	50		GO:0033176	proton-transporting V-type ATPase complex	15	8	7.72	0.54517	53.3333
GO:1900027	regulation of ruffle assembly	18	13	9.23	0.05975	72.2222		GO:0030145	manganese ion binding	46	25	23.63	0.39968	54.3478		GO:0070971	endoplasmic reticulum exit site	15	8	7.72	0.54517	53.3333
GO:0045104	intermediate filament cytoskeleton organization	18	13	9.23	0.05975	72.2222		GO:0008168	methyltransferase activity	162	76	83.24	0.40105	46.9136		GO:0035145	exon-exon junction complex	15	8	7.72	0.54517	53.3333
GO:0032007	negative regulation of TOR signaling	37	21	18.97	0.05976	56.7568		GO:0003690	double-stranded DNA binding	525	262	269.74	0.40512	49.9048		GO:0097038	perinuclear endoplasmic reticulum	15	8	7.72	0.54517	53.3333
GO:0042493	response to drug	584	343	299.43	0.05983	58.7329		GO:0016706	2-oxoglutarate-dependent dioxygenase activity	37	19	19.01	0.40585	51.3514		GO:0101031	chaperone complex	15	8	7.72	0.54517	53.3333
GO:0051591	response to cAMP	54	29	27.69	0.05985	53.7037		GO:0005520	insulin-like growth factor binding	20	14	10.28	0.41052	70		GO:1902555	endoribonuclease complex	26	13	13.37	0.54538	50
GO:0048640	negative regulation of developmental growth	71	39	36.4	0.05988	54.9296		GO:0051011	microtubule minus-end binding	10	6	5.14	0.41129	60		GO:0031307	integral component of mitochondrial outer membrane	17	9	8.74	0.54798	52.9412
GO:0006625	protein targeting to peroxisome	45	30	23.07	0.06024	66.6667		GO:0032454	histone demethylase activity (H3-K9 specific)	10	6	5.14	0.41129	60		GO:0030014	CCR4-NOT complex	17	9	8.74	0.54798	52.9412
GO:0071248	cellular response to metal ion	104	60	53.32	0.06027	57.6923		GO:0030169	low-density lipoprotein particle binding	10	6	5.14	0.41129	60		GO:0005732	small nucleolar ribonucleoprotein complex	19	10	9.77	0.55064	52.6316
GO:0045333	cellular respiration	145	119	74.34	0.06055	82.069		GO:0055106	ubiquitin-protein transferase regulator activity	10	6	5.14	0.41129	60		GO:0098686	hippocampal mossy fiber to CA3 synapse	19	10	9.77	0.55064	52.6316
GO:0098869	cellular oxidant detoxification	50	26	25.64	0.06125	52		GO:0004697	protein kinase C activity	10	6	5.14	0.41129	60		GO:0000307	cyclin-dependent protein kinase holoenzyme complex	29	15	14.92	0.55069	51.7241
GO:0002274	myeloid leukocyte activation	395	236	202.52	0.06141	59.7468		GO:0003951	NAD+ kinase activity	10	6	5.14	0.41129	60		GO:0012507	ER to Golgi transport vesicle membrane	35	17	18	0.55363	48.5714
GO:0042327	positive regulation of phosphorylation	612	346	313.78	0.06146	56.5359		GO:0016888	endodeoxyribonuclease activity, producing 5'-phosphomonoesters	10	6	5.14	0.41129	60		GO:0005777	peroxisome	101	61	51.95	0.5562	60.396
GO:0032091	negative regulation of protein binding	65	40	33.33	0.0616	61.5385		GO:1900750	oligopeptide binding	10	6	5.14	0.41129	60		GO:0099738	cell cortex region	25	13	12.86	0.55788	52
GO:0055114	oxidation-reduction process	665	421	340.96	0.06182	63.3083		GO:0005049	nuclear export signal receptor activity	10	6	5.14	0.41129	60		GO:0005789	endoplasmic reticulum membrane	689	352	354.42	0.56189	51.0885
GO:0051047	positive regulation of secretion	217	129	111.26	0.06281	59.447		GO:0035004	phosphatidylinositol 3-kinase activity	10	6	5.14	0.41129	60		GO:0005871	kinesin complex	29	15	14.92	0.56223	51.7241
GO:1901361	organic cyclic compound catabolic process	415	190	212.78	0.06282	45.7831		GO:0031690	adrenergic receptor binding	10	6	5.14	0.41129	60		GO:0005791	rough endoplasmic reticulum	55	30	28.29	0.56739	54.5455
GO:2000060	positive regulation of ubiquitin-dependent protein catabolic process	68	44	34.86	0.06357	64.7059		GO:0004407	histone deacetylase activity	22	12	11.3	0.41134	54.5455		GO:0030496	midbody	128	64	65.84	0.58227	50
GO:0017157	regulation of exocytosis	109	63	55.89	0.06374	57.7982		GO:0015026	coreceptor activity	29	16	14.9	0.41257	55.1724		GO:0071944	cell periphery	2552	1416	1312.73	0.61212	55.4859
GO:0099601	regulation of neurotransmitter receptor activity	26	20	13.33	0.06378	76.9231		GO:0031267	small GTPase binding	305	152	156.71	0.41285	49.8361		GO:0030141	secretory granule	456	252	234.56	0.62503	55.2632
GO:0034142	toll-like receptor 4 signaling pathway	23	18	11.79	0.06382	78.2609		GO:0031625	ubiquitin protein ligase binding	212	111	108.93	0.41362	52.3585		GO:0030139	endocytic vesicle	182	101	93.62	0.62967	55.4945
GO:0032436	positive regulation of proteasomal ubiquitin-dependent protein catabolic process	58	36	29.74	0.0639	62.069		GO:0008237	metallopeptidase activity	105	57	53.95	0.42431	54.2857		GO:0031463	Cul3-RING ubiquitin ligase complex	32	16	16.46	0.63346	50
GO:0030516	regulation of axon extension	67	39	34.35	0.06396	58.209		GO:0051393	alpha-actinin binding	29	16	14.9	0.42489	55.1724		GO:0098982	GABA-ergic synapse	24	12	12.35	0.63546	50
GO:0098754	detoxification	66	38	33.84	0.064	57.5758		GO:0016641	oxidoreductase activity, acting on the CH-NH2 group of donors, oxygen as acceptor	12	7	6.17	0.42497	58.3333		GO:0030686	90S preribosome	24	12	12.35	0.63546	50
GO:0036444	calcium import into the mitochondrion	10	8	5.13	0.06411	80		GO:0010314	phosphatidylinositol-5-phosphate binding	12	7	6.17	0.42497	58.3333		GO:0033017	sarcoplasmic reticulum membrane	24	12	12.35	0.63546	50
GO:0035089	establishment of apical/basal cell polarity	10	8	5.13	0.06411	80		GO:0005545	1-phosphatidylinositol binding	12	7	6.17	0.42497	58.3333		GO:0005942	phosphatidylinositol 3-kinase complex	20	10	10.29	0.6381	50
GO:1900025	negative regulation of substrate adhesion-dependent cell spreading	10	8	5.13	0.06411	80		GO:0003756	protein disulfide isomerase activity	12	7	6.17	0.42497	58.3333		GO:0030131	clathrin adaptor complex	18	9	9.26	0.64012	50
GO:0032303	regulation of icosanoid secretion	10	8	5.13	0.06411	80		GO:0003727	single-stranded RNA binding	59	31	30.31	0.42561	52.5424		GO:0030687	preribosome, large subunit precursor	18	9	9.26	0.64012	50
GO:0021511	spinal cord patterning	10	8	5.13	0.06411	80		GO:0022857	transmembrane transporter activity	483	279	248.16	0.426	57.764		GO:0019897	extrinsic component of plasma membrane	92	55	47.32	0.64027	59.7826
GO:0010669	epithelial structure maintenance	10	8	5.13	0.06411	80		GO:0043621	protein self-association	35	19	17.98	0.43122	54.2857		GO:0031092	platelet alpha granule membrane	16	8	8.23	0.64279	50
GO:1905939	regulation of gonad development	10	8	5.13	0.06411	80		GO:0004181	metallocarboxypeptidase activity	14	8	7.19	0.43617	57.1429		GO:0016010	dystrophin-associated glycoprotein complex	14	7	7.2	0.64637	50
GO:0033630	positive regulation of cell adhesion mediated by integrin	10	8	5.13	0.06411	80		GO:0015295	solute:proton symporter activity	14	8	7.19	0.43617	57.1429		GO:0000159	protein phosphatase type 2A complex	14	7	7.2	0.64637	50
GO:0071380	cellular response to prostaglandin E stimulus	10	8	5.13	0.06411	80		GO:0017049	GTP-Rho binding	14	8	7.19	0.43617	57.1429		GO:0042827	platelet dense granule	14	7	7.2	0.64637	50
GO:0010935	regulation of macrophage cytokine production	10	8	5.13	0.06411	80		GO:0004364	glutathione transferase activity	14	8	7.19	0.43617	57.1429		GO:0005847	mRNA cleavage and polyadenylation specificity factor complex	12	6	6.17	0.65123	50
GO:0072584	caveolin-mediated endocytosis	10	8	5.13	0.06411	80		GO:0015035	protein disulfide oxidoreductase activity	14	8	7.19	0.43617	57.1429		GO:0008540	proteasome regulatory particle, base subcomplex	12	6	6.17	0.65123	50
GO:0046033	AMP metabolic process	10	8	5.13	0.06411	80		GO:0005231	excitatory extracellular ligand-gated ion channel activity	14	8	7.19	0.43617	57.1429		GO:0030126	COPI vesicle coat	12	6	6.17	0.65123	50
GO:0031126	snoRNA 3'-end processing	10	8	5.13	0.06411	80		GO:0008157	protein phosphatase 1 binding	14	8	7.19	0.43617	57.1429		GO:0071014	post-mRNA release spliceosomal complex	12	6	6.17	0.65123	50
GO:0042094	interleukin-2 biosynthetic process	10	8	5.13	0.06411	80		GO:0005215	transporter activity	579	341	297.49	0.43719	58.8946		GO:0034702	ion channel complex	120	60	61.73	0.65166	50
GO:0044546	NLRP3 inflammasome complex assembly	10	8	5.13	0.06411	80		GO:0017124	SH3 domain binding	91	48	46.76	0.43809	52.7473		GO:0000139	Golgi membrane	482	239	247.94	0.65446	49.5851
GO:1903799	negative regulation of production of miRNAs involved in gene silencing by miRNA	10	8	5.13	0.06411	80		GO:0008376	acetylgalactosaminyltransferase activity	27	19	13.87	0.44413	70.3704		GO:0061700	GATOR2 complex	10	5	5.14	0.658	50
GO:0071599	otic vesicle development	10	8	5.13	0.06411	80		GO:0004620	phospholipase activity	49	28	25.18	0.44492	57.1429		GO:0019908	nuclear cyclin-dependent protein kinase holoenzyme complex	10	5	5.14	0.658	50
GO:1904925	positive regulation of autophagy of mitochondrion in response to mitochondrial depolarization	10	8	5.13	0.06411	80		GO:0016853	isomerase activity	107	56	54.98	0.44555	52.3364		GO:0002116	semaphorin receptor complex	10	5	5.14	0.658	50
GO:1901070	guanosine-containing compound biosynthetic process	10	8	5.13	0.06411	80		GO:0034458	3'-5' RNA helicase activity	16	9	8.22	0.44563	56.25		GO:0031932	TORC2 complex	10	5	5.14	0.658	50
GO:0038166	angiotensin-activated signaling pathway	10	8	5.13	0.06411	80		GO:0001223	transcription coactivator binding	16	9	8.22	0.44563	56.25		GO:0055029	nuclear DNA-directed RNA polymerase complex	82	30	42.18	0.66101	36.5854
GO:0030033	microvillus assembly	10	8	5.13	0.06411	80		GO:0008266	poly(U) RNA binding	16	9	8.22	0.44563	56.25		GO:1902562	H4 histone acetyltransferase complex	37	18	19.03	0.66799	48.6486
GO:1903651	positive regulation of cytoplasmic transport	10	8	5.13	0.06411	80		GO:0005244	voltage-gated ion channel activity	75	39	38.53	0.44574	52		GO:0043601	nuclear replisome	20	9	10.29	0.66805	45
GO:0009265	2'-deoxyribonucleotide biosynthetic process	10	8	5.13	0.06411	80		GO:0004843	thiol-dependent ubiquitin-specific protease activity	68	36	34.94	0.44609	52.9412		GO:0016604	nuclear body	561	265	288.57	0.66918	47.2371
GO:0009209	pyrimidine ribonucleoside triphosphate biosynthetic process	10	8	5.13	0.06411	80		GO:0019900	kinase binding	478	261	245.6	0.45066	54.6025		GO:0005829	cytosol	3463	1761	1781.34	0.67099	50.8519
GO:0006563	L-serine metabolic process	10	8	5.13	0.06411	80		GO:0003924	GTPase activity	192	100	98.65	0.45088	52.0833		GO:0033177	proton-transporting two-sector ATPase complex, proton-transporting domain	18	14	9.26	0.68197	77.7778
GO:0042226	interleukin-6 biosynthetic process	10	8	5.13	0.06411	80		GO:0005085	guanyl-nucleotide exchange factor activity	158	81	81.18	0.45177	51.2658		GO:0031091	platelet alpha granule	62	36	31.89	0.68209	58.0645
GO:0034104	negative regulation of tissue remodeling	10	8	5.13	0.06411	80		GO:0005548	phospholipid transporter activity	34	22	17.47	0.45243	64.7059		GO:0045177	apical part of cell	192	109	98.76	0.68321	56.7708
GO:0061213	positive regulation of mesonephros development	10	8	5.13	0.06411	80		GO:0019200	carbohydrate kinase activity	18	10	9.25	0.45382	55.5556		GO:0022626	cytosolic ribosome	65	18	33.44	0.68581	27.6923
GO:0050774	negative regulation of dendrite morphogenesis	10	8	5.13	0.06411	80		GO:0061608	nuclear import signal receptor activity	18	10	9.25	0.45382	55.5556		GO:0005811	lipid droplet	51	25	26.23	0.68706	49.0196
GO:1905666	regulation of protein localization to endosome	10	8	5.13	0.06411	80		GO:0004521	endoribonuclease activity	42	19	21.58	0.45504	45.2381		GO:0019005	SCF ubiquitin ligase complex	47	23	24.18	0.68824	48.9362
GO:2000107	negative regulation of leukocyte apoptotic process	26	16	13.33	0.06413	61.5385		GO:0017048	Rho GTPase binding	120	70	61.66	0.45806	58.3333		GO:0032580	Golgi cisterna membrane	47	23	24.18	0.68824	48.9362
GO:0022600	digestive system process	32	19	16.41	0.06413	59.375		GO:0005198	structural molecule activity	383	181	196.78	0.45841	47.2585		GO:0035861	site of double-strand break	43	21	22.12	0.68985	48.8372
GO:0030866	cortical actin cytoskeleton organization	30	20	15.38	0.065	66.6667		GO:0140096	catalytic activity, acting on a protein	1419	763	729.08	0.46063	53.7703		GO:0008023	transcription elongation factor complex	39	19	20.06	0.69202	48.7179
GO:0010595	positive regulation of endothelial cell migration	79	41	40.5	0.06562	51.8987		GO:0016709	oxidoreductase activity, acting on paired donors, with incorporation or reduction of molecular oxygen, NAD(P)H as one do...	20	11	10.28	0.46104	55		GO:0090575	RNA polymerase II transcription regulator complex	122	52	62.76	0.69215	42.623
GO:0015980	energy derivation by oxidation of organic compounds	206	156	105.62	0.06623	75.7282		GO:0005154	epidermal growth factor receptor binding	22	12	11.3	0.46749	54.5455		GO:0016328	lateral plasma membrane	37	18	19.03	0.69336	48.6486
GO:0031214	biomineral tissue development	88	56	45.12	0.06854	63.6364		GO:0005179	hormone activity	22	12	11.3	0.46749	54.5455		GO:0035577	azurophil granule membrane	33	16	16.97	0.69667	48.4848
GO:0051781	positive regulation of cell division	44	30	22.56	0.06856	68.1818		GO:0043394	proteoglycan binding	22	12	11.3	0.46749	54.5455		GO:0035097	histone methyltransferase complex	66	29	33.95	0.70037	43.9394
GO:0048856	anatomical structure development	3280	1689	1681.71	0.06856	51.4939		GO:0043015	gamma-tubulin binding	22	12	11.3	0.46749	54.5455		GO:0016235	aggresome	27	13	13.89	0.70386	48.1481
GO:0042088	T-helper 1 type immune response	19	17	9.74	0.06875	89.4737		GO:0050840	extracellular matrix binding	42	20	21.58	0.46842	47.619		GO:0030017	sarcomere	162	96	83.33	0.7061	59.2593
GO:0010822	positive regulation of mitochondrion organization	88	52	45.12	0.06877	59.0909		GO:0043565	sequence-specific DNA binding	591	296	303.65	0.46894	50.0846		GO:0032432	actin filament bundle	59	38	30.35	0.70764	64.4068
GO:0002709	regulation of T cell mediated immunity	27	20	13.84	0.06882	74.0741		GO:0042169	SH2 domain binding	24	13	12.33	0.47333	54.1667		GO:0098576	lumenal side of membrane	14	10	7.2	0.70838	71.4286
GO:0046879	hormone secretion	160	88	82.03	0.06882	55		GO:0048029	monosaccharide binding	54	26	27.75	0.47436	48.1481		GO:0000152	nuclear ubiquitin ligase complex	33	18	16.97	0.70865	54.5455
GO:0016101	diterpenoid metabolic process	44	28	22.56	0.06886	63.6364		GO:0051721	protein phosphatase 2A binding	26	14	13.36	0.47867	53.8462		GO:0044232	organelle membrane contact site	14	5	7.2	0.70914	35.7143
GO:0051769	regulation of nitric-oxide synthase biosynthetic process	16	13	8.2	0.0689	81.25		GO:0051879	Hsp90 protein binding	30	16	15.41	0.48815	53.3333		GO:1904949	ATPase complex	65	24	33.44	0.71025	36.9231
GO:0071800	podosome assembly	15	11	7.69	0.06898	73.3333		GO:0004715	non-membrane spanning protein tyrosine kinase activity	30	16	15.41	0.48815	53.3333		GO:0005765	lysosomal membrane	246	122	126.54	0.71465	49.5935
GO:0002381	immunoglobulin production involved in immunoglobulin mediated immune response	35	21	17.95	0.069	60		GO:0008138	protein tyrosine/serine/threonine phosphatase activity	32	17	16.44	0.49241	53.125		GO:0005720	nuclear heterochromatin	21	10	10.8	0.71532	47.619
GO:0035809	regulation of urine volume	14	10	7.18	0.06901	71.4286		GO:0019905	syntaxin binding	44	22	22.61	0.49298	50		GO:0030125	clathrin vesicle coat	19	9	9.77	0.72064	47.3684
GO:0002335	mature B cell differentiation	18	12	9.23	0.06901	66.6667		GO:0008757	S-adenosylmethionine-dependent methyltransferase activity	125	57	64.22	0.49626	45.6		GO:0048786	presynaptic active zone	36	17	18.52	0.72087	47.2222
GO:0051602	response to electrical stimulus	25	17	12.82	0.06902	68		GO:0001228	DNA-binding transcription activator activity, RNA polymerase II-specific	215	111	110.47	0.4984	51.6279		GO:0031901	early endosome membrane	94	46	48.35	0.72306	48.9362
GO:0044088	regulation of vacuole organization	36	21	18.46	0.06903	58.3333		GO:0097110	scaffold protein binding	38	20	19.52	0.50375	52.6316		GO:0099055	integral component of postsynaptic membrane	36	21	18.52	0.72613	58.3333
GO:0001783	B cell apoptotic process	16	10	8.2	0.06907	62.5		GO:0005089	Rho guanyl-nucleotide exchange factor activity	51	30	26.2	0.5053	58.8235		GO:0034703	cation channel complex	90	47	46.3	0.72664	52.2222
GO:0044091	membrane biogenesis	28	16	14.36	0.06908	57.1429		GO:0001085	RNA polymerase II transcription factor binding	40	21	20.55	0.50713	52.5		GO:0005923	bicellular tight junction	68	33	34.98	0.72702	48.5294
GO:0030641	regulation of cellular pH	51	26	26.15	0.06918	50.9804		GO:0070011	peptidase activity, acting on L-amino acid peptides	311	172	159.79	0.5125	55.3055		GO:0097060	synaptic membrane	201	112	103.39	0.73236	55.7214
GO:0071774	response to fibroblast growth factor	92	47	47.17	0.06919	51.087		GO:0016675	oxidoreductase activity, acting on a heme group of donors	21	18	10.79	0.51307	85.7143		GO:0016442	RISC complex	15	7	7.72	0.73492	46.6667
GO:0051129	negative regulation of cellular component organization	460	257	235.85	0.06942	55.8696		GO:0015252	proton channel activity	16	15	8.22	0.51312	93.75		GO:0000795	synaptonemal complex	15	7	7.72	0.73492	46.6667
GO:0001655	urogenital system development	217	107	111.26	0.06943	49.3088		GO:0030414	peptidase inhibitor activity	60	36	30.83	0.51329	60		GO:0030173	integral component of Golgi membrane	42	20	21.6	0.74256	47.619
GO:0018210	peptidyl-threonine modification	90	38	46.14	0.06966	42.2222		GO:0004629	phospholipase C activity	13	10	6.68	0.51349	76.9231		GO:0016580	Sin3 complex	13	6	6.69	0.74472	46.1538
GO:0001666	response to hypoxia	263	132	134.84	0.07003	50.1901		GO:0019840	isoprenoid binding	13	9	6.68	0.5136	69.2308		GO:0042575	DNA polymerase complex	13	6	6.69	0.74472	46.1538
GO:0009206	purine ribonucleoside triphosphate biosynthetic process	48	37	24.61	0.07042	77.0833		GO:0001216	DNA-binding transcription activator activity	216	112	110.98	0.51374	51.8519		GO:0000228	nuclear chromosome	373	176	191.87	0.74859	47.185
GO:0051603	proteolysis involved in cellular protein catabolic process	530	284	271.74	0.07062	53.5849		GO:0052744	phosphatidylinositol monophosphate phosphatase activity	12	7	6.17	0.51376	58.3333		GO:0005740	mitochondrial envelope	546	359	280.86	0.75574	65.7509
GO:0032653	regulation of interleukin-10 production	23	19	11.79	0.07083	82.6087		GO:0071617	lysophospholipid acyltransferase activity	11	6	5.65	0.51381	54.5455		GO:0031519	PcG protein complex	37	19	19.03	0.75708	51.3514
GO:0034105	positive regulation of tissue remodeling	19	16	9.74	0.0709	84.2105		GO:0016411	acylglycerol O-acyltransferase activity	11	6	5.65	0.51381	54.5455		GO:0030479	actin cortical patch	11	5	5.66	0.75722	45.4545
GO:0006813	potassium ion transport	105	60	53.84	0.07091	57.1429		GO:0034979	NAD-dependent protein deacetylase activity	13	7	6.68	0.51382	53.8462		GO:0032433	filopodium tip	11	5	5.66	0.75722	45.4545
GO:1903599	positive regulation of autophagy of mitochondrion	17	14	8.72	0.07098	82.3529		GO:0033612	receptor serine/threonine kinase binding	11	5	5.65	0.51392	45.4545		GO:0030677	ribonuclease P complex	11	5	5.66	0.75722	45.4545
GO:0007266	Rho protein signal transduction	138	83	70.75	0.07106	60.1449		GO:0004675	transmembrane receptor protein serine/threonine kinase activity	13	6	6.68	0.51392	46.1538		GO:0000780	condensed nuclear chromosome, centromeric region	11	5	5.66	0.75722	45.4545
GO:1901889	negative regulation of cell junction assembly	22	15	11.28	0.0711	68.1818		GO:0022824	transmitter-gated ion channel activity	15	7	7.71	0.51393	46.6667		GO:0060170	ciliary membrane	41	21	21.09	0.75962	51.2195
GO:0010324	membrane invagination	44	26	22.56	0.07112	59.0909		GO:0015276	ligand-gated ion channel activity	42	20	21.58	0.51402	47.619		GO:0099699	integral component of synaptic membrane	55	32	28.29	0.76383	58.1818
GO:0010656	negative regulation of muscle cell apoptotic process	25	16	12.82	0.07114	64		GO:0099604	ligand-gated calcium channel activity	14	5	7.19	0.51409	35.7143		GO:0098936	intrinsic component of postsynaptic membrane	39	23	20.06	0.76391	58.9744
GO:0033260	nuclear DNA replication	45	26	23.07	0.07116	57.7778		GO:0016278	lysine N-methyltransferase activity	46	21	23.63	0.51413	45.6522		GO:0033643	host cell part	12	9	6.17	0.76392	75
GO:0031644	regulation of nervous system process	59	33	30.25	0.07118	55.9322		GO:0001067	regulatory region nucleic acid binding	435	214	223.5	0.51492	49.1954		GO:0098889	intrinsic component of presynaptic membrane	34	19	17.49	0.76406	55.8824
GO:0010737	protein kinase A signaling	20	12	10.25	0.07125	60		GO:0016772	transferase activity, transferring phosphorus-containing groups	649	352	333.45	0.51757	54.2373		GO:0032994	protein-lipid complex	17	10	8.74	0.76408	58.8235
GO:1901658	glycosyl compound catabolic process	24	14	12.31	0.07126	58.3333		GO:0016301	kinase activity	528	288	271.29	0.51839	54.5455		GO:0070822	Sin3-type complex	15	7	7.72	0.76428	46.6667
GO:0045143	homologous chromosome segregation	22	12	11.28	0.07134	54.5455		GO:0015294	solute:cation symporter activity	34	20	17.47	0.52036	58.8235		GO:0097729	9+2 motile cilium	32	14	16.46	0.76446	43.75
GO:0007064	mitotic sister chromatid cohesion	18	8	9.23	0.07149	44.4444		GO:0042625	ATPase-coupled ion transmembrane transporter activity	36	20	18.5	0.52053	55.5556		GO:0030672	synaptic vesicle membrane	46	18	23.66	0.76582	39.1304
GO:0048260	positive regulation of receptor-mediated endocytosis	30	20	15.38	0.07149	66.6667		GO:0022843	voltage-gated cation channel activity	46	24	23.63	0.52071	52.1739		GO:0016529	sarcoplasmic reticulum	50	24	25.72	0.76928	48
GO:2000641	regulation of early endosome to late endosome transport	15	11	7.69	0.07164	73.3333		GO:0022839	ion gated channel activity	18	9	9.25	0.52081	50		GO:0032153	cell division site	45	27	23.15	0.77284	60
GO:0086014	atrial cardiac muscle cell action potential	15	11	7.69	0.07164	73.3333		GO:0001883	purine nucleoside binding	248	126	127.42	0.521	50.8065		GO:0000792	heterochromatin	50	24	25.72	0.77477	48
GO:0032780	negative regulation of ATPase activity	15	11	7.69	0.07164	73.3333		GO:0004540	ribonuclease activity	79	38	40.59	0.52119	48.1013		GO:0035869	ciliary transition zone	43	16	22.12	0.77477	37.2093
GO:0048668	collateral sprouting	15	11	7.69	0.07164	73.3333		GO:0140296	general transcription initiation factor binding	35	15	17.98	0.52125	42.8571		GO:0008021	synaptic vesicle	101	44	51.95	0.77764	43.5644
GO:0048012	hepatocyte growth factor receptor signaling pathway	15	11	7.69	0.07164	73.3333		GO:0032559	adenyl ribonucleotide binding	1046	558	537.43	0.5213	53.3461		GO:0035770	ribonucleoprotein granule	148	55	76.13	0.77771	37.1622
GO:0043534	blood vessel endothelial cell migration	89	42	45.63	0.07168	47.191		GO:0016818	hydrolase activity, acting on acid anhydrides, in phosphorus-containing anhydrides	563	279	289.27	0.52253	49.556		GO:0071339	MLL1 complex	22	10	11.32	0.78093	45.4545
GO:0006509	membrane protein ectodomain proteolysis	31	18	15.89	0.07178	58.0645		GO:0030551	cyclic nucleotide binding	20	12	10.28	0.5256	60		GO:0097546	ciliary base	22	10	11.32	0.78093	45.4545
GO:0071353	cellular response to interleukin-4	20	14	10.25	0.07182	70		GO:1990939	ATP-dependent microtubule motor activity	19	10	9.76	0.5259	52.6316		GO:0030670	phagocytic vesicle membrane	47	22	24.18	0.78319	46.8085
GO:0090279	regulation of calcium ion import	20	14	10.25	0.07182	70		GO:0030594	neurotransmitter receptor activity	21	10	10.79	0.52611	47.619		GO:0031982	vesicle	2226	1181	1145.04	0.7842	53.0548
GO:0002673	regulation of acute inflammatory response	20	14	10.25	0.07182	70		GO:0140223	general transcription initiation factor activity	15	5	7.71	0.5265	33.3333		GO:0090543	Flemming body	20	9	10.29	0.78818	45
GO:0045652	regulation of megakaryocyte differentiation	39	25	20	0.07342	64.1026		GO:0004518	nuclease activity	136	64	69.88	0.52715	47.0588		GO:0005814	centriole	90	43	46.3	0.7894	47.7778
GO:0042981	regulation of apoptotic process	938	532	480.93	0.07507	56.7164		GO:0030554	adenyl nucleotide binding	1055	563	542.06	0.52783	53.3649		GO:0036064	ciliary basal body	88	42	45.27	0.79021	47.7273
GO:0007169	transmembrane receptor protein tyrosine kinase signaling pathway	469	256	240.46	0.07559	54.5842		GO:0005261	cation channel activity	138	79	70.9	0.52834	57.2464		GO:0098794	postsynapse	330	178	169.75	0.79053	53.9394
GO:0097327	response to antineoplastic agent	65	42	33.33	0.07767	64.6154		GO:0016776	phosphotransferase activity, phosphate group as acceptor	43	30	22.09	0.5284	69.7674		GO:0017053	transcription repressor complex	52	23	26.75	0.79196	44.2308
GO:0045070	positive regulation of viral genome replication	27	18	13.84	0.07841	66.6667		GO:0016298	lipase activity	56	32	28.77	0.5295	57.1429		GO:0097542	ciliary tip	39	18	20.06	0.79451	46.1538
GO:0007498	mesoderm development	74	37	37.94	0.07926	50		GO:0036459	thiol-dependent ubiquitinyl hydrolase activity	75	40	38.53	0.52992	53.3333		GO:0030137	COPI-coated vesicle	24	13	12.35	0.79625	54.1667
GO:0009725	response to hormone	599	331	307.12	0.08027	55.2588		GO:0034593	phosphatidylinositol bisphosphate phosphatase activity	20	7	10.28	0.5349	35		GO:0016528	sarcoplasm	57	27	29.32	0.79673	47.3684
GO:0071364	cellular response to epidermal growth factor stimulus	34	22	17.43	0.08033	64.7059		GO:0016790	thiolester hydrolase activity	23	16	11.82	0.53621	69.5652		GO:0055037	recycling endosome	119	59	61.21	0.80116	49.5798
GO:0022900	electron transport chain	129	96	66.14	0.08064	74.4186		GO:0004601	peroxidase activity	22	15	11.3	0.53635	68.1818		GO:0005819	spindle	257	127	132.2	0.8012	49.4163
GO:0051171	regulation of nitrogen compound metabolic process	3364	1648	1724.78	0.08136	48.9893		GO:0008395	steroid hydroxylase activity	11	6	5.65	0.53732	54.5455		GO:0000176	nuclear exosome (RNase complex)	16	7	8.23	0.80658	43.75
GO:0042476	odontogenesis	70	49	35.89	0.08212	70		GO:0031683	G-protein beta/gamma-subunit complex binding	11	6	5.65	0.53732	54.5455		GO:0005697	telomerase holoenzyme complex	16	7	8.23	0.80658	43.75
GO:0032940	secretion by cell	853	470	437.35	0.08214	55.0996		GO:0004550	nucleoside diphosphate kinase activity	11	6	5.65	0.53732	54.5455		GO:0032040	small-subunit processome	31	14	15.95	0.81064	45.1613
GO:0050731	positive regulation of peptidyl-tyrosine phosphorylation	104	62	53.32	0.08253	59.6154		GO:0009982	pseudouridine synthase activity	11	6	5.65	0.53732	54.5455		GO:0016020	membrane	4852	2599	2495.83	0.8122	53.5655
GO:0032760	positive regulation of tumor necrosis factor production	44	31	22.56	0.08285	70.4545		GO:0004659	prenyltransferase activity	11	6	5.65	0.53732	54.5455		GO:0000790	nuclear chromatin	226	103	116.25	0.8126	45.5752
GO:0050853	B cell receptor signaling pathway	36	25	18.46	0.08315	69.4444		GO:0017154	semaphorin receptor activity	11	6	5.65	0.53732	54.5455		GO:0043231	intracellular membrane-bounded organelle	6596	3380	3392.94	0.81384	51.2432
GO:0045429	positive regulation of nitric oxide biosynthetic process	22	15	11.28	0.08359	68.1818		GO:0016805	dipeptidase activity	11	6	5.65	0.53732	54.5455		GO:0005795	Golgi stack	94	47	48.35	0.81558	50
GO:2000649	regulation of sodium ion transmembrane transporter activity	35	20	17.95	0.08384	57.1429		GO:0004438	phosphatidylinositol-3-phosphatase activity	11	6	5.65	0.53732	54.5455		GO:0031201	SNARE complex	29	13	14.92	0.81575	44.8276
GO:0009617	response to bacterium	297	195	152.28	0.08414	65.6566		GO:0035613	RNA stem-loop binding	11	6	5.65	0.53732	54.5455		GO:0080008	Cul4-RING E3 ubiquitin ligase complex	25	14	12.86	0.81799	56
GO:0051258	protein polymerization	199	116	102.03	0.08462	58.2915		GO:0000900	translation repressor activity, mRNA regulatory element binding	11	6	5.65	0.53732	54.5455		GO:0000145	exocyst	14	6	7.2	0.81848	42.8571
GO:0014068	positive regulation of phosphatidylinositol 3-kinase signaling	59	36	30.25	0.08466	61.0169		GO:0052745	inositol phosphate phosphatase activity	11	6	5.65	0.53732	54.5455		GO:0005719	nuclear euchromatin	14	6	7.2	0.81848	42.8571
GO:0048771	tissue remodeling	104	65	53.32	0.0849	62.5		GO:0015297	antiporter activity	42	20	21.58	0.53788	47.619		GO:0030127	COPII vesicle coat	14	6	7.2	0.81848	42.8571
GO:1901800	positive regulation of proteasomal protein catabolic process	75	50	38.45	0.08492	66.6667		GO:0019887	protein kinase regulator activity	118	55	60.63	0.53908	46.6102		GO:0005912	adherens junction	50	23	25.72	0.81947	46
GO:0043491	protein kinase B signaling	156	96	79.98	0.08525	61.5385		GO:0004180	carboxypeptidase activity	27	15	13.87	0.54018	55.5556		GO:0005694	chromosome	695	320	357.5	0.82017	46.0432
GO:0046638	positive regulation of alpha-beta T cell differentiation	28	23	14.36	0.08527	82.1429		GO:1990404	protein ADP-ribosylase activity	13	7	6.68	0.54043	53.8462		GO:1902554	serine/threonine protein kinase complex	64	27	32.92	0.82258	42.1875
GO:0045672	positive regulation of osteoclast differentiation	12	9	6.15	0.08595	75		GO:0016423	tRNA (guanine) methyltransferase activity	13	7	6.68	0.54043	53.8462		GO:0030055	cell-substrate junction	325	185	167.18	0.82769	56.9231
GO:0072350	tricarboxylic acid metabolic process	12	9	6.15	0.08595	75		GO:0070402	NADPH binding	13	7	6.68	0.54043	53.8462		GO:0042581	specific granule	90	51	46.3	0.82938	56.6667
GO:0045907	positive regulation of vasoconstriction	12	9	6.15	0.08595	75		GO:0003746	translation elongation factor activity	13	7	6.68	0.54043	53.8462		GO:0099522	region of cytosol	15	6	7.72	0.83018	40
GO:1903306	negative regulation of regulated secretory pathway	12	9	6.15	0.08595	75		GO:0051427	hormone receptor binding	129	54	66.28	0.54103	41.8605		GO:0031227	intrinsic component of endoplasmic reticulum membrane	102	49	52.47	0.8304	48.0392
GO:0043368	positive T cell selection	12	9	6.15	0.08595	75		GO:0000287	magnesium ion binding	156	80	80.15	0.54223	51.2821		GO:0017119	Golgi transport complex	12	5	6.17	0.83293	41.6667
GO:0009070	serine family amino acid biosynthetic process	12	9	6.15	0.08595	75		GO:0008374	O-acyltransferase activity	26	14	13.36	0.54319	53.8462		GO:0005834	heterotrimeric G-protein complex	12	5	6.17	0.83293	41.6667
GO:0051770	positive regulation of nitric-oxide synthase biosynthetic process	12	9	6.15	0.08595	75		GO:0004724	magnesium-dependent protein serine/threonine phosphatase activity	15	8	7.71	0.54331	53.3333		GO:0005662	DNA replication factor A complex	12	5	6.17	0.83293	41.6667
GO:2000009	negative regulation of protein localization to cell surface	12	9	6.15	0.08595	75		GO:0005086	ARF guanyl-nucleotide exchange factor activity	15	8	7.71	0.54331	53.3333		GO:0030119	AP-type membrane coat adaptor complex	30	14	15.43	0.83298	46.6667
GO:0032959	inositol trisphosphate biosynthetic process	12	9	6.15	0.08595	75		GO:0019239	deaminase activity	15	8	7.71	0.54331	53.3333		GO:0031252	cell leading edge	289	153	148.66	0.83324	52.9412
GO:0006271	DNA strand elongation involved in DNA replication	12	9	6.15	0.08595	75		GO:0005158	insulin receptor binding	17	9	8.73	0.54601	52.9412		GO:0000407	phagophore assembly site	26	10	13.37	0.83333	38.4615
GO:0071677	positive regulation of mononuclear cell migration	12	9	6.15	0.08595	75		GO:0051371	muscle alpha-actinin binding	17	9	8.73	0.54601	52.9412		GO:0030658	transport vesicle membrane	101	43	51.95	0.83437	42.5743
GO:0042402	cellular biogenic amine catabolic process	12	9	6.15	0.08595	75		GO:0070273	phosphatidylinositol-4-phosphate binding	21	11	10.79	0.55098	52.381		GO:0008180	COP9 signalosome	23	10	11.83	0.83483	43.4783
GO:0010310	regulation of hydrogen peroxide metabolic process	12	9	6.15	0.08595	75		GO:0030291	protein serine/threonine kinase inhibitor activity	23	12	11.82	0.55329	52.1739		GO:0031941	filamentous actin	23	10	11.83	0.83483	43.4783
GO:0030214	hyaluronan catabolic process	12	9	6.15	0.08595	75		GO:0004709	MAP kinase kinase kinase activity	23	12	11.82	0.55329	52.1739		GO:0043195	terminal bouton	23	10	11.83	0.83483	43.4783
GO:1901741	positive regulation of myoblast fusion	12	9	6.15	0.08595	75		GO:0030332	cyclin binding	23	12	11.82	0.55329	52.1739		GO:0000794	condensed nuclear chromosome	47	21	24.18	0.83517	44.6809
GO:0030261	chromosome condensation	26	12	13.33	0.08645	46.1538		GO:0004864	protein phosphatase inhibitor activity	25	13	12.84	0.5555	52		GO:0071005	U2-type precatalytic spliceosome	40	18	20.58	0.83522	45
GO:0007190	activation of adenylate cyclase activity	17	12	8.72	0.08707	70.5882		GO:0140097	catalytic activity, acting on DNA	149	67	76.56	0.55736	44.9664		GO:0005929	cilium	306	148	157.4	0.83903	48.366
GO:0035666	TRIF-dependent toll-like receptor signaling pathway	17	12	8.72	0.08707	70.5882		GO:0031624	ubiquitin conjugating enzyme binding	27	14	13.87	0.55763	51.8519		GO:0030134	COPII-coated ER to Golgi transport vesicle	56	26	28.81	0.84305	46.4286
GO:0009651	response to salt stress	17	12	8.72	0.08707	70.5882		GO:0045296	cadherin binding	241	125	123.83	0.55951	51.8672		GO:0000803	sex chromosome	20	12	10.29	0.8504	60
GO:0002691	regulation of cellular extravasation	17	12	8.72	0.08707	70.5882		GO:0008536	Ran GTPase binding	29	15	14.9	0.55968	51.7241		GO:0005845	mRNA cap binding complex	10	4	5.14	0.85085	40
GO:0014829	vascular smooth muscle contraction	17	12	8.72	0.08707	70.5882		GO:0008134	transcription factor binding	457	206	234.81	0.56002	45.0766		GO:0016281	eukaryotic translation initiation factor 4F complex	10	4	5.14	0.85085	40
GO:0032370	positive regulation of lipid transport	28	17	14.36	0.08716	60.7143		GO:0004879	nuclear receptor activity	31	16	15.93	0.56166	51.6129		GO:0012510	trans-Golgi network transport vesicle membrane	10	4	5.14	0.85085	40
GO:0090398	cellular senescence	47	24	24.1	0.08755	51.0638		GO:0005525	GTP binding	242	123	124.34	0.59489	50.8264		GO:0005744	TIM23 mitochondrial import inner membrane translocase complex	10	4	5.14	0.85085	40
GO:0070125	mitochondrial translational elongation	70	42	35.89	0.08873	60		GO:0046983	protein dimerization activity	781	422	401.28	0.62036	54.0333		GO:0031094	platelet dense tubular network	10	4	5.14	0.85085	40
GO:0060548	negative regulation of cell death	592	340	303.53	0.08886	57.4324		GO:0008022	protein C-terminus binding	139	70	71.42	0.62871	50.3597		GO:0099524	postsynaptic cytosol	10	4	5.14	0.85085	40
GO:0006611	protein export from nucleus	137	58	70.24	0.08931	42.3358		GO:0008528	G protein-coupled peptide receptor activity	36	18	18.5	0.63069	50		GO:0005652	nuclear lamina	10	4	5.14	0.85085	40
GO:0006260	DNA replication	192	97	98.44	0.09041	50.5208		GO:0001786	phosphatidylserine binding	30	15	15.41	0.6312	50		GO:0005614	interstitial matrix	10	4	5.14	0.85085	40
GO:0006915	apoptotic process	1193	672	611.67	0.09282	56.3286		GO:0051539	4 iron, 4 sulfur cluster binding	30	15	15.41	0.6312	50		GO:0000786	nucleosome	19	8	9.77	0.85188	42.1053
GO:0090316	positive regulation of intracellular protein transport	132	78	67.68	0.09378	59.0909		GO:0005546	phosphatidylinositol-4,5-bisphosphate binding	44	22	22.61	0.63133	50		GO:0036126	sperm flagellum	30	13	15.43	0.8583	43.3333
GO:0032024	positive regulation of insulin secretion	39	26	20	0.09457	66.6667		GO:0005044	scavenger receptor activity	28	14	14.39	0.63167	50		GO:0005776	autophagosome	74	28	38.07	0.86118	37.8378
GO:0007160	cell-matrix adhesion	160	85	82.03	0.09472	53.125		GO:0008514	organic anion transmembrane transporter activity	94	55	48.3	0.63176	58.5106		GO:0000930	gamma-tubulin complex	17	7	8.74	0.86224	41.1765
GO:1904837	beta-catenin-TCF complex assembly	24	16	12.31	0.09498	66.6667		GO:0017022	myosin binding	48	24	24.66	0.63201	50		GO:0045111	intermediate filament cytoskeleton	57	29	29.32	0.86371	50.8772
GO:1902042	negative regulation of extrinsic apoptotic signaling pathway via death domain receptors	24	16	12.31	0.09498	66.6667		GO:0002039	p53 binding	48	24	24.66	0.63201	50		GO:0071013	catalytic step 2 spliceosome	69	28	35.49	0.86711	40.5797
GO:0045214	sarcomere organization	38	24	19.48	0.09522	63.1579		GO:0031491	nucleosome binding	49	24	25.18	0.63268	48.9796		GO:0043034	costamere	15	6	7.72	0.87418	40
GO:0042771	intrinsic apoptotic signaling pathway in response to DNA damage by p53 class mediator	38	21	19.48	0.09537	55.2632		GO:0043539	protein serine/threonine kinase activator activity	24	12	12.33	0.63325	50		GO:0031965	nuclear membrane	211	105	108.54	0.87486	49.763
GO:0007040	lysosome organization	49	27	25.12	0.09582	55.102		GO:0015293	symporter activity	56	31	28.77	0.63349	55.3571		GO:0061695	transferase complex, transferring phosphorus-containing groups	189	83	97.22	0.87532	43.9153
GO:0032868	response to insulin	185	96	94.85	0.09599	51.8919		GO:0030515	snoRNA binding	22	11	11.3	0.63447	50		GO:0032993	protein-DNA complex	87	40	44.75	0.88293	45.977
GO:0045773	positive regulation of axon extension	31	20	15.89	0.0966	64.5161		GO:0005245	voltage-gated calcium channel activity	20	10	10.28	0.63608	50		GO:0060205	cytoplasmic vesicle lumen	200	115	102.88	0.88457	57.5
GO:0098542	defense response to other organism	490	298	251.23	0.09751	60.8163		GO:0015175	neutral amino acid transmembrane transporter activity	20	10	10.28	0.63608	50		GO:0098588	bounding membrane of organelle	1312	683	674.88	0.88479	52.0579
GO:0071222	cellular response to lipopolysaccharide	108	70	55.37	0.09802	64.8148		GO:0017025	TBP-class protein binding	18	9	9.25	0.6382	50		GO:0031902	late endosome membrane	98	45	50.41	0.88508	45.9184
GO:0051130	positive regulation of cellular component organization	786	415	402.99	0.10014	52.799		GO:0019706	protein-cysteine S-palmitoyltransferase activity	18	9	9.25	0.6382	50		GO:0005657	replication fork	55	27	28.29	0.88547	49.0909
GO:0048015	phosphatidylinositol-mediated signaling	117	70	59.99	0.1006	59.8291		GO:0008171	O-methyltransferase activity	18	9	9.25	0.6382	50		GO:0000178	exosome (RNase complex)	22	10	11.32	0.88558	45.4545
GO:0050867	positive regulation of cell activation	174	107	89.21	0.10107	61.4943		GO:0098632	cell-cell adhesion mediator activity	28	16	14.39	0.64039	57.1429		GO:0034451	centriolar satellite	22	9	11.32	0.88566	40.9091
GO:0030316	osteoclast differentiation	52	32	26.66	0.1014	61.5385		GO:0008233	peptidase activity	325	179	166.98	0.64083	55.0769		GO:0000779	condensed chromosome, centromeric region	73	28	37.55	0.88619	38.3562
GO:0046330	positive regulation of JNK cascade	91	55	46.66	0.10151	60.4396		GO:0019789	SUMO transferase activity	16	8	8.22	0.64099	50		GO:0071565	nBAF complex	13	5	6.69	0.88806	38.4615
GO:0051291	protein heterooligomerization	68	43	34.86	0.10157	63.2353		GO:0051861	glycolipid binding	14	7	7.19	0.64469	50		GO:0030132	clathrin coat of coated pit	13	5	6.69	0.88806	38.4615
GO:2000378	negative regulation of reactive oxygen species metabolic process	39	24	20	0.10162	61.5385		GO:0046527	glucosyltransferase activity	14	7	7.19	0.64469	50		GO:0034399	nuclear periphery	103	44	52.98	0.88913	42.7184
GO:0002687	positive regulation of leukocyte migration	70	49	35.89	0.10164	70		GO:0042813	Wnt-activated receptor activity	14	7	7.19	0.64469	50		GO:0042734	presynaptic membrane	70	33	36.01	0.89274	47.1429
GO:0001569	branching involved in blood vessel morphogenesis	19	13	9.74	0.10175	68.4211		GO:0008574	ATP-dependent microtubule motor activity, plus-end-directed	14	7	7.19	0.64469	50		GO:0098796	membrane protein complex	685	386	352.36	0.89362	56.3504
GO:0032467	positive regulation of cytokinesis	19	13	9.74	0.10175	68.4211		GO:0005088	Ras guanyl-nucleotide exchange factor activity	100	50	51.38	0.64505	50		GO:0015630	microtubule cytoskeleton	807	390	415.12	0.89394	48.3271
GO:0034383	low-density lipoprotein particle clearance	19	13	9.74	0.10175	68.4211		GO:0008236	serine-type peptidase activity	53	35	27.23	0.64743	66.0377		GO:1990391	DNA repair complex	29	12	14.92	0.89843	41.3793
GO:0002888	positive regulation of myeloid leukocyte mediated immunity	19	13	9.74	0.10175	68.4211		GO:0032452	histone demethylase activity	22	12	11.3	0.64943	54.5455		GO:0016592	mediator complex	29	12	14.92	0.89843	41.3793
GO:0010288	response to lead ion	19	13	9.74	0.10175	68.4211		GO:0004551	nucleotide diphosphatase activity	12	6	6.17	0.64967	50		GO:0099081	supramolecular polymer	557	309	286.52	0.90136	55.4758
GO:0043524	negative regulation of neuron apoptotic process	87	51	44.61	0.10179	58.6207		GO:0004549	tRNA-specific ribonuclease activity	12	6	6.17	0.64967	50		GO:0098589	membrane region	208	120	106.99	0.90232	57.6923
GO:2001243	negative regulation of intrinsic apoptotic signaling pathway	71	39	36.4	0.10186	54.9296		GO:0004535	poly(A)-specific ribonuclease activity	12	6	6.17	0.64967	50		GO:0098562	cytoplasmic side of membrane	112	66	57.61	0.90275	58.9286
GO:0002763	positive regulation of myeloid leukocyte differentiation	30	24	15.38	0.10217	80		GO:0005251	delayed rectifier potassium channel activity	12	6	6.17	0.64967	50		GO:0042175	nuclear outer membrane-endoplasmic reticulum membrane network	704	360	362.13	0.90372	51.1364
GO:0006084	acetyl-CoA metabolic process	28	22	14.36	0.10228	78.5714		GO:0019825	oxygen binding	12	6	6.17	0.64967	50		GO:0032806	carboxy-terminal domain protein kinase complex	17	4	8.74	0.90394	23.5294
GO:0009595	detection of biotic stimulus	19	16	9.74	0.10244	84.2105		GO:0005537	mannose binding	12	6	6.17	0.64967	50		GO:0044306	neuron projection terminus	65	35	33.44	0.90396	53.8462
GO:0048545	response to steroid hormone	246	132	126.13	0.10248	53.6585		GO:0004623	phospholipase A2 activity	12	6	6.17	0.64967	50		GO:0005684	U2-type spliceosomal complex	75	31	38.58	0.9042	41.3333
GO:0051279	regulation of release of sequestered calcium ion into cytosol	49	31	25.12	0.10249	63.2653		GO:0017136	NAD-dependent histone deacetylase activity	12	6	6.17	0.64967	50		GO:0000153	cytoplasmic ubiquitin ligase complex	11	4	5.66	0.90435	36.3636
GO:0051972	regulation of telomerase activity	38	24	19.48	0.10265	63.1579		GO:0005249	voltage-gated potassium channel activity	24	12	12.33	0.64972	50		GO:0030285	integral component of synaptic vesicle membrane	11	4	5.66	0.90435	36.3636
GO:0043030	regulation of macrophage activation	35	21	17.95	0.10282	60		GO:0051018	protein kinase A binding	34	15	17.47	0.65032	44.1176		GO:0000812	Swr1 complex	11	4	5.66	0.90435	36.3636
GO:0010942	positive regulation of cell death	466	263	238.93	0.10286	56.4378		GO:0070063	RNA polymerase binding	50	20	25.69	0.65124	40		GO:0005767	secondary lysosome	11	4	5.66	0.90435	36.3636
GO:1903214	regulation of protein targeting to mitochondrion	36	21	18.46	0.10288	58.3333		GO:0008373	sialyltransferase activity	10	5	5.14	0.65658	50		GO:0032809	neuronal cell body membrane	11	4	5.66	0.90435	36.3636
GO:0044319	wound healing, spreading of cells	21	12	10.77	0.10303	57.1429		GO:0000400	four-way junction DNA binding	10	5	5.14	0.65658	50		GO:0016581	NuRD complex	11	4	5.66	0.90435	36.3636
GO:0009988	cell-cell recognition	29	16	14.87	0.10304	55.1724		GO:0003841	1-acylglycerol-3-phosphate O-acyltransferase activity	10	5	5.14	0.65658	50		GO:0030897	HOPS complex	11	4	5.66	0.90435	36.3636
GO:0046847	filopodium assembly	43	23	22.05	0.10306	53.4884		GO:0032404	mismatch repair complex binding	10	5	5.14	0.65658	50		GO:0034719	SMN-Sm protein complex	11	4	5.66	0.90435	36.3636
GO:0018205	peptidyl-lysine modification	298	127	152.79	0.10308	42.6174		GO:0098505	G-rich strand telomeric DNA binding	10	5	5.14	0.65658	50		GO:0090576	RNA polymerase III transcription regulator complex	11	4	5.66	0.90435	36.3636
GO:0014014	negative regulation of gliogenesis	19	9	9.74	0.10326	47.3684		GO:0034236	protein kinase A catalytic subunit binding	10	5	5.14	0.65658	50		GO:0099023	vesicle tethering complex	55	22	28.29	0.90461	40
GO:1903363	negative regulation of cellular protein catabolic process	59	28	30.25	0.10344	47.4576		GO:0017166	vinculin binding	10	5	5.14	0.65658	50		GO:0070821	tertiary granule membrane	38	16	19.55	0.90609	42.1053
GO:0009615	response to virus	185	117	94.85	0.10489	63.2432		GO:0044548	S100 protein binding	10	5	5.14	0.65658	50		GO:0030176	integral component of endoplasmic reticulum membrane	97	47	49.9	0.91018	48.4536
GO:0048747	muscle fiber development	52	37	26.66	0.10503	71.1538		GO:0035252	UDP-xylosyltransferase activity	10	5	5.14	0.65658	50		GO:0032391	photoreceptor connecting cilium	25	10	12.86	0.91119	40
GO:0051928	positive regulation of calcium ion transport	65	42	33.33	0.10528	64.6154		GO:0016857	racemase and epimerase activity, acting on carbohydrates and derivatives	10	5	5.14	0.65658	50		GO:0000793	condensed chromosome	130	51	66.87	0.9134	39.2308
GO:0070542	response to fatty acid	52	34	26.66	0.10548	65.3846		GO:0005092	GDP-dissociation inhibitor activity	10	5	5.14	0.65658	50		GO:0034704	calcium channel complex	36	18	18.52	0.91451	50
GO:0044275	cellular carbohydrate catabolic process	33	22	16.92	0.10582	66.6667		GO:0070182	DNA polymerase binding	10	5	5.14	0.65658	50		GO:0034707	chloride channel complex	16	6	8.23	0.91474	37.5
GO:0042177	negative regulation of protein catabolic process	92	49	47.17	0.10586	53.2609		GO:0034450	ubiquitin-ubiquitin ligase activity	10	5	5.14	0.65658	50		GO:0005680	anaphase-promoting complex	16	6	8.23	0.91474	37.5
GO:0019432	triglyceride biosynthetic process	25	17	12.82	0.10595	68		GO:0035497	cAMP response element binding	10	5	5.14	0.65658	50		GO:0016514	SWI/SNF complex	16	6	8.23	0.91474	37.5
GO:0032570	response to progesterone	26	17	13.33	0.10597	65.3846		GO:0015174	basic amino acid transmembrane transporter activity	10	5	5.14	0.65658	50		GO:0097730	non-motile cilium	76	36	39.09	0.91485	47.3684
GO:0045732	positive regulation of protein catabolic process	154	97	78.96	0.10597	62.987		GO:0061578	Lys63-specific deubiquitinase activity	10	5	5.14	0.65658	50		GO:0012506	vesicle membrane	461	234	237.14	0.91487	50.7592
GO:1901524	regulation of mitophagy	14	10	7.18	0.10615	71.4286		GO:0016655	oxidoreductase activity, acting on NAD(P)H, quinone or similar compound as acceptor	39	30	20.04	0.66422	76.9231		GO:0032588	trans-Golgi network membrane	58	25	29.83	0.92022	43.1034
GO:0032495	response to muramyl dipeptide	14	10	7.18	0.10615	71.4286		GO:0032451	demethylase activity	30	16	15.41	0.66637	53.3333		GO:0005793	endoplasmic reticulum-Golgi intermediate compartment	87	41	44.75	0.92484	47.1264
GO:1903010	regulation of bone development	14	10	7.18	0.10615	71.4286		GO:0008235	metalloexopeptidase activity	39	19	20.04	0.66674	48.7179		GO:0030659	cytoplasmic vesicle membrane	445	228	228.9	0.925	51.236
GO:0033622	integrin activation	14	10	7.18	0.10615	71.4286		GO:0032561	guanyl ribonucleotide binding	253	128	129.99	0.66697	50.5929		GO:0101003	ficolin-1-rich granule membrane	30	12	15.43	0.92518	40
GO:0060307	regulation of ventricular cardiac muscle cell membrane repolarization	14	10	7.18	0.10615	71.4286		GO:0000978	RNA polymerase II cis-regulatory region sequence-specific DNA binding	302	149	155.17	0.67853	49.3377		GO:1990234	transferase complex	605	288	311.21	0.92533	47.6033
GO:0071404	cellular response to low-density lipoprotein particle stimulus	14	10	7.18	0.10615	71.4286		GO:0005543	phospholipid binding	277	147	142.32	0.68012	53.0686		GO:0043198	dendritic shaft	21	8	10.8	0.92607	38.0952
GO:0071157	negative regulation of cell cycle arrest	14	10	7.18	0.10615	71.4286		GO:1901981	phosphatidylinositol phosphate binding	109	58	56	0.6814	53.211		GO:0030992	intraciliary transport particle B	14	5	7.2	0.92672	35.7143
GO:0043153	entrainment of circadian clock by photoperiod	14	10	7.18	0.10615	71.4286		GO:0004527	exonuclease activity	66	34	33.91	0.68177	51.5152		GO:0034045	phagophore assembly site membrane	14	5	7.2	0.92672	35.7143
GO:0035584	calcium-mediated signaling using intracellular calcium source	14	10	7.18	0.10615	71.4286		GO:0042393	histone binding	143	70	73.47	0.68342	48.951		GO:0030688	preribosome, small subunit precursor	14	5	7.2	0.92672	35.7143
GO:0006266	DNA ligation	14	10	7.18	0.10615	71.4286		GO:0030374	nuclear receptor transcription coactivator activity	53	26	27.23	0.68351	49.0566		GO:0005686	U2 snRNP	14	5	7.2	0.92672	35.7143
GO:0042135	neurotransmitter catabolic process	14	10	7.18	0.10615	71.4286		GO:0030695	GTPase regulator activity	215	97	110.47	0.68448	45.1163		GO:0000776	kinetochore	89	35	45.78	0.92715	39.3258
GO:0034162	toll-like receptor 9 signaling pathway	14	10	7.18	0.10615	71.4286		GO:0016791	phosphatase activity	184	102	94.54	0.68854	55.4348		GO:0005874	microtubule	267	134	137.34	0.93338	50.1873
GO:0090103	cochlea morphogenesis	14	10	7.18	0.10615	71.4286		GO:0004672	protein kinase activity	399	216	205.01	0.69115	54.1353		GO:0000118	histone deacetylase complex	59	24	30.35	0.9369	40.678
GO:0030220	platelet formation	14	10	7.18	0.10615	71.4286		GO:0003678	DNA helicase activity	62	26	31.86	0.69305	41.9355		GO:0010494	cytoplasmic stress granule	44	18	22.63	0.93991	40.9091
GO:0050855	regulation of B cell receptor signaling pathway	14	10	7.18	0.10615	71.4286		GO:0016597	amino acid binding	33	16	16.96	0.69427	48.4848		GO:0005667	transcription regulator complex	277	119	142.49	0.94005	42.9603
GO:0032102	negative regulation of response to external stimulus	211	110	108.18	0.10634	52.1327		GO:0003676	nucleic acid binding	2353	1090	1208.97	0.69518	46.3238		GO:0005921	gap junction	12	4	6.17	0.94006	33.3333
GO:0048839	inner ear development	111	58	56.91	0.10649	52.2523		GO:0017046	peptide hormone binding	25	12	12.84	0.70501	48		GO:0071564	npBAF complex	12	4	6.17	0.94006	33.3333
GO:0007204	positive regulation of cytosolic calcium ion concentration	147	88	75.37	0.10723	59.8639		GO:0035198	miRNA binding	25	12	12.84	0.70501	48		GO:0030660	Golgi-associated vesicle membrane	72	34	37.04	0.94013	47.2222
GO:0006629	lipid metabolic process	841	454	431.19	0.11185	53.9834		GO:0097718	disordered domain specific binding	25	12	12.84	0.70501	48		GO:0005681	spliceosomal complex	149	58	76.64	0.94322	38.9262
GO:0048661	positive regulation of smooth muscle cell proliferation	58	37	29.74	0.11306	63.7931		GO:0003755	peptidyl-prolyl cis-trans isomerase activity	25	12	12.84	0.70501	48		GO:0016363	nuclear matrix	83	36	42.69	0.94383	43.3735
GO:0042542	response to hydrogen peroxide	96	56	49.22	0.11317	58.3333		GO:0140101	catalytic activity, acting on a tRNA	99	50	50.87	0.70502	50.5051		GO:0031256	leading edge membrane	109	60	56.07	0.94419	55.0459
GO:0050777	negative regulation of immune response	81	54	41.53	0.11385	66.6667		GO:0030295	protein kinase activator activity	49	24	25.18	0.70514	48.9796		GO:0070160	tight junction	72	34	37.04	0.94452	47.2222
GO:0048705	skeletal system morphogenesis	142	80	72.81	0.11486	56.338		GO:0016810	hydrolase activity, acting on carbon-nitrogen (but not peptide) bonds	67	39	34.42	0.70722	58.209		GO:0031461	cullin-RING ubiquitin ligase complex	126	60	64.81	0.94461	47.619
GO:0003091	renal water homeostasis	21	14	10.77	0.11564	66.6667		GO:0016684	oxidoreductase activity, acting on peroxide as acceptor	26	17	13.36	0.70737	65.3846		GO:1990351	transporter complex	138	68	70.99	0.94656	49.2754
GO:0034113	heterotypic cell-cell adhesion	33	19	16.92	0.11586	57.5758		GO:0015036	disulfide oxidoreductase activity	25	15	12.84	0.7076	60		GO:0044815	DNA packaging complex	26	10	13.37	0.94659	38.4615
GO:0006997	nucleus organization	100	52	51.27	0.11612	52		GO:1901567	fatty acid derivative binding	19	11	9.76	0.70775	57.8947		GO:0005689	U12-type spliceosomal complex	22	8	11.32	0.94915	36.3636
GO:0033574	response to testosterone	28	18	14.36	0.11653	64.2857		GO:0044390	ubiquitin-like protein conjugating enzyme binding	31	16	15.93	0.70793	51.6129		GO:0032039	integrator complex	15	5	7.72	0.95298	33.3333
GO:0048701	embryonic cranial skeleton morphogenesis	28	18	14.36	0.11653	64.2857		GO:0031492	nucleosomal DNA binding	23	11	11.82	0.70888	47.8261		GO:0005685	U1 snRNP	15	5	7.72	0.95298	33.3333
GO:0006511	ubiquitin-dependent protein catabolic process	462	242	236.87	0.11824	52.381		GO:0008324	cation transmembrane transporter activity	303	174	155.68	0.71255	57.4257		GO:0036038	MKS complex	10	3	5.14	0.95481	30
GO:0042119	neutrophil activation	308	175	157.92	0.11998	56.8182		GO:0016860	intramolecular oxidoreductase activity	31	16	15.93	0.71861	51.6129		GO:0030914	STAGA complex	10	3	5.14	0.95481	30
GO:0043549	regulation of kinase activity	569	305	291.74	0.12036	53.6028		GO:0046875	ephrin receptor binding	19	9	9.76	0.71888	47.3684		GO:0044233	mitochondria-associated endoplasmic reticulum membrane	10	3	5.14	0.95481	30
GO:0007601	visual perception	86	50	44.09	0.12049	58.1395		GO:0070034	telomerase RNA binding	19	9	9.76	0.71888	47.3684		GO:0071203	WASH complex	10	3	5.14	0.95481	30
GO:0050868	negative regulation of T cell activation	58	42	29.74	0.12055	72.4138		GO:0015662	ion transmembrane transporter activity, phosphorylative mechanism	19	9	9.76	0.71888	47.3684		GO:0000922	spindle pole	124	56	63.78	0.96294	45.1613
GO:0060348	bone development	144	83	73.83	0.12072	57.6389		GO:0004693	cyclin-dependent protein serine/threonine kinase activity	19	9	9.76	0.71888	47.3684		GO:0035098	ESC/E(Z) complex	13	4	6.69	0.96317	30.7692
GO:0050702	interleukin-1 beta secretion	25	22	12.82	0.12089	88		GO:0048027	mRNA 5'-UTR binding	19	9	9.76	0.71888	47.3684		GO:0005671	Ada2/Gcn5/Ada3 transcription activator complex	13	4	6.69	0.96317	30.7692
GO:0048522	positive regulation of cellular process	3307	1701	1695.55	0.12104	51.4363		GO:0050321	tau-protein kinase activity	19	9	9.76	0.71888	47.3684		GO:1990904	ribonucleoprotein complex	509	212	261.83	0.96334	41.6503
GO:0050672	negative regulation of lymphocyte proliferation	38	27	19.48	0.12107	71.0526		GO:0008170	N-methyltransferase activity	75	34	38.53	0.72009	45.3333		GO:0032839	dendrite cytoplasm	23	8	11.83	0.96558	34.7826
GO:0031113	regulation of microtubule polymerization	40	28	20.51	0.12107	70		GO:0042826	histone deacetylase binding	80	39	41.1	0.72081	48.75		GO:0005802	trans-Golgi network	171	74	87.96	0.96672	43.2749
GO:0002455	humoral immune response mediated by circulating immunoglobulin	19	16	9.74	0.12121	84.2105		GO:0016773	phosphotransferase activity, alcohol group as acceptor	480	258	246.62	0.72154	53.75		GO:0005604	basement membrane	64	26	32.92	0.96893	40.625
GO:0055094	response to lipoprotein particle	20	15	10.25	0.12137	75		GO:0016209	antioxidant activity	39	23	20.04	0.7243	58.9744		GO:0000781	chromosome, telomeric region	105	52	54.01	0.9708	49.5238
GO:0097066	response to thyroid hormone	18	12	9.23	0.12158	66.6667		GO:0000146	microfilament motor activity	17	8	8.73	0.72541	47.0588		GO:0071007	U2-type catalytic step 2 spliceosome	26	9	13.37	0.97299	34.6154
GO:0051646	mitochondrion localization	33	19	16.92	0.12166	57.5758		GO:0016895	exodeoxyribonuclease activity, producing 5'-phosphomonoesters	17	8	8.73	0.72541	47.0588		GO:0048787	presynaptic active zone membrane	17	8	8.74	0.973	47.0588
GO:0033559	unsaturated fatty acid metabolic process	57	31	29.22	0.12169	54.386		GO:0035255	ionotropic glutamate receptor binding	17	8	8.73	0.72541	47.0588		GO:0035859	Seh1-associated complex	15	6	7.72	0.97303	40
GO:0016556	mRNA modification	18	11	9.23	0.12169	61.1111		GO:0016849	phosphorus-oxygen lyase activity	17	8	8.73	0.72541	47.0588		GO:0030118	clathrin coat	33	14	16.97	0.97307	42.4242
GO:1903827	regulation of cellular protein localization	395	221	202.52	0.1218	55.9494		GO:0000977	RNA polymerase II transcription regulatory region sequence-specific DNA binding	406	198	208.6	0.72549	48.7685		GO:0030532	small nuclear ribonucleoprotein complex	51	13	26.23	0.97336	25.4902
GO:1903671	negative regulation of sprouting angiogenesis	19	10	9.74	0.12186	52.6316		GO:0003899	DNA-directed 5'-3' RNA polymerase activity	28	15	14.39	0.73302	53.5714		GO:0071004	U2-type prespliceosome	11	3	5.66	0.97373	27.2727
GO:0003206	cardiac chamber morphogenesis	84	43	43.07	0.1219	51.1905		GO:0050145	nucleoside monophosphate kinase activity	15	7	7.71	0.73339	46.6667		GO:0000124	SAGA complex	11	3	5.66	0.97373	27.2727
GO:0043255	regulation of carbohydrate biosynthetic process	53	27	27.17	0.12191	50.9434		GO:0005227	calcium activated cation channel activity	15	7	7.71	0.73339	46.6667		GO:0044292	dendrite terminus	11	3	5.66	0.97373	27.2727
GO:0003417	growth plate cartilage development	20	10	10.25	0.12191	50		GO:0017116	single-stranded DNA helicase activity	15	7	7.71	0.73339	46.6667		GO:0000123	histone acetyltransferase complex	73	28	37.55	0.97658	38.3562
GO:0033344	cholesterol efflux	20	10	10.25	0.12191	50		GO:0008308	voltage-gated anion channel activity	13	6	6.68	0.74331	46.1538		GO:0005634	nucleus	4518	2213	2324.03	0.97725	48.9819
GO:0031018	endocrine pancreas development	20	9	10.25	0.12202	45		GO:0051959	dynein light intermediate chain binding	13	6	6.68	0.74331	46.1538		GO:0032590	dendrite membrane	14	4	7.2	0.97775	28.5714
GO:0045833	negative regulation of lipid metabolic process	42	20	21.53	0.12206	47.619		GO:0001965	G-protein alpha-subunit binding	13	6	6.68	0.74331	46.1538		GO:0000932	P-body	59	23	30.35	0.98012	38.9831
GO:2001259	positive regulation of cation channel activity	37	23	18.97	0.1221	62.1622		GO:0015932	nucleobase-containing compound transmembrane transporter activity	25	9	12.84	0.74412	36		GO:0000777	condensed chromosome kinetochore	68	27	34.98	0.98073	39.7059
GO:0050710	negative regulation of cytokine secretion	37	23	18.97	0.1221	62.1622		GO:0048156	tau protein binding	38	18	19.52	0.74485	47.3684		GO:0034708	methyltransferase complex	88	36	45.27	0.98129	40.9091
GO:0006486	protein glycosylation	160	84	82.03	0.12266	52.5		GO:0004857	enzyme inhibitor activity	180	93	92.48	0.74679	51.6667		GO:0042641	actomyosin	64	38	32.92	0.98403	59.375
GO:0032392	DNA geometric change	93	40	47.68	0.12274	43.0108		GO:0048306	calcium-dependent protein binding	36	17	18.5	0.74764	47.2222		GO:0005730	nucleolus	696	321	358.02	0.98407	46.1207
GO:0050768	negative regulation of neurogenesis	162	96	83.06	0.12287	59.2593		GO:0004812	aminoacyl-tRNA ligase activity	32	15	16.44	0.75419	46.875		GO:0005798	Golgi-associated vesicle	117	54	60.18	0.98431	46.1538
GO:0010952	positive regulation of peptidase activity	115	70	58.96	0.12322	60.8696		GO:0016765	transferase activity, transferring alkyl or aryl (other than methyl) groups	36	19	18.5	0.7557	52.7778		GO:0098590	plasma membrane region	642	363	330.24	0.98627	56.5421
GO:0044782	cilium organization	248	115	127.15	0.12326	46.371		GO:0016866	intramolecular transferase activity	22	11	11.3	0.75588	50		GO:0005813	centrosome	384	176	197.53	0.98778	45.8333
GO:0051592	response to calcium ion	92	51	47.17	0.12344	55.4348		GO:0004596	peptide alpha-N-acetyltransferase activity	11	5	5.65	0.75596	45.4545		GO:0005844	polysome	52	15	26.75	0.98879	28.8462
GO:0017145	stem cell division	26	18	13.33	0.12437	69.2308		GO:0005172	vascular endothelial growth factor receptor binding	11	5	5.65	0.75596	45.4545		GO:0005783	endoplasmic reticulum	855	423	439.81	0.98951	49.4737
GO:0097755	positive regulation of blood vessel diameter	35	21	17.95	0.12465	60		GO:0015095	magnesium ion transmembrane transporter activity	11	5	5.65	0.75596	45.4545		GO:0033276	transcription factor TFTC complex	13	3	6.69	0.99149	23.0769
GO:0060055	angiogenesis involved in wound healing	16	11	8.2	0.1247	68.75		GO:0015301	anion:anion antiporter activity	11	5	5.65	0.75596	45.4545		GO:0005682	U5 snRNP	13	3	6.69	0.99149	23.0769
GO:0086012	membrane depolarization during cardiac muscle cell action potential	16	11	8.2	0.1247	68.75		GO:0016881	acid-amino acid ligase activity	11	5	5.65	0.75596	45.4545		GO:0071006	U2-type catalytic step 1 spliceosome	10	2	5.14	0.99157	20
GO:0062009	secondary palate development	16	11	8.2	0.1247	68.75		GO:0019104	DNA N-glycosylase activity	11	5	5.65	0.75596	45.4545		GO:0098554	cytoplasmic side of endoplasmic reticulum membrane	10	2	5.14	0.99157	20
GO:0042474	middle ear morphogenesis	16	11	8.2	0.1247	68.75		GO:0035014	phosphatidylinositol 3-kinase regulator activity	11	5	5.65	0.75596	45.4545		GO:0045120	pronucleus	10	2	5.14	0.99157	20
GO:0009620	response to fungus	16	11	8.2	0.1247	68.75		GO:0071837	HMG box domain binding	11	5	5.65	0.75596	45.4545		GO:0031080	nuclear pore outer ring	10	2	5.14	0.99157	20
GO:0032094	response to food	16	11	8.2	0.1247	68.75		GO:0004497	monooxygenase activity	39	19	20.04	0.75605	48.7179		GO:0005859	muscle myosin complex	10	2	5.14	0.99157	20
GO:0050808	synapse organization	230	139	117.92	0.12479	60.4348		GO:0008276	protein methyltransferase activity	67	30	34.42	0.75683	44.7761		GO:0070603	SWI/SNF superfamily-type complex	61	22	31.38	0.99167	36.0656
GO:0006575	cellular modified amino acid metabolic process	109	67	55.89	0.12482	61.4679		GO:0015081	sodium ion transmembrane transporter activity	47	24	24.15	0.75759	51.0638		GO:0043657	host cell	58	25	29.83	0.99233	43.1034
GO:0097191	extrinsic apoptotic signaling pathway	150	78	76.91	0.12501	52		GO:0015318	inorganic molecular entity transmembrane transporter activity	374	215	192.16	0.76114	57.4866		GO:0005868	cytoplasmic dynein complex	19	5	9.77	0.99321	26.3158
GO:0003009	skeletal muscle contraction	27	14	13.84	0.12517	51.8519		GO:0015077	monovalent inorganic cation transmembrane transporter activity	166	105	85.29	0.76153	63.253		GO:0098563	intrinsic component of synaptic vesicle membrane	18	5	9.26	0.99366	27.7778
GO:0031400	negative regulation of protein modification process	404	204	207.14	0.1258	50.495		GO:0001103	RNA polymerase II repressing transcription factor binding	28	13	14.39	0.7624	46.4286		GO:0036464	cytoplasmic ribonucleoprotein granule	139	51	71.5	0.99368	36.6906
GO:0031100	animal organ regeneration	51	30	26.15	0.12662	58.8235		GO:0017171	serine hydrolase activity	55	36	28.26	0.76282	65.4545		GO:1905368	peptidase complex	73	27	37.55	0.99372	36.9863
GO:0031295	T cell costimulation	30	19	15.38	0.12668	63.3333		GO:0005262	calcium channel activity	59	27	30.31	0.76309	45.7627		GO:0046540	U4/U6 x U5 tri-snRNP complex	22	6	11.32	0.99422	27.2727
GO:0042769	DNA damage response, detection of DNA damage	30	19	15.38	0.12668	63.3333		GO:0061650	ubiquitin-like protein conjugating enzyme activity	28	17	14.39	0.76336	60.7143		GO:0016591	RNA polymerase II, holoenzyme	61	17	31.38	0.99437	27.8689
GO:0042110	T cell activation	247	152	126.64	0.12679	61.5385		GO:0016769	transferase activity, transferring nitrogenous groups	15	10	7.71	0.76339	66.6667		GO:0005839	proteasome core complex	14	3	7.2	0.99524	21.4286
GO:0019233	sensory perception of pain	42	24	21.53	0.12696	57.1429		GO:0019212	phosphatase inhibitor activity	27	14	13.87	0.76362	51.8519		GO:0005675	transcription factor TFIIH holo complex	11	2	5.66	0.99554	18.1818
GO:0055001	muscle cell development	136	86	69.73	0.12822	63.2353		GO:0004532	exoribonuclease activity	35	18	17.98	0.76363	51.4286		GO:0005643	nuclear pore	67	22	34.46	0.99574	32.8358
GO:0032526	response to retinoic acid	70	40	35.89	0.12855	57.1429		GO:0043047	single-stranded telomeric DNA binding	12	6	6.17	0.76365	50		GO:0005838	proteasome regulatory particle	20	7	10.29	0.99692	35
GO:0046578	regulation of Ras protein signal transduction	164	97	84.09	0.12873	59.1463		GO:0001653	peptide receptor activity	38	19	19.52	0.76369	50		GO:0030136	clathrin-coated vesicle	115	61	59.16	0.9972	53.0435
GO:0016572	histone phosphorylation	23	15	11.79	0.12875	65.2174		GO:0004529	exodeoxyribonuclease activity	19	9	9.76	0.76371	47.3684		GO:0022625	cytosolic large ribosomal subunit	34	10	17.49	0.9973	29.4118
GO:1904707	positive regulation of vascular smooth muscle cell proliferation	23	15	11.79	0.12875	65.2174		GO:0016859	cis-trans isomerase activity	27	13	13.87	0.76372	48.1481		GO:0001650	fibrillar center	93	35	47.84	0.99737	37.6344
GO:0015949	nucleobase-containing small molecule interconversion	23	15	11.79	0.12875	65.2174		GO:0022884	macromolecule transmembrane transporter activity	14	6	7.19	0.76376	42.8571		GO:0005654	nucleoplasm	2475	1185	1273.12	0.99755	47.8788
GO:0050829	defense response to Gram-negative bacterium	23	15	11.79	0.12875	65.2174		GO:0005217	intracellular ligand-gated ion channel activity	15	5	7.71	0.76391	33.3333		GO:0005930	axoneme	47	15	24.18	0.99787	31.9149
GO:0042398	cellular modified amino acid biosynthetic process	33	20	16.92	0.12878	60.6061		GO:0061733	peptide-lysine-N-acetyltransferase activity	56	22	28.77	0.76434	39.2857		GO:0000421	autophagosome membrane	27	7	13.89	0.99815	25.9259
GO:0001578	microtubule bundle formation	43	25	22.05	0.12881	58.1395		GO:0008094	DNA-dependent ATPase activity	88	38	45.21	0.7693	43.1818		GO:0016607	nuclear speck	300	130	154.32	0.99822	43.3333
GO:2001257	regulation of cation channel activity	81	52	41.53	0.12912	64.1975		GO:0004721	phosphoprotein phosphatase activity	131	79	67.31	0.77011	60.3053		GO:0042788	polysomal ribosome	19	4	9.77	0.99852	21.0526
GO:0006493	protein O-linked glycosylation	67	34	34.35	0.12953	50.7463		GO:0070851	growth factor receptor binding	77	42	39.56	0.77167	54.5455		GO:0000346	transcription export complex	10	1	5.14	0.99927	10
GO:0006515	protein quality control for misfolded or incompletely synthesized proteins	21	15	10.77	0.13009	71.4286		GO:0019783	ubiquitin-like protein-specific protease activity	84	44	43.16	0.77231	52.381		GO:0005669	transcription factor TFIID complex	30	7	15.43	0.99959	23.3333
GO:0030852	regulation of granulocyte differentiation	11	8	5.64	0.13037	72.7273		GO:0042054	histone methyltransferase activity	42	20	21.58	0.7728	47.619		GO:0022627	cytosolic small ribosomal subunit	25	5	12.86	0.99973	20
GO:0034982	mitochondrial protein processing	11	8	5.64	0.13037	72.7273		GO:0030159	signaling receptor complex adaptor activity	24	11	12.33	0.77288	45.8333		GO:0017101	aminoacyl-tRNA synthetase multienzyme complex	12	1	6.17	0.99983	8.33333
GO:0045940	positive regulation of steroid metabolic process	11	8	5.64	0.13037	72.7273		GO:0051219	phosphoprotein binding	60	33	30.83	0.77821	55		GO:1902493	acetyltransferase complex	82	33	42.18	1	40.2439
GO:0050901	leukocyte tethering or rolling	11	8	5.64	0.13037	72.7273		GO:0003777	microtubule motor activity	41	20	21.07	0.77919	48.7805		GO:1902495	transmembrane transporter complex	131	66	67.39	1	50.3817
GO:0035435	phosphate ion transmembrane transport	11	8	5.64	0.13037	72.7273		GO:0008047	enzyme activator activity	357	172	183.43	0.78064	48.1793		GO:0043189	H4/H2A histone acetyltransferase complex	16	10	8.23	1	62.5
GO:1903358	regulation of Golgi organization	11	8	5.64	0.13037	72.7273		GO:0010485	H4 histone acetyltransferase activity	20	9	10.28	0.78662	45		GO:0030964	NADH dehydrogenase complex	35	30	18	1	85.7143
GO:0060263	regulation of respiratory burst	11	8	5.64	0.13037	72.7273		GO:0051082	unfolded protein binding	84	40	43.16	0.78886	47.619		GO:0044665	MLL1/2 complex	22	10	11.32	1	45.4545
GO:0060213	positive regulation of nuclear-transcribed mRNA poly(A) tail shortening	11	8	5.64	0.13037	72.7273		GO:0061659	ubiquitin-like protein ligase activity	166	94	85.29	0.79396	56.6265		GO:0048770	pigment granule	78	44	40.12	1	56.4103
GO:1904994	regulation of leukocyte adhesion to vascular endothelial cell	11	8	5.64	0.13037	72.7273		GO:0015399	primary active transmembrane transporter activity	70	41	35.97	0.79459	58.5714		GO:0005849	mRNA cleavage factor complex	14	6	7.2	1	42.8571
GO:0009162	deoxyribonucleoside monophosphate metabolic process	11	8	5.64	0.13037	72.7273		GO:0015079	potassium ion transmembrane transporter activity	59	31	30.31	0.79467	52.5424		GO:0070461	SAGA-type complex	23	5	11.83	1	21.7391
GO:0009214	cyclic nucleotide catabolic process	11	8	5.64	0.13037	72.7273		GO:0004712	protein serine/threonine/tyrosine kinase activity	30	16	15.41	0.7947	53.3333		GO:1905348	endonuclease complex	29	13	14.92	1	44.8276
GO:0006577	amino-acid betaine metabolic process	11	8	5.64	0.13037	72.7273		GO:0004869	cysteine-type endopeptidase inhibitor activity	19	14	9.76	0.79473	73.6842		GO:0098945	intrinsic component of presynaptic active zone membrane	12	7	6.17	1	58.3333
GO:2000269	regulation of fibroblast apoptotic process	11	8	5.64	0.13037	72.7273		GO:0008378	galactosyltransferase activity	18	11	9.25	0.79514	61.1111		GO:0043656	host intracellular region	10	8	5.14	1	80
GO:0097164	ammonium ion metabolic process	11	8	5.64	0.13037	72.7273		GO:0008139	nuclear localization sequence binding	18	8	9.25	0.79518	44.4444		GO:0098948	intrinsic component of postsynaptic specialization membrane	20	14	10.29	1	70
GO:0090189	regulation of branching involved in ureteric bud morphogenesis	11	8	5.64	0.13037	72.7273		GO:0004520	endodeoxyribonuclease activity	26	13	13.36	0.80505	50		GO:0061645	endocytic patch	11	5	5.66	1	45.4545
GO:0014733	regulation of skeletal muscle adaptation	11	8	5.64	0.13037	72.7273		GO:0008353	RNA polymerase II CTD heptapeptide repeat kinase activity	16	7	8.22	0.80526	43.75		GO:0009295	nucleoid	33	24	16.97	1	72.7273
GO:0042535	positive regulation of tumor necrosis factor biosynthetic process	11	8	5.64	0.13037	72.7273		GO:0009975	cyclase activity	16	7	8.22	0.80526	43.75		GO:1990777	lipoprotein particle	15	9	7.72	1	60
GO:0042693	muscle cell fate commitment	11	8	5.64	0.13037	72.7273		GO:0015491	cation:cation antiporter activity	16	7	8.22	0.80526	43.75		GO:0090665	glycoprotein complex	14	7	7.2	1	50
GO:0034505	tooth mineralization	11	8	5.64	0.13037	72.7273		GO:0035091	phosphatidylinositol binding	175	90	89.91	0.80646	51.4286		GO:0000313	organellar ribosome	67	39	34.46	1	58.209
GO:0051966	regulation of synaptic transmission, glutamatergic	25	15	12.82	0.1304	60		GO:0016538	cyclin-dependent protein serine/threonine kinase regulator activity	29	13	14.9	0.81403	44.8276		GO:0000314	organellar small ribosomal subunit	22	13	11.32	1	59.0909
GO:0032387	negative regulation of intracellular transport	45	25	23.07	0.13044	55.5556		GO:0003712	transcription coregulator activity	390	174	200.38	0.8171	44.6154		GO:0000315	organellar large ribosomal subunit	45	25	23.15	1	55.5556
GO:0033280	response to vitamin D	22	13	11.28	0.13047	59.0909		GO:1904315	transmitter-gated ion channel activity involved in regulation of postsynaptic membrane potential	14	6	7.19	0.81729	42.8571		GO:0044298	cell body membrane	11	4	5.66	1	36.3636
GO:0009226	nucleotide-sugar biosynthetic process	21	12	10.77	0.13055	57.1429		GO:0008143	poly(A) binding	14	6	7.19	0.81729	42.8571		GO:0098552	side of membrane	252	154	129.63	1	61.1111
GO:0006903	vesicle targeting	65	32	33.33	0.13094	49.2308		GO:0008135	translation factor activity, RNA binding	69	32	35.45	0.81778	46.3768		GO:0098553	lumenal side of endoplasmic reticulum membrane	10	8	5.14	1	80
GO:0033673	negative regulation of kinase activity	174	87	89.21	0.13108	50		GO:0004386	helicase activity	123	55	63.2	0.81882	44.7154		GO:0018995	host cellular component	58	25	29.83	1	43.1034
GO:0045786	negative regulation of cell cycle	432	209	221.49	0.13236	48.3796		GO:0030020	extracellular matrix structural constituent conferring tensile strength	27	12	13.87	0.81979	44.4444		GO:0098791	Golgi apparatus subcompartment	245	115	126.03	1	46.9388
GO:0009063	cellular amino acid catabolic process	82	65	42.04	0.13291	79.2683		GO:0051020	GTPase binding	383	191	196.78	0.82101	49.8695		GO:0044309	neuron spine	100	53	51.44	1	53
GO:0032635	interleukin-6 production	78	59	39.99	0.13324	75.641		GO:0043022	ribosome binding	46	21	23.63	0.82302	45.6522		GO:0097447	dendritic tree	338	183	173.86	1	54.142
GO:0002696	positive regulation of leukocyte activation	165	100	84.6	0.13354	60.6061		GO:0046966	thyroid hormone receptor binding	25	11	12.84	0.82621	44		GO:0031332	RNAi effector complex	15	7	7.72	1	46.6667
GO:0050776	regulation of immune response	461	277	236.36	0.13363	60.0868		GO:0016788	hydrolase activity, acting on ester bonds	466	251	239.43	0.82772	53.8627		GO:0098573	intrinsic component of mitochondrial membrane	59	36	30.35	1	61.0169
GO:0043281	regulation of cysteine-type endopeptidase activity involved in apoptotic process	131	80	67.17	0.13376	61.0687		GO:0019209	kinase activator activity	54	26	27.75	0.82949	48.1481		GO:0031304	intrinsic component of mitochondrial inner membrane	34	22	17.49	1	64.7059
GO:0018212	peptidyl-tyrosine modification	227	127	116.39	0.13394	55.9471		GO:0003743	translation initiation factor activity	42	19	21.58	0.82965	45.2381		GO:0097525	spliceosomal snRNP complex	46	12	23.66	1	26.087
GO:0050671	positive regulation of lymphocyte proliferation	61	41	31.28	0.13403	67.2131		GO:0017075	syntaxin-1 binding	12	5	6.17	0.83188	41.6667		GO:0097526	spliceosomal tri-snRNP complex	22	6	11.32	1	27.2727
GO:0070664	negative regulation of leukocyte proliferation	41	30	21.02	0.1341	73.1707		GO:0015299	solute:proton antiporter activity	12	5	6.17	0.83188	41.6667		GO:0005575	cellular_component	9588	4932	4932	1	51.4393
GO:0032613	interleukin-10 production	26	22	13.33	0.13413	84.6154		GO:0008320	protein transmembrane transporter activity	12	5	6.17	0.83188	41.6667		GO:0097517	contractile actin filament bundle	55	36	28.29	1	65.4545
GO:0010522	regulation of calcium ion transport into cytosol	62	40	31.79	0.13416	64.5161		GO:0016018	cyclosporin A binding	12	5	6.17	0.83188	41.6667		GO:0032279	asymmetric synapse	181	103	93.11	1	56.9061
GO:0032970	regulation of actin filament-based process	266	144	136.38	0.1342	54.1353		GO:0047555	3',5'-cyclic-GMP phosphodiesterase activity	12	5	6.17	0.83188	41.6667		GO:0031967	organelle envelope	856	520	440.32	1	60.7477
GO:0042089	cytokine biosynthetic process	59	38	30.25	0.1342	64.4068		GO:0008179	adenylate cyclase binding	12	5	6.17	0.83188	41.6667		GO:0031968	organelle outer membrane	150	86	77.16	1	57.3333
GO:1903115	regulation of actin filament-based movement	33	24	16.92	0.13426	72.7273		GO:0140103	catalytic activity, acting on a glycoprotein	12	5	6.17	0.83188	41.6667		GO:0005766	primary lysosome	90	49	46.3	1	54.4444
GO:0006721	terpenoid metabolic process	51	33	26.15	0.13428	64.7059		GO:0005024	transforming growth factor beta-activated receptor activity	12	5	6.17	0.83188	41.6667		GO:0043226	organelle	7955	4076	4092	1	51.2382
GO:0043372	positive regulation of CD4-positive, alpha-beta T cell differentiation	16	14	8.2	0.13437	87.5		GO:0045505	dynein intermediate chain binding	12	5	6.17	0.83188	41.6667		GO:0043227	membrane-bounded organelle	7435	3818	3824.51	1	51.3517
GO:1905897	regulation of response to endoplasmic reticulum stress	63	37	32.3	0.13446	58.7302		GO:0043023	ribosomal large subunit binding	12	5	6.17	0.83188	41.6667		GO:0043228	non-membrane-bounded organelle	2747	1339	1413.04	1	48.7441
GO:0032528	microvillus organization	13	11	6.67	0.1345	84.6154		GO:0015085	calcium ion transmembrane transporter activity	71	32	36.48	0.83251	45.0704		GO:0043229	intracellular organelle	7491	3840	3853.32	1	51.2615
GO:0099623	regulation of cardiac muscle cell membrane repolarization	17	13	8.72	0.1345	76.4706		GO:0004860	protein kinase inhibitor activity	46	22	23.63	0.83335	47.8261		GO:0099240	intrinsic component of synaptic membrane	61	34	31.38	1	55.7377
GO:0044346	fibroblast apoptotic process	14	11	7.18	0.13454	78.5714		GO:0004713	protein tyrosine kinase activity	95	51	48.81	0.84053	53.6842		GO:0031984	organelle subcompartment	264	127	135.8	1	48.1061
GO:0042534	regulation of tumor necrosis factor biosynthetic process	14	11	7.18	0.13454	78.5714		GO:0030276	clathrin binding	34	15	17.47	0.84628	44.1176		GO:0070161	anchoring junction	526	291	270.57	1	55.3232
GO:0019400	alditol metabolic process	16	12	8.2	0.13454	75		GO:0008201	heparin binding	82	38	42.13	0.84798	46.3415		GO:0031224	intrinsic component of membrane	2358	1257	1212.94	1	53.3079
GO:0015732	prostaglandin transport	13	10	6.67	0.13458	76.9231		GO:0008509	anion transmembrane transporter activity	147	80	75.53	0.84904	54.4218		GO:0097014	ciliary plasm	48	15	24.69	1	31.25
GO:0035456	response to interferon-beta	15	11	7.69	0.13458	73.3333		GO:0045309	protein phosphorylated amino acid binding	38	23	19.52	0.84921	60.5263		GO:0031229	intrinsic component of nuclear inner membrane	11	6	5.66	1	54.5455
GO:1902624	positive regulation of neutrophil migration	17	12	8.72	0.13458	70.5882		GO:0050662	coenzyme binding	217	134	111.49	0.84991	61.7512		GO:0031974	membrane-enclosed lumen	3592	1824	1847.7	1	50.7795
GO:2000209	regulation of anoikis	14	10	7.18	0.13462	71.4286		GO:0016274	protein-arginine N-methyltransferase activity	10	4	5.14	0.84996	40		GO:0031975	envelope	856	520	440.32	1	60.7477
GO:0031348	negative regulation of defense response	120	64	61.53	0.13465	53.3333		GO:0070696	transmembrane receptor protein serine/threonine kinase binding	10	4	5.14	0.84996	40		GO:0005775	vacuolar lumen	105	61	54.01	1	58.0952
GO:1902993	positive regulation of amyloid precursor protein catabolic process	14	9	7.18	0.13471	64.2857		GO:0008641	ubiquitin-like modifier activating enzyme activity	10	4	5.14	0.84996	40		GO:0043230	extracellular organelle	1268	688	652.25	1	54.2587
GO:1902041	regulation of extrinsic apoptotic signaling pathway via death domain receptors	36	20	18.46	0.13473	55.5556		GO:0070411	I-SMAD binding	10	4	5.14	0.84996	40		GO:0043232	intracellular non-membrane-bounded organelle	2740	1335	1409.44	1	48.7226
GO:0002097	tRNA wobble base modification	15	9	7.69	0.13475	60		GO:0005095	GTPase inhibitor activity	10	4	5.14	0.84996	40		GO:0043233	organelle lumen	3592	1824	1847.7	1	50.7795
GO:0033059	cellular pigmentation	33	18	16.92	0.13477	54.5455		GO:0008174	mRNA methyltransferase activity	10	4	5.14	0.84996	40		GO:0033202	DNA helicase complex	12	7	6.17	1	58.3333
GO:0039528	cytoplasmic pattern recognition receptor signaling pathway in response to virus	18	10	9.23	0.1348	55.5556		GO:0031543	peptidyl-proline dioxygenase activity	10	4	5.14	0.84996	40		GO:0016469	proton-transporting two-sector ATPase complex	36	27	18.52	1	75
GO:0003413	chondrocyte differentiation involved in endochondral bone morphogenesis	17	9	8.72	0.13484	52.9412		GO:0001671	ATPase activator activity	19	8	9.76	0.85067	42.1053		GO:0019866	organelle inner membrane	389	272	200.1	1	69.9229
GO:0032350	regulation of hormone metabolic process	23	12	11.79	0.13485	52.1739		GO:0045499	chemorepellent activity	19	8	9.76	0.85067	42.1053		GO:0031231	intrinsic component of peroxisomal membrane	12	7	6.17	1	58.3333
GO:0001823	mesonephros development	64	33	32.81	0.13485	51.5625		GO:0043425	bHLH transcription factor binding	19	8	9.76	0.85067	42.1053		GO:0097733	photoreceptor cell cilium	58	28	29.83	1	48.2759
GO:0060119	inner ear receptor cell development	24	11	12.31	0.13498	45.8333		GO:0005484	SNAP receptor activity	19	8	9.76	0.85067	42.1053		GO:0150034	distal axon	162	96	83.33	1	59.2593
GO:0009166	nucleotide catabolic process	50	23	25.64	0.13509	46		GO:0005518	collagen binding	51	23	26.2	0.85094	45.098		GO:0140445	chromosome, telomeric repeat region	11	6	5.66	1	54.5455
GO:1905037	autophagosome organization	79	36	40.5	0.13525	45.5696		GO:0070888	E-box binding	32	14	16.44	0.85133	43.75		GO:0000428	DNA-directed RNA polymerase complex	82	30	42.18	1	36.5854
GO:0046794	transport of virus	50	20	25.64	0.13535	40		GO:0016922	nuclear receptor binding	85	32	43.67	0.85167	37.6471		GO:0110165	cellular anatomical entity	9486	4881	4879.53	1	51.4548
GO:0034599	cellular response to oxidative stress	204	117	104.59	0.13581	57.3529		GO:0019829	ATPase-coupled cation transmembrane transporter activity	32	17	16.44	0.86069	53.125		GO:0030120	vesicle coat	44	21	22.63	1	47.7273
GO:0050766	positive regulation of phagocytosis	32	20	16.41	0.13641	62.5		GO:0003887	DNA-directed DNA polymerase activity	17	7	8.73	0.86115	41.1765		GO:0097708	intracellular vesicle	1392	739	716.04	1	53.0891
GO:0045165	cell fate commitment	123	69	63.06	0.13727	56.0976		GO:0070006	metalloaminopeptidase activity	17	7	8.73	0.86115	41.1765		GO:0101002	ficolin-1-rich granule	98	55	50.41	1	56.1224
GO:0021987	cerebral cortex development	64	37	32.81	0.13781	57.8125		GO:0019843	rRNA binding	41	18	21.07	0.86795	43.9024		GO:0015935	small ribosomal subunit	47	18	24.18	1	38.2979
GO:0009749	response to glucose	114	62	58.45	0.13801	54.386		GO:0005126	cytokine receptor binding	119	65	61.14	0.87007	54.6218		GO:0031903	microbody membrane	52	30	26.75	1	57.6923
GO:0009890	negative regulation of biosynthetic process	945	450	484.52	0.13817	47.619		GO:0003724	RNA helicase activity	55	26	28.26	0.87183	47.2727		GO:0031907	microbody lumen	32	23	16.46	1	71.875
GO:0007411	axon guidance	164	85	84.09	0.13882	51.8293		GO:0046872	metal ion binding	2405	1208	1235.68	0.87217	50.2287		GO:0038201	TOR complex	11	5	5.66	1	45.4545
GO:0007254	JNK cascade	137	84	70.24	0.13942	61.3139		GO:0034237	protein kinase A regulatory subunit binding	15	6	7.71	0.87322	40		GO:0030662	coated vesicle membrane	110	60	56.58	1	54.5455
GO:0071241	cellular response to inorganic substance	122	72	62.55	0.14031	59.0164		GO:0008198	ferrous iron binding	15	6	7.71	0.87322	40		GO:0045259	proton-transporting ATP synthase complex	20	18	10.29	1	90
GO:0002690	positive regulation of leukocyte chemotaxis	48	29	24.61	0.14083	60.4167		GO:0016747	transferase activity, transferring acyl groups other than amino-acyl groups	149	71	76.56	0.87352	47.651		GO:0048475	coated membrane	72	34	37.04	1	47.2222
GO:0006656	phosphatidylcholine biosynthetic process	25	16	12.82	0.14113	64		GO:0004519	endonuclease activity	77	35	39.56	0.87372	45.4545		GO:0030135	coated vesicle	183	92	94.13	1	50.2732
GO:0006898	receptor-mediated endocytosis	150	85	76.91	0.14133	56.6667		GO:0042578	phosphoric ester hydrolase activity	243	139	124.85	0.88395	57.2016		GO:0099080	supramolecular complex	750	383	385.79	1	51.0667
GO:0019674	NAD metabolic process	39	24	20	0.14145	61.5385		GO:0016779	nucleotidyltransferase activity	92	46	47.27	0.88437	50		GO:1903293	phosphatase complex	37	24	19.03	1	64.8649
GO:0014032	neural crest cell development	55	31	28.2	0.1417	56.3636		GO:0000149	SNARE binding	66	31	33.91	0.8847	46.9697		GO:0099086	synaptonemal structure	15	7	7.72	1	46.6667
GO:0070584	mitochondrion morphogenesis	18	12	9.23	0.14171	66.6667		GO:0019211	phosphatase activator activity	14	8	7.19	0.885	57.1429		GO:0045271	respiratory chain complex I	35	30	18	1	85.7143
GO:0048873	homeostasis of number of cells within a tissue	18	12	9.23	0.14171	66.6667		GO:0023023	MHC protein complex binding	16	9	8.22	0.885	56.25		GO:0030684	preribosome	63	28	32.41	1	44.4444
GO:0008053	mitochondrial fusion	18	12	9.23	0.14171	66.6667		GO:0000217	DNA secondary structure binding	13	6	6.68	0.88512	46.1538		GO:0098862	cluster of actin-based cell projections	70	45	36.01	1	64.2857
GO:0090200	positive regulation of release of cytochrome c from mitochondria	18	12	9.23	0.14171	66.6667		GO:0005515	protein binding	7111	3649	3653.62	0.88591	51.3149		GO:0036477	somatodendritic compartment	470	251	241.76	1	53.4043
GO:0045821	positive regulation of glycolytic process	18	12	9.23	0.14171	66.6667		GO:0016705	oxidoreductase activity, acting on paired donors, with incorporation or reduction of molecular oxygen	90	44	46.24	0.88595	48.8889		GO:0045275	respiratory chain complex III	10	9	5.14	1	90
GO:0045830	positive regulation of isotype switching	18	12	9.23	0.14171	66.6667		GO:0048487	beta-tubulin binding	33	14	16.96	0.88612	42.4242		GO:0042579	microbody	101	61	51.95	1	60.396
GO:0030206	chondroitin sulfate biosynthetic process	18	12	9.23	0.14171	66.6667		GO:0033293	monocarboxylic acid binding	30	16	15.41	0.88689	53.3333		GO:0098858	actin-based cell projection	126	77	64.81	1	61.1111
GO:0002833	positive regulation of response to biotic stimulus	132	67	67.68	0.14243	50.7576		GO:0045182	translation regulator activity	102	52	52.41	0.88704	50.9804		GO:0097346	INO80-type complex	21	10	10.8	1	47.619
GO:0044344	cellular response to fibroblast growth factor stimulus	88	43	45.12	0.14273	48.8636		GO:0005112	Notch binding	13	5	6.68	0.88723	38.4615		GO:0071010	prespliceosome	11	3	5.66	1	27.2727
GO:0001764	neuron migration	90	52	46.14	0.1436	57.7778		GO:0004622	lysophospholipase activity	13	5	6.68	0.88723	38.4615		GO:0120111	neuron projection cytoplasm	59	27	30.35	1	45.7627
GO:0033365	protein localization to organelle	679	336	348.13	0.14514	49.4845		GO:0035259	glucocorticoid receptor binding	13	5	6.68	0.88723	38.4615		GO:0071011	precatalytic spliceosome	40	18	20.58	1	45
GO:0030838	positive regulation of actin filament polymerization	69	39	35.38	0.14573	56.5217		GO:1990380	Lys48-specific deubiquitinase activity	13	5	6.68	0.88723	38.4615		GO:0071012	catalytic step 1 spliceosome	10	2	5.14	1	20
GO:0051881	regulation of mitochondrial membrane potential	54	28	27.69	0.1467	51.8519		GO:0035591	signaling adaptor activity	37	16	19.01	0.88743	43.2432		GO:0120114	Sm-like protein family complex	58	16	29.83	1	27.5862
GO:0006897	endocytosis	347	196	177.91	0.14688	56.4841		GO:0003774	motor activity	71	33	36.48	0.88751	46.4789		GO:0000782	telomere cap complex	11	6	5.66	1	54.5455
GO:0035690	cellular response to drug	240	139	123.05	0.1479	57.9167		GO:0140098	catalytic activity, acting on RNA	289	136	148.49	0.8889	47.0588		GO:0098878	neurotransmitter receptor complex	14	8	7.2	1	57.1429
GO:0031328	positive regulation of cellular biosynthetic process	1238	625	634.74	0.15048	50.4847		GO:0051019	mitogen-activated protein kinase binding	20	8	10.28	0.89337	40		GO:0070993	translation preinitiation complex	14	7	7.2	1	50
GO:0007416	synapse assembly	78	49	39.99	0.15125	62.8205		GO:0043236	laminin binding	20	8	10.28	0.89337	40		GO:0099501	exocytic vesicle membrane	46	18	23.66	1	39.1304
GO:0042391	regulation of membrane potential	207	114	106.13	0.15153	55.0725		GO:0060090	molecular adaptor activity	175	92	89.91	0.89623	52.5714		GO:1905360	GTPase complex	12	5	6.17	1	41.6667
GO:0061024	membrane organization	543	302	278.4	0.15161	55.6169		GO:0031490	chromatin DNA binding	63	28	32.37	0.90085	44.4444		GO:0099503	secretory vesicle	530	285	272.63	1	53.7736
GO:0070372	regulation of ERK1 and ERK2 cascade	152	93	77.93	0.15185	61.1842		GO:0008234	cysteine-type peptidase activity	125	71	64.22	0.90237	56.8		GO:0044391	ribosomal subunit	125	53	64.3	1	42.4
GO:0001961	positive regulation of cytokine-mediated signaling pathway	27	17	13.84	0.15281	62.963		GO:0015267	channel activity	182	98	93.51	0.90258	53.8462		GO:0090545	CHD-type complex	11	4	5.66	1	36.3636
GO:0045071	negative regulation of viral genome replication	27	17	13.84	0.15281	62.963		GO:0016409	palmitoyltransferase activity	24	11	12.33	0.90313	45.8333
GO:0010469	regulation of signaling receptor activity	68	44	34.86	0.15298	64.7059		GO:0031418	L-ascorbic acid binding	18	7	9.25	0.90313	38.8889
GO:0007519	skeletal muscle tissue development	111	66	56.91	0.15299	59.4595		GO:0070530	K63-linked polyubiquitin modification-dependent protein binding	18	7	9.25	0.90313	38.8889
GO:0090407	organophosphate biosynthetic process	421	236	215.85	0.15311	56.057		GO:0019208	phosphatase regulator activity	64	29	32.88	0.90337	45.3125
GO:0002824	positive regulation of adaptive immune response based on somatic recombination of immune receptors built from immunoglob...	50	34	25.64	0.15312	68		GO:0016229	steroid dehydrogenase activity	11	4	5.65	0.90367	36.3636
GO:0002286	T cell activation involved in immune response	47	32	24.1	0.15321	68.0851		GO:0008484	sulfuric ester hydrolase activity	11	4	5.65	0.90367	36.3636
GO:0051493	regulation of cytoskeleton organization	360	191	184.58	0.15345	53.0556		GO:0097617	annealing activity	11	4	5.65	0.90367	36.3636
GO:0045124	regulation of bone resorption	25	19	12.82	0.15353	76		GO:0030275	LRR domain binding	11	4	5.65	0.90367	36.3636
GO:0045088	regulation of innate immune response	172	93	88.19	0.15378	54.0698		GO:1990381	ubiquitin-specific protease binding	11	4	5.65	0.90367	36.3636
GO:0090382	phagosome maturation	27	18	13.84	0.15391	66.6667		GO:0008270	zinc ion binding	490	238	251.76	0.90727	48.5714
GO:0060324	face development	34	21	17.43	0.15402	61.7647		GO:0019003	GDP binding	49	21	25.18	0.91	42.8571
GO:0045655	regulation of monocyte differentiation	13	9	6.67	0.15425	69.2308		GO:0035064	methylated histone binding	47	20	24.15	0.91323	42.5532
GO:0030878	thyroid gland development	13	9	6.67	0.15425	69.2308		GO:0008649	rRNA methyltransferase activity	16	6	8.22	0.91399	37.5
GO:0010818	T cell chemotaxis	13	9	6.67	0.15425	69.2308		GO:0018024	histone-lysine N-methyltransferase activity	33	16	16.96	0.91718	48.4848
GO:2001044	regulation of integrin-mediated signaling pathway	13	9	6.67	0.15425	69.2308		GO:1901681	sulfur compound binding	142	66	72.96	0.91724	46.4789
GO:0030539	male genitalia development	13	9	6.67	0.15425	69.2308		GO:0016763	transferase activity, transferring pentosyl groups	37	19	19.01	0.92295	51.3514
GO:0007398	ectoderm development	13	9	6.67	0.15425	69.2308		GO:0003713	transcription coactivator activity	234	110	120.23	0.92364	47.0085
GO:0055119	relaxation of cardiac muscle	13	9	6.67	0.15425	69.2308		GO:0003682	chromatin binding	353	164	181.37	0.92491	46.4589
GO:0086013	membrane repolarization during cardiac muscle cell action potential	13	9	6.67	0.15425	69.2308		GO:1990782	protein tyrosine kinase binding	56	34	28.77	0.92524	60.7143
GO:0006071	glycerol metabolic process	13	9	6.67	0.15425	69.2308		GO:0008200	ion channel inhibitor activity	21	8	10.79	0.9253	38.0952
GO:0009130	pyrimidine nucleoside monophosphate biosynthetic process	13	9	6.67	0.15425	69.2308		GO:0008146	sulfotransferase activity	21	8	10.79	0.9253	38.0952
GO:1902742	apoptotic process involved in development	13	9	6.67	0.15425	69.2308		GO:0008093	cytoskeletal anchor activity	14	5	7.19	0.92609	35.7143
GO:0050482	arachidonic acid secretion	13	9	6.67	0.15425	69.2308		GO:0043024	ribosomal small subunit binding	14	5	7.19	0.92609	35.7143
GO:0046628	positive regulation of insulin receptor signaling pathway	13	9	6.67	0.15425	69.2308		GO:0005506	iron ion binding	80	34	41.1	0.92953	42.5
GO:0061298	retina vasculature development in camera-type eye	13	9	6.67	0.15425	69.2308		GO:0005160	transforming growth factor beta receptor binding	28	11	14.39	0.92984	39.2857
GO:1901223	negative regulation of NIK/NF-kappaB signaling	13	9	6.67	0.15425	69.2308		GO:1901682	sulfur compound transmembrane transporter activity	19	7	9.76	0.93374	36.8421
GO:0007585	respiratory gaseous exchange by respiratory system	35	19	17.95	0.15449	54.2857		GO:0033613	activating transcription factor binding	53	19	27.23	0.9344	35.8491
GO:0048872	homeostasis of number of cells	165	85	84.6	0.15461	51.5152		GO:0005201	extracellular matrix structural constituent	99	41	50.87	0.93675	41.4141
GO:0071375	cellular response to peptide hormone stimulus	205	110	105.11	0.15681	53.6585		GO:0004033	aldo-keto reductase (NADP) activity	12	4	6.17	0.93956	33.3333
GO:0032715	negative regulation of interleukin-6 production	20	13	10.25	0.15733	65		GO:0005385	zinc ion transmembrane transporter activity	12	4	6.17	0.93956	33.3333
GO:0030318	melanocyte differentiation	20	13	10.25	0.15733	65		GO:0030983	mismatched DNA binding	12	4	6.17	0.93956	33.3333
GO:0006749	glutathione metabolic process	30	18	15.38	0.15736	60		GO:0016279	protein-lysine N-methyltransferase activity	45	20	23.12	0.93965	44.4444
GO:0002062	chondrocyte differentiation	79	43	40.5	0.15739	54.4304		GO:0072509	divalent inorganic cation transmembrane transporter activity	24	8	12.33	0.93976	33.3333
GO:0051384	response to glucocorticoid	89	56	45.63	0.15745	62.9213		GO:0017016	Ras GTPase binding	295	146	151.57	0.93988	49.4915
GO:0010332	response to gamma radiation	46	25	23.58	0.15764	54.3478		GO:0050681	androgen receptor binding	33	13	16.96	0.94035	39.3939
GO:0034341	response to interferon-gamma	98	70	50.25	0.15902	71.4286		GO:0016891	endoribonuclease activity, producing 5'-phosphomonoesters	24	9	12.33	0.94199	37.5
GO:0007162	negative regulation of cell adhesion	169	106	86.65	0.15914	62.7219		GO:0035035	histone acetyltransferase binding	24	9	12.33	0.94199	37.5
GO:0030030	cell projection organization	973	511	498.87	0.16001	52.518		GO:0016757	transferase activity, transferring glycosyl groups	172	94	88.37	0.94382	54.6512
GO:0010975	regulation of neuron projection development	313	173	160.48	0.16008	55.2716		GO:0009678	pyrophosphate hydrolysis-driven proton transmembrane transporter activity	19	11	9.76	0.94404	57.8947
GO:0006612	protein targeting to membrane	124	50	63.58	0.16012	40.3226		GO:0015171	amino acid transmembrane transporter activity	38	20	19.52	0.94408	52.6316
GO:0048588	developmental cell growth	144	83	73.83	0.16063	57.6389		GO:0051536	iron-sulfur cluster binding	46	24	23.63	0.94409	52.1739
GO:0046427	positive regulation of receptor signaling pathway via JAK-STAT	35	25	17.95	0.16097	71.4286		GO:0047485	protein N-terminus binding	81	35	41.62	0.9441	43.2099
GO:0042509	regulation of tyrosine phosphorylation of STAT protein	35	25	17.95	0.16097	71.4286		GO:0043177	organic acid binding	106	53	54.46	0.94418	50
GO:2000108	positive regulation of leukocyte apoptotic process	20	17	10.25	0.16101	85		GO:0005253	anion channel activity	32	12	16.44	0.94432	37.5
GO:1903902	positive regulation of viral life cycle	44	29	22.56	0.16106	65.9091		GO:0003684	damaged DNA binding	51	21	26.2	0.94569	41.1765
GO:1900449	regulation of glutamate receptor signaling pathway	24	18	12.31	0.16117	75		GO:0042974	retinoic acid receptor binding	22	6	11.3	0.94637	27.2727
GO:1903035	negative regulation of response to wounding	49	30	25.12	0.1613	61.2245		GO:0001227	DNA-binding transcription repressor activity, RNA polymerase II-specific	130	58	66.79	0.94978	44.6154
GO:0051187	cofactor catabolic process	30	20	15.38	0.16134	66.6667		GO:0003700	DNA-binding transcription factor activity	798	354	410.01	0.95072	44.3609
GO:0010524	positive regulation of calcium ion transport into cytosol	32	21	16.41	0.16134	65.625		GO:0016780	phosphotransferase activity, for other substituted phosphate groups	15	5	7.71	0.95253	33.3333
GO:1990869	cellular response to chemokine	32	21	16.41	0.16134	65.625		GO:0017112	Rab guanyl-nucleotide exchange factor activity	36	14	18.5	0.95289	38.8889
GO:2000146	negative regulation of cell motility	185	99	94.85	0.1614	53.5135		GO:0001161	intronic transcription regulatory region sequence-specific DNA binding	10	3	5.14	0.95445	30
GO:0035303	regulation of dephosphorylation	147	79	75.37	0.16148	53.7415		GO:0016894	endonuclease activity, active with either ribo- or deoxyribonucleic acids and producing 3'-phosphomonoesters	10	3	5.14	0.95445	30
GO:0045665	negative regulation of neuron differentiation	129	77	66.14	0.1616	59.6899		GO:0008191	metalloendopeptidase inhibitor activity	10	3	5.14	0.95445	30
GO:0060485	mesenchyme development	176	93	90.24	0.16162	52.8409		GO:0000340	RNA 7-methylguanosine cap binding	10	3	5.14	0.95445	30
GO:0007606	sensory perception of chemical stimulus	20	13	10.25	0.16162	65		GO:0048185	activin binding	10	3	5.14	0.95445	30
GO:0010640	regulation of platelet-derived growth factor receptor signaling pathway	18	11	9.23	0.16177	61.1111		GO:0042887	amide transmembrane transporter activity	30	13	15.41	0.95447	43.3333
GO:0007176	regulation of epidermal growth factor-activated receptor activity	18	11	9.23	0.16177	61.1111		GO:0046915	transition metal ion transmembrane transporter activity	22	7	11.3	0.95459	31.8182
GO:0010880	regulation of release of sequestered calcium ion into cytosol by sarcoplasmic reticulum	22	13	11.28	0.16178	59.0909		GO:0000987	cis-regulatory region sequence-specific DNA binding	312	152	160.3	0.95487	48.7179
GO:0060997	dendritic spine morphogenesis	36	19	18.46	0.16196	52.7778		GO:0003730	mRNA 3'-UTR binding	58	27	29.8	0.95943	46.5517
GO:0051984	positive regulation of chromosome segregation	21	11	10.77	0.16201	52.381		GO:1901505	carbohydrate derivative transmembrane transporter activity	25	9	12.84	0.95986	36
GO:0048483	autonomic nervous system development	25	13	12.82	0.16201	52		GO:0004842	ubiquitin-protein transferase activity	283	150	145.4	0.96071	53.0035
GO:0032892	positive regulation of organic acid transport	18	9	9.23	0.16208	50		GO:0005096	GTPase activator activity	196	89	100.7	0.96105	45.4082
GO:1903959	regulation of anion transmembrane transport	18	9	9.23	0.16208	50		GO:0051213	dioxygenase activity	65	31	33.4	0.96259	47.6923
GO:1901215	negative regulation of neuron death	125	73	64.09	0.16217	58.4		GO:0030215	semaphorin receptor binding	18	6	9.25	0.96265	33.3333
GO:0051216	cartilage development	134	77	68.7	0.16235	57.4627		GO:0001091	RNA polymerase II general transcription initiation factor binding	18	6	9.25	0.96265	33.3333
GO:0043543	protein acylation	177	85	90.75	0.16294	48.0226		GO:0001221	transcription cofactor binding	29	13	14.9	0.96277	44.8276
GO:0045600	positive regulation of fat cell differentiation	38	23	19.48	0.16332	60.5263		GO:0015278	calcium-release channel activity	13	4	6.68	0.96282	30.7692
GO:0001756	somitogenesis	38	23	19.48	0.16332	60.5263		GO:0050750	low-density lipoprotein particle receptor binding	13	4	6.68	0.96282	30.7692
GO:0023057	negative regulation of signaling	871	438	446.58	0.16351	50.287		GO:0030021	extracellular matrix structural constituent conferring compression resistance	13	4	6.68	0.96282	30.7692
GO:0046034	ATP metabolic process	232	153	118.95	0.16353	65.9483		GO:0016740	transferase activity	1563	816	803.07	0.96364	52.2073
GO:0007223	Wnt signaling pathway, calcium modulating pathway	29	18	14.87	0.16385	62.069		GO:0017137	Rab GTPase binding	126	52	64.74	0.96882	41.2698
GO:0035023	regulation of Rho protein signal transduction	92	54	47.17	0.16539	58.6957		GO:0070064	proline-rich region binding	16	5	8.22	0.97005	31.25
GO:0045454	cell redox homeostasis	49	29	25.12	0.16665	59.1837		GO:0061629	RNA polymerase II-specific DNA-binding transcription factor binding	205	76	105.33	0.97158	37.0732
GO:0006909	phagocytosis	172	105	88.19	0.16691	61.0465		GO:0046943	carboxylic acid transmembrane transporter activity	72	44	36.99	0.9726	61.1111
GO:0000902	cell morphogenesis	649	343	332.75	0.16904	52.8505		GO:0000979	RNA polymerase II core promoter sequence-specific DNA binding	26	9	13.36	0.97262	34.6154
GO:1990542	mitochondrial transmembrane transport	76	49	38.97	0.16982	64.4737		GO:0032182	ubiquitin-like protein binding	80	46	41.1	0.97267	57.5
GO:0071356	cellular response to tumor necrosis factor	164	90	84.09	0.17133	54.878		GO:0042805	actinin binding	34	17	17.47	0.97283	50
GO:0048488	synaptic vesicle endocytosis	32	20	16.41	0.1715	62.5		GO:0061980	regulatory RNA binding	30	13	15.41	0.97289	43.3333
GO:0009311	oligosaccharide metabolic process	22	14	11.28	0.17173	63.6364		GO:0034595	phosphatidylinositol phosphate 5-phosphatase activity	11	3	5.65	0.97349	27.2727
GO:0048593	camera-type eye morphogenesis	73	38	37.43	0.17229	52.0548		GO:0032794	GTPase activating protein binding	11	3	5.65	0.97349	27.2727
GO:0051056	regulation of small GTPase mediated signal transduction	237	137	121.51	0.1724	57.8059		GO:0030165	PDZ domain binding	47	18	24.15	0.97448	38.2979
GO:0045859	regulation of protein kinase activity	516	275	264.56	0.1733	53.2946		GO:0005254	chloride channel activity	24	8	12.33	0.97673	33.3333
GO:0034612	response to tumor necrosis factor	179	100	91.78	0.17386	55.8659		GO:0036002	pre-mRNA binding	24	8	12.33	0.97673	33.3333
GO:0016310	phosphorylation	1540	838	789.58	0.17424	54.4156		GO:0043138	3'-5' DNA helicase activity	14	4	7.19	0.97752	28.5714
GO:0060425	lung morphogenesis	34	20	17.43	0.17512	58.8235		GO:0001102	RNA polymerase II activating transcription factor binding	34	12	17.47	0.98045	35.2941
GO:0031349	positive regulation of defense response	198	104	101.52	0.17513	52.5253		GO:0030331	estrogen receptor binding	34	12	17.47	0.98045	35.2941
GO:0021846	cell proliferation in forebrain	15	10	7.69	0.17518	66.6667		GO:0004402	histone acetyltransferase activity	54	21	27.75	0.98053	38.8889
GO:0040018	positive regulation of multicellular organism growth	15	10	7.69	0.17518	66.6667		GO:0000030	mannosyltransferase activity	22	7	11.3	0.98081	31.8182
GO:0060343	trabecula formation	15	10	7.69	0.17518	66.6667		GO:0019888	protein phosphatase regulator activity	53	25	27.23	0.98134	47.1698
GO:0032727	positive regulation of interferon-alpha production	15	10	7.69	0.17518	66.6667		GO:0038191	neuropilin binding	17	5	8.73	0.9814	29.4118
GO:0006089	lactate metabolic process	15	10	7.69	0.17518	66.6667		GO:0017069	snRNA binding	27	9	13.87	0.98157	33.3333
GO:0035774	positive regulation of insulin secretion involved in cellular response to glucose stimulus	15	10	7.69	0.17518	66.6667		GO:0004175	endopeptidase activity	199	118	102.25	0.98425	59.2965
GO:0046596	regulation of viral entry into host cell	15	10	7.69	0.17518	66.6667		GO:0044389	ubiquitin-like protein ligase binding	224	114	115.09	0.98474	50.8929
GO:0046697	decidualization	15	10	7.69	0.17518	66.6667		GO:0015215	nucleotide transmembrane transporter activity	12	3	6.17	0.9848	25
GO:0046653	tetrahydrofolate metabolic process	15	10	7.69	0.17518	66.6667		GO:0016462	pyrophosphatase activity	560	277	287.73	0.98493	49.4643
GO:0046474	glycerophospholipid biosynthetic process	154	73	78.96	0.17701	47.4026		GO:0003735	structural constituent of ribosome	100	41	51.38	0.98581	41
GO:0007596	blood coagulation	185	121	94.85	0.17757	65.4054		GO:0003723	RNA binding	1207	566	620.15	0.98588	46.8931
GO:0048609	multicellular organismal reproductive process	405	195	207.65	0.17859	48.1481		GO:0000049	tRNA binding	49	18	25.18	0.98642	36.7347
GO:0050804	modulation of chemical synaptic transmission	207	108	106.13	0.18013	52.1739		GO:1990841	promoter-specific chromatin binding	35	12	17.98	0.98648	34.2857
GO:0032870	cellular response to hormone stimulus	426	231	218.42	0.18091	54.2254		GO:0008409	5'-3' exonuclease activity	15	4	7.71	0.9866	26.6667
GO:0031324	negative regulation of cellular metabolic process	1529	762	783.94	0.18152	49.8365		GO:0017134	fibroblast growth factor binding	15	4	7.71	0.9866	26.6667
GO:0015893	drug transport	85	53	43.58	0.1821	62.3529		GO:0046965	retinoid X receptor binding	15	4	7.71	0.9866	26.6667
GO:0051898	negative regulation of protein kinase B signaling	33	20	16.92	0.18421	60.6061		GO:0070412	R-SMAD binding	18	5	9.25	0.98861	27.7778
GO:0035914	skeletal muscle cell differentiation	48	26	24.61	0.18477	54.1667		GO:0042809	vitamin D receptor binding	13	3	6.68	0.9914	23.0769
GO:0038083	peptidyl-tyrosine autophosphorylation	24	15	12.31	0.18504	62.5		GO:0097602	cullin family protein binding	13	3	6.68	0.9914	23.0769
GO:0051281	positive regulation of release of sequestered calcium ion into cytosol	24	15	12.31	0.18504	62.5		GO:0097493	structural molecule activity conferring elasticity	10	2	5.14	0.99149	20
GO:0070098	chemokine-mediated signaling pathway	24	15	12.31	0.18504	62.5		GO:0016251	RNA polymerase II general transcription initiation factor activity	10	2	5.14	0.99149	20
GO:0010033	response to organic substance	1941	1069	995.18	0.18631	55.0747		GO:0046914	transition metal ion binding	645	313	331.4	0.99174	48.5271
GO:0006879	cellular iron ion homeostasis	44	26	22.56	0.18718	59.0909		GO:0030742	GTP-dependent protein binding	16	4	8.22	0.99212	25
GO:0060284	regulation of cell development	552	306	283.02	0.18915	55.4348		GO:0004298	threonine-type endopeptidase activity	14	3	7.19	0.99518	21.4286
GO:0002376	immune system process	1572	885	805.99	0.19076	56.2977		GO:0106019	phosphatidylinositol-4,5-bisphosphate phosphatase activity	11	2	5.65	0.99549	18.1818
GO:0001667	ameboidal-type cell migration	274	154	140.48	0.19084	56.2044		GO:0008080	N-acetyltransferase activity	72	26	36.99	0.99693	36.1111
GO:0002573	myeloid leukocyte differentiation	120	74	61.53	0.19136	61.6667		GO:0003714	transcription corepressor activity	159	65	81.69	0.99708	40.8805
GO:0001508	action potential	70	45	35.89	0.19202	64.2857		GO:0000993	RNA polymerase II complex binding	32	9	16.44	0.99786	28.125
GO:0010950	positive regulation of endopeptidase activity	99	59	50.76	0.19221	59.596		GO:0043021	ribonucleoprotein complex binding	110	42	56.52	0.99854	38.1818
GO:0071470	cellular response to osmotic stress	28	21	14.36	0.19261	75		GO:0017056	structural constituent of nuclear pore	22	5	11.3	0.99857	22.7273
GO:0030225	macrophage differentiation	33	22	16.92	0.193	66.6667		GO:0008327	methyl-CpG binding	13	2	6.68	0.99876	15.3846
GO:0042982	amyloid precursor protein metabolic process	40	24	20.51	0.19309	60		GO:0003677	DNA binding	1245	581	639.68	0.99994	46.6667
GO:0030888	regulation of B cell proliferation	33	20	16.92	0.19317	60.6061		GO:0003729	mRNA binding	177	69	90.94	0.99998	38.9831
GO:0019915	lipid storage	45	26	23.07	0.1932	57.7778		GO:0051059	NF-kappaB binding	22	2	11.3	1	9.09091
GO:0051560	mitochondrial calcium ion homeostasis	20	13	10.25	0.19323	65		GO:0000981	DNA-binding transcription factor activity, RNA polymerase II-specific	728	324	374.04	1	44.5055
GO:0071711	basement membrane organization	22	14	11.28	0.19324	63.6364		GO:0022890	inorganic cation transmembrane transporter activity	274	156	140.78	1	56.9343
GO:0006835	dicarboxylic acid transport	46	26	23.58	0.1933	56.5217		GO:0016273	arginine N-methyltransferase activity	10	4	5.14	1	40
GO:0006739	NADP metabolic process	23	14	11.79	0.19334	60.8696		GO:0140323	solute:anion antiporter activity	11	5	5.65	1	45.4545
GO:0002548	monocyte chemotaxis	25	15	12.82	0.19334	60		GO:0004112	cyclic-nucleotide phosphodiesterase activity	20	10	10.28	1	50
GO:0120034	positive regulation of plasma membrane bounded cell projection assembly	69	39	35.38	0.19335	56.5217		GO:0140318	protein transporter activity	12	5	6.17	1	41.6667
GO:0001778	plasma membrane repair	10	7	5.13	0.1934	70		GO:0070325	lipoprotein particle receptor binding	14	4	7.19	1	28.5714
GO:0055057	neuroblast division	10	7	5.13	0.1934	70		GO:0016247	channel regulator activity	72	39	36.99	1	54.1667
GO:1902916	positive regulation of protein polyubiquitination	10	7	5.13	0.1934	70		GO:0016248	channel inhibitor activity	22	8	11.3	1	36.3636
GO:0048305	immunoglobulin secretion	10	7	5.13	0.1934	70		GO:0015298	solute:cation antiporter activity	20	9	10.28	1	45
GO:0070669	response to interleukin-2	10	7	5.13	0.1934	70		GO:0052866	phosphatidylinositol phosphate phosphatase activity	23	9	11.82	1	39.1304
GO:1900017	positive regulation of cytokine production involved in inflammatory response	10	7	5.13	0.1934	70		GO:0140033	acetylation-dependent protein binding	15	9	7.71	1	60
GO:0032310	prostaglandin secretion	10	7	5.13	0.1934	70		GO:0140034	methylation-dependent protein binding	47	20	24.15	1	42.5532
GO:0033561	regulation of water loss via skin	10	7	5.13	0.1934	70		GO:0098531	ligand-activated transcription factor activity	31	16	15.93	1	51.6129
GO:0021670	lateral ventricle development	10	7	5.13	0.1934	70		GO:0019787	ubiquitin-like protein transferase activity	302	156	155.17	1	51.6556
GO:0050995	negative regulation of lipid catabolic process	10	7	5.13	0.1934	70		GO:0022832	voltage-gated channel activity	75	39	38.53	1	52
GO:0060339	negative regulation of type I interferon-mediated signaling pathway	10	7	5.13	0.1934	70		GO:0022834	ligand-gated channel activity	42	20	21.58	1	47.619
GO:0061952	midbody abscission	10	7	5.13	0.1934	70		GO:0022835	transmitter-gated channel activity	15	7	7.71	1	46.6667
GO:0016558	protein import into peroxisome matrix	10	7	5.13	0.1934	70		GO:0046873	metal ion transmembrane transporter activity	182	88	93.51	1	48.3516
GO:0048569	post-embryonic animal organ development	10	7	5.13	0.1934	70		GO:0016796	exonuclease activity, active with either ribo- or deoxyribonucleic acids and producing 5'-phosphomonoesters	49	25	25.18	1	51.0204
GO:0007100	mitotic centrosome separation	10	7	5.13	0.1934	70		GO:0016798	hydrolase activity, acting on glycosyl bonds	68	42	34.94	1	61.7647
GO:0007250	activation of NF-kappaB-inducing kinase activity	10	7	5.13	0.1934	70		GO:0019001	guanyl nucleotide binding	253	128	129.99	1	50.5929
GO:0007256	activation of JNKK activity	10	7	5.13	0.1934	70		GO:0016676	oxidoreductase activity, acting on a heme group of donors, oxygen as acceptor	20	17	10.28	1	85
GO:0044827	modulation by host of viral genome replication	10	7	5.13	0.1934	70		GO:0101005	ubiquitinyl hydrolase activity	75	40	38.53	1	53.3333
GO:0002021	response to dietary excess	10	7	5.13	0.1934	70		GO:0022803	passive transmembrane transporter activity	182	98	93.51	1	53.8462
GO:0071712	ER-associated misfolded protein catabolic process	10	7	5.13	0.1934	70		GO:0022804	active transmembrane transporter activity	172	96	88.37	1	55.814
GO:0031272	regulation of pseudopodium assembly	10	7	5.13	0.1934	70		GO:0098960	postsynaptic neurotransmitter receptor activity	15	6	7.71	1	40
GO:0043173	nucleotide salvage	10	7	5.13	0.1934	70		GO:0070001	aspartic-type peptidase activity	12	9	6.17	1	75
GO:0007530	sex determination	10	7	5.13	0.1934	70		GO:0070003	threonine-type peptidase activity	14	3	7.19	1	21.4286
GO:0002360	T cell lineage commitment	10	7	5.13	0.1934	70		GO:0140457	protein demethylase activity	22	12	11.3	1	54.5455
GO:0018119	peptidyl-cysteine S-nitrosylation	10	7	5.13	0.1934	70		GO:0004536	deoxyribonuclease activity	39	18	20.04	1	46.1538
GO:0042401	cellular biogenic amine biosynthetic process	10	7	5.13	0.1934	70		GO:0016638	oxidoreductase activity, acting on the CH-NH2 group of donors	13	7	6.68	1	53.8462
GO:0043508	negative regulation of JUN kinase activity	10	7	5.13	0.1934	70		GO:0015923	mannosidase activity	11	7	5.65	1	63.6364
GO:1902894	negative regulation of pri-miRNA transcription by RNA polymerase II	10	7	5.13	0.1934	70		GO:0019707	protein-cysteine S-acyltransferase activity	18	9	9.25	1	50
GO:0042754	negative regulation of circadian rhythm	10	7	5.13	0.1934	70		GO:0032813	tumor necrosis factor receptor superfamily binding	28	22	14.39	1	78.5714
GO:0090179	planar cell polarity pathway involved in neural tube closure	10	7	5.13	0.1934	70		GO:0050136	NADH dehydrogenase (quinone) activity	31	26	15.93	1	83.871
GO:0061158	3'-UTR-mediated mRNA destabilization	10	7	5.13	0.1934	70		GO:0099529	neurotransmitter receptor activity involved in regulation of postsynaptic membrane potential	15	6	7.71	1	40
GO:0090148	membrane fission	10	7	5.13	0.1934	70		GO:0043167	ion binding	3699	1915	1900.54	1	51.7707
GO:0014894	response to denervation involved in regulation of muscle adaptation	10	7	5.13	0.1934	70		GO:0034212	peptide N-acetyltransferase activity	64	25	32.88	1	39.0625
GO:0014841	skeletal muscle satellite cell proliferation	10	7	5.13	0.1934	70		GO:0033558	protein deacetylase activity	23	13	11.82	1	56.5217
GO:1901203	positive regulation of extracellular matrix assembly	10	7	5.13	0.1934	70		GO:0016701	oxidoreductase activity, acting on single donors with incorporation of molecular oxygen	14	9	7.19	1	64.2857
GO:0036342	post-anal tail morphogenesis	10	7	5.13	0.1934	70		GO:0036094	small molecule binding	1635	898	840.06	1	54.9235
GO:0001780	neutrophil homeostasis	10	7	5.13	0.1934	70		GO:0019198	transmembrane receptor protein phosphatase activity	10	7	5.14	1	70
GO:0010633	negative regulation of epithelial cell migration	46	25	23.58	0.19349	54.3478		GO:0019199	transmembrane receptor protein kinase activity	57	32	29.29	1	56.1404
GO:2000249	regulation of actin cytoskeleton reorganization	21	12	10.77	0.19352	57.1429		GO:0098772	molecular function regulator	946	478	486.05	1	50.5285
GO:0060415	muscle tissue morphogenesis	53	28	27.17	0.1936	52.8302		GO:0016893	endonuclease activity, active with either ribo- or deoxyribonucleic acids and producing 5'-phosphomonoesters	31	14	15.93	1	45.1613
GO:0017156	calcium-ion regulated exocytosis	28	15	14.36	0.19363	53.5714		GO:0016896	exoribonuclease activity, producing 5'-phosphomonoesters	33	17	16.96	1	51.5152
GO:0046605	regulation of centrosome cycle	34	18	17.43	0.19365	52.9412		GO:0015002	heme-copper terminal oxidase activity	20	17	10.28	1	85
GO:0005980	glycogen catabolic process	17	11	8.72	0.19369	64.7059		GO:0015605	organophosphate ester transmembrane transporter activity	15	3	7.71	1	20
GO:0070987	error-free translesion synthesis	17	11	8.72	0.19369	64.7059		GO:0035258	steroid hormone receptor binding	70	26	35.97	1	37.1429
GO:0086064	cell communication by electrical coupling involved in cardiac conduction	17	11	8.72	0.19369	64.7059		GO:0003954	NADH dehydrogenase activity	31	26	15.93	1	83.871
GO:0014898	cardiac muscle hypertrophy in response to stress	17	11	8.72	0.19369	64.7059		GO:0032550	purine ribonucleoside binding	245	124	125.88	1	50.6122
GO:0006907	pinocytosis	17	11	8.72	0.19369	64.7059		GO:0016864	intramolecular oxidoreductase activity, transposing S-S bonds	12	7	6.17	1	58.3333
GO:0072529	pyrimidine-containing compound catabolic process	20	10	10.25	0.1938	50		GO:0032555	purine ribonucleotide binding	1264	669	649.44	1	52.9272
GO:0006900	vesicle budding from membrane	76	39	38.97	0.19424	51.3158		GO:0050997	quaternary ammonium group binding	15	10	7.71	1	66.6667
GO:0070059	intrinsic apoptotic signaling pathway in response to endoplasmic reticulum stress	41	21	21.02	0.19426	51.2195		GO:0004030	aldehyde dehydrogenase [NAD(P)+] activity	11	7	5.65	1	63.6364
GO:2001238	positive regulation of extrinsic apoptotic signaling pathway	37	17	18.97	0.19474	45.9459		GO:1901265	nucleoside phosphate binding	1444	782	741.92	1	54.1551
GO:0065003	protein-containing complex assembly	1184	625	607.06	0.1948	52.7872		GO:0042171	lysophosphatidic acid acyltransferase activity	10	5	5.14	1	50
GO:0042180	cellular ketone metabolic process	158	78	81.01	0.19501	49.3671		GO:0005230	extracellular ligand-gated ion channel activity	20	10	10.28	1	50
GO:0015718	monocarboxylic acid transport	83	52	42.56	0.19529	62.6506		GO:0016875	ligase activity, forming carbon-oxygen bonds	32	15	16.44	1	46.875
GO:0006006	glucose metabolic process	135	76	69.22	0.1961	56.2963		GO:0016877	ligase activity, forming carbon-sulfur bonds	29	20	14.9	1	68.9655
GO:1900087	positive regulation of G1/S transition of mitotic cell cycle	26	16	13.33	0.19738	61.5385		GO:0016825	hydrolase activity, acting on acid phosphorus-nitrogen bonds	55	36	28.26	1	65.4545
GO:0070423	nucleotide-binding oligomerization domain containing signaling pathway	26	16	13.33	0.19738	61.5385		GO:0140110	transcription regulator activity	1054	471	541.54	1	44.6869
GO:0007052	mitotic spindle organization	72	38	36.92	0.19787	52.7778		GO:0060589	nucleoside-triphosphatase regulator activity	246	113	126.39	1	45.935
GO:1901698	response to nitrogen compound	685	389	351.21	0.19822	56.7883		GO:0016817	hydrolase activity, acting on acid anhydrides	563	279	289.27	1	49.556
GO:0006468	protein phosphorylation	1209	642	619.87	0.19982	53.1017		GO:0140142	nucleocytoplasmic carrier activity	28	16	14.39	1	57.1429
GO:0051128	regulation of cellular component organization	1513	795	775.74	0.20072	52.5446		GO:0032549	ribonucleoside binding	248	124	127.42	1	50
GO:0050663	cytokine secretion	108	72	55.37	0.20156	66.6667		GO:0005342	organic acid transmembrane transporter activity	72	44	36.99	1	61.1111
GO:0071219	cellular response to molecule of bacterial origin	113	74	57.94	0.20164	65.4867		GO:0003674	molecular_function	9313	4785	4785	1	51.3798
GO:0010631	epithelial cell migration	205	119	105.11	0.20193	58.0488		GO:0008187	poly-pyrimidine tract binding	17	9	8.73	1	52.9412
GO:0051896	regulation of protein kinase B signaling	139	84	71.27	0.20211	60.4317		GO:0008173	RNA methyltransferase activity	56	24	28.77	1	42.8571
GO:0002931	response to ischemia	37	22	18.97	0.20255	59.4595		GO:0140102	catalytic activity, acting on a rRNA	16	6	8.22	1	37.5
GO:0048660	regulation of smooth muscle cell proliferation	91	54	46.66	0.20289	59.3407		GO:0097747	RNA polymerase activity	30	17	15.41	1	56.6667
GO:0002920	regulation of humoral immune response	25	20	12.82	0.20292	80		GO:0051540	metal cluster binding	46	24	23.63	1	52.1739
GO:0086002	cardiac muscle cell action potential involved in contraction	34	24	17.43	0.203	70.5882		GO:0061134	peptidase regulator activity	87	55	44.7	1	63.2184
GO:2001056	positive regulation of cysteine-type endopeptidase activity	82	48	42.04	0.20309	58.5366		GO:0097472	cyclin-dependent protein kinase activity	20	9	10.28	1	45
GO:0045471	response to ethanol	74	42	37.94	0.20314	56.7568		GO:0044769	ATPase activity, coupled to transmembrane movement of ions, rotational mechanism	15	10	7.71	1	66.6667
GO:0006085	acetyl-CoA biosynthetic process	19	15	9.74	0.20319	78.9474		GO:0071814	protein-lipid complex binding	14	10	7.19	1	71.4286
GO:1904888	cranial skeletal system development	41	26	21.02	0.20323	63.4146		GO:0035639	purine ribonucleoside triphosphate binding	1224	646	628.89	1	52.7778
GO:0010939	regulation of necrotic cell death	20	15	10.25	0.20326	75		GO:0098847	sequence-specific single stranded DNA binding	14	6	7.19	1	42.8571
GO:0099003	vesicle-mediated transport in synapse	106	59	54.35	0.20327	55.6604		GO:0042285	xylosyltransferase activity	10	5	5.14	1	50
GO:0060760	positive regulation of response to cytokine stimulus	32	21	16.41	0.20328	65.625		GO:0001217	DNA-binding transcription repressor activity	130	58	66.79	1	44.6154
GO:0042100	B cell proliferation	38	24	19.48	0.20329	63.1579		GO:0032934	sterol binding	37	21	19.01	1	56.7568
GO:0045920	negative regulation of exocytosis	17	13	8.72	0.20333	76.4706		GO:0140272	exogenous protein binding	45	30	23.12	1	66.6667
GO:1904375	regulation of protein localization to cell periphery	80	45	41.02	0.20337	56.25		GO:0017091	AU-rich element binding	18	11	9.25	1	61.1111
GO:0006942	regulation of striated muscle contraction	61	35	31.28	0.20341	57.377		GO:0001098	basal transcription machinery binding	49	15	25.18	1	30.6122
GO:0002637	regulation of immunoglobulin production	34	21	17.43	0.20343	61.7647		GO:0001099	basal RNA polymerase II transcription machinery binding	49	15	25.18	1	30.6122
GO:0033135	regulation of peptidyl-serine phosphorylation	85	47	43.58	0.20345	55.2941		GO:0019210	kinase inhibitor activity	48	22	24.66	1	45.8333
GO:2000515	negative regulation of CD4-positive, alpha-beta T cell activation	17	12	8.72	0.20347	70.5882		GO:0060089	molecular transducer activity	411	242	211.17	1	58.8808
GO:1903322	positive regulation of protein modification by small protein conjugation or removal	99	54	50.76	0.20347	54.5455		GO:0070279	vitamin B6 binding	34	25	17.47	1	73.5294
GO:0042168	heme metabolic process	26	16	13.33	0.20356	61.5385
GO:0048644	muscle organ morphogenesis	58	32	29.74	0.20361	55.1724
GO:1902373	negative regulation of mRNA catabolic process	29	17	14.87	0.20363	58.6207
GO:1901028	regulation of mitochondrial outer membrane permeabilization involved in apoptotic signaling pathway	29	17	14.87	0.20363	58.6207
GO:1902305	regulation of sodium ion transmembrane transport	43	24	22.05	0.20366	55.814
GO:0070841	inclusion body assembly	16	10	8.2	0.20368	62.5
GO:2000144	positive regulation of DNA-templated transcription, initiation	18	11	9.23	0.20368	61.1111
GO:0016073	snRNA metabolic process	26	15	13.33	0.2037	57.6923
GO:0035272	exocrine system development	30	17	15.38	0.20371	56.6667
GO:0046323	glucose import	42	23	21.53	0.20373	54.7619
GO:0034698	response to gonadotropin	15	9	7.69	0.20375	60
GO:0035773	insulin secretion involved in cellular response to glucose stimulus	35	19	17.95	0.20379	54.2857
GO:0044774	mitotic DNA integrity checkpoint	77	40	39.48	0.20386	51.9481
GO:0070988	demethylation	44	23	22.56	0.20387	52.2727
GO:0000470	maturation of LSU-rRNA	15	8	7.69	0.20389	53.3333
GO:0045684	positive regulation of epidermis development	16	8	8.2	0.20396	50
GO:0010092	specification of animal organ identity	18	9	9.23	0.20397	50
GO:0021675	nerve development	40	18	20.51	0.20429	45
GO:0034502	protein localization to chromosome	66	29	33.84	0.20463	43.9394
GO:0060968	regulation of gene silencing	80	34	41.02	0.20494	42.5
GO:0006323	DNA packaging	108	48	55.37	0.20499	44.4444
GO:0006475	internal protein amino acid acetylation	124	56	63.58	0.20503	45.1613
GO:0046394	carboxylic acid biosynthetic process	209	119	107.16	0.20754	56.9378
GO:0051865	protein autoubiquitination	50	29	25.64	0.20849	58
GO:0006919	activation of cysteine-type endopeptidase activity involved in apoptotic process	50	29	25.64	0.20849	58
GO:0006936	muscle contraction	231	136	118.44	0.20852	58.8745
GO:0030217	T cell differentiation	133	76	68.19	0.20867	57.1429
GO:0006513	protein monoubiquitination	54	30	27.69	0.20899	55.5556
GO:0071479	cellular response to ionizing radiation	54	29	27.69	0.20932	53.7037
GO:0062013	positive regulation of small molecule metabolic process	84	48	43.07	0.20947	57.1429
GO:0065008	regulation of biological quality	2295	1211	1176.68	0.20963	52.7669
GO:0051290	protein heterotetramerization	19	12	9.74	0.21021	63.1579
GO:0097320	plasma membrane tubulation	19	12	9.74	0.21021	63.1579
GO:0002823	negative regulation of adaptive immune response based on somatic recombination of immune receptors built from immunoglob...	19	12	9.74	0.21021	63.1579
GO:0050918	positive chemotaxis	34	19	17.43	0.2104	55.8824
GO:0070830	bicellular tight junction assembly	34	19	17.43	0.2104	55.8824
GO:0045089	positive regulation of innate immune response	114	55	58.45	0.21091	48.2456
GO:0019886	antigen processing and presentation of exogenous peptide antigen via MHC class II	65	37	33.33	0.21492	56.9231
GO:0016525	negative regulation of angiogenesis	71	40	36.4	0.21498	56.338
GO:0071417	cellular response to organonitrogen compound	392	216	200.98	0.21509	55.102
GO:0008360	regulation of cell shape	110	61	56.4	0.21579	55.4545
GO:0001659	temperature homeostasis	110	65	56.4	0.21768	59.0909
GO:0097193	intrinsic apoptotic signaling pathway	197	109	101	0.21781	55.3299
GO:1903579	negative regulation of ATP metabolic process	22	17	11.28	0.21835	77.2727
GO:0097178	ruffle assembly	30	21	15.38	0.21837	70
GO:0051193	regulation of cofactor metabolic process	24	17	12.31	0.21857	70.8333
GO:0035265	organ growth	111	61	56.91	0.2187	54.955
GO:0086005	ventricular cardiac muscle cell action potential	22	14	11.28	0.21902	63.6364
GO:0003407	neural retina development	33	19	16.92	0.21916	57.5758
GO:0008340	determination of adult lifespan	12	8	6.15	0.21921	66.6667
GO:0045662	negative regulation of myoblast differentiation	12	8	6.15	0.21921	66.6667
GO:1902902	negative regulation of autophagosome assembly	12	8	6.15	0.21921	66.6667
GO:0000098	sulfur amino acid catabolic process	12	8	6.15	0.21921	66.6667
GO:0010544	negative regulation of platelet activation	12	8	6.15	0.21921	66.6667
GO:1901623	regulation of lymphocyte chemotaxis	12	8	6.15	0.21921	66.6667
GO:0001662	behavioral fear response	12	8	6.15	0.21921	66.6667
GO:0032461	positive regulation of protein oligomerization	12	8	6.15	0.21921	66.6667
GO:0034975	protein folding in endoplasmic reticulum	12	8	6.15	0.21921	66.6667
GO:1904469	positive regulation of tumor necrosis factor secretion	12	8	6.15	0.21921	66.6667
GO:0044342	type B pancreatic cell proliferation	12	8	6.15	0.21921	66.6667
GO:0035458	cellular response to interferon-beta	12	8	6.15	0.21921	66.6667
GO:0071360	cellular response to exogenous dsRNA	12	8	6.15	0.21921	66.6667
GO:0048520	positive regulation of behavior	12	8	6.15	0.21921	66.6667
GO:0007289	spermatid nucleus differentiation	12	8	6.15	0.21921	66.6667
GO:0006390	mitochondrial transcription	12	8	6.15	0.21921	66.6667
GO:0060831	smoothened signaling pathway involved in dorsal/ventral neural tube patterning	12	8	6.15	0.21921	66.6667
GO:1903209	positive regulation of oxidative stress-induced cell death	12	8	6.15	0.21921	66.6667
GO:0046426	negative regulation of receptor signaling pathway via JAK-STAT	12	8	6.15	0.21921	66.6667
GO:0051549	positive regulation of keratinocyte migration	12	8	6.15	0.21921	66.6667
GO:0017085	response to insecticide	12	8	6.15	0.21921	66.6667
GO:0031664	regulation of lipopolysaccharide-mediated signaling pathway	12	8	6.15	0.21921	66.6667
GO:1902176	negative regulation of oxidative stress-induced intrinsic apoptotic signaling pathway	12	8	6.15	0.21921	66.6667
GO:0034349	glial cell apoptotic process	12	8	6.15	0.21921	66.6667
GO:0002115	store-operated calcium entry	12	8	6.15	0.21921	66.6667
GO:0006691	leukotriene metabolic process	12	8	6.15	0.21921	66.6667
GO:0042744	hydrogen peroxide catabolic process	12	8	6.15	0.21921	66.6667
GO:0031953	negative regulation of protein autophosphorylation	12	8	6.15	0.21921	66.6667
GO:0016082	synaptic vesicle priming	12	8	6.15	0.21921	66.6667
GO:0070242	thymocyte apoptotic process	12	8	6.15	0.21921	66.6667
GO:0042559	pteridine-containing compound biosynthetic process	12	8	6.15	0.21921	66.6667
GO:0048070	regulation of developmental pigmentation	12	8	6.15	0.21921	66.6667
GO:0007004	telomere maintenance via telomerase	61	33	31.28	0.21924	54.0984
GO:0007099	centriole replication	26	15	13.33	0.21925	57.6923
GO:0051693	actin filament capping	26	15	13.33	0.21925	57.6923
GO:0035108	limb morphogenesis	95	49	48.71	0.21956	51.5789
GO:0015850	organic hydroxy compound transport	106	57	54.35	0.2196	53.7736
GO:0042307	positive regulation of protein import into nucleus	30	18	15.38	0.21962	60
GO:0045727	positive regulation of translation	89	46	45.63	0.22288	51.6854
GO:0001568	blood vessel development	457	243	234.31	0.22305	53.1729
GO:0030307	positive regulation of cell growth	100	59	51.27	0.22319	59
GO:1902475	L-alpha-amino acid transmembrane transport	31	19	15.89	0.22483	61.2903
GO:0043029	T cell homeostasis	21	13	10.77	0.22509	61.9048
GO:0045776	negative regulation of blood pressure	21	13	10.77	0.22509	61.9048
GO:0045880	positive regulation of smoothened signaling pathway	21	13	10.77	0.22509	61.9048
GO:0034504	protein localization to nucleus	202	101	103.57	0.22655	50
GO:0001843	neural tube closure	67	39	34.35	0.22699	58.209
GO:0017144	drug metabolic process	342	216	175.35	0.22909	63.1579
GO:0045184	establishment of protein localization	1440	729	738.31	0.22914	50.625
GO:0070534	protein K63-linked ubiquitination	32	19	16.41	0.22968	59.375
GO:0009409	response to cold	32	19	16.41	0.22968	59.375
GO:0018105	peptidyl-serine phosphorylation	190	105	97.42	0.23372	55.2632
GO:0006281	DNA repair	377	177	193.29	0.23406	46.9496
GO:0048666	neuron development	670	358	343.52	0.23431	53.4328
GO:0001894	tissue homeostasis	124	78	63.58	0.2346	62.9032
GO:0071407	cellular response to organic cyclic compound	370	193	189.7	0.23495	52.1622
GO:0032388	positive regulation of intracellular transport	170	100	87.16	0.2351	58.8235
GO:0009605	response to external stimulus	1450	803	743.44	0.23524	55.3793
GO:0033108	mitochondrial respiratory chain complex assembly	71	53	36.4	0.23705	74.6479
GO:0006520	cellular amino acid metabolic process	240	139	123.05	0.23715	57.9167
GO:0031334	positive regulation of protein-containing complex assembly	171	99	87.67	0.23753	57.8947
GO:0007155	cell adhesion	775	421	397.35	0.23794	54.3226
GO:0045824	negative regulation of innate immune response	33	21	16.92	0.23797	63.6364
GO:0034308	primary alcohol metabolic process	42	25	21.53	0.23817	59.5238
GO:0086091	regulation of heart rate by cardiac conduction	23	14	11.79	0.23858	60.8696
GO:0046326	positive regulation of glucose import	23	14	11.79	0.23858	60.8696
GO:0035909	aorta morphogenesis	23	14	11.79	0.23858	60.8696
GO:0009593	detection of chemical stimulus	23	14	11.79	0.23858	60.8696
GO:0010470	regulation of gastrulation	23	14	11.79	0.23858	60.8696
GO:0010165	response to X-ray	23	14	11.79	0.23858	60.8696
GO:0010927	cellular component assembly involved in morphogenesis	87	54	44.61	0.23888	62.069
GO:0009411	response to UV	104	54	53.32	0.23989	51.9231
GO:1903828	negative regulation of cellular protein localization	88	49	45.12	0.2403	55.6818
GO:0048584	positive regulation of response to stimulus	1297	701	664.99	0.24045	54.0478
GO:0071897	DNA biosynthetic process	147	78	75.37	0.24061	53.0612
GO:0043243	positive regulation of protein-containing complex disassembly	27	16	13.84	0.24074	59.2593
GO:0010560	positive regulation of glycoprotein biosynthetic process	14	9	7.18	0.24083	64.2857
GO:0048169	regulation of long-term neuronal synaptic plasticity	14	9	7.18	0.24083	64.2857
GO:0072111	cell proliferation involved in kidney development	14	9	7.18	0.24083	64.2857
GO:0071397	cellular response to cholesterol	14	9	7.18	0.24083	64.2857
GO:0001913	T cell mediated cytotoxicity	14	9	7.18	0.24083	64.2857
GO:0071498	cellular response to fluid shear stress	14	9	7.18	0.24083	64.2857
GO:0032689	negative regulation of interferon-gamma production	14	9	7.18	0.24083	64.2857
GO:0031293	membrane protein intracellular domain proteolysis	14	9	7.18	0.24083	64.2857
GO:0090023	positive regulation of neutrophil chemotaxis	14	9	7.18	0.24083	64.2857
GO:1901018	positive regulation of potassium ion transmembrane transporter activity	14	9	7.18	0.24083	64.2857
GO:0034391	regulation of smooth muscle cell apoptotic process	14	9	7.18	0.24083	64.2857
GO:0002230	positive regulation of defense response to virus by host	14	9	7.18	0.24083	64.2857
GO:0090383	phagosome acidification	14	9	7.18	0.24083	64.2857
GO:2000178	negative regulation of neural precursor cell proliferation	14	9	7.18	0.24083	64.2857
GO:0042789	mRNA transcription by RNA polymerase II	14	9	7.18	0.24083	64.2857
GO:0002707	negative regulation of lymphocyte mediated immunity	14	9	7.18	0.24083	64.2857
GO:0046655	folic acid metabolic process	14	9	7.18	0.24083	64.2857
GO:0070268	cornification	14	9	7.18	0.24083	64.2857
GO:0006968	cellular defense response	14	9	7.18	0.24083	64.2857
GO:0006457	protein folding	157	81	80.5	0.2409	51.5924
GO:0009314	response to radiation	274	140	140.48	0.24143	51.0949
GO:1901796	regulation of signal transduction by p53 class mediator	130	66	66.65	0.24164	50.7692
GO:0050806	positive regulation of synaptic transmission	83	41	42.56	0.24169	49.3976
GO:0015698	inorganic anion transport	70	32	35.89	0.24229	45.7143
GO:0002218	activation of innate immune response	86	38	44.09	0.24286	44.186
GO:1901214	regulation of neuron death	201	111	103.06	0.24662	55.2239
GO:2000404	regulation of T cell migration	24	19	12.31	0.24688	79.1667
GO:0002828	regulation of type 2 immune response	20	16	10.25	0.24706	80
GO:0016052	carbohydrate catabolic process	145	80	74.34	0.24706	55.1724
GO:0098655	cation transmembrane transport	447	271	229.18	0.24714	60.6264
GO:0045058	T cell selection	19	14	9.74	0.24733	73.6842
GO:0071402	cellular response to lipoprotein particle stimulus	21	15	10.77	0.24734	71.4286
GO:0060038	cardiac muscle cell proliferation	35	21	17.95	0.24756	60
GO:0043297	apical junction assembly	41	24	21.02	0.24757	58.5366
GO:0090207	regulation of triglyceride metabolic process	18	12	9.23	0.24761	66.6667
GO:0034405	response to fluid shear stress	28	17	14.36	0.24763	60.7143
GO:0003015	heart process	171	90	87.67	0.24769	52.6316
GO:0009168	purine ribonucleoside monophosphate biosynthetic process	17	11	8.72	0.2477	64.7059
GO:0019748	secondary metabolic process	33	19	16.92	0.24774	57.5758
GO:0032965	regulation of collagen biosynthetic process	23	13	11.79	0.2479	56.5217
GO:0007618	mating	18	10	9.23	0.24798	55.5556
GO:0035886	vascular smooth muscle cell differentiation	17	9	8.72	0.24807	52.9412
GO:2001024	negative regulation of response to drug	22	11	11.28	0.24818	50
GO:0031365	N-terminal protein amino acid modification	21	10	10.77	0.24827	47.619
GO:0060998	regulation of dendritic spine development	49	24	25.12	0.24834	48.9796
GO:0010717	regulation of epithelial to mesenchymal transition	54	26	27.69	0.24844	48.1481
GO:0010765	positive regulation of sodium ion transport	23	10	11.79	0.24846	43.4783
GO:0030510	regulation of BMP signaling pathway	54	21	27.69	0.24938	38.8889
GO:0007623	circadian rhythm	126	69	64.6	0.25012	54.7619
GO:0040019	positive regulation of embryonic development	25	15	12.82	0.2509	60
GO:0040029	regulation of gene expression, epigenetic	206	90	105.62	0.2511	43.6893
GO:0044703	multi-organism reproductive process	484	230	248.15	0.2517	47.5207
GO:0007507	heart development	395	209	202.52	0.25256	52.9114
GO:0032543	mitochondrial translation	111	69	56.91	0.25637	62.1622
GO:0030199	collagen fibril organization	38	22	19.48	0.25648	57.8947
GO:0009056	catabolic process	1759	949	901.87	0.25659	53.9511
GO:0002682	regulation of immune system process	787	442	403.51	0.25834	56.1626
GO:2000179	positive regulation of neural precursor cell proliferation	27	17	13.84	0.25892	62.963
GO:1905330	regulation of morphogenesis of an epithelium	129	69	66.14	0.25899	53.4884
GO:0045663	positive regulation of myoblast differentiation	16	10	8.2	0.2593	62.5
GO:0010592	positive regulation of lamellipodium assembly	16	10	8.2	0.2593	62.5
GO:0060334	regulation of interferon-gamma-mediated signaling pathway	16	10	8.2	0.2593	62.5
GO:0048854	brain morphogenesis	16	10	8.2	0.2593	62.5
GO:0006309	apoptotic DNA fragmentation	16	10	8.2	0.2593	62.5
GO:0060602	branch elongation of an epithelium	16	10	8.2	0.2593	62.5
GO:0035970	peptidyl-threonine dephosphorylation	16	10	8.2	0.2593	62.5
GO:0034472	snRNA 3'-end processing	16	10	8.2	0.2593	62.5
GO:0006677	glycosylceramide metabolic process	16	10	8.2	0.2593	62.5
GO:2000273	positive regulation of signaling receptor activity	16	10	8.2	0.2593	62.5
GO:0045742	positive regulation of epidermal growth factor receptor signaling pathway	16	10	8.2	0.2593	62.5
GO:0006953	acute-phase response	16	10	8.2	0.2593	62.5
GO:0032012	regulation of ARF protein signal transduction	16	10	8.2	0.2593	62.5
GO:0032507	maintenance of protein location in cell	49	26	25.12	0.25956	53.0612
GO:0072384	organelle transport along microtubule	58	30	29.74	0.25974	51.7241
GO:0003254	regulation of membrane depolarization	34	16	17.43	0.26022	47.0588
GO:0006836	neurotransmitter transport	115	56	58.96	0.26066	48.6957
GO:0043299	leukocyte degranulation	329	187	168.68	0.26087	56.8389
GO:0072503	cellular divalent inorganic cation homeostasis	231	136	118.44	0.26097	58.8745
GO:0030324	lung development	113	61	57.94	0.26104	53.9823
GO:0002793	positive regulation of peptide secretion	145	91	74.34	0.26109	62.7586
GO:0002283	neutrophil activation involved in immune response	302	170	154.84	0.26123	56.2914
GO:0002703	regulation of leukocyte mediated immunity	100	65	51.27	0.26143	65
GO:0071887	leukocyte apoptotic process	62	45	31.79	0.26149	72.5806
GO:0002822	regulation of adaptive immune response based on somatic recombination of immune receptors built from immunoglobulin supe...	72	49	36.92	0.26161	68.0556
GO:0010817	regulation of hormone levels	254	142	130.23	0.26162	55.9055
GO:0120036	plasma membrane bounded cell projection organization	956	501	490.16	0.26163	52.4059
GO:0048858	cell projection morphogenesis	411	222	210.73	0.26166	54.0146
GO:0034440	lipid oxidation	77	51	39.48	0.26168	66.2338
GO:0070665	positive regulation of leukocyte proliferation	64	44	32.81	0.26172	68.75
GO:1903362	regulation of cellular protein catabolic process	180	103	92.29	0.26175	57.2222
GO:0043903	regulation of interspecies interactions between organisms	131	77	67.17	0.26186	58.7786
GO:1903557	positive regulation of tumor necrosis factor superfamily cytokine production	46	33	23.58	0.26191	71.7391
GO:0050792	regulation of viral process	125	73	64.09	0.26196	58.4
GO:0050851	antigen receptor-mediated signaling pathway	151	86	77.42	0.262	56.9536
GO:2000401	regulation of lymphocyte migration	33	25	16.92	0.26206	75.7576
GO:0071621	granulocyte chemotaxis	51	34	26.15	0.26209	66.6667
GO:0038127	ERBB signaling pathway	94	56	48.2	0.26209	59.5745
GO:0051283	negative regulation of sequestering of calcium ion	73	45	37.43	0.26212	61.6438
GO:0007257	activation of JUN kinase activity	27	16	13.84	0.26221	59.2593
GO:0002082	regulation of oxidative phosphorylation	27	16	13.84	0.26221	59.2593
GO:0030104	water homeostasis	34	24	17.43	0.26223	70.5882
GO:0032608	interferon-beta production	36	25	18.46	0.26223	69.4444
GO:0002292	T cell differentiation involved in immune response	34	23	17.43	0.26234	67.6471
GO:0150063	visual system development	220	118	112.8	0.26237	53.6364
GO:0034694	response to prostaglandin	16	13	8.2	0.26243	81.25
GO:0031343	positive regulation of cell killing	18	14	9.23	0.26243	77.7778
GO:0046633	alpha-beta T cell proliferation	18	14	9.23	0.26243	77.7778
GO:0002495	antigen processing and presentation of peptide antigen via MHC class II	67	39	34.35	0.26244	58.209
GO:1900024	regulation of substrate adhesion-dependent cell spreading	34	22	17.43	0.26245	64.7059
GO:0002756	MyD88-independent toll-like receptor signaling pathway	19	14	9.74	0.26249	73.6842
GO:0051147	regulation of muscle cell differentiation	101	56	51.78	0.26249	55.4455
GO:0009746	response to hexose	117	64	59.99	0.26251	54.7009
GO:0010675	regulation of cellular carbohydrate metabolic process	84	47	43.07	0.26252	55.9524
GO:0071379	cellular response to prostaglandin stimulus	12	10	6.15	0.26253	83.3333
GO:1901739	regulation of myoblast fusion	14	11	7.18	0.26254	78.5714
GO:0002891	positive regulation of immunoglobulin mediated immune response	20	14	10.25	0.26254	70
GO:0050819	negative regulation of coagulation	29	18	14.87	0.26261	62.069
GO:1902110	positive regulation of mitochondrial membrane permeability involved in apoptotic process	37	22	18.97	0.26262	59.4595
GO:0061035	regulation of cartilage development	49	28	25.12	0.26264	57.1429
GO:1903578	regulation of ATP metabolic process	96	52	49.22	0.26265	54.1667
GO:0008645	hexose transmembrane transport	61	34	31.28	0.26266	55.7377
GO:0051294	establishment of spindle orientation	24	15	12.31	0.26266	62.5
GO:0010878	cholesterol storage	15	10	7.69	0.2627	66.6667
GO:0044788	modulation by host of viral process	17	11	8.72	0.26271	64.7059
GO:0032607	interferon-alpha production	19	12	9.74	0.26271	63.1579
GO:0070570	regulation of neuron projection regeneration	21	13	10.77	0.26271	61.9048
GO:0014741	negative regulation of muscle hypertrophy	23	14	11.79	0.26271	60.8696
GO:0043371	negative regulation of CD4-positive, alpha-beta T cell differentiation	12	8	6.15	0.26275	66.6667
GO:0072524	pyridine-containing compound metabolic process	22	13	11.28	0.26277	59.0909
GO:0010171	body morphogenesis	36	20	18.46	0.26279	55.5556
GO:0070918	production of small RNA involved in gene silencing by RNA	42	23	21.53	0.2628	54.7619
GO:0099172	presynapse organization	21	12	10.77	0.26282	57.1429
GO:0001754	eye photoreceptor cell differentiation	21	12	10.77	0.26282	57.1429
GO:1901989	positive regulation of cell cycle phase transition	64	34	32.81	0.26283	53.125
GO:0035821	modulation of process of other organism	66	35	33.84	0.26283	53.0303
GO:0022405	hair cycle process	51	27	26.15	0.26286	52.9412
GO:1905523	positive regulation of macrophage migration	12	7	6.15	0.26286	58.3333
GO:0010659	cardiac muscle cell apoptotic process	28	15	14.36	0.26289	53.5714
GO:0044380	protein localization to cytoskeleton	42	22	21.53	0.26291	52.381
GO:0140112	extracellular vesicle biogenesis	17	9	8.72	0.26293	52.9412
GO:1901862	negative regulation of muscle tissue development	37	19	18.97	0.26296	51.3514
GO:1903670	regulation of sprouting angiogenesis	49	25	25.12	0.26297	51.0204
GO:0097329	response to antimetabolite	12	6	6.15	0.26297	50
GO:2001236	regulation of extrinsic apoptotic signaling pathway	106	54	54.35	0.263	50.9434
GO:0009132	nucleoside diphosphate metabolic process	116	59	59.48	0.26301	50.8621
GO:2000758	positive regulation of peptidyl-lysine acetylation	19	9	9.74	0.26304	47.3684
GO:0032878	regulation of establishment or maintenance of cell polarity	21	10	10.77	0.26304	47.619
GO:0044773	mitotic DNA damage checkpoint	72	36	36.92	0.26306	50
GO:0032200	telomere organization	119	60	61.01	0.26307	50.4202
GO:0006040	amino sugar metabolic process	28	13	14.36	0.26311	46.4286
GO:0072088	nephron epithelium morphogenesis	46	22	23.58	0.26313	47.8261
GO:0032239	regulation of nucleobase-containing compound transport	15	6	7.69	0.26315	40
GO:0051648	vesicle localization	138	69	70.75	0.26316	50
GO:0050779	RNA destabilization	25	11	12.82	0.26316	44
GO:0033046	negative regulation of sister chromatid segregation	29	13	14.87	0.26317	44.8276
GO:0043039	tRNA aminoacylation	39	18	20	0.26318	46.1538
GO:0046434	organophosphate catabolic process	94	46	48.2	0.2632	48.9362
GO:0097581	lamellipodium organization	61	29	31.28	0.26321	47.541
GO:0060840	artery development	65	31	33.33	0.26322	47.6923
GO:0007178	transmembrane receptor protein serine/threonine kinase signaling pathway	202	101	103.57	0.26325	50
GO:0140014	mitotic nuclear division	173	85	88.7	0.26338	49.1329
GO:0009994	oocyte differentiation	27	10	13.84	0.26338	37.037
GO:0006476	protein deacetylation	68	28	34.86	0.26372	41.1765
GO:0018393	internal peptidyl-lysine acetylation	119	52	61.01	0.26397	43.6975
GO:0016571	histone methylation	98	39	50.25	0.26422	39.7959
GO:1901991	negative regulation of mitotic cell cycle phase transition	163	71	83.57	0.26438	43.5583
GO:0048608	reproductive structure development	257	119	131.77	0.26441	46.3035
GO:0045597	positive regulation of cell differentiation	566	312	290.2	0.26458	55.1237
GO:0006405	RNA export from nucleus	106	37	54.35	0.2649	34.9057
GO:0001934	positive regulation of protein phosphorylation	575	323	294.81	0.26616	56.1739
GO:0009892	negative regulation of metabolic process	1903	931	975.7	0.26923	48.9228
GO:0050727	regulation of inflammatory response	187	101	95.88	0.27148	54.0107
GO:0071396	cellular response to lipid	369	203	189.19	0.27151	55.0136
GO:0007009	plasma membrane organization	73	42	37.43	0.27171	57.5342
GO:0070301	cellular response to hydrogen peroxide	61	34	31.28	0.27192	55.7377
GO:0072593	reactive oxygen species metabolic process	169	98	86.65	0.27236	57.9882
GO:0030501	positive regulation of bone mineralization	29	17	14.87	0.27266	58.6207
GO:0051973	positive regulation of telomerase activity	29	17	14.87	0.27266	58.6207
GO:0043433	negative regulation of DNA-binding transcription factor activity	100	52	51.27	0.27286	52
GO:1902117	positive regulation of organelle assembly	54	28	27.69	0.27337	51.8519
GO:0070661	leukocyte proliferation	149	103	76.39	0.27379	69.1275
GO:0050873	brown fat cell differentiation	29	17	14.87	0.27525	58.6207
GO:0006875	cellular metal ion homeostasis	286	166	146.64	0.27535	58.042
GO:0036120	cellular response to platelet-derived growth factor stimulus	18	11	9.23	0.27537	61.1111
GO:0016578	histone deubiquitination	18	11	9.23	0.27537	61.1111
GO:0010971	positive regulation of G2/M transition of mitotic cell cycle	18	11	9.23	0.27537	61.1111
GO:0019730	antimicrobial humoral response	18	11	9.23	0.27537	61.1111
GO:0048566	embryonic digestive tract development	18	11	9.23	0.27537	61.1111
GO:0009065	glutamine family amino acid catabolic process	18	11	9.23	0.27537	61.1111
GO:0071542	dopaminergic neuron differentiation	18	11	9.23	0.27537	61.1111
GO:0006730	one-carbon metabolic process	18	11	9.23	0.27537	61.1111
GO:0034331	cell junction maintenance	18	11	9.23	0.27537	61.1111
GO:0006884	cell volume homeostasis	18	11	9.23	0.27537	61.1111
GO:1901385	regulation of voltage-gated calcium channel activity	18	11	9.23	0.27537	61.1111
GO:0006984	ER-nucleus signaling pathway	34	19	17.43	0.27543	55.8824
GO:1901605	alpha-amino acid metabolic process	131	85	67.17	0.27576	64.8855
GO:0070555	response to interleukin-1	134	69	68.7	0.27583	51.4925
GO:0030099	myeloid cell differentiation	261	150	133.82	0.27609	57.4713
GO:0031329	regulation of cellular catabolic process	598	322	306.6	0.27614	53.8462
GO:1903039	positive regulation of leukocyte cell-cell adhesion	113	73	57.94	0.27639	64.6018
GO:0009059	macromolecule biosynthetic process	2975	1438	1525.33	0.27739	48.3361
GO:0010243	response to organonitrogen compound	646	366	331.21	0.27781	56.6563
GO:1903580	positive regulation of ATP metabolic process	37	27	18.97	0.27798	72.973
GO:1903727	positive regulation of phospholipid metabolic process	30	23	15.38	0.27808	76.6667
GO:0051028	mRNA transport	113	46	57.94	0.27821	40.708
GO:0010001	glial cell differentiation	132	74	67.68	0.27835	56.0606
GO:0032731	positive regulation of interleukin-1 beta production	23	18	11.79	0.27839	78.2609
GO:0002028	regulation of sodium ion transport	56	34	28.71	0.27859	60.7143
GO:0019222	regulation of metabolic process	3970	1955	2035.48	0.27879	49.2443
GO:0044786	cell cycle DNA replication	54	32	27.69	0.27881	59.2593
GO:0010831	positive regulation of myotube differentiation	21	15	10.77	0.27883	71.4286
GO:0090075	relaxation of muscle	22	15	11.28	0.27894	68.1818
GO:0045581	negative regulation of T cell differentiation	22	15	11.28	0.27894	68.1818
GO:0098900	regulation of action potential	30	19	15.38	0.27897	63.3333
GO:0010676	positive regulation of cellular carbohydrate metabolic process	32	20	16.41	0.27897	62.5
GO:0043303	mast cell degranulation	29	18	14.87	0.27908	62.069
GO:1901016	regulation of potassium ion transmembrane transporter activity	33	20	16.92	0.27909	60.6061
GO:0048708	astrocyte differentiation	47	27	24.1	0.27913	57.4468
GO:0034637	cellular carbohydrate biosynthetic process	57	32	29.22	0.27915	56.1404
GO:0070936	protein K48-linked ubiquitination	44	25	22.56	0.27925	56.8182
GO:0098751	bone cell development	22	13	11.28	0.27939	59.0909
GO:0008206	bile acid metabolic process	28	16	14.36	0.27941	57.1429
GO:2000272	negative regulation of signaling receptor activity	19	11	9.74	0.27949	57.8947
GO:0030004	cellular monovalent inorganic cation homeostasis	60	32	30.76	0.2795	53.3333
GO:0017004	cytochrome complex assembly	23	13	11.79	0.2795	56.5217
GO:0031076	embryonic camera-type eye development	25	14	12.82	0.27951	56
GO:0006693	prostaglandin metabolic process	25	14	12.82	0.27951	56
GO:0060443	mammary gland morphogenesis	35	19	17.95	0.27954	54.2857
GO:0051656	establishment of organelle localization	273	141	139.97	0.27954	51.6484
GO:0006336	DNA replication-independent nucleosome assembly	20	11	10.25	0.27961	55
GO:0033173	calcineurin-NFAT signaling cascade	34	18	17.43	0.27965	52.9412
GO:0061138	morphogenesis of a branching epithelium	116	60	59.48	0.27966	51.7241
GO:0021955	central nervous system neuron axonogenesis	27	14	13.84	0.27974	51.8519
GO:0010743	regulation of macrophage derived foam cell differentiation	20	10	10.25	0.27983	50
GO:0042255	ribosome assembly	37	15	18.97	0.28066	40.5405
GO:0034248	regulation of cellular amide metabolic process	293	144	150.23	0.28121	49.1468
GO:0036294	cellular response to decreased oxygen levels	156	70	79.98	0.28204	44.8718
GO:0006911	phagocytosis, engulfment	31	18	15.89	0.28236	58.0645
GO:0007029	endoplasmic reticulum organization	46	24	23.58	0.28305	52.1739
GO:0001503	ossification	240	143	123.05	0.28361	59.5833
GO:0000165	MAPK cascade	564	316	289.17	0.28477	56.0284
GO:0071902	positive regulation of protein serine/threonine kinase activity	222	127	113.82	0.28656	57.2072
GO:0048639	positive regulation of developmental growth	96	58	49.22	0.28717	60.4167
GO:0051209	release of sequestered calcium ion into cytosol	71	43	36.4	0.2879	60.5634
GO:0033627	cell adhesion mediated by integrin	48	30	24.61	0.28831	62.5
GO:0046686	response to cadmium ion	38	22	19.48	0.28927	57.8947
GO:0035024	negative regulation of Rho protein signal transduction	20	12	10.25	0.28953	60
GO:0043304	regulation of mast cell degranulation	20	12	10.25	0.28953	60
GO:0018146	keratan sulfate biosynthetic process	20	12	10.25	0.28953	60
GO:0048863	stem cell differentiation	166	82	85.11	0.29117	49.3976
GO:0035329	hippo signaling	33	19	16.92	0.2914	57.5758
GO:0071560	cellular response to transforming growth factor beta stimulus	158	83	81.01	0.29143	52.5316
GO:0050729	positive regulation of inflammatory response	75	43	38.45	0.29347	57.3333
GO:0006979	response to oxidative stress	300	174	153.81	0.295	58
GO:0045595	regulation of cell differentiation	1069	577	548.09	0.2958	53.9757
GO:0034605	cellular response to heat	98	39	50.25	0.29717	39.7959
GO:0009165	nucleotide biosynthetic process	196	125	100.49	0.2977	63.7755
GO:0006816	calcium ion transport	230	137	117.92	0.29908	59.5652
GO:0042593	glucose homeostasis	134	70	68.7	0.29954	52.2388
GO:0032092	positive regulation of protein binding	67	37	34.35	0.29955	55.2239
GO:0032963	collagen metabolic process	64	43	32.81	0.30144	67.1875
GO:0043632	modification-dependent macromolecule catabolic process	478	254	245.08	0.30166	53.1381
GO:1903725	regulation of phospholipid metabolic process	56	38	28.71	0.30167	67.8571
GO:0019318	hexose metabolic process	162	91	83.06	0.30199	56.1728
GO:0061351	neural precursor cell proliferation	81	49	41.53	0.30213	60.4938
GO:0030970	retrograde protein transport, ER to cytosol	22	13	11.28	0.30216	59.0909
GO:0035115	embryonic forelimb morphogenesis	22	13	11.28	0.30216	59.0909
GO:2001258	negative regulation of cation channel activity	22	13	11.28	0.30216	59.0909
GO:0000132	establishment of mitotic spindle orientation	22	13	11.28	0.30216	59.0909
GO:2000242	negative regulation of reproductive process	22	13	11.28	0.30216	59.0909
GO:1901136	carbohydrate derivative catabolic process	126	70	64.6	0.30265	55.5556
GO:0006508	proteolysis	1079	567	553.22	0.30299	52.5487
GO:0140353	lipid export from cell	21	14	10.77	0.30322	66.6667
GO:0017001	antibiotic catabolic process	23	15	11.79	0.30323	65.2174
GO:0048709	oligodendrocyte differentiation	61	34	31.28	0.30335	55.7377
GO:0098901	regulation of cardiac muscle cell action potential	21	13	10.77	0.30347	61.9048
GO:0046717	acid secretion	51	28	26.15	0.30357	54.902
GO:0003382	epithelial cell morphogenesis	22	13	11.28	0.30361	59.0909
GO:0045921	positive regulation of exocytosis	50	27	25.64	0.3037	54
GO:0010715	regulation of extracellular matrix disassembly	11	7	5.64	0.3037	63.6364
GO:0098926	postsynaptic signal transduction	11	7	5.64	0.3037	63.6364
GO:2000678	negative regulation of transcription regulatory region DNA binding	11	7	5.64	0.3037	63.6364
GO:0070571	negative regulation of neuron projection regeneration	11	7	5.64	0.3037	63.6364
GO:0010866	regulation of triglyceride biosynthetic process	11	7	5.64	0.3037	63.6364
GO:1902969	mitotic DNA replication	11	7	5.64	0.3037	63.6364
GO:0035020	regulation of Rac protein signal transduction	11	7	5.64	0.3037	63.6364
GO:0060026	convergent extension	11	7	5.64	0.3037	63.6364
GO:0060044	negative regulation of cardiac muscle cell proliferation	11	7	5.64	0.3037	63.6364
GO:0060004	reflex	11	7	5.64	0.3037	63.6364
GO:1901687	glutathione derivative biosynthetic process	11	7	5.64	0.3037	63.6364
GO:0040020	regulation of meiotic nuclear division	11	7	5.64	0.3037	63.6364
GO:0032460	negative regulation of protein oligomerization	11	7	5.64	0.3037	63.6364
GO:0031069	hair follicle morphogenesis	11	7	5.64	0.3037	63.6364
GO:0032107	regulation of response to nutrient levels	11	7	5.64	0.3037	63.6364
GO:0019228	neuronal action potential	11	7	5.64	0.3037	63.6364
GO:0019896	axonal transport of mitochondrion	11	7	5.64	0.3037	63.6364
GO:0006012	galactose metabolic process	11	7	5.64	0.3037	63.6364
GO:0051446	positive regulation of meiotic cell cycle	11	7	5.64	0.3037	63.6364
GO:0007202	activation of phospholipase C activity	11	7	5.64	0.3037	63.6364
GO:0071280	cellular response to copper ion	11	7	5.64	0.3037	63.6364
GO:0002052	positive regulation of neuroblast proliferation	11	7	5.64	0.3037	63.6364
GO:0060749	mammary gland alveolus development	11	7	5.64	0.3037	63.6364
GO:2000095	regulation of Wnt signaling pathway, planar cell polarity pathway	11	7	5.64	0.3037	63.6364
GO:0014059	regulation of dopamine secretion	11	7	5.64	0.3037	63.6364
GO:0071801	regulation of podosome assembly	11	7	5.64	0.3037	63.6364
GO:0002374	cytokine secretion involved in immune response	11	7	5.64	0.3037	63.6364
GO:1902188	positive regulation of viral release from host cell	11	7	5.64	0.3037	63.6364
GO:0042269	regulation of natural killer cell mediated cytotoxicity	11	7	5.64	0.3037	63.6364
GO:0006607	NLS-bearing protein import into nucleus	11	7	5.64	0.3037	63.6364
GO:0010447	response to acidic pH	11	7	5.64	0.3037	63.6364
GO:0042573	retinoic acid metabolic process	11	7	5.64	0.3037	63.6364
GO:1902683	regulation of receptor localization to synapse	11	7	5.64	0.3037	63.6364
GO:0070208	protein heterotrimerization	11	7	5.64	0.3037	63.6364
GO:2000811	negative regulation of anoikis	11	7	5.64	0.3037	63.6364
GO:0030240	skeletal muscle thin filament assembly	11	7	5.64	0.3037	63.6364
GO:0010225	response to UV-C	11	7	5.64	0.3037	63.6364
GO:0044331	cell-cell adhesion mediated by cadherin	21	12	10.77	0.30373	57.1429
GO:0007588	excretion	23	13	11.79	0.30374	56.5217
GO:0045806	negative regulation of endocytosis	25	14	12.82	0.30374	56
GO:0051893	regulation of focal adhesion assembly	47	25	24.1	0.30381	53.1915
GO:0046888	negative regulation of hormone secretion	32	15	16.41	0.3044	46.875
GO:0031668	cellular response to extracellular stimulus	190	90	97.42	0.30548	47.3684
GO:0051495	positive regulation of cytoskeleton organization	165	94	84.6	0.31058	56.9697
GO:0031333	negative regulation of protein-containing complex assembly	88	52	45.12	0.31157	59.0909
GO:0009967	positive regulation of signal transduction	978	516	501.44	0.31308	52.7607
GO:0090314	positive regulation of protein targeting to membrane	24	14	12.31	0.31354	58.3333
GO:0042059	negative regulation of epidermal growth factor receptor signaling pathway	34	19	17.43	0.31359	55.8824
GO:0045860	positive regulation of protein kinase activity	335	187	171.76	0.31829	55.8209
GO:1901654	response to ketone	116	72	59.48	0.31994	62.069
GO:2000377	regulation of reactive oxygen species metabolic process	119	69	61.01	0.32124	57.9832
GO:0050680	negative regulation of epithelial cell proliferation	87	47	44.61	0.32158	54.023
GO:0002698	negative regulation of immune effector process	67	41	34.35	0.32164	61.194
GO:0072330	monocarboxylic acid biosynthetic process	135	75	69.22	0.32221	55.5556
GO:0061951	establishment of protein localization to plasma membrane	42	23	21.53	0.32312	54.7619
GO:0055075	potassium ion homeostasis	13	8	6.67	0.32315	61.5385
GO:0010884	positive regulation of lipid storage	13	8	6.67	0.32315	61.5385
GO:0010885	regulation of cholesterol storage	13	8	6.67	0.32315	61.5385
GO:2001025	positive regulation of response to drug	13	8	6.67	0.32315	61.5385
GO:0060074	synapse maturation	13	8	6.67	0.32315	61.5385
GO:0032369	negative regulation of lipid transport	13	8	6.67	0.32315	61.5385
GO:0045986	negative regulation of smooth muscle contraction	13	8	6.67	0.32315	61.5385
GO:0045987	positive regulation of smooth muscle contraction	13	8	6.67	0.32315	61.5385
GO:0035455	response to interferon-alpha	13	8	6.67	0.32315	61.5385
GO:0039702	viral budding via host ESCRT complex	13	8	6.67	0.32315	61.5385
GO:1904706	negative regulation of vascular smooth muscle cell proliferation	13	8	6.67	0.32315	61.5385
GO:0072673	lamellipodium morphogenesis	13	8	6.67	0.32315	61.5385
GO:0060216	definitive hemopoiesis	13	8	6.67	0.32315	61.5385
GO:1902074	response to salt	13	8	6.67	0.32315	61.5385
GO:0015740	C4-dicarboxylate transport	13	8	6.67	0.32315	61.5385
GO:0042044	fluid transport	13	8	6.67	0.32315	61.5385
GO:2000353	positive regulation of endothelial cell apoptotic process	13	8	6.67	0.32315	61.5385
GO:0018230	peptidyl-L-cysteine S-palmitoylation	13	8	6.67	0.32315	61.5385
GO:0006516	glycoprotein catabolic process	13	8	6.67	0.32315	61.5385
GO:0034138	toll-like receptor 3 signaling pathway	13	8	6.67	0.32315	61.5385
GO:0046500	S-adenosylmethionine metabolic process	13	8	6.67	0.32315	61.5385
GO:0030325	adrenal gland development	13	8	6.67	0.32315	61.5385
GO:0006688	glycosphingolipid biosynthetic process	13	8	6.67	0.32315	61.5385
GO:0070102	interleukin-6-mediated signaling pathway	13	8	6.67	0.32315	61.5385
GO:0010720	positive regulation of cell development	323	169	165.61	0.32316	52.322
GO:0030198	extracellular matrix organization	232	132	118.95	0.32333	56.8966
GO:0051017	actin filament bundle assembly	112	60	57.42	0.32351	53.5714
GO:0043114	regulation of vascular permeability	24	12	12.31	0.32362	50
GO:0016266	O-glycan processing	26	15	13.33	0.32387	57.6923
GO:0099175	regulation of postsynapse organization	54	28	27.69	0.32442	51.8519
GO:0009416	response to light stimulus	183	90	93.83	0.32465	49.1803
GO:0007338	single fertilization	58	29	29.74	0.32484	50
GO:0006304	DNA modification	68	28	34.86	0.3255	41.1765
GO:0033993	response to lipid	552	312	283.02	0.32685	56.5217
GO:0006119	oxidative phosphorylation	114	88	58.45	0.32699	77.193
GO:0006873	cellular ion homeostasis	331	192	169.71	0.32812	58.006
GO:0043068	positive regulation of programmed cell death	432	243	221.49	0.32821	56.25
GO:0043624	cellular protein complex disassembly	159	95	81.52	0.32966	59.7484
GO:0050707	regulation of cytokine secretion	93	61	47.68	0.32971	65.5914
GO:0034340	response to type I interferon	50	37	25.64	0.33004	74
GO:0006996	organelle organization	2553	1317	1308.96	0.33014	51.5864
GO:0032602	chemokine production	47	34	24.1	0.33028	72.3404
GO:0046364	monosaccharide biosynthetic process	60	40	30.76	0.33039	66.6667
GO:0009914	hormone transport	164	91	84.09	0.33077	55.4878
GO:0043367	CD4-positive, alpha-beta T cell differentiation	41	28	21.02	0.33077	68.2927
GO:0009991	response to extracellular stimulus	336	179	172.27	0.33078	53.2738
GO:0007267	cell-cell signaling	941	505	482.47	0.33091	53.6663
GO:0034764	positive regulation of transmembrane transport	117	66	59.99	0.33092	56.4103
GO:0030193	regulation of blood coagulation	47	30	24.1	0.33095	63.8298
GO:0042471	ear morphogenesis	67	40	34.35	0.33099	59.7015
GO:0030163	protein catabolic process	665	367	340.96	0.33107	55.188
GO:0010543	regulation of platelet activation	22	16	11.28	0.33115	72.7273
GO:0034284	response to monosaccharide	122	67	62.55	0.33119	54.918
GO:0050858	negative regulation of antigen receptor-mediated signaling pathway	15	12	7.69	0.33122	80
GO:0038066	p38MAPK cascade	33	21	16.92	0.33125	63.6364
GO:0030323	respiratory tube development	117	64	59.99	0.33126	54.7009
GO:0046209	nitric oxide metabolic process	49	29	25.12	0.33129	59.1837
GO:0060143	positive regulation of syncytium formation by plasma membrane fusion	16	12	8.2	0.3313	75
GO:0120032	regulation of plasma membrane bounded cell projection assembly	118	64	60.5	0.33135	54.2373
GO:0014874	response to stimulus involved in regulation of muscle adaptation	14	10	7.18	0.33146	71.4286
GO:0071359	cellular response to dsRNA	16	11	8.2	0.33147	68.75
GO:0010712	regulation of collagen metabolic process	28	17	14.36	0.33149	60.7143
GO:0002369	T cell cytokine production	19	12	9.74	0.33156	63.1579
GO:0070296	sarcoplasmic reticulum calcium ion transport	28	16	14.36	0.33166	57.1429
GO:0060193	positive regulation of lipase activity	30	17	15.38	0.33166	56.6667
GO:0099010	modification of postsynaptic structure	15	9	7.69	0.33171	60
GO:0006865	amino acid transport	74	39	37.94	0.33175	52.7027
GO:2001023	regulation of response to drug	45	24	23.07	0.33178	53.3333
GO:0051450	myoblast proliferation	14	8	7.18	0.33179	57.1429
GO:0003283	atrial septum development	14	8	7.18	0.33179	57.1429
GO:0060571	morphogenesis of an epithelial fold	16	9	8.2	0.3318	56.25
GO:0010882	regulation of cardiac muscle contraction by calcium ion signaling	18	10	9.23	0.3318	55.5556
GO:0010742	macrophage derived foam cell differentiation	24	13	12.31	0.33182	54.1667
GO:1902743	regulation of lamellipodium organization	34	18	17.43	0.33184	52.9412
GO:0060285	cilium-dependent cell motility	38	20	19.48	0.33185	52.6316
GO:0001885	endothelial cell development	44	23	22.56	0.33186	52.2727
GO:1903205	regulation of hydrogen peroxide-induced cell death	17	9	8.72	0.33188	52.9412
GO:0097035	regulation of membrane lipid distribution	27	14	13.84	0.3319	51.8519
GO:0045010	actin nucleation	35	18	17.95	0.33192	51.4286
GO:1902254	negative regulation of intrinsic apoptotic signaling pathway by p53 class mediator	17	8	8.72	0.33205	47.0588
GO:0042790	nucleolar large rRNA transcription by RNA polymerase I	16	7	8.2	0.33213	43.75
GO:0090501	RNA phosphodiester bond hydrolysis	108	54	55.37	0.33216	50
GO:0061333	renal tubule morphogenesis	48	23	24.61	0.3322	47.9167
GO:0043516	regulation of DNA damage response, signal transduction by p53 class mediator	27	12	13.84	0.33224	44.4444
GO:0002068	glandular epithelial cell development	18	7	9.23	0.3323	38.8889
GO:0007034	vacuolar transport	108	53	55.37	0.33233	49.0741
GO:0051784	negative regulation of nuclear division	37	16	18.97	0.33243	43.2432
GO:0008406	gonad development	131	64	67.17	0.33246	48.855
GO:0050920	regulation of chemotaxis	127	61	65.11	0.33262	48.0315
GO:0031060	regulation of histone methylation	46	19	23.58	0.33269	41.3043
GO:0048538	thymus development	28	16	14.36	0.33333	57.1429
GO:0030049	muscle filament sliding	28	16	14.36	0.33333	57.1429
GO:0070317	negative regulation of G0 to G1 transition	28	16	14.36	0.33333	57.1429
GO:1902749	regulation of cell cycle G2/M phase transition	155	70	79.47	0.33353	45.1613
GO:0051052	regulation of DNA metabolic process	239	112	122.54	0.33373	46.8619
GO:0006952	defense response	755	438	387.1	0.33514	58.0132
GO:0032535	regulation of cellular component size	252	143	129.2	0.33533	56.746
GO:0016042	lipid catabolic process	189	113	96.9	0.33561	59.7884
GO:0044770	cell cycle phase transition	425	192	217.9	0.33644	45.1765
GO:0018209	peptidyl-serine modification	205	114	105.11	0.3369	55.6098
GO:0014065	phosphatidylinositol 3-kinase signaling	98	57	50.25	0.3376	58.1633
GO:0001523	retinoid metabolic process	40	24	20.51	0.33862	60
GO:0015909	long-chain fatty acid transport	38	22	19.48	0.33892	57.8947
GO:0030279	negative regulation of ossification	40	23	20.51	0.33893	57.5
GO:0007422	peripheral nervous system development	41	23	21.02	0.33909	56.0976
GO:0007026	negative regulation of microtubule depolymerization	15	9	7.69	0.3393	60
GO:0032332	positive regulation of chondrocyte differentiation	15	9	7.69	0.3393	60
GO:0021602	cranial nerve morphogenesis	15	9	7.69	0.3393	60
GO:0003094	glomerular filtration	15	9	7.69	0.3393	60
GO:0060396	growth hormone receptor signaling pathway	15	9	7.69	0.3393	60
GO:0032897	negative regulation of viral transcription	15	9	7.69	0.3393	60
GO:0007274	neuromuscular synaptic transmission	15	9	7.69	0.3393	60
GO:0002092	positive regulation of receptor internalization	15	9	7.69	0.3393	60
GO:0051895	negative regulation of focal adhesion assembly	15	9	7.69	0.3393	60
GO:0034063	stress granule assembly	15	9	7.69	0.3393	60
GO:0009220	pyrimidine ribonucleotide biosynthetic process	15	9	7.69	0.3393	60
GO:0033198	response to ATP	15	9	7.69	0.3393	60
GO:0050869	negative regulation of B cell activation	15	9	7.69	0.3393	60
GO:0050850	positive regulation of calcium-mediated signaling	25	14	12.82	0.33934	56
GO:0010977	negative regulation of neuron projection development	100	59	51.27	0.33934	59
GO:0051145	smooth muscle cell differentiation	45	23	23.07	0.33973	51.1111
GO:0007088	regulation of mitotic nuclear division	102	52	52.3	0.3398	50.9804
GO:1903793	positive regulation of anion transport	25	12	12.82	0.33996	48
GO:0030010	establishment of cell polarity	95	55	48.71	0.33997	57.8947
GO:0007010	cytoskeleton organization	860	462	440.94	0.34059	53.7209
GO:0030111	regulation of Wnt signaling pathway	237	118	121.51	0.34083	49.789
GO:0016050	vesicle organization	220	109	112.8	0.34092	49.5455
GO:0032212	positive regulation of telomere maintenance via telomerase	30	17	15.38	0.34203	56.6667
GO:0007286	spermatid development	61	35	31.28	0.34613	57.377
GO:0010629	negative regulation of gene expression	1288	620	660.38	0.34662	48.1366
GO:0071216	cellular response to biotic stimulus	130	84	66.65	0.3476	64.6154
GO:1902905	positive regulation of supramolecular fiber organization	150	86	76.91	0.35039	57.3333
GO:0051276	chromosome organization	787	369	403.51	0.3515	46.8869
GO:0008015	blood circulation	304	161	155.87	0.3517	52.9605
GO:0048469	cell maturation	86	42	44.09	0.35178	48.8372
GO:0031641	regulation of myelination	30	20	15.38	0.35192	66.6667
GO:0070507	regulation of microtubule cytoskeleton organization	126	69	64.6	0.35198	54.7619
GO:0051099	positive regulation of binding	124	67	63.58	0.35231	54.0323
GO:0035307	positive regulation of protein dephosphorylation	31	18	15.89	0.35276	58.0645
GO:0045992	negative regulation of embryonic development	17	10	8.72	0.35304	58.8235
GO:0032288	myelin assembly	17	10	8.72	0.35304	58.8235
GO:0071425	hematopoietic stem cell proliferation	17	10	8.72	0.35304	58.8235
GO:0048679	regulation of axon regeneration	17	10	8.72	0.35304	58.8235
GO:0043496	regulation of protein homodimerization activity	17	10	8.72	0.35304	58.8235
GO:1900740	positive regulation of protein insertion into mitochondrial membrane involved in apoptotic signaling pathway	17	10	8.72	0.35304	58.8235
GO:0022011	myelination in peripheral nervous system	17	10	8.72	0.35304	58.8235
GO:0009404	toxin metabolic process	17	10	8.72	0.35304	58.8235
GO:2000352	negative regulation of endothelial cell apoptotic process	17	10	8.72	0.35304	58.8235
GO:0033032	regulation of myeloid cell apoptotic process	17	10	8.72	0.35304	58.8235
GO:0006471	protein ADP-ribosylation	27	14	13.84	0.35342	51.8519
GO:0009966	regulation of signal transduction	1857	979	952.11	0.35355	52.7194
GO:0045840	positive regulation of mitotic nuclear division	30	15	15.38	0.3536	50
GO:0045807	positive regulation of endocytosis	64	39	32.81	0.3554	60.9375
GO:0034765	regulation of ion transmembrane transport	242	143	124.08	0.35591	59.0909
GO:0043401	steroid hormone mediated signaling pathway	125	53	64.09	0.35594	42.4
GO:2000145	regulation of cell motility	603	333	309.17	0.35636	55.2239
GO:0006464	cellular protein modification process	2685	1367	1376.64	0.35719	50.9125
GO:0035019	somatic stem cell population maintenance	34	19	17.43	0.35759	55.8824
GO:0051716	cellular response to stimulus	3976	2063	2038.56	0.35933	51.8863
GO:0046395	carboxylic acid catabolic process	190	135	97.42	0.36012	71.0526
GO:0051050	positive regulation of transport	563	324	288.66	0.36028	57.5488
GO:0043393	regulation of protein binding	148	88	75.88	0.36102	59.4595
GO:0048534	hematopoietic or lymphoid organ development	564	316	289.17	0.36215	56.0284
GO:0022407	regulation of cell-cell adhesion	216	136	110.75	0.3627	62.963
GO:0023056	positive regulation of signaling	1101	584	564.5	0.36348	53.0427
GO:0055065	metal ion homeostasis	325	187	166.63	0.36368	57.5385
GO:0055074	calcium ion homeostasis	223	132	114.34	0.3643	59.1928
GO:0019369	arachidonic acid metabolic process	19	11	9.74	0.36495	57.8947
GO:0014912	negative regulation of smooth muscle cell migration	19	11	9.74	0.36495	57.8947
GO:0035176	social behavior	19	11	9.74	0.36495	57.8947
GO:2001240	negative regulation of extrinsic apoptotic signaling pathway in absence of ligand	19	11	9.74	0.36495	57.8947
GO:0009067	aspartate family amino acid biosynthetic process	19	11	9.74	0.36495	57.8947
GO:0032509	endosome transport via multivesicular body sorting pathway	19	11	9.74	0.36495	57.8947
GO:0006297	nucleotide-excision repair, DNA gap filling	19	11	9.74	0.36495	57.8947
GO:0006536	glutamate metabolic process	19	11	9.74	0.36495	57.8947
GO:0042572	retinol metabolic process	19	11	9.74	0.36495	57.8947
GO:1903532	positive regulation of secretion by cell	205	119	105.11	0.3651	58.0488
GO:0007006	mitochondrial membrane organization	98	61	50.25	0.36579	62.2449
GO:0003007	heart morphogenesis	172	87	88.19	0.36584	50.5814
GO:0006754	ATP biosynthetic process	41	31	21.02	0.36596	75.6098
GO:0072678	T cell migration	35	27	17.95	0.36615	77.1429
GO:0006487	protein N-linked glycosylation	59	28	30.25	0.36622	47.4576
GO:0051261	protein depolymerization	72	43	36.92	0.36676	59.7222
GO:0009743	response to carbohydrate	133	74	68.19	0.36681	55.6391
GO:0002886	regulation of myeloid leukocyte mediated immunity	36	24	18.46	0.36688	66.6667
GO:0048515	spermatid differentiation	67	39	34.35	0.36706	58.209
GO:0042058	regulation of epidermal growth factor receptor signaling pathway	56	33	28.71	0.36714	58.9286
GO:0033619	membrane protein proteolysis	44	26	22.56	0.36732	59.0909
GO:0048589	developmental growth	410	232	210.21	0.36734	56.5854
GO:0007187	G protein-coupled receptor signaling pathway, coupled to cyclic nucleotide second messenger	84	46	43.07	0.36742	54.7619
GO:1903055	positive regulation of extracellular matrix organization	16	11	8.2	0.36745	68.75
GO:1902410	mitotic cytokinetic process	16	11	8.2	0.36745	68.75
GO:0050691	regulation of defense response to virus by host	20	13	10.25	0.36746	65
GO:0002704	negative regulation of leukocyte mediated immunity	20	13	10.25	0.36746	65
GO:0046620	regulation of organ growth	63	35	32.3	0.36747	55.5556
GO:1903053	regulation of extracellular matrix organization	28	17	14.36	0.36748	60.7143
GO:0045932	negative regulation of muscle contraction	19	12	9.74	0.36756	63.1579
GO:0060416	response to growth hormone	21	13	10.77	0.36757	61.9048
GO:0032964	collagen biosynthetic process	29	17	14.87	0.36759	58.6207
GO:0051702	interaction with symbiont	42	23	21.53	0.36773	54.7619
GO:1990748	cellular detoxification	56	30	28.71	0.36776	53.5714
GO:0002701	negative regulation of production of molecular mediator of immune response	17	10	8.72	0.36776	58.8235
GO:0006672	ceramide metabolic process	58	31	29.74	0.36777	53.4483
GO:0061037	negative regulation of cartilage development	19	11	9.74	0.36777	57.8947
GO:1903203	regulation of oxidative stress-induced neuron death	21	12	10.77	0.36777	57.1429
GO:0046622	positive regulation of organ growth	31	17	15.89	0.3678	54.8387
GO:0071806	protein transmembrane transport	43	23	22.05	0.36783	53.4884
GO:0060047	heart contraction	164	85	84.09	0.36784	51.8293
GO:0006096	glycolytic process	88	46	45.12	0.36785	52.2727
GO:0006144	purine nucleobase metabolic process	16	9	8.2	0.36787	56.25
GO:0010758	regulation of macrophage chemotaxis	16	9	8.2	0.36787	56.25
GO:0003416	endochondral bone growth	26	14	13.33	0.36789	53.8462
GO:0010517	regulation of phospholipase activity	34	18	17.43	0.36791	52.9412
GO:0060603	mammary gland duct morphogenesis	26	13	13.33	0.3681	50
GO:0010594	regulation of endothelial cell migration	122	62	62.55	0.36815	50.8197
GO:0030879	mammary gland development	95	48	48.71	0.36818	50.5263
GO:0046174	polyol catabolic process	19	9	9.74	0.36818	47.3684
GO:1903792	negative regulation of anion transport	16	7	8.2	0.36828	43.75
GO:0097479	synaptic vesicle localization	34	16	17.43	0.36833	47.0588
GO:0051205	protein insertion into membrane	36	17	18.46	0.36833	47.2222
GO:0046320	regulation of fatty acid oxidation	20	8	10.25	0.3685	40
GO:0110020	regulation of actomyosin structure organization	71	34	36.4	0.36853	47.8873
GO:0006812	cation transport	596	362	305.58	0.36883	60.7383
GO:0090181	regulation of cholesterol metabolic process	37	15	18.97	0.36886	40.5405
GO:0060218	hematopoietic stem cell differentiation	62	24	31.79	0.36965	38.7097
GO:0031058	positive regulation of histone modification	58	21	29.74	0.36985	36.2069
GO:0010648	negative regulation of cell communication	869	436	445.55	0.37023	50.1726
GO:0043525	positive regulation of neuron apoptotic process	38	21	19.48	0.37116	55.2632
GO:0003006	developmental process involved in reproduction	484	229	248.15	0.37223	47.314
GO:0033138	positive regulation of peptidyl-serine phosphorylation	59	32	30.25	0.37253	54.2373
GO:0048013	ephrin receptor signaling pathway	59	32	30.25	0.37253	54.2373
GO:0008284	positive regulation of cell population proliferation	497	282	254.82	0.37315	56.7404
GO:0010468	regulation of gene expression	2745	1327	1407.4	0.37318	48.3424
GO:0016339	calcium-dependent cell-cell adhesion via plasma membrane cell adhesion molecules	21	12	10.77	0.37545	57.1429
GO:0055003	cardiac myofibril assembly	21	12	10.77	0.37545	57.1429
GO:0045616	regulation of keratinocyte differentiation	21	12	10.77	0.37545	57.1429
GO:0007020	microtubule nucleation	21	12	10.77	0.37545	57.1429
GO:0061621	canonical glycolysis	21	12	10.77	0.37545	57.1429
GO:0048147	negative regulation of fibroblast proliferation	21	12	10.77	0.37545	57.1429
GO:0010614	negative regulation of cardiac muscle hypertrophy	21	12	10.77	0.37545	57.1429
GO:0060325	face morphogenesis	21	12	10.77	0.37545	57.1429
GO:0071392	cellular response to estradiol stimulus	21	12	10.77	0.37545	57.1429
GO:0051443	positive regulation of ubiquitin-protein transferase activity	21	12	10.77	0.37545	57.1429
GO:0006783	heme biosynthetic process	21	12	10.77	0.37545	57.1429
GO:0031954	positive regulation of protein autophosphorylation	21	12	10.77	0.37545	57.1429
GO:0002040	sprouting angiogenesis	86	44	44.09	0.37596	51.1628
GO:0055088	lipid homeostasis	73	37	37.43	0.37609	50.6849
GO:0030036	actin cytoskeleton organization	468	260	239.95	0.37654	55.5556
GO:0008277	regulation of G protein-coupled receptor signaling pathway	65	36	33.33	0.37673	55.3846
GO:0032787	monocarboxylic acid metabolic process	411	249	210.73	0.37714	60.5839
GO:0045669	positive regulation of osteoblast differentiation	40	22	20.51	0.37735	55
GO:0022603	regulation of anatomical structure morphogenesis	692	373	354.8	0.37751	53.9017
GO:1901564	organonitrogen compound metabolic process	4163	2167	2134.43	0.37757	52.0538
GO:0006790	sulfur compound metabolic process	241	142	123.56	0.37779	58.9212
GO:0030178	negative regulation of Wnt signaling pathway	137	65	70.24	0.37794	47.4453
GO:0008544	epidermis development	159	76	81.52	0.37805	47.7987
GO:0010948	negative regulation of cell cycle process	238	115	122.03	0.37866	48.3193
GO:0016043	cellular component organization	3975	2067	2038.04	0.37957	52
GO:0051091	positive regulation of DNA-binding transcription factor activity	163	99	83.57	0.38014	60.7362
GO:0032259	methylation	258	112	132.28	0.38251	43.4109
GO:0036498	IRE1-mediated unfolded protein response	52	28	26.66	0.38326	53.8462
GO:0006334	nucleosome assembly	43	24	22.05	0.38452	55.814
GO:0030890	positive regulation of B cell proliferation	23	13	11.79	0.38482	56.5217
GO:0051642	centrosome localization	23	13	11.79	0.38482	56.5217
GO:2000104	negative regulation of DNA-dependent DNA replication	23	13	11.79	0.38482	56.5217
GO:0044271	cellular nitrogen compound biosynthetic process	2907	1434	1490.46	0.38523	49.3292
GO:0002695	negative regulation of leukocyte activation	91	60	46.66	0.38835	65.9341
GO:0006941	striated muscle contraction	115	68	58.96	0.3894	59.1304
GO:0030278	regulation of ossification	118	68	60.5	0.38977	57.6271
GO:0030072	peptide hormone secretion	127	71	65.11	0.39016	55.9055
GO:0006937	regulation of muscle contraction	97	55	49.73	0.39032	56.701
GO:0019079	viral genome replication	74	43	37.94	0.39037	58.1081
GO:0005977	glycogen metabolic process	50	30	25.64	0.39054	60
GO:0036010	protein localization to endosome	18	13	9.23	0.39069	72.2222
GO:1900371	regulation of purine nucleotide biosynthetic process	26	17	13.33	0.39071	65.3846
GO:2000241	regulation of reproductive process	67	38	34.35	0.39071	56.7164
GO:0000959	mitochondrial RNA metabolic process	34	21	17.43	0.39074	61.7647
GO:0046626	regulation of insulin receptor signaling pathway	43	25	22.05	0.39088	58.1395
GO:0003401	axis elongation	24	15	12.31	0.39095	62.5
GO:2000648	positive regulation of stem cell proliferation	19	12	9.74	0.39105	63.1579
GO:0050435	amyloid-beta metabolic process	32	18	16.41	0.39121	56.25
GO:0033762	response to glucagon	21	12	10.77	0.3913	57.1429
GO:0046949	fatty-acyl-CoA biosynthetic process	20	11	10.25	0.39142	55
GO:0009395	phospholipid catabolic process	24	13	12.31	0.39143	54.1667
GO:0006213	pyrimidine nucleoside metabolic process	19	10	9.74	0.39154	52.6316
GO:0021795	cerebral cortex cell migration	23	12	11.79	0.39155	52.1739
GO:0010661	positive regulation of muscle cell apoptotic process	18	9	9.23	0.39165	50
GO:0043470	regulation of carbohydrate catabolic process	68	34	34.86	0.39181	50
GO:0017015	regulation of transforming growth factor beta receptor signaling pathway	72	36	36.92	0.39182	50
GO:0032233	positive regulation of actin filament bundle assembly	49	24	25.12	0.39187	48.9796
GO:0051955	regulation of amino acid transport	18	8	9.23	0.3919	44.4444
GO:0050773	regulation of dendrite development	96	48	49.22	0.3919	50
GO:0003279	cardiac septum development	85	42	43.58	0.39199	49.4118
GO:1902652	secondary alcohol metabolic process	96	47	49.22	0.39214	48.9583
GO:0051983	regulation of chromosome segregation	69	33	35.38	0.39218	47.8261
GO:0061912	selective autophagy	44	26	22.56	0.39232	59.0909
GO:0003203	endocardial cushion morphogenesis	22	8	11.28	0.39239	36.3636
GO:1902930	regulation of alcohol biosynthetic process	45	18	23.07	0.39283	40
GO:0006470	protein dephosphorylation	227	128	116.39	0.39293	56.3877
GO:0072001	renal system development	196	95	100.49	0.39296	48.4694
GO:0006282	regulation of DNA repair	85	38	43.58	0.39296	44.7059
GO:0035601	protein deacylation	76	33	38.97	0.39305	43.4211
GO:0008202	steroid metabolic process	170	81	87.16	0.39312	47.6471
GO:0045668	negative regulation of osteoblast differentiation	25	14	12.82	0.39327	56
GO:0045744	negative regulation of G protein-coupled receptor signaling pathway	25	14	12.82	0.39327	56
GO:0080134	regulation of response to stress	886	447	454.27	0.39355	50.4515
GO:2001020	regulation of response to DNA damage stimulus	158	71	81.01	0.39406	44.9367
GO:1903829	positive regulation of cellular protein localization	242	139	124.08	0.39479	57.438
GO:0072594	establishment of protein localization to organelle	404	193	207.14	0.39518	47.7723
GO:0043280	positive regulation of cysteine-type endopeptidase activity involved in apoptotic process	77	44	39.48	0.39947	57.1429
GO:0031623	receptor internalization	63	35	32.3	0.40027	55.5556
GO:0046513	ceramide biosynthetic process	39	22	20	0.40058	56.4103
GO:1901021	positive regulation of calcium ion transmembrane transporter activity	27	15	13.84	0.40095	55.5556
GO:0001837	epithelial to mesenchymal transition	92	47	47.17	0.40153	51.087
GO:1901700	response to oxygen-containing compound	978	559	501.44	0.40318	57.1575
GO:0050767	regulation of neurogenesis	474	259	243.03	0.40425	54.6414
GO:0050715	positive regulation of cytokine secretion	60	40	30.76	0.4043	66.6667
GO:0006807	nitrogen compound metabolic process	5922	2973	3036.3	0.40502	50.2026
GO:0014823	response to activity	50	32	25.64	0.40561	64
GO:0034641	cellular nitrogen compound metabolic process	3880	1885	1989.34	0.40581	48.5825
GO:0010605	negative regulation of macromolecule metabolic process	1761	855	902.89	0.40596	48.552
GO:0005996	monosaccharide metabolic process	180	102	92.29	0.40612	56.6667
GO:0035148	tube formation	98	58	50.25	0.40668	59.1837
GO:0050796	regulation of insulin secretion	94	51	48.2	0.40723	54.2553
GO:1904292	regulation of ERAD pathway	21	16	10.77	0.40738	76.1905
GO:0030073	insulin secretion	109	61	55.89	0.4074	55.9633
GO:0045123	cellular extravasation	35	23	17.95	0.40743	65.7143
GO:0031532	actin cytoskeleton reorganization	73	40	37.43	0.40756	54.7945
GO:0046173	polyol biosynthetic process	46	28	23.58	0.4076	60.8696
GO:0019933	cAMP-mediated signaling	76	43	38.97	0.4077	56.5789
GO:0006851	mitochondrial calcium ion transmembrane transport	20	14	10.25	0.40778	70
GO:0032506	cytokinetic process	26	17	13.33	0.4078	65.3846
GO:0097120	receptor localization to synapse	28	18	14.36	0.40781	64.2857
GO:0048598	embryonic morphogenesis	356	186	182.53	0.40783	52.2472
GO:1902414	protein localization to cell junction	52	30	26.66	0.40789	57.6923
GO:0043410	positive regulation of MAPK cascade	301	180	154.33	0.40819	59.8007
GO:0019985	translesion synthesis	31	18	15.89	0.40823	58.0645
GO:0007044	cell-substrate junction assembly	75	40	38.45	0.40838	53.3333
GO:0001504	neurotransmitter uptake	21	12	10.77	0.40847	57.1429
GO:0098969	neurotransmitter receptor transport to postsynaptic membrane	10	6	5.13	0.40856	60
GO:0098911	regulation of ventricular cardiac muscle cell action potential	10	6	5.13	0.40856	60
GO:0045623	negative regulation of T-helper cell differentiation	10	6	5.13	0.40856	60
GO:0016446	somatic hypermutation of immunoglobulin genes	10	6	5.13	0.40856	60
GO:0016114	terpenoid biosynthetic process	10	6	5.13	0.40856	60
GO:0072425	signal transduction involved in G2 DNA damage checkpoint	10	6	5.13	0.40856	60
GO:1903025	regulation of RNA polymerase II regulatory region sequence-specific DNA binding	10	6	5.13	0.40856	60
GO:0050996	positive regulation of lipid catabolic process	10	6	5.13	0.40856	60
GO:0071340	skeletal muscle acetylcholine-gated channel clustering	10	6	5.13	0.40856	60
GO:0060192	negative regulation of lipase activity	10	6	5.13	0.40856	60
GO:0038065	collagen-activated signaling pathway	10	6	5.13	0.40856	60
GO:0072643	interferon-gamma secretion	10	6	5.13	0.40856	60
GO:0035723	interleukin-15-mediated signaling pathway	10	6	5.13	0.40856	60
GO:1900242	regulation of synaptic vesicle endocytosis	10	6	5.13	0.40856	60
GO:1904526	regulation of microtubule binding	10	6	5.13	0.40856	60
GO:0002070	epithelial cell maturation	10	6	5.13	0.40856	60
GO:0035810	positive regulation of urine volume	10	6	5.13	0.40856	60
GO:0015813	L-glutamate transmembrane transport	10	6	5.13	0.40856	60
GO:0071875	adrenergic receptor signaling pathway	10	6	5.13	0.40856	60
GO:0046479	glycosphingolipid catabolic process	10	6	5.13	0.40856	60
GO:0043201	response to leucine	10	6	5.13	0.40856	60
GO:0006188	IMP biosynthetic process	10	6	5.13	0.40856	60
GO:0051561	positive regulation of mitochondrial calcium ion concentration	10	6	5.13	0.40856	60
GO:0038111	interleukin-7-mediated signaling pathway	10	6	5.13	0.40856	60
GO:0030011	maintenance of cell polarity	10	6	5.13	0.40856	60
GO:0009109	coenzyme catabolic process	10	6	5.13	0.40856	60
GO:0070365	hepatocyte differentiation	10	6	5.13	0.40856	60
GO:0006595	polyamine metabolic process	10	6	5.13	0.40856	60
GO:0098884	postsynaptic neurotransmitter receptor internalization	10	6	5.13	0.40856	60
GO:0150146	cell junction disassembly	10	6	5.13	0.40856	60
GO:0034214	protein hexamerization	10	6	5.13	0.40856	60
GO:0070233	negative regulation of T cell apoptotic process	10	6	5.13	0.40856	60
GO:0072087	renal vesicle development	10	6	5.13	0.40856	60
GO:0019042	viral latency	10	6	5.13	0.40856	60
GO:0010224	response to UV-B	10	6	5.13	0.40856	60
GO:0032026	response to magnesium ion	10	6	5.13	0.40856	60
GO:0050849	negative regulation of calcium-mediated signaling	23	12	11.79	0.40874	52.1739
GO:1903351	cellular response to dopamine	29	15	14.87	0.40876	51.7241
GO:0043409	negative regulation of MAPK cascade	117	60	59.99	0.4088	51.2821
GO:0048333	mesodermal cell differentiation	20	10	10.25	0.40887	50
GO:0034661	ncRNA catabolic process	26	13	13.33	0.40889	50
GO:0048814	regulation of dendrite morphogenesis	56	28	28.71	0.409	50
GO:0045943	positive regulation of transcription by RNA polymerase I	20	9	10.25	0.40914	45
GO:0009306	protein secretion	309	182	158.43	0.40923	58.8997
GO:0015918	sterol transport	56	27	28.71	0.40927	48.2143
GO:0006644	phospholipid metabolic process	291	147	149.2	0.40942	50.5155
GO:1901655	cellular response to ketone	62	42	31.79	0.41018	67.7419
GO:0007264	small GTPase mediated signal transduction	386	215	197.91	0.4124	55.6995
GO:0048870	cell motility	931	507	477.34	0.41245	54.4576
GO:0019725	cellular homeostasis	524	296	268.66	0.41363	56.4885
GO:0070972	protein localization to endoplasmic reticulum	89	28	45.63	0.41363	31.4607
GO:1990090	cellular response to nerve growth factor stimulus	31	17	15.89	0.41449	54.8387
GO:1901565	organonitrogen compound catabolic process	888	503	455.29	0.41626	56.6441
GO:0042552	myelination	93	53	47.68	0.41844	56.9892
GO:0061136	regulation of proteasomal protein catabolic process	131	75	67.17	0.41986	57.2519
GO:0046849	bone remodeling	56	36	28.71	0.42004	64.2857
GO:0050770	regulation of axonogenesis	116	65	59.48	0.42056	56.0345
GO:0014002	astrocyte development	27	19	13.84	0.42069	70.3704
GO:0070266	necroptotic process	26	18	13.33	0.42083	69.2308
GO:0009108	coenzyme biosynthetic process	105	65	53.84	0.42102	61.9048
GO:0034620	cellular response to unfolded protein	104	56	53.32	0.42142	53.8462
GO:0019226	transmission of nerve impulse	23	14	11.79	0.42157	60.8696
GO:0046688	response to copper ion	23	14	11.79	0.42157	60.8696
GO:2001222	regulation of neuron migration	27	15	13.84	0.42188	55.5556
GO:0055070	copper ion homeostasis	12	7	6.15	0.42197	58.3333
GO:0055012	ventricular cardiac muscle cell differentiation	12	7	6.15	0.42197	58.3333
GO:0008356	asymmetric cell division	12	7	6.15	0.42197	58.3333
GO:0070525	tRNA threonylcarbamoyladenosine metabolic process	12	7	6.15	0.42197	58.3333
GO:0048311	mitochondrion distribution	12	7	6.15	0.42197	58.3333
GO:0035025	positive regulation of Rho protein signal transduction	12	7	6.15	0.42197	58.3333
GO:0071028	nuclear mRNA surveillance	12	7	6.15	0.42197	58.3333
GO:0032462	regulation of protein homooligomerization	12	7	6.15	0.42197	58.3333
GO:0019433	triglyceride catabolic process	12	7	6.15	0.42197	58.3333
GO:0035372	protein localization to microtubule	12	7	6.15	0.42197	58.3333
GO:0072234	metanephric nephron tubule development	12	7	6.15	0.42197	58.3333
GO:0070935	3'-UTR-mediated mRNA stabilization	12	7	6.15	0.42197	58.3333
GO:0043031	negative regulation of macrophage activation	12	7	6.15	0.42197	58.3333
GO:0010954	positive regulation of protein processing	12	7	6.15	0.42197	58.3333
GO:0071467	cellular response to pH	12	7	6.15	0.42197	58.3333
GO:1904754	positive regulation of vascular associated smooth muscle cell migration	12	7	6.15	0.42197	58.3333
GO:0051451	myoblast migration	12	7	6.15	0.42197	58.3333
GO:0031115	negative regulation of microtubule polymerization	12	7	6.15	0.42197	58.3333
GO:0071871	response to epinephrine	12	7	6.15	0.42197	58.3333
GO:1903729	regulation of plasma membrane organization	12	7	6.15	0.42197	58.3333
GO:0097067	cellular response to thyroid hormone stimulus	12	7	6.15	0.42197	58.3333
GO:0007608	sensory perception of smell	12	7	6.15	0.42197	58.3333
GO:1990000	amyloid fibril formation	12	7	6.15	0.42197	58.3333
GO:0018158	protein oxidation	12	7	6.15	0.42197	58.3333
GO:0009143	nucleoside triphosphate catabolic process	12	7	6.15	0.42197	58.3333
GO:2000303	regulation of ceramide biosynthetic process	12	7	6.15	0.42197	58.3333
GO:0034199	activation of protein kinase A activity	12	7	6.15	0.42197	58.3333
GO:0002726	positive regulation of T cell cytokine production	12	7	6.15	0.42197	58.3333
GO:0050427	3'-phosphoadenosine 5'-phosphosulfate metabolic process	12	7	6.15	0.42197	58.3333
GO:0045898	regulation of RNA polymerase II transcription preinitiation complex assembly	12	7	6.15	0.42197	58.3333
GO:1905562	regulation of vascular endothelial cell proliferation	12	7	6.15	0.42197	58.3333
GO:0050857	positive regulation of antigen receptor-mediated signaling pathway	12	7	6.15	0.42197	58.3333
GO:0070831	basement membrane assembly	12	7	6.15	0.42197	58.3333
GO:0010766	negative regulation of sodium ion transport	12	7	6.15	0.42197	58.3333
GO:0061099	negative regulation of protein tyrosine kinase activity	22	12	11.28	0.42201	54.5455
GO:0001895	retina homeostasis	36	19	18.46	0.42207	52.7778
GO:0071634	regulation of transforming growth factor beta production	25	13	12.82	0.42217	52
GO:0010596	negative regulation of endothelial cell migration	36	18	18.46	0.42236	50
GO:0051568	histone H3-K4 methylation	38	17	19.48	0.42297	44.7368
GO:0033043	regulation of organelle organization	857	434	439.4	0.42402	50.6418
GO:0065004	protein-DNA complex assembly	123	57	63.06	0.42406	46.3415
GO:0006869	lipid transport	200	113	102.54	0.42644	56.5
GO:0048523	negative regulation of cellular process	2872	1461	1472.52	0.42729	50.8705
GO:0007005	mitochondrion organization	391	238	200.47	0.42786	60.8696
GO:0008203	cholesterol metabolic process	87	42	44.61	0.42801	48.2759
GO:0030218	erythrocyte differentiation	85	40	43.58	0.4285	47.0588
GO:0006796	phosphate-containing compound metabolic process	2098	1134	1075.68	0.42851	54.0515
GO:0030433	ubiquitin-dependent ERAD pathway	62	33	31.79	0.42852	53.2258
GO:0051480	regulation of cytosolic calcium ion concentration	161	96	82.55	0.42878	59.6273
GO:0010628	positive regulation of gene expression	1353	697	693.7	0.42958	51.5152
GO:0030183	B cell differentiation	68	39	34.86	0.4298	57.3529
GO:0070925	organelle assembly	561	270	287.63	0.43023	48.1283
GO:0043161	proteasome-mediated ubiquitin-dependent protein catabolic process	321	162	164.58	0.43025	50.4673
GO:0042133	neurotransmitter metabolic process	85	50	43.58	0.4311	58.8235
GO:1990778	protein localization to cell periphery	216	117	110.75	0.43113	54.1667
GO:0001708	cell fate specification	37	20	18.97	0.43142	54.0541
GO:0032515	negative regulation of phosphoprotein phosphatase activity	37	20	18.97	0.43142	54.0541
GO:0030833	regulation of actin filament polymerization	114	63	58.45	0.43171	55.2632
GO:0007265	Ras protein signal transduction	297	169	152.28	0.43218	56.9024
GO:0061045	negative regulation of wound healing	41	24	21.02	0.43223	58.5366
GO:0030837	negative regulation of actin filament polymerization	40	23	20.51	0.43238	57.5
GO:0050732	negative regulation of peptidyl-tyrosine phosphorylation	36	20	18.46	0.43269	55.5556
GO:0042994	cytoplasmic sequestering of transcription factor	14	8	7.18	0.43292	57.1429
GO:0010575	positive regulation of vascular endothelial growth factor production	14	8	7.18	0.43292	57.1429
GO:0001522	pseudouridine synthesis	14	8	7.18	0.43292	57.1429
GO:1904380	endoplasmic reticulum mannose trimming	14	8	7.18	0.43292	57.1429
GO:1901673	regulation of mitotic spindle assembly	14	8	7.18	0.43292	57.1429
GO:0016246	RNA interference	14	8	7.18	0.43292	57.1429
GO:0032438	melanosome organization	14	8	7.18	0.43292	57.1429
GO:0032228	regulation of synaptic transmission, GABAergic	14	8	7.18	0.43292	57.1429
GO:0052652	cyclic purine nucleotide metabolic process	14	8	7.18	0.43292	57.1429
GO:0043302	positive regulation of leukocyte degranulation	14	8	7.18	0.43292	57.1429
GO:0032516	positive regulation of phosphoprotein phosphatase activity	14	8	7.18	0.43292	57.1429
GO:0007205	protein kinase C-activating G protein-coupled receptor signaling pathway	14	8	7.18	0.43292	57.1429
GO:1904666	regulation of ubiquitin protein ligase activity	14	8	7.18	0.43292	57.1429
GO:0071850	mitotic cell cycle arrest	14	8	7.18	0.43292	57.1429
GO:0002313	mature B cell differentiation involved in immune response	14	8	7.18	0.43292	57.1429
GO:0009435	NAD biosynthetic process	14	8	7.18	0.43292	57.1429
GO:0042462	eye photoreceptor cell development	14	8	7.18	0.43292	57.1429
GO:0089718	amino acid import across plasma membrane	14	8	7.18	0.43292	57.1429
GO:0042759	long-chain fatty acid biosynthetic process	14	8	7.18	0.43292	57.1429
GO:0030194	positive regulation of blood coagulation	14	8	7.18	0.43292	57.1429
GO:0050892	intestinal absorption	14	8	7.18	0.43292	57.1429
GO:0034314	Arp2/3 complex-mediated actin nucleation	26	12	13.33	0.43362	46.1538
GO:2000027	regulation of animal organ morphogenesis	169	85	86.65	0.43374	50.2959
GO:0051453	regulation of intracellular pH	47	22	24.1	0.43387	46.8085
GO:0097435	supramolecular fiber organization	471	261	241.49	0.43536	55.414
GO:0031669	cellular response to nutrient levels	168	77	86.14	0.4362	45.8333
GO:0051241	negative regulation of multicellular organismal process	701	402	359.41	0.43661	57.3466
GO:0045930	negative regulation of mitotic cell cycle	218	100	111.77	0.43709	45.8716
GO:0051726	regulation of cell cycle	804	389	412.22	0.43817	48.3831
GO:0006959	humoral immune response	61	41	31.28	0.43905	67.2131
GO:0071385	cellular response to glucocorticoid stimulus	37	26	18.97	0.44	70.2703
GO:0048678	response to axon injury	45	29	23.07	0.44038	64.4444
GO:0007163	establishment or maintenance of cell polarity	139	77	71.27	0.44043	55.3957
GO:0016331	morphogenesis of embryonic epithelium	98	55	50.25	0.44077	56.1224
GO:0035282	segmentation	54	32	27.69	0.44093	59.2593
GO:0006027	glycosaminoglycan catabolic process	37	23	18.97	0.44104	62.1622
GO:0019229	regulation of vasoconstriction	28	18	14.36	0.44117	64.2857
GO:0061337	cardiac conduction	83	46	42.56	0.44123	55.4217
GO:0099072	regulation of postsynaptic membrane neurotransmitter receptor levels	36	21	18.46	0.44155	58.3333
GO:0014911	positive regulation of smooth muscle cell migration	28	16	14.36	0.44186	57.1429
GO:0016486	peptide hormone processing	16	9	8.2	0.44216	56.25
GO:0010667	negative regulation of cardiac muscle cell apoptotic process	16	9	8.2	0.44216	56.25
GO:0032148	activation of protein kinase B activity	16	9	8.2	0.44216	56.25
GO:0070932	histone H3 deacetylation	16	9	8.2	0.44216	56.25
GO:0048745	smooth muscle tissue development	16	9	8.2	0.44216	56.25
GO:0035116	embryonic hindlimb morphogenesis	16	9	8.2	0.44216	56.25
GO:0060251	regulation of glial cell proliferation	16	9	8.2	0.44216	56.25
GO:0060740	prostate gland epithelium morphogenesis	16	9	8.2	0.44216	56.25
GO:0035518	histone H2A monoubiquitination	16	9	8.2	0.44216	56.25
GO:0006775	fat-soluble vitamin metabolic process	16	9	8.2	0.44216	56.25
GO:0006700	C21-steroid hormone biosynthetic process	16	9	8.2	0.44216	56.25
GO:0009200	deoxyribonucleoside triphosphate metabolic process	16	9	8.2	0.44216	56.25
GO:0070328	triglyceride homeostasis	16	9	8.2	0.44216	56.25
GO:0042276	error-prone translesion synthesis	16	9	8.2	0.44216	56.25
GO:0072012	glomerulus vasculature development	16	9	8.2	0.44216	56.25
GO:0070861	regulation of protein exit from endoplasmic reticulum	16	9	8.2	0.44216	56.25
GO:0033194	response to hydroperoxide	16	9	8.2	0.44216	56.25
GO:0043603	cellular amide metabolic process	722	369	370.18	0.44289	51.108
GO:0006623	protein targeting to vacuole	35	16	17.95	0.44311	45.7143
GO:0006695	cholesterol biosynthetic process	47	20	24.1	0.44386	42.5532
GO:0007249	I-kappaB kinase/NF-kappaB signaling	175	105	89.73	0.44471	60
GO:0070588	calcium ion transmembrane transport	175	103	89.73	0.44632	58.8571
GO:0030048	actin filament-based movement	102	62	52.3	0.44682	60.7843
GO:0007268	chemical synaptic transmission	300	157	153.81	0.44836	52.3333
GO:0006469	negative regulation of protein kinase activity	163	79	83.57	0.44865	48.4663
GO:0007346	regulation of mitotic cell cycle	432	204	221.49	0.44879	47.2222
GO:0033628	regulation of cell adhesion mediated by integrin	28	18	14.36	0.44907	64.2857
GO:0060135	maternal process involved in female pregnancy	40	23	20.51	0.44949	57.5
GO:0006221	pyrimidine nucleotide biosynthetic process	33	19	16.92	0.44965	57.5758
GO:0006977	DNA damage response, signal transduction by p53 class mediator resulting in cell cycle arrest	45	24	23.07	0.4497	53.3333
GO:1990573	potassium ion import across plasma membrane	18	10	9.23	0.45013	55.5556
GO:0032469	endoplasmic reticulum calcium ion homeostasis	18	10	9.23	0.45013	55.5556
GO:0000188	inactivation of MAPK activity	18	10	9.23	0.45013	55.5556
GO:0048643	positive regulation of skeletal muscle tissue development	18	10	9.23	0.45013	55.5556
GO:0071276	cellular response to cadmium ion	18	10	9.23	0.45013	55.5556
GO:0043171	peptide catabolic process	18	10	9.23	0.45013	55.5556
GO:0043278	response to morphine	18	10	9.23	0.45013	55.5556
GO:0019934	cGMP-mediated signaling	18	10	9.23	0.45013	55.5556
GO:0070207	protein homotrimerization	18	10	9.23	0.45013	55.5556
GO:0000077	DNA damage checkpoint	113	58	57.94	0.45039	51.3274
GO:0000226	microtubule cytoskeleton organization	347	177	177.91	0.4508	51.0086
GO:0071300	cellular response to retinoic acid	47	25	24.1	0.45371	53.1915
GO:0009755	hormone-mediated signaling pathway	143	63	73.32	0.45426	44.0559
GO:0031667	response to nutrient levels	313	166	160.48	0.45523	53.0351
GO:0010976	positive regulation of neuron projection development	180	92	92.29	0.4554	51.1111
GO:0043392	negative regulation of DNA binding	31	18	15.89	0.45661	58.0645
GO:0048384	retinoic acid receptor signaling pathway	20	11	10.25	0.45714	55
GO:0000466	maturation of 5.8S rRNA from tricistronic rRNA transcript (SSU-rRNA, 5.8S rRNA, LSU-rRNA)	20	11	10.25	0.45714	55
GO:0046039	GTP metabolic process	20	11	10.25	0.45714	55
GO:1901020	negative regulation of calcium ion transmembrane transporter activity	20	11	10.25	0.45714	55
GO:0046856	phosphatidylinositol dephosphorylation	20	11	10.25	0.45714	55
GO:0046835	carbohydrate phosphorylation	20	11	10.25	0.45714	55
GO:1990126	retrograde transport, endosome to plasma membrane	20	11	10.25	0.45714	55
GO:0030177	positive regulation of Wnt signaling pathway	125	61	64.09	0.45864	48.8
GO:0030335	positive regulation of cell migration	345	199	176.89	0.45875	57.6812
GO:0048167	regulation of synaptic plasticity	92	42	47.17	0.45945	45.6522
GO:0019439	aromatic compound catabolic process	402	181	206.11	0.46006	45.0249
GO:0007517	muscle organ development	268	145	137.41	0.46036	54.1045
GO:0030336	negative regulation of cell migration	177	93	90.75	0.46162	52.5424
GO:0043507	positive regulation of JUN kinase activity	51	30	26.15	0.46213	58.8235
GO:0001822	kidney development	184	87	94.34	0.46257	47.2826
GO:0031398	positive regulation of protein ubiquitination	84	47	43.07	0.46275	55.9524
GO:0048706	embryonic skeletal system development	76	41	38.97	0.46287	53.9474
GO:0090307	mitotic spindle assembly	36	20	18.46	0.46307	55.5556
GO:0033137	negative regulation of peptidyl-serine phosphorylation	22	12	11.28	0.4634	54.5455
GO:0038128	ERBB2 signaling pathway	22	12	11.28	0.4634	54.5455
GO:0007631	feeding behavior	33	17	16.92	0.46366	51.5152
GO:0045892	negative regulation of transcription, DNA-templated	712	351	365.05	0.46409	49.2978
GO:0043388	positive regulation of DNA binding	34	16	17.43	0.46428	47.0588
GO:0030534	adult behavior	59	28	30.25	0.46462	47.4576
GO:0007173	epidermal growth factor receptor signaling pathway	80	46	41.02	0.46723	57.5
GO:0050772	positive regulation of axonogenesis	55	33	28.2	0.46731	60
GO:2000243	positive regulation of reproductive process	35	20	17.95	0.46848	57.1429
GO:0051093	negative regulation of developmental process	545	301	279.43	0.4688	55.2294
GO:0070536	protein K63-linked deubiquitination	24	13	12.31	0.46906	54.1667
GO:0010043	response to zinc ion	24	13	12.31	0.46906	54.1667
GO:0007018	microtubule-based movement	168	85	86.14	0.46985	50.5952
GO:0006661	phosphatidylinositol biosynthetic process	92	38	47.17	0.47102	41.3043
GO:0030308	negative regulation of cell growth	118	59	60.5	0.47228	50
GO:0043113	receptor clustering	36	20	18.46	0.47384	55.5556
GO:0051965	positive regulation of synapse assembly	26	14	13.33	0.47422	53.8462
GO:0045197	establishment or maintenance of epithelial cell apical/basal polarity	26	14	13.33	0.47422	53.8462
GO:0031670	cellular response to nutrient	43	21	22.05	0.47498	48.8372
GO:0051321	meiotic cell cycle	117	57	59.99	0.47586	48.7179
GO:0010923	negative regulation of phosphatase activity	65	35	33.33	0.4785	53.8462
GO:0032480	negative regulation of type I interferon production	28	15	14.36	0.47897	53.5714
GO:0050885	neuromuscular process controlling balance	28	15	14.36	0.47897	53.5714
GO:0008361	regulation of cell size	122	70	62.55	0.4801	57.377
GO:0060041	retina development in camera-type eye	81	46	41.53	0.48154	56.7901
GO:0050790	regulation of catalytic activity	1428	748	732.16	0.48223	52.381
GO:0048546	digestive tract morphogenesis	30	16	15.38	0.48338	53.3333
GO:0022602	ovulation cycle process	30	16	15.38	0.48338	53.3333
GO:0042594	response to starvation	143	64	73.32	0.48361	44.7552
GO:0003151	outflow tract morphogenesis	51	27	26.15	0.48735	52.9412
GO:0007165	signal transduction	3110	1642	1594.55	0.48906	52.7974
GO:0050714	positive regulation of protein secretion	137	86	70.24	0.49014	62.7737
GO:0001541	ovarian follicle development	34	18	17.43	0.49133	52.9412
GO:0034260	negative regulation of GTPase activity	34	18	17.43	0.49133	52.9412
GO:0030488	tRNA methylation	34	18	17.43	0.49133	52.9412
GO:0110110	positive regulation of animal organ morphogenesis	47	23	24.1	0.49217	48.9362
GO:0007030	Golgi organization	101	52	51.78	0.49394	51.4851
GO:0030900	forebrain development	211	103	108.18	0.49429	48.8152
GO:0030182	neuron differentiation	799	415	409.66	0.49556	51.9399
GO:0042472	inner ear morphogenesis	54	31	27.69	0.50007	57.4074
GO:0060021	roof of mouth development	56	32	28.71	0.50009	57.1429
GO:0031648	protein destabilization	40	21	20.51	0.50163	52.5
GO:0009607	response to biotic stimulus	714	430	366.08	0.50531	60.2241
GO:0048869	cellular developmental process	2316	1230	1187.45	0.50668	53.1088
GO:0010941	regulation of cell death	1037	596	531.69	0.50746	57.4735
GO:0065009	regulation of molecular function	1804	962	924.94	0.50782	53.3259
GO:0009719	response to endogenous stimulus	1017	552	521.43	0.50908	54.2773
GO:0002576	platelet degranulation	87	45	44.61	0.50948	51.7241
GO:0022411	cellular component disassembly	390	227	199.96	0.50973	58.2051
GO:0009150	purine ribonucleotide metabolic process	288	171	147.66	0.51017	59.375
GO:0006163	purine nucleotide metabolic process	306	180	156.89	0.51019	58.8235
GO:0032943	mononuclear cell proliferation	136	93	69.73	0.51022	68.3824
[truncated: 3,495 more rows]

## Sheet: wk2
BP.GO.ID	Term	Annotated	Significant	Expected	raw.p.value	% sig genes/all go term genes		MF.GO.ID	Term	Annotated	Significant	Expected	raw.p.value	% sig genes/all go term genes		CC.GO.ID	Term	Annotated	Significant	Expected	raw.p.value	% sig genes/all go term genes
GO:0070886	positive regulation of calcineurin-NFAT signaling cascade	10	7	1.08	1.5e-05	70		GO:0046933	proton-transporting ATP synthase activity, rotational mechanism	15	12	1.61	7.6e-10	80		GO:0005750	mitochondrial respiratory chain complex III	10	8	1.08	6.6e-07	80
GO:0006120	mitochondrial electron transport, NADH to ubiquinone	40	27	4.31	1.6e-17	67.5		GO:0008137	NADH dehydrogenase (ubiquinone) activity	31	21	3.34	5.9e-14	67.7419		GO:0005753	mitochondrial proton-transporting ATP synthase complex	19	14	2.05	1.4e-07	73.6842
GO:0042776	mitochondrial ATP synthesis coupled proton transport	21	14	2.26	1.4e-09	66.6667		GO:0004129	cytochrome-c oxidase activity	20	11	2.15	1.4e-06	55		GO:0005747	mitochondrial respiratory chain complex I	35	24	3.77	6.2e-16	68.5714
GO:0006123	mitochondrial electron transport, cytochrome c to oxygen	17	11	1.83	1.4e-07	64.7059		GO:0051537	2 iron, 2 sulfur cluster binding	16	8	1.72	0.0001	50		GO:0005746	mitochondrial respirasome	60	40	6.47	3e-05	66.6667
GO:0032981	mitochondrial respiratory chain complex I assembly	49	31	5.27	1.1e-18	63.2653		GO:0008483	transaminase activity	13	6	1.4	0.00135	46.1538		GO:0098803	respiratory chain complex	59	39	6.36	0.01093	66.1017
GO:0042775	mitochondrial ATP synthesis coupled electron transport	72	45	7.75	8.1e-05	62.5		GO:0003746	translation elongation factor activity	13	6	1.4	0.00135	46.1538		GO:0045239	tricarboxylic acid cycle enzyme complex	13	8	1.4	0.03206	61.5385
GO:0022904	respiratory electron transport chain	86	52	9.26	0.00109	60.4651		GO:0048038	quinone binding	12	5	1.29	0.00592	41.6667		GO:0000276	mitochondrial proton-transporting ATP synthase complex, coupling factor F(o)	10	6	1.08	0.00022	60
GO:0008535	respiratory chain complex IV assembly	14	8	1.51	0.00123	57.1429		GO:0005520	insulin-like growth factor binding	20	8	2.15	0.01627	40		GO:0045240	dihydrolipoyl dehydrogenase complex	10	6	1.08	0.00022	60
GO:0006958	complement activation, classical pathway	13	7	1.4	0.00016	53.8462		GO:0016888	endodeoxyribonuclease activity, producing 5'-phosphomonoesters	10	4	1.08	0.01643	40		GO:1990204	oxidoreductase complex	74	43	7.98	0.04132	58.1081
GO:0006099	tricarboxylic acid cycle	28	15	3.01	2.6e-08	53.5714		GO:0031994	insulin-like growth factor I binding	10	4	1.08	0.01643	40		GO:0045277	respiratory chain complex IV	16	9	1.73	0.01044	56.25
GO:0042407	cristae formation	28	15	3.01	2.6e-08	53.5714		GO:0009055	electron transfer activity	77	30	8.28	3.5e-06	38.961		GO:0033177	proton-transporting two-sector ATPase complex, proton-transporting domain	18	10	1.94	0.01918	55.5556
GO:0009083	branched-chain amino acid catabolic process	17	9	1.83	2e-05	52.9412		GO:0001968	fibronectin binding	22	8	2.37	0.0014	36.3636		GO:0005751	mitochondrial respiratory chain complex IV	11	6	1.19	0.00044	54.5455
GO:0045333	cellular respiration	145	76	15.61	0.00173	52.4138		GO:0004550	nucleoside diphosphate kinase activity	11	4	1.18	0.02366	36.3636		GO:0005763	mitochondrial small ribosomal subunit	22	11	2.37	5e-06	50
GO:0009060	aerobic respiration	67	35	7.21	0.00021	52.2388		GO:0004812	aminoacyl-tRNA ligase activity	32	11	3.44	0.00032	34.375		GO:0098798	mitochondrial protein complex	195	96	21.03	0.00062	49.2308
GO:0006103	2-oxoglutarate metabolic process	14	7	1.51	0.00028	50		GO:0005310	dicarboxylic acid transmembrane transporter activity	18	6	1.94	0.00909	33.3333		GO:0033178	proton-transporting two-sector ATPase complex, catalytic domain	11	5	1.19	0.00382	45.4545
GO:0006744	ubiquinone biosynthetic process	14	7	1.51	0.00028	50		GO:0046961	proton-transporting ATPase activity, rotational mechanism	15	5	1.61	0.01706	33.3333		GO:0098799	outer mitochondrial membrane protein complex	11	5	1.19	0.00382	45.4545
GO:0070525	tRNA threonylcarbamoyladenosine metabolic process	12	6	1.29	0.0008	50		GO:0043027	cysteine-type endopeptidase inhibitor activity involved in apoptotic process	12	4	1.29	0.03254	33.3333		GO:0005762	mitochondrial large ribosomal subunit	45	20	4.85	8.6e-09	44.4444
GO:0072539	T-helper 17 cell differentiation	13	6	1.4	0.00135	46.1538		GO:0016903	oxidoreductase activity, acting on the aldehyde or oxo group of donors	32	10	3.44	0.00025	31.25		GO:0005743	mitochondrial inner membrane	355	145	38.28	2.3e-21	40.8451
GO:0030150	protein import into mitochondrial matrix	13	6	1.4	0.00135	46.1538		GO:0005161	platelet-derived growth factor receptor binding	13	4	1.4	0.0431	30.7692		GO:0031314	extrinsic component of mitochondrial inner membrane	10	4	1.08	0.01657	40
GO:0009206	purine ribonucleoside triphosphate biosynthetic process	48	22	5.17	0.03002	45.8333		GO:0042287	MHC protein binding	13	4	1.4	0.0431	30.7692		GO:0071556	integral component of lumenal side of endoplasmic reticulum membrane	10	4	1.08	0.01657	40
GO:0070125	mitochondrial translational elongation	70	32	7.54	1e-13	45.7143		GO:0044183	protein folding chaperone	13	4	1.4	0.0431	30.7692		GO:0031305	integral component of mitochondrial inner membrane	34	13	3.67	2.6e-05	38.2353
GO:0033617	mitochondrial cytochrome c oxidase assembly	11	5	1.18	0.00379	45.4545		GO:1904680	peptide transmembrane transporter activity	20	6	2.15	0.04576	30		GO:0032809	neuronal cell body membrane	11	4	1.19	0.02385	36.3636
GO:0007202	activation of phospholipase C activity	11	5	1.18	0.00379	45.4545		GO:0005504	fatty acid binding	17	5	1.83	0.02934	29.4118		GO:0005759	mitochondrial matrix	360	127	38.82	5.6e-27	35.2778
GO:0032656	regulation of interleukin-13 production	11	5	1.18	0.00379	45.4545		GO:0019200	carbohydrate kinase activity	18	5	1.94	0.03713	27.7778		GO:0031528	microvillus membrane	12	4	1.29	0.03279	33.3333
GO:0070126	mitochondrial translational termination	71	32	7.64	1.7e-13	45.0704		GO:0005179	hormone activity	22	6	2.37	0.02516	27.2727		GO:0005739	mitochondrion	1134	299	122.29	7.7e-05	26.3668
GO:0030449	regulation of complement activation	20	9	2.15	0.0001	45		GO:0003735	structural constituent of ribosome	100	27	10.76	4.3e-06	27		GO:0072562	blood microparticle	44	11	4.75	0.00586	25
GO:0006086	acetyl-CoA biosynthetic process from pyruvate	14	6	1.51	0.00215	42.8571		GO:0008028	monocarboxylic acid transmembrane transporter activity	19	5	2.04	0.04607	26.3158		GO:0030669	clathrin-coated endocytic vesicle membrane	25	6	2.7	0.04574	24
GO:1903960	negative regulation of anion transmembrane transport	10	4	1.08	0.01647	40		GO:0004252	serine-type endopeptidase activity	41	10	4.41	0.00995	24.3902		GO:0001725	stress fiber	55	12	5.93	0.01271	21.8182
GO:0032354	response to follicle-stimulating hormone	10	4	1.08	0.01647	40		GO:0050660	flavin adenine dinucleotide binding	62	15	6.67	0.00799	24.1935		GO:0005758	mitochondrial intermembrane space	62	13	6.69	0.01354	20.9677
GO:0072112	glomerular visceral epithelial cell differentiation	10	4	1.08	0.01647	40		GO:0003755	peptidyl-prolyl cis-trans isomerase activity	25	6	2.69	0.04529	24		GO:0005741	mitochondrial outer membrane	136	25	14.67	0.04504	18.3824
GO:0014841	skeletal muscle satellite cell proliferation	10	4	1.08	0.01647	40		GO:0030170	pyridoxal phosphate binding	34	8	3.66	0.02493	23.5294		GO:0030018	Z disc	102	17	11	0.04487	16.6667
GO:0045820	negative regulation of glycolytic process	10	4	1.08	0.01647	40		GO:0051539	4 iron, 4 sulfur cluster binding	30	7	3.23	0.03647	23.3333		GO:0071013	catalytic step 2 spliceosome	69	10	7.44	0.03739	14.4928
GO:1902600	proton transmembrane transport	101	40	10.87	9.4e-08	39.604		GO:0038024	cargo receptor activity	43	10	4.63	0.01068	23.2558		GO:0005615	extracellular space	1658	204	178.8	0.00416	12.304
GO:1990542	mitochondrial transmembrane transport	76	30	8.18	0.04605	39.4737		GO:0015399	primary active transmembrane transporter activity	70	16	7.53	0.03066	22.8571		GO:0071944	cell periphery	2552	244	275.22	0.00724	9.56113
GO:0006084	acetyl-CoA metabolic process	28	11	3.01	0.0106	39.2857		GO:0140375	immune receptor activity	49	11	5.27	0.00025	22.449		GO:0022626	cytosolic ribosome	65	6	7.01	0.01964	9.23077
GO:0032543	mitochondrial translation	111	43	11.95	0.00413	38.7387		GO:0051393	alpha-actinin binding	29	6	3.12	0.03252	20.6897
GO:0043567	regulation of insulin-like growth factor receptor signaling pathway	13	5	1.4	0.00879	38.4615		GO:0008083	growth factor activity	66	13	7.1	0.02192	19.697		GO:0042645	mitochondrial nucleoid	33	7	3.56	0.05843	21.2121
GO:0006516	glycoprotein catabolic process	13	5	1.4	0.00879	38.4615		GO:0019842	vitamin binding	82	16	8.82	0.03588	19.5122		GO:0043204	perikaryon	70	12	7.55	0.0697	17.1429
GO:0006414	translational elongation	102	39	10.98	0.03377	38.2353		GO:0033218	amide binding	201	39	21.63	0.01018	19.403		GO:0033176	proton-transporting V-type ATPase complex	15	4	1.62	0.06978	26.6667
GO:0055093	response to hyperoxia	16	6	1.72	0.00474	37.5		GO:0020037	heme binding	62	12	6.67	0.03065	19.3548		GO:0043034	costamere	15	4	1.62	0.06978	26.6667
GO:0006536	glutamate metabolic process	19	7	2.05	0.00258	36.8421		GO:0050662	coenzyme binding	217	42	23.35	0.03391	19.3548		GO:0005744	TIM23 mitochondrial import inner membrane translocase complex	10	3	1.08	0.08423	30
GO:0070723	response to cholesterol	19	7	2.05	0.01045	36.8421		GO:0015079	potassium ion transmembrane transporter activity	59	11	6.35	0.0369	18.6441		GO:0043202	lysosomal lumen	65	11	7.01	0.0863	16.9231
GO:0009068	aspartate family amino acid catabolic process	19	7	2.05	0.04569	36.8421		GO:0000287	magnesium ion binding	156	25	16.78	0.02686	16.0256		GO:0098797	plasma membrane protein complex	284	33	30.63	0.08912	11.6197
GO:0070208	protein heterotrimerization	11	4	1.18	0.02371	36.3636		GO:0008509	anion transmembrane transporter activity	147	23	15.82	0.01619	15.6463		GO:0030055	cell-substrate junction	325	39	35.05	0.09273	12
GO:1902992	negative regulation of amyloid precursor protein catabolic process	11	4	1.18	0.02371	36.3636		GO:1901681	sulfur compound binding	142	21	15.28	0.04698	14.7887		GO:0031307	integral component of mitochondrial outer membrane	17	4	1.83	0.10258	23.5294
GO:0090646	mitochondrial tRNA processing	11	4	1.18	0.02371	36.3636		GO:1901363	heterocyclic compound binding	3562	399	383.24	0.01567	11.2016		GO:0031904	endosome lumen	17	4	1.83	0.10258	23.5294
GO:1903019	negative regulation of glycoprotein metabolic process	11	4	1.18	0.02371	36.3636		GO:0097159	organic cyclic compound binding	3598	401	387.11	0.03462	11.1451		GO:0031674	I band	113	20	12.19	0.10542	17.6991
GO:0002825	regulation of T-helper 1 type immune response	11	4	1.18	0.02371	36.3636		GO:0043565	sequence-specific DNA binding	591	64	63.59	0.01882	10.8291		GO:0070069	cytochrome complex	24	15	2.59	0.10664	62.5
GO:0006554	lysine catabolic process	11	4	1.18	0.02371	36.3636		GO:0016747	transferase activity, transferring acyl groups other than amino-acyl groups	149	16	16.03	0.04622	10.7383		GO:0098533	ATPase dependent transmembrane transport complex	11	3	1.19	0.10688	27.2727
GO:1903579	negative regulation of ATP metabolic process	22	8	2.37	0.03228	36.3636		GO:0016407	acetyltransferase activity	84	7	9.04	0.03305	8.33333		GO:0030057	desmosome	11	3	1.19	0.10688	27.2727
GO:1901018	positive regulation of potassium ion transmembrane transporter activity	14	5	1.51	0.01248	35.7143										GO:0038201	TOR complex	11	3	1.19	0.10775	27.2727
GO:0006418	tRNA aminoacylation for protein translation	37	13	3.98	7.2e-05	35.1351		GO:0005125	cytokine activity	60	11	6.46	0.053	18.3333		GO:0099512	supramolecular fiber	551	61	59.42	0.10927	11.0708
GO:0045821	positive regulation of glycolytic process	18	6	1.94	0.00911	33.3333		GO:0043024	ribosomal small subunit binding	14	4	1.51	0.05536	28.5714		GO:0030054	cell junction	1098	107	118.41	0.10999	9.74499
GO:0010766	negative regulation of sodium ion transport	12	4	1.29	0.0326	33.3333		GO:0015295	solute:proton symporter activity	14	4	1.51	0.05536	28.5714		GO:0098800	inner mitochondrial membrane protein complex	100	55	10.78	0.12589	55
GO:0072350	tricarboxylic acid metabolic process	12	4	1.29	0.0326	33.3333		GO:0042277	peptide binding	162	28	17.43	0.05597	17.284		GO:0009986	cell surface	400	50	43.14	0.12716	12.5
GO:0043368	positive T cell selection	12	4	1.29	0.0326	33.3333		GO:0016746	transferase activity, transferring acyl groups	169	21	18.18	0.05618	12.426		GO:0031093	platelet alpha granule lumen	41	7	4.42	0.147	17.0732
GO:0010566	regulation of ketone biosynthetic process	12	4	1.29	0.0326	33.3333		GO:0016597	amino acid binding	33	7	3.55	0.05782	21.2121		GO:0008076	voltage-gated potassium channel complex	34	6	3.67	0.15367	17.6471
GO:0042402	cellular biogenic amine catabolic process	12	4	1.29	0.0326	33.3333		GO:0016836	hydro-lyase activity	40	8	4.3	0.05969	20		GO:1904724	tertiary granule lumen	34	6	3.67	0.15367	17.6471
GO:0042744	hydrogen peroxide catabolic process	12	4	1.29	0.0326	33.3333		GO:0140297	DNA-binding transcription factor binding	249	20	26.79	0.06081	8.03213		GO:0036019	endolysosome	13	3	1.4	0.15801	23.0769
GO:0032891	negative regulation of organic acid transport	12	4	1.29	0.0326	33.3333		GO:0046983	protein dimerization activity	781	96	84.03	0.06159	12.2919		GO:0005682	U5 snRNP	13	3	1.4	0.15801	23.0769
GO:0071871	response to epinephrine	12	4	1.29	0.0326	33.3333		GO:0016878	acid-thiol ligase activity	19	4	2.04	0.06357	21.0526		GO:0002102	podosome	27	5	2.91	0.15929	18.5185
GO:1903429	regulation of cell maturation	12	4	1.29	0.0326	33.3333		GO:0004721	phosphoprotein phosphatase activity	131	16	14.09	0.06358	12.2137		GO:0016528	sarcoplasm	57	7	6.15	0.16953	12.2807
GO:2000727	positive regulation of cardiac muscle cell differentiation	12	4	1.29	0.0326	33.3333		GO:0019838	growth factor binding	97	20	10.44	0.06534	20.6186		GO:0005581	collagen trimer	51	8	5.5	0.17904	15.6863
GO:0035729	cellular response to hepatocyte growth factor stimulus	12	4	1.29	0.0326	33.3333		GO:0019843	rRNA binding	41	8	4.41	0.06749	19.5122		GO:0005901	caveola	59	9	6.36	0.18066	15.2542
GO:0006691	leukotriene metabolic process	12	4	1.29	0.0326	33.3333		GO:0016667	oxidoreductase activity, acting on a sulfur group of donors	40	7	4.3	0.06922	17.5		GO:0032590	dendrite membrane	14	3	1.51	0.1859	21.4286
GO:0010310	regulation of hydrogen peroxide metabolic process	12	4	1.29	0.0326	33.3333		GO:0000062	fatty-acyl-CoA binding	15	4	1.61	0.06928	26.6667		GO:0031966	mitochondrial membrane	515	171	55.54	0.19177	33.2039
GO:0014912	negative regulation of smooth muscle cell migration	19	6	2.05	0.01212	31.5789		GO:0070577	lysine-acetylated histone binding	15	4	1.61	0.06928	26.6667		GO:0005771	multivesicular body	29	5	3.13	0.19717	17.2414
GO:0072012	glomerulus vasculature development	16	5	1.72	0.02271	31.25		GO:0034237	protein kinase A regulatory subunit binding	15	4	1.61	0.06928	26.6667		GO:0070469	respirasome	66	43	7.12	0.19748	65.1515
GO:0006309	apoptotic DNA fragmentation	16	5	1.72	0.02271	31.25		GO:0043531	ADP binding	28	6	3.01	0.07326	21.4286		GO:0045263	proton-transporting ATP synthase complex, coupling factor F(o)	12	7	1.29	0.20315	58.3333
GO:0006091	generation of precursor metabolites and energy	388	120	41.77	0.00906	30.9278		GO:0071949	FAD binding	28	6	3.01	0.07326	21.4286		GO:0098889	intrinsic component of presynaptic membrane	34	5	3.67	0.20396	14.7059
GO:0006637	acyl-CoA metabolic process	68	21	7.32	0.00074	30.8824		GO:0005044	scavenger receptor activity	28	6	3.01	0.07326	21.4286		GO:0098936	intrinsic component of postsynaptic membrane	39	5	4.21	0.20406	12.8205
GO:0032528	microvillus organization	13	4	1.4	0.03219	30.7692		GO:0001540	amyloid-beta binding	49	9	5.27	0.07495	18.3673		GO:0099572	postsynaptic specialization	192	21	20.71	0.20416	10.9375
GO:0050765	negative regulation of phagocytosis	13	4	1.4	0.04318	30.7692		GO:0000049	tRNA binding	49	9	5.27	0.07495	18.3673		GO:0097525	spliceosomal snRNP complex	46	4	4.96	0.20439	8.69565
GO:0090201	negative regulation of release of cytochrome c from mitochondria	13	4	1.4	0.04318	30.7692		GO:0016853	isomerase activity	107	20	11.51	0.08327	18.6916		GO:0098839	postsynaptic density membrane	20	4	2.16	0.21026	20
GO:0006000	fructose metabolic process	13	4	1.4	0.04318	30.7692		GO:0016857	racemase and epimerase activity, acting on carbohydrates and derivatives	10	3	1.08	0.08376	30		GO:0097708	intracellular vesicle	1392	118	150.12	0.21121	8.47701
GO:0060977	coronary vasculature morphogenesis	13	4	1.4	0.04318	30.7692		GO:0047617	acyl-CoA hydrolase activity	10	3	1.08	0.08376	30		GO:0031981	nuclear lumen	2850	268	307.35	0.21466	9.40351
GO:0002830	positive regulation of type 2 immune response	13	4	1.4	0.04318	30.7692		GO:0001848	complement binding	10	3	1.08	0.08376	30		GO:0034358	plasma lipoprotein particle	15	3	1.62	0.21493	20
GO:2001028	positive regulation of endothelial cell chemotaxis	13	4	1.4	0.04318	30.7692		GO:1900750	oligopeptide binding	10	3	1.08	0.08376	30		GO:0098644	complex of collagen trimers	15	3	1.62	0.21493	20
GO:0015740	C4-dicarboxylate transport	13	4	1.4	0.04318	30.7692		GO:0071889	14-3-3 protein binding	16	4	1.72	0.08482	25		GO:0044291	cell-cell contact zone	54	7	5.82	0.21502	12.963
GO:0030325	adrenal gland development	13	4	1.4	0.04318	30.7692		GO:0015491	cation:cation antiporter activity	16	4	1.72	0.08482	25		GO:0005788	endoplasmic reticulum lumen	180	23	19.41	0.22279	12.7778
GO:0090184	positive regulation of kidney development	23	7	2.48	0.04291	30.4348		GO:0016614	oxidoreductase activity, acting on CH-OH group of donors	76	13	8.18	0.0922	17.1053		GO:0008287	protein serine/threonine phosphatase complex	37	5	3.99	0.23158	13.5135
GO:0048662	negative regulation of smooth muscle cell proliferation	33	10	3.55	0.00357	30.303		GO:0042805	actinin binding	34	8	3.66	0.09228	23.5294		GO:0005884	actin filament	86	12	9.27	0.23442	13.9535
GO:0010939	regulation of necrotic cell death	20	6	2.15	0.01048	30		GO:0004714	transmembrane receptor protein tyrosine kinase activity	44	8	4.73	0.09446	18.1818		GO:0030670	phagocytic vesicle membrane	47	7	5.07	0.23926	14.8936
GO:0046039	GTP metabolic process	20	6	2.15	0.01578	30		GO:0008307	structural constituent of muscle	37	7	3.98	0.09621	18.9189		GO:0016514	SWI/SNF complex	16	3	1.73	0.24482	18.75
GO:0046835	carbohydrate phosphorylation	20	6	2.15	0.01578	30		GO:0016616	oxidoreductase activity, acting on the CH-OH group of donors, NAD or NADP as acceptor	71	11	7.64	0.09711	15.493		GO:1903561	extracellular vesicle	1267	145	136.64	0.24927	11.4444
GO:0043648	dicarboxylic acid metabolic process	65	19	7	0.00172	29.2308		GO:0016776	phosphotransferase activity, phosphate group as acceptor	43	20	4.63	0.09809	46.5116		GO:0070062	extracellular exosome	1258	143	135.67	0.25093	11.3672
GO:0043457	regulation of cellular respiration	24	7	2.58	0.01096	29.1667		GO:0005158	insulin receptor binding	17	4	1.83	0.1019	23.5294		GO:0035770	ribonucleoprotein granule	148	13	15.96	0.25383	8.78378
GO:0000266	mitochondrial fission	28	8	3.01	0.00124	28.5714		GO:1901611	phosphatidylglycerol binding	11	3	1.18	0.10629	27.2727		GO:1904115	axon cytoplasm	40	6	4.31	0.25842	15
GO:0043900	regulation of multi-organism process	28	8	3.01	0.00226	28.5714		GO:0005172	vascular endothelial growth factor receptor binding	11	3	1.18	0.10629	27.2727		GO:0030141	secretory granule	456	43	49.18	0.26413	9.42982
GO:0035924	cellular response to vascular endothelial growth factor stimulus	39	11	4.2	0.04547	28.2051		GO:0004659	prenyltransferase activity	11	3	1.18	0.10629	27.2727		GO:0005737	cytoplasm	6947	811	749.19	0.26446	11.6741
GO:0010719	negative regulation of epithelial to mesenchymal transition	18	5	1.94	0.0372	27.7778		GO:0070403	NAD+ binding	11	3	1.18	0.10629	27.2727		GO:0030904	retromer complex	17	3	1.83	0.2753	17.6471
GO:0043171	peptide catabolic process	18	5	1.94	0.0372	27.7778		GO:0015301	anion:anion antiporter activity	11	3	1.18	0.10629	27.2727		GO:0000930	gamma-tubulin complex	17	3	1.83	0.2753	17.6471
GO:0009065	glutamine family amino acid catabolic process	18	5	1.94	0.0372	27.7778		GO:0015923	mannosidase activity	11	3	1.18	0.10749	27.2727		GO:0042383	sarcolemma	105	13	11.32	0.27908	12.381
GO:0035094	response to nicotine	22	6	2.37	0.02522	27.2727		GO:0016638	oxidoreductase activity, acting on the CH-NH2 group of donors	13	3	1.4	0.10752	23.0769		GO:0051233	spindle midzone	25	4	2.7	0.28072	16
GO:0061077	chaperone-mediated protein folding	41	11	4.41	0.00356	26.8293		GO:0016278	lysine N-methyltransferase activity	46	5	4.95	0.10768	10.8696		GO:1905348	endonuclease complex	29	3	3.13	0.29012	10.3448
GO:0010823	negative regulation of mitochondrion organization	41	11	4.41	0.02534	26.8293		GO:0016620	oxidoreductase activity, acting on the aldehyde or oxo group of donors, NAD or NADP as acceptor	25	5	2.69	0.12386	20		GO:0098687	chromosomal region	228	19	24.59	0.29152	8.33333
GO:0051187	cofactor catabolic process	30	8	3.23	0.04571	26.6667		GO:0030545	receptor regulator activity	154	28	16.57	0.12722	18.1818		GO:0030427	site of polarized growth	118	6	12.73	0.29178	5.08475
GO:0000959	mitochondrial RNA metabolic process	34	9	3.66	0.04565	26.4706		GO:0004197	cysteine-type endopeptidase activity	70	11	7.53	0.12724	15.7143		GO:0098554	cytoplasmic side of endoplasmic reticulum membrane	10	2	1.08	0.29438	20
GO:1900117	regulation of execution phase of apoptosis	19	5	2.05	0.03116	26.3158		GO:0016645	oxidoreductase activity, acting on the CH-NH group of donors	20	4	2.15	0.12935	20		GO:0016281	eukaryotic translation initiation factor 4F complex	10	2	1.08	0.29438	20
GO:0034383	low-density lipoprotein particle clearance	19	5	2.05	0.04616	26.3158		GO:0005501	retinoid binding	12	3	1.29	0.13088	25		GO:0099243	extrinsic component of synaptic membrane	10	2	1.08	0.29438	20
GO:0002823	negative regulation of adaptive immune response based on somatic recombination of immune receptors built from immunoglob...	19	5	2.05	0.04616	26.3158		GO:0016408	C-acyltransferase activity	12	3	1.29	0.13088	25		GO:0031932	TORC2 complex	10	2	1.08	0.29438	20
GO:0001569	branching involved in blood vessel morphogenesis	19	5	2.05	0.04616	26.3158		GO:0008320	protein transmembrane transporter activity	12	3	1.29	0.13088	25		GO:0005652	nuclear lamina	10	2	1.08	0.29438	20
GO:0007005	mitochondrion organization	391	102	42.09	0.01308	26.087		GO:0004435	phosphatidylinositol phospholipase C activity	12	3	1.29	0.13088	25		GO:0005614	interstitial matrix	10	2	1.08	0.29438	20
GO:0033572	transferrin transport	23	6	2.48	0.03111	26.087		GO:0005251	delayed rectifier potassium channel activity	12	3	1.29	0.13088	25		GO:0071782	endoplasmic reticulum tubular network	18	3	1.94	0.30612	16.6667
GO:0006839	mitochondrial transport	199	50	21.42	0.01121	25.1256		GO:0070063	RNA polymerase binding	50	5	5.38	0.13149	10		GO:0005791	rough endoplasmic reticulum	55	7	5.93	0.3244	12.7273
GO:0006635	fatty acid beta-oxidation	56	14	6.03	0.00066	25		GO:0016651	oxidoreductase activity, acting on NAD(P)H	65	27	6.99	0.13291	41.5385		GO:0035578	azurophil granule lumen	52	7	5.61	0.32692	13.4615
GO:0007606	sensory perception of chemical stimulus	20	5	2.15	0.00655	25		GO:0016887	ATPase activity	303	30	32.6	0.13727	9.90099		GO:0032420	stereocilium	27	4	2.91	0.33153	14.8148
GO:0032722	positive regulation of chemokine production	32	8	3.44	0.01755	25		GO:0015662	ion transmembrane transporter activity, phosphorylative mechanism	19	4	2.04	0.14022	21.0526		GO:0016235	aggresome	27	4	2.91	0.33153	14.8148
GO:0010656	negative regulation of muscle cell apoptotic process	25	6	2.69	0.03113	24		GO:1901682	sulfur compound transmembrane transporter activity	19	4	2.04	0.14022	21.0526		GO:0000153	cytoplasmic ubiquitin ligase complex	11	2	1.19	0.33605	18.1818
GO:0032958	inositol phosphate biosynthetic process	25	6	2.69	0.04308	24		GO:0050699	WW domain binding	19	4	2.04	0.14022	21.0526		GO:0099061	integral component of postsynaptic density membrane	11	2	1.19	0.33605	18.1818
GO:0000413	protein peptidyl-prolyl isomerization	25	6	2.69	0.0454	24		GO:0048027	mRNA 5'-UTR binding	19	4	2.04	0.14022	21.0526		GO:0030897	HOPS complex	11	2	1.19	0.33605	18.1818
GO:0072210	metanephric nephron development	21	5	2.26	0.03118	23.8095		GO:0008144	drug binding	1132	140	121.79	0.1441	12.3675		GO:0043235	receptor complex	215	22	23.19	0.33646	10.2326
GO:0038084	vascular endothelial growth factor signaling pathway	30	7	3.23	0.00475	23.3333		GO:0019899	enzyme binding	1513	144	162.79	0.14946	9.51751		GO:0044322	endoplasmic reticulum quality control compartment	19	3	2.05	0.33706	15.7895
GO:0040014	regulation of multicellular organism growth	39	9	4.2	0.01094	23.0769		GO:0016874	ligase activity	105	22	11.3	0.15408	20.9524		GO:0046658	anchored component of plasma membrane	19	3	2.05	0.33706	15.7895
GO:2000378	negative regulation of reactive oxygen species metabolic process	39	9	4.2	0.01208	23.0769		GO:0033293	monocarboxylic acid binding	30	8	3.23	0.15613	26.6667		GO:0001891	phagocytic cup	19	3	2.05	0.33706	15.7895
GO:0006517	protein deglycosylation	26	6	2.8	0.0459	23.0769		GO:0042626	ATPase-coupled transmembrane transporter activity	63	13	6.78	0.15621	20.6349		GO:0000786	nucleosome	19	3	2.05	0.33706	15.7895
GO:0055114	oxidation-reduction process	665	152	71.59	0.0053	22.8571		GO:0140098	catalytic activity, acting on RNA	289	34	31.09	0.15675	11.7647		GO:0005925	focal adhesion	320	37	34.51	0.35046	11.5625
GO:2000649	regulation of sodium ion transmembrane transporter activity	35	8	3.77	0.00655	22.8571		GO:0023026	MHC class II protein complex binding	13	3	1.4	0.15721	23.0769		GO:0098576	lumenal side of membrane	14	5	1.51	0.36565	35.7143
GO:2001024	negative regulation of response to drug	22	5	2.37	0.00358	22.7273		GO:0016782	transferase activity, transferring sulfur-containing groups	34	5	3.66	0.1573	14.7059		GO:0000242	pericentriolar material	20	3	2.16	0.36792	15
GO:0043536	positive regulation of blood vessel endothelial cell migration	44	10	4.74	0.02551	22.7273		GO:0051019	mitogen-activated protein kinase binding	20	4	2.15	0.16123	20		GO:0017101	aminoacyl-tRNA synthetase multienzyme complex	12	2	1.29	0.37694	16.6667
GO:0051445	regulation of meiotic cell cycle	23	5	2.48	0.01936	21.7391		GO:0005524	ATP binding	1008	118	108.45	0.16487	11.7063		GO:0097440	apical dendrite	12	2	1.29	0.37694	16.6667
GO:0032965	regulation of collagen biosynthetic process	23	5	2.48	0.0312	21.7391		GO:0051287	NAD binding	46	9	4.95	0.16734	19.5652		GO:0005721	pericentric heterochromatin	12	2	1.29	0.37694	16.6667
GO:2001259	positive regulation of cation channel activity	37	8	3.98	0.03993	21.6216		GO:0042803	protein homodimerization activity	546	66	58.74	0.16774	12.0879		GO:0071564	npBAF complex	12	2	1.29	0.37694	16.6667
GO:0019318	hexose metabolic process	162	35	17.44	0.02253	21.6049		GO:0022857	transmembrane transporter activity	483	78	51.97	0.17504	16.1491		GO:0005887	integral component of plasma membrane	684	74	73.76	0.38007	10.8187
GO:0034308	primary alcohol metabolic process	42	9	4.52	0.03098	21.4286		GO:0001784	phosphotyrosine residue binding	28	5	3.01	0.17663	17.8571		GO:0005882	intermediate filament	29	4	3.13	0.38274	13.7931
GO:0120162	positive regulation of cold-induced thermogenesis	61	13	6.57	0.01166	21.3115		GO:0005160	transforming growth factor beta receptor binding	28	5	3.01	0.17663	17.8571		GO:0000781	chromosome, telomeric region	105	12	11.32	0.39854	11.4286
GO:0010906	regulation of glucose metabolic process	71	15	7.64	0.00644	21.1268		GO:0008233	peptidase activity	325	46	34.97	0.18116	14.1538		GO:0062023	collagen-containing extracellular matrix	234	28	25.24	0.41497	11.9658
GO:0006633	fatty acid biosynthetic process	91	19	9.8	0.00322	20.8791		GO:0016627	oxidoreductase activity, acting on the CH-CH group of donors	38	6	4.09	0.18322	15.7895		GO:0033290	eukaryotic 48S preinitiation complex	13	2	1.4	0.41675	15.3846
GO:0006094	gluconeogenesis	53	11	5.71	0.0118	20.7547		GO:0043548	phosphatidylinositol 3-kinase binding	21	4	2.26	0.1833	19.0476		GO:0016282	eukaryotic 43S preinitiation complex	13	2	1.4	0.41675	15.3846
GO:0030858	positive regulation of epithelial cell differentiation	29	6	3.12	0.04594	20.6897		GO:0004683	calmodulin-dependent protein kinase activity	21	4	2.26	0.1833	19.0476		GO:0034399	nuclear periphery	103	11	11.11	0.41711	10.6796
GO:0009953	dorsal/ventral pattern formation	44	9	4.74	0.02114	20.4545		GO:0016722	oxidoreductase activity, oxidizing metal ions	14	3	1.51	0.18499	21.4286		GO:0001650	fibrillar center	93	11	10.03	0.42067	11.828
GO:0021675	nerve development	40	8	4.31	0.01049	20		GO:0008157	protein phosphatase 1 binding	14	3	1.51	0.18499	21.4286		GO:0000228	nuclear chromosome	373	33	40.23	0.42081	8.84718
GO:0001945	lymph vessel development	20	4	2.15	0.0194	20		GO:0046625	sphingolipid binding	14	3	1.51	0.18499	21.4286		GO:0030665	clathrin-coated vesicle membrane	65	10	7.01	0.4317	15.3846
GO:0032755	positive regulation of interleukin-6 production	46	9	4.95	0.00961	19.5652		GO:0004181	metallocarboxypeptidase activity	14	3	1.51	0.18499	21.4286		GO:0043679	axon terminus	54	5	5.82	0.43459	9.25926
GO:0006631	fatty acid metabolic process	231	45	24.87	0.01946	19.4805		GO:0005102	signaling receptor binding	763	92	82.09	0.19969	12.0577		GO:1990752	microtubule end	21	3	2.26	0.43478	14.2857
GO:0009749	response to glucose	114	22	12.27	0.0268	19.2982		GO:0016289	CoA hydrolase activity	12	4	1.29	0.20325	33.3333		GO:0000791	euchromatin	19	2	2.05	0.43503	10.5263
GO:0002690	positive regulation of leukocyte chemotaxis	48	9	5.17	0.0453	18.75		GO:0004529	exodeoxyribonuclease activity	19	2	2.04	0.20378	10.5263		GO:0030532	small nuclear ribonucleoprotein complex	51	5	5.5	0.43519	9.80392
GO:0042593	glucose homeostasis	134	25	14.43	0.03654	18.6567		GO:0001653	peptide receptor activity	38	4	4.09	0.20379	10.5263		GO:0031226	intrinsic component of plasma membrane	718	79	77.43	0.45463	11.0028
GO:0006767	water-soluble vitamin metabolic process	54	10	5.81	0.02115	18.5185		GO:0015293	symporter activity	56	8	6.03	0.2061	14.2857		GO:0016010	dystrophin-associated glycoprotein complex	14	2	1.51	0.45522	14.2857
GO:0060333	interferon-gamma-mediated signaling pathway	49	9	5.27	0.02113	18.3673		GO:0005154	epidermal growth factor receptor binding	22	4	2.37	0.20627	18.1818		GO:0030992	intraciliary transport particle B	14	2	1.51	0.45522	14.2857
GO:0043436	oxoacid metabolic process	752	138	80.95	0.00869	18.3511		GO:0005178	integrin binding	94	13	10.11	0.20759	13.8298		GO:0099092	postsynaptic density, intracellular component	14	2	1.51	0.45522	14.2857
GO:0006165	nucleoside diphosphate phosphorylation	99	18	10.66	0.02334	18.1818		GO:0046906	tetrapyrrole binding	70	14	7.53	0.20796	20		GO:0046930	pore complex	14	2	1.51	0.45522	14.2857
GO:1903573	negative regulation of response to endoplasmic reticulum stress	33	6	3.55	0.03729	18.1818		GO:0043028	cysteine-type endopeptidase regulator activity involved in apoptotic process	20	6	2.15	0.20883	30		GO:0005852	eukaryotic translation initiation factor 3 complex	14	2	1.51	0.45522	14.2857
GO:0044282	small molecule catabolic process	293	53	31.54	0.04369	18.0887		GO:0004866	endopeptidase inhibitor activity	59	12	6.35	0.21206	20.339		GO:0009897	external side of plasma membrane	133	15	14.34	0.45785	11.2782
GO:1905898	positive regulation of response to endoplasmic reticulum stress	28	5	3.01	0.03124	17.8571		GO:0003823	antigen binding	15	3	1.61	0.21391	20		GO:0032839	dendrite cytoplasm	23	3	2.48	0.45828	13.0435
GO:0072655	establishment of protein localization to mitochondrion	101	18	10.87	0.03191	17.8218		GO:0042379	chemokine receptor binding	15	3	1.61	0.21391	20		GO:0008180	COP9 signalosome	23	3	2.48	0.45828	13.0435
GO:0071333	cellular response to glucose stimulus	73	13	7.86	0.01717	17.8082		GO:0001228	DNA-binding transcription activator activity, RNA polymerase II-specific	215	27	23.13	0.22294	12.5581		GO:0031941	filamentous actin	23	3	2.48	0.45828	13.0435
GO:0007584	response to nutrient	132	23	14.21	0.00065	17.4242		GO:0016787	hydrolase activity	1487	168	159.99	0.23182	11.2979		GO:0000790	nuclear chromatin	226	20	24.37	0.46548	8.84956
GO:0055023	positive regulation of cardiac muscle tissue growth	23	4	2.48	0.01942	17.3913		GO:0004672	protein kinase activity	399	46	42.93	0.23532	11.5288		GO:0005623	cell	42	5	4.53	0.47934	11.9048
GO:0070542	response to fatty acid	52	9	5.6	0.00216	17.3077		GO:0016301	kinase activity	528	66	56.81	0.23592	12.5		GO:0044297	cell body	322	35	34.73	0.47952	10.8696
GO:0006518	peptide metabolic process	555	96	59.75	0.02557	17.2973		GO:0004177	aminopeptidase activity	33	6	3.55	0.24315	18.1818		GO:0005681	spliceosomal complex	149	14	16.07	0.48497	9.39597
GO:0072593	reactive oxygen species metabolic process	169	29	18.19	0.00881	17.1598		GO:0051787	misfolded protein binding	16	3	1.72	0.2437	18.75		GO:0098982	GABA-ergic synapse	24	3	2.59	0.48721	12.5
GO:0002832	negative regulation of response to biotic stimulus	53	9	5.71	0.0105	16.9811		GO:0070300	phosphatidic acid binding	16	3	1.72	0.2437	18.75		GO:0035145	exon-exon junction complex	15	2	1.62	0.49219	13.3333
GO:0030336	negative regulation of cell migration	177	30	19.05	0.03194	16.9492		GO:0008649	rRNA methyltransferase activity	16	3	1.72	0.2437	18.75		GO:0005768	endosome	603	56	65.03	0.49355	9.2869
GO:0021549	cerebellum development	65	11	7	0.04293	16.9231		GO:0015179	L-amino acid transmembrane transporter activity	32	5	3.44	0.25727	15.625		GO:0017053	transcription repressor complex	52	6	5.61	0.49559	11.5385
GO:0007568	aging	207	35	22.28	0.00061	16.9082		GO:0043169	cation binding	2447	238	263.28	0.25961	9.7262		GO:0098562	cytoplasmic side of membrane	112	10	12.08	0.49671	8.92857
GO:1904018	positive regulation of vasculature development	119	20	12.81	0.03211	16.8067		GO:0003723	RNA binding	1207	145	129.86	0.26302	12.0133		GO:0005773	vacuole	518	43	55.86	0.50077	8.30116
GO:0006979	response to oxidative stress	300	49	32.3	0.00257	16.3333		GO:0019003	GDP binding	49	7	5.27	0.27151	14.2857		GO:0005902	microvillus	46	8	4.96	0.50493	17.3913
GO:0071216	cellular response to biotic stimulus	130	21	13.99	0.00119	16.1538		GO:0016504	peptidase activator activity	28	5	3.01	0.27367	17.8571		GO:0030136	clathrin-coated vesicle	115	15	12.4	0.50527	13.0435
GO:0001894	tissue homeostasis	124	20	13.35	0.03068	16.129		GO:0016209	antioxidant activity	39	6	4.2	0.27376	15.3846		GO:0030666	endocytic vesicle membrane	97	16	10.46	0.51177	16.4948
GO:0043281	regulation of cysteine-type endopeptidase activity involved in apoptotic process	131	21	14.1	0.03192	16.0305		GO:0070006	metalloaminopeptidase activity	17	3	1.83	0.27409	17.6471		GO:0031430	M band	25	3	2.7	0.51536	12
GO:0043491	protein kinase B signaling	156	25	16.79	0.02882	16.0256		GO:0048487	beta-tubulin binding	33	5	3.55	0.2787	15.1515		GO:0000793	condensed chromosome	130	7	14.02	0.52039	5.38462
GO:0046902	regulation of mitochondrial membrane permeability	50	8	5.38	0.01052	16		GO:0050681	androgen receptor binding	33	5	3.55	0.2787	15.1515		GO:0098685	Schaffer collateral - CA1 synapse	44	5	4.75	0.52182	11.3636
GO:0008637	apoptotic mitochondrial changes	82	13	8.83	0.04296	15.8537		GO:0043014	alpha-tubulin binding	25	4	2.69	0.27926	16		GO:0034707	chloride channel complex	16	2	1.73	0.52753	12.5
GO:0031348	negative regulation of defense response	120	19	12.92	0.03197	15.8333		GO:0017046	peptide hormone binding	25	4	2.69	0.27926	16		GO:0035371	microtubule plus-end	16	2	1.73	0.52753	12.5
GO:0042542	response to hydrogen peroxide	96	15	10.33	0.003	15.625		GO:0016705	oxidoreductase activity, acting on paired donors, with incorporation or reduction of molecular oxygen	90	9	9.68	0.28021	10		GO:0005697	telomerase holoenzyme complex	16	2	1.73	0.52753	12.5
GO:0010631	epithelial cell migration	205	31	22.07	0.01033	15.122		GO:0004222	metalloendopeptidase activity	58	8	6.24	0.28281	13.7931		GO:0042995	cell projection	1223	112	131.89	0.53728	9.15781
GO:0071456	cellular response to hypoxia	147	22	15.82	0.00257	14.966		GO:0046982	protein heterodimerization activity	276	33	29.7	0.2844	11.9565		GO:0016529	sarcoplasmic reticulum	50	5	5.39	0.54308	10
GO:0008217	regulation of blood pressure	94	14	10.12	0.02111	14.8936		GO:0016772	transferase activity, transferring phosphorus-containing groups	649	86	69.83	0.28504	13.2512		GO:0045177	apical part of cell	192	20	20.71	0.54327	10.4167
GO:0048878	chemical homeostasis	615	91	66.21	0.00291	14.7967		GO:0042578	phosphoric ester hydrolase activity	243	31	26.14	0.28822	12.7572		GO:0032592	integral component of mitochondrial membrane	58	18	6.25	0.54597	31.0345
GO:0009952	anterior/posterior pattern specification	110	16	11.84	0.00569	14.5455		GO:0016854	racemase and epimerase activity	13	4	1.4	0.28883	30.7692		GO:0044815	DNA packaging complex	26	4	2.8	0.5499	15.3846
GO:0007585	respiratory gaseous exchange by respiratory system	35	5	3.77	0.04336	14.2857		GO:0004540	ribonuclease activity	79	7	8.5	0.28988	8.86076		GO:0016605	PML body	74	8	7.98	0.55268	10.8108
GO:0010720	positive regulation of cell development	323	46	34.77	0.0002	14.2415		GO:0035254	glutamate receptor binding	27	4	2.9	0.29333	14.8148		GO:0030175	filopodium	74	8	7.98	0.55268	10.8108
GO:0042180	cellular ketone metabolic process	158	22	17.01	0.02919	13.9241		GO:0070182	DNA polymerase binding	10	2	1.08	0.2934	20		GO:0070382	exocytic vesicle	108	5	11.65	0.55281	4.62963
GO:0010817	regulation of hormone levels	254	35	27.34	0.01144	13.7795		GO:0008373	sialyltransferase activity	10	2	1.08	0.2934	20		GO:0044853	plasma membrane raft	76	11	8.2	0.55969	14.4737
GO:0050900	leukocyte migration	225	31	24.22	0.02712	13.7778		GO:0034185	apolipoprotein binding	10	2	1.08	0.2934	20		GO:0000784	nuclear chromosome, telomeric region	84	9	9.06	0.56062	10.7143
GO:1901862	negative regulation of muscle tissue development	37	5	3.98	0.0116	13.5135		GO:0032454	histone demethylase activity (H3-K9 specific)	10	2	1.08	0.2934	20		GO:0034703	cation channel complex	90	10	9.71	0.56109	11.1111
GO:0050767	regulation of neurogenesis	474	62	51.03	0.01598	13.0802		GO:0004559	alpha-mannosidase activity	10	2	1.08	0.2934	20		GO:0099055	integral component of postsynaptic membrane	36	4	3.88	0.56119	11.1111
GO:0043405	regulation of MAP kinase activity	230	30	24.76	0.03097	13.0435		GO:0000340	RNA 7-methylguanosine cap binding	10	2	1.08	0.2934	20		GO:0005777	peroxisome	101	8	10.89	0.57113	7.92079
GO:1903510	mucopolysaccharide metabolic process	77	10	8.29	0.01941	12.987		GO:0016846	carbon-sulfur lyase activity	10	2	1.08	0.2934	20		GO:0005929	cilium	306	22	33	0.57288	7.18954
GO:2001235	positive regulation of apoptotic signaling pathway	124	16	13.35	0.02023	12.9032		GO:0048185	activin binding	10	2	1.08	0.2934	20		GO:0030864	cortical actin cytoskeleton	57	6	6.15	0.58847	10.5263
GO:0051241	negative regulation of multicellular organismal process	701	90	75.46	0.02832	12.8388		GO:0070411	I-SMAD binding	10	2	1.08	0.2934	20		GO:0016323	basolateral plasma membrane	115	12	12.4	0.59332	10.4348
GO:0002224	toll-like receptor signaling pathway	86	11	9.26	0.01721	12.7907		GO:0098505	G-rich strand telomeric DNA binding	10	2	1.08	0.2934	20		GO:0045121	membrane raft	201	24	21.68	0.59448	11.9403
GO:0071495	cellular response to endogenous stimulus	863	105	92.9	0.00345	12.1669		GO:0004896	cytokine receptor activity	42	6	4.52	0.29503	14.2857		GO:0001669	acrosomal vesicle	38	4	4.1	0.59783	10.5263
GO:0001503	ossification	240	29	25.84	0.00673	12.0833		GO:0016410	N-acyltransferase activity	82	5	8.82	0.2954	6.09756		GO:0043601	nuclear replisome	20	2	2.16	0.5989	10
GO:1901575	organic substance catabolic process	1459	175	157.06	0.00351	11.9945		GO:0005525	GTP binding	242	29	26.04	0.29576	11.9835		GO:0061695	transferase complex, transferring phosphorus-containing groups	189	10	20.38	0.6028	5.29101
GO:0044267	cellular protein metabolic process	3322	373	357.62	0.00424	11.2282		GO:0031267	small GTPase binding	305	23	32.82	0.29804	7.54098		GO:0030425	dendrite	338	36	36.45	0.61814	10.6509
GO:0043618	regulation of transcription from RNA polymerase II promoter in response to stress	84	9	9.04	0.04354	10.7143		GO:0005201	extracellular matrix structural constituent	99	13	10.65	0.29843	13.1313		GO:0097542	ciliary tip	39	4	4.21	0.6189	10.2564
GO:1902905	positive regulation of supramolecular fiber organization	150	16	16.15	0.00681	10.6667		GO:0030331	estrogen receptor binding	34	5	3.66	0.30046	14.7059		GO:0014704	intercalated disc	39	4	4.21	0.6189	10.2564
GO:0031329	regulation of cellular catabolic process	598	62	64.38	0.02415	10.3679		GO:0004867	serine-type endopeptidase inhibitor activity	26	4	2.8	0.30448	15.3846		GO:0030315	T-tubule	39	4	4.21	0.6189	10.2564
GO:0046700	heterocycle catabolic process	393	39	42.31	0.0208	9.92366		GO:0070412	R-SMAD binding	18	3	1.94	0.30483	16.6667		GO:0098802	plasma membrane signaling receptor complex	102	8	11	0.62562	7.84314
GO:0051171	regulation of nitrogen compound metabolic process	3364	333	362.14	0.03543	9.89893		GO:0008171	O-methyltransferase activity	18	3	1.94	0.30483	16.6667		GO:0014069	postsynaptic density	180	20	19.41	0.62793	11.1111
GO:0044270	cellular nitrogen compound catabolic process	391	38	42.09	0.04742	9.71867		GO:0061608	nuclear import signal receptor activity	18	3	1.94	0.30483	16.6667		GO:0016324	apical plasma membrane	147	15	15.85	0.63015	10.2041
GO:0051603	proteolysis involved in cellular protein catabolic process	530	45	57.05	0.04853	8.49057		GO:0003779	actin binding	299	33	32.17	0.30785	11.0368		GO:0042641	actomyosin	64	13	6.9	0.63978	20.3125
								GO:0016791	phosphatase activity	184	23	19.8	0.31305	12.5		GO:0099056	integral component of presynaptic membrane	30	3	3.24	0.64234	10
GO:0006508	proteolysis	1079	120	116.16	0.05064	11.1214		GO:0030020	extracellular matrix structural constituent conferring tensile strength	27	4	2.9	0.32992	14.8148		GO:0030867	rough endoplasmic reticulum membrane	20	2	2.16	0.65151	10
GO:0033108	mitochondrial respiratory chain complex assembly	71	37	7.64	0.05091	52.1127		GO:0015297	antiporter activity	42	9	4.52	0.3333	21.4286		GO:0005774	vacuolar membrane	287	24	30.95	0.65534	8.36237
GO:0006397	mRNA processing	378	32	40.69	0.052	8.46561		GO:0016765	transferase activity, transferring alkyl or aryl (other than methyl) groups	36	6	3.87	0.33438	16.6667		GO:0005576	extracellular region	2035	238	219.46	0.65668	11.6953
GO:0019432	triglyceride biosynthetic process	25	6	2.69	0.05531	24		GO:0009982	pseudouridine synthase activity	11	2	1.18	0.33498	18.1818		GO:0005911	cell-cell junction	247	23	26.64	0.66235	9.31174
GO:0034391	regulation of smooth muscle cell apoptotic process	14	4	1.51	0.05545	28.5714		GO:0016881	acid-amino acid ligase activity	11	2	1.18	0.33498	18.1818		GO:0098978	glutamatergic synapse	190	19	20.49	0.67237	10
GO:0010874	regulation of cholesterol efflux	14	4	1.51	0.05545	28.5714		GO:0031420	alkali metal ion binding	11	2	1.18	0.33498	18.1818		GO:0030016	myofibril	179	30	19.3	0.67661	16.7598
GO:0071397	cellular response to cholesterol	14	4	1.51	0.05545	28.5714		GO:0031434	mitogen-activated protein kinase kinase binding	11	2	1.18	0.33498	18.1818		GO:0016459	myosin complex	34	3	3.67	0.67836	8.82353
GO:0072111	cell proliferation involved in kidney development	14	4	1.51	0.05545	28.5714		GO:0016805	dipeptidase activity	11	2	1.18	0.33498	18.1818		GO:0019898	extrinsic component of membrane	184	16	19.84	0.68038	8.69565
GO:0042135	neurotransmitter catabolic process	14	4	1.51	0.05545	28.5714		GO:0015095	magnesium ion transmembrane transporter activity	11	2	1.18	0.33498	18.1818		GO:0031672	A band	35	4	3.77	0.68061	11.4286
GO:0046459	short-chain fatty acid metabolic process	14	4	1.51	0.05545	28.5714		GO:0050998	nitric-oxide synthase binding	11	2	1.18	0.33498	18.1818		GO:0061700	GATOR2 complex	10	1	1.08	0.68072	10
GO:0001556	oocyte maturation	14	4	1.51	0.05545	28.5714		GO:0072542	protein phosphatase activator activity	11	2	1.18	0.33498	18.1818		GO:0071006	U2-type catalytic step 1 spliceosome	10	1	1.08	0.68072	10
GO:0060039	pericardium development	14	4	1.51	0.05545	28.5714		GO:0030506	ankyrin binding	11	2	1.18	0.33498	18.1818		GO:0019908	nuclear cyclin-dependent protein kinase holoenzyme complex	10	1	1.08	0.68072	10
GO:0035584	calcium-mediated signaling using intracellular calcium source	14	4	1.51	0.05545	28.5714		GO:0016505	peptidase activator activity involved in apoptotic process	11	2	1.18	0.33498	18.1818		GO:0030914	STAGA complex	10	1	1.08	0.68072	10
GO:0046887	positive regulation of hormone secretion	66	11	7.1	0.05608	16.6667		GO:1990381	ubiquitin-specific protease binding	11	2	1.18	0.33498	18.1818		GO:0044233	mitochondria-associated endoplasmic reticulum membrane	10	1	1.08	0.68072	10
GO:0002237	response to molecule of bacterial origin	193	27	20.78	0.05939	13.9896		GO:0004601	peroxidase activity	22	3	2.37	0.33506	13.6364		GO:0000805	X chromosome	10	1	1.08	0.68072	10
GO:0051962	positive regulation of nervous system development	304	37	32.73	0.05961	12.1711		GO:0050321	tau-protein kinase activity	19	3	2.04	0.33569	15.7895		GO:0031233	intrinsic component of external side of plasma membrane	10	1	1.08	0.68072	10
GO:0051155	positive regulation of striated muscle cell differentiation	36	8	3.88	0.05963	22.2222		GO:0001671	ATPase activator activity	19	3	2.04	0.33569	15.7895		GO:0071203	WASH complex	10	1	1.08	0.68072	10
GO:0010712	regulation of collagen metabolic process	28	7	3.01	0.05965	25		GO:0004693	cyclin-dependent protein serine/threonine kinase activity	19	3	2.04	0.33569	15.7895		GO:0098688	parallel fiber to Purkinje cell synapse	10	1	1.08	0.68072	10
GO:0034599	cellular response to oxidative stress	204	24	21.96	0.05968	11.7647		GO:0033613	activating transcription factor binding	53	6	5.7	0.33608	11.3208		GO:0099524	postsynaptic cytosol	10	1	1.08	0.68072	10
GO:0050920	regulation of chemotaxis	127	16	13.67	0.05983	12.5984		GO:0072341	modified amino acid binding	49	5	5.27	0.33641	10.2041		GO:0060076	excitatory synapse	20	2	2.16	0.68075	10
GO:0060143	positive regulation of syncytium formation by plasma membrane fusion	16	4	1.72	0.05984	25		GO:0051020	GTPase binding	383	30	41.21	0.3387	7.8329		GO:0000803	sex chromosome	20	2	2.16	0.68075	10
GO:0071230	cellular response to amino acid stimulus	54	10	5.81	0.05989	18.5185		GO:0031072	heat shock protein binding	90	10	9.68	0.34532	11.1111		GO:0005782	peroxisomal matrix	32	3	3.45	0.68606	9.375
GO:0048247	lymphocyte chemotaxis	21	4	2.26	0.0599	19.0476		GO:0030546	signaling receptor activator activity	148	26	15.92	0.36286	17.5676		GO:0048471	perinuclear region of cytoplasm	469	47	50.58	0.70116	10.0213
GO:0071559	response to transforming growth factor beta	162	19	17.44	0.05992	11.7284		GO:0043177	organic acid binding	106	20	11.4	0.36333	18.8679		GO:0005604	basement membrane	64	6	6.9	0.70171	9.375
GO:0022610	biological adhesion	779	85	83.86	0.05997	10.9114		GO:0016773	phosphotransferase activity, alcohol group as acceptor	480	57	51.64	0.36481	11.875		GO:0005815	microtubule organizing center	521	39	56.19	0.70259	7.4856
GO:0002709	regulation of T cell mediated immunity	27	4	2.91	0.05997	14.8148		GO:0000339	RNA cap binding	14	3	1.51	0.36553	21.4286		GO:0046540	U4/U6 x U5 tri-snRNP complex	22	2	2.37	0.70309	9.09091
GO:0010822	positive regulation of mitochondrion organization	88	9	9.47	0.06015	10.2273		GO:0016684	oxidoreductase activity, acting on peroxide as acceptor	26	4	2.8	0.36561	15.3846		GO:0097431	mitotic spindle pole	22	2	2.37	0.70309	9.09091
GO:0008154	actin polymerization or depolymerization	146	11	15.72	0.06063	7.53425		GO:0016810	hydrolase activity, acting on carbon-nitrogen (but not peptide) bonds	67	8	7.21	0.36574	11.9403		GO:0097546	ciliary base	22	2	2.37	0.70309	9.09091
GO:0030307	positive regulation of cell growth	100	17	10.77	0.06235	17		GO:0071813	lipoprotein particle binding	14	2	1.51	0.36583	14.2857		GO:0005865	striated muscle thin filament	22	2	2.37	0.70309	9.09091
GO:0051048	negative regulation of secretion	118	21	12.7	0.06264	17.7966		GO:0015036	disulfide oxidoreductase activity	25	3	2.69	0.36589	12		GO:0071004	U2-type prespliceosome	11	1	1.19	0.71519	9.09091
GO:0060326	cell chemotaxis	145	20	15.61	0.06285	13.7931		GO:0034061	DNA polymerase activity	21	2	2.26	0.36606	9.52381		GO:0042622	photoreceptor outer segment membrane	11	1	1.19	0.71519	9.09091
GO:0002082	regulation of oxidative phosphorylation	27	6	2.91	0.06319	22.2222		GO:0044390	ubiquitin-like protein conjugating enzyme binding	31	2	3.34	0.36639	6.45161		GO:0005767	secondary lysosome	11	1	1.19	0.71519	9.09091
GO:1901021	positive regulation of calcium ion transmembrane transporter activity	27	6	2.91	0.06319	22.2222		GO:0043178	alcohol binding	51	6	5.49	0.36669	11.7647		GO:0000974	Prp19 complex	11	1	1.19	0.71519	9.09091
GO:0010676	positive regulation of cellular carbohydrate metabolic process	32	7	3.44	0.0634	21.875		GO:0044877	protein-containing complex binding	779	89	83.81	0.36957	11.4249		GO:0043218	compact myelin	11	1	1.19	0.71519	9.09091
GO:0030004	cellular monovalent inorganic cation homeostasis	60	10	6.46	0.06341	16.6667		GO:0043022	ribosome binding	46	6	4.95	0.37434	13.0435		GO:0034518	RNA cap binding complex	11	1	1.19	0.71519	9.09091
GO:2000272	negative regulation of signaling receptor activity	19	4	2.05	0.06366	21.0526		GO:0060590	ATPase regulator activity	31	5	3.34	0.37533	16.129		GO:0030677	ribonuclease P complex	11	1	1.19	0.71519	9.09091
GO:0031589	cell-substrate adhesion	239	27	25.73	0.06377	11.2971		GO:0001530	lipopolysaccharide binding	12	2	1.29	0.3758	16.6667		GO:0090576	RNA polymerase III transcription regulator complex	11	1	1.19	0.71519	9.09091
GO:0070661	leukocyte proliferation	149	17	16.04	0.06382	11.4094		GO:0016641	oxidoreductase activity, acting on the CH-NH2 group of donors, oxygen as acceptor	12	2	1.29	0.3758	16.6667		GO:0000783	nuclear telomere cap complex	11	1	1.19	0.71519	9.09091
GO:0006734	NADH metabolic process	30	4	3.23	0.06385	13.3333		GO:0017136	NAD-dependent histone deacetylase activity	12	2	1.29	0.3758	16.6667		GO:0036464	cytoplasmic ribonucleoprotein granule	139	11	14.99	0.7158	7.91367
GO:0045047	protein targeting to ER	65	6	7	0.06413	9.23077		GO:0098641	cadherin binding involved in cell-cell adhesion	12	2	1.29	0.3758	16.6667		GO:0030027	lamellipodium	151	14	16.28	0.71987	9.27152
GO:0071805	potassium ion transmembrane transport	94	17	10.12	0.06547	18.0851		GO:0015929	hexosaminidase activity	12	2	1.29	0.3758	16.6667		GO:0030017	sarcomere	162	27	17.47	0.72111	16.6667
GO:0043154	negative regulation of cysteine-type endopeptidase activity involved in apoptotic process	55	10	5.92	0.06647	18.1818		GO:0010314	phosphatidylinositol-5-phosphate binding	12	2	1.29	0.3758	16.6667		GO:0031526	brush border membrane	23	2	2.48	0.72641	8.69565
GO:0071260	cellular response to mechanical stimulus	55	10	5.92	0.06647	18.1818		GO:0031432	titin binding	12	2	1.29	0.3758	16.6667		GO:0010008	endosome membrane	323	26	34.83	0.72802	8.04954
GO:0071364	cellular response to epidermal growth factor stimulus	34	7	3.66	0.0665	20.5882		GO:0016018	cyclosporin A binding	12	2	1.29	0.3758	16.6667		GO:0030424	axon	346	28	37.31	0.72877	8.09249
GO:0007595	lactation	34	7	3.66	0.0665	20.5882		GO:0015299	solute:proton antiporter activity	12	2	1.29	0.3758	16.6667		GO:1990234	transferase complex	605	32	65.25	0.73388	5.28926
GO:0048011	neurotrophin TRK receptor signaling pathway	21	5	2.26	0.06759	23.8095		GO:0004190	aspartic-type endopeptidase activity	12	2	1.29	0.3758	16.6667		GO:0045202	synapse	655	53	70.64	0.74022	8.0916
GO:0055003	cardiac myofibril assembly	21	5	2.26	0.06759	23.8095		GO:0008179	adenylate cyclase binding	12	2	1.29	0.3758	16.6667		GO:0043197	dendritic spine	98	9	10.57	0.74333	9.18367
GO:0014850	response to muscle activity	21	5	2.26	0.06759	23.8095		GO:0005537	mannose binding	12	2	1.29	0.3758	16.6667		GO:0032993	protein-DNA complex	87	9	9.38	0.74369	10.3448
GO:0060325	face morphogenesis	21	5	2.26	0.06759	23.8095		GO:0003676	nucleic acid binding	2353	247	253.16	0.376	10.4972		GO:0012507	ER to Golgi transport vesicle membrane	35	3	3.77	0.74393	8.57143
GO:0045616	regulation of keratinocyte differentiation	21	5	2.26	0.06759	23.8095		GO:0003729	mRNA binding	177	18	19.04	0.38107	10.1695		GO:0005905	clathrin-coated pit	48	4	5.18	0.74418	8.33333
GO:0008544	epidermis development	159	19	17.12	0.06779	11.9497		GO:0016491	oxidoreductase activity	470	104	50.57	0.3846	22.1277		GO:0000177	cytoplasmic exosome (RNase complex)	12	1	1.29	0.74594	8.33333
GO:0051262	protein tetramerization	91	17	9.8	0.06838	18.6813		GO:0048156	tau protein binding	38	5	4.09	0.38924	13.1579		GO:0017119	Golgi transport complex	12	1	1.29	0.74594	8.33333
GO:0030195	negative regulation of blood coagulation	27	6	2.91	0.06925	22.2222		GO:0003824	catalytic activity	3633	462	390.88	0.39056	12.7168		GO:0098945	intrinsic component of presynaptic active zone membrane	12	1	1.29	0.74594	8.33333
GO:0006089	lactate metabolic process	15	4	1.61	0.0694	26.6667		GO:0031406	carboxylic acid binding	102	19	10.97	0.39231	18.6275		GO:0005662	DNA replication factor A complex	12	1	1.29	0.74594	8.33333
GO:0042219	cellular modified amino acid catabolic process	15	4	1.61	0.0694	26.6667		GO:0015081	sodium ion transmembrane transporter activity	47	6	5.06	0.39438	12.766		GO:0071014	post-mRNA release spliceosomal complex	12	1	1.29	0.74594	8.33333
GO:0070131	positive regulation of mitochondrial translation	15	4	1.61	0.0694	26.6667		GO:0070273	phosphatidylinositol-4-phosphate binding	21	3	2.26	0.39701	14.2857		GO:0043596	nuclear replication fork	32	3	3.45	0.746	9.375
GO:0006629	lipid metabolic process	841	104	90.53	0.07014	12.3662		GO:0080025	phosphatidylinositol-3,5-bisphosphate binding	21	3	2.26	0.39701	14.2857		GO:0030119	AP-type membrane coat adaptor complex	30	2	3.24	0.74628	6.66667
GO:0001525	angiogenesis	337	46	36.28	0.07187	13.6499		GO:0032266	phosphatidylinositol-3-phosphate binding	30	4	3.23	0.40644	13.3333		GO:0090734	site of DNA damage	55	3	5.93	0.74689	5.45455
GO:0070317	negative regulation of G0 to G1 transition	28	6	3.01	0.07342	21.4286		GO:0008289	lipid binding	437	44	47.02	0.40654	10.0686		GO:0090575	RNA polymerase II transcription regulator complex	122	10	13.16	0.74795	8.19672
GO:0048661	positive regulation of smooth muscle cell proliferation	58	11	6.24	0.07527	18.9655		GO:0045182	translation regulator activity	102	17	10.97	0.41272	16.6667		GO:0000792	heterochromatin	50	5	5.39	0.74806	10
GO:0008152	metabolic process	6785	803	730.41	0.07893	11.8349		GO:0004722	protein serine/threonine phosphatase activity	63	8	6.78	0.41402	12.6984		GO:0005790	smooth endoplasmic reticulum	24	2	2.59	0.74816	8.33333
GO:0042108	positive regulation of cytokine biosynthetic process	33	8	3.55	0.07955	24.2424		GO:0017022	myosin binding	48	6	5.16	0.41439	12.5		GO:0033017	sarcoplasmic reticulum membrane	24	2	2.59	0.74816	8.33333
GO:0045445	myoblast differentiation	55	10	5.92	0.07965	18.1818		GO:0090482	vitamin transmembrane transporter activity	13	2	1.4	0.41554	15.3846		GO:0032154	cleavage furrow	36	3	3.88	0.76123	8.33333
GO:0051894	positive regulation of focal adhesion assembly	22	5	2.37	0.08005	22.7273		GO:0051959	dynein light intermediate chain binding	13	2	1.4	0.41554	15.3846		GO:0005776	autophagosome	74	5	7.98	0.76251	6.75676
GO:2000242	negative regulation of reproductive process	22	5	2.37	0.08005	22.7273		GO:0051184	cofactor transmembrane transporter activity	13	2	1.4	0.41554	15.3846		GO:0032588	trans-Golgi network membrane	58	5	6.25	0.76414	8.62069
GO:0009311	oligosaccharide metabolic process	22	5	2.37	0.08005	22.7273		GO:0005112	Notch binding	13	2	1.4	0.41554	15.3846		GO:0033276	transcription factor TFTC complex	13	1	1.4	0.77337	7.69231
GO:0043388	positive regulation of DNA binding	34	6	3.66	0.08013	17.6471		GO:0004622	lysophospholipase activity	13	2	1.4	0.41554	15.3846		GO:0035102	PRC1 complex	13	1	1.4	0.77337	7.69231
GO:0021953	central nervous system neuron differentiation	91	12	9.8	0.08017	13.1868		GO:0052742	phosphatidylinositol kinase activity	13	2	1.4	0.41554	15.3846		GO:0016460	myosin II complex	13	1	1.4	0.77337	7.69231
GO:0005996	monosaccharide metabolic process	180	38	19.38	0.08045	21.1111		GO:0015103	inorganic anion transmembrane transporter activity	54	5	5.81	0.41627	9.25926		GO:0071565	nBAF complex	13	1	1.4	0.77337	7.69231
GO:0006835	dicarboxylic acid transport	46	10	4.95	0.08323	21.7391		GO:0035591	signaling adaptor activity	37	3	3.98	0.41636	8.10811		GO:0030132	clathrin coat of coated pit	13	1	1.4	0.77337	7.69231
GO:0000302	response to reactive oxygen species	152	21	16.36	0.08331	13.8158		GO:0051082	unfolded protein binding	84	10	9.04	0.41766	11.9048		GO:0016580	Sin3 complex	13	1	1.4	0.77337	7.69231
GO:0014823	response to activity	50	11	5.38	0.08365	22		GO:0008022	protein C-terminus binding	139	16	14.96	0.42682	11.5108		GO:0042575	DNA polymerase complex	13	1	1.4	0.77337	7.69231
GO:0051560	mitochondrial calcium ion homeostasis	20	5	2.15	0.08368	25		GO:0004879	nuclear receptor activity	31	4	3.34	0.43165	12.9032		GO:0005671	Ada2/Gcn5/Ada3 transcription activator complex	13	1	1.4	0.77337	7.69231
GO:1900006	positive regulation of dendrite development	52	8	5.6	0.08377	15.3846		GO:0043168	anion binding	1800	212	193.66	0.43253	11.7778		GO:0045335	phagocytic vesicle	84	10	9.06	0.77643	11.9048
GO:0009209	pyrimidine ribonucleoside triphosphate biosynthetic process	10	3	1.08	0.08387	30		GO:0140223	general transcription initiation factor activity	15	2	1.61	0.4341	13.3333		GO:0000932	P-body	59	5	6.36	0.7772	8.47458
GO:2001171	positive regulation of ATP biosynthetic process	10	3	1.08	0.08387	30		GO:0061980	regulatory RNA binding	30	3	3.23	0.43431	10		GO:0016328	lateral plasma membrane	37	3	3.99	0.77756	8.10811
GO:0002360	T cell lineage commitment	10	3	1.08	0.08387	30		GO:0030246	carbohydrate binding	135	15	14.52	0.45124	11.1111		GO:0005796	Golgi lumen	37	3	3.99	0.77756	8.10811
GO:0007077	mitotic nuclear envelope disassembly	10	3	1.08	0.08387	30		GO:0005516	calmodulin binding	132	15	14.2	0.45219	11.3636		GO:0005856	cytoskeleton	1362	110	146.88	0.78207	8.07636
GO:0003198	epithelial to mesenchymal transition involved in endocardial cushion formation	10	3	1.08	0.08387	30		GO:0016646	oxidoreductase activity, acting on the CH-NH group of donors, NAD or NADP as acceptor	14	2	1.51	0.45397	14.2857		GO:0031012	extracellular matrix	283	32	30.52	0.78762	11.3074
GO:0061213	positive regulation of mesonephros development	10	3	1.08	0.08387	30		GO:0017049	GTP-Rho binding	14	2	1.51	0.45397	14.2857		GO:0070821	tertiary granule membrane	38	3	4.1	0.79297	7.89474
GO:0042226	interleukin-6 biosynthetic process	10	3	1.08	0.08387	30		GO:0005521	lamin binding	14	2	1.51	0.45397	14.2857		GO:0005769	early endosome	238	19	25.67	0.79549	7.98319
GO:1901070	guanosine-containing compound biosynthetic process	10	3	1.08	0.08387	30		GO:0005088	Ras guanyl-nucleotide exchange factor activity	100	8	10.76	0.45573	8		GO:0030667	secretory granule membrane	172	12	18.55	0.79576	6.97674
GO:0042754	negative regulation of circadian rhythm	10	3	1.08	0.08387	30		GO:0008138	protein tyrosine/serine/threonine phosphatase activity	32	4	3.44	0.45656	12.5		GO:0000159	protein phosphatase type 2A complex	14	1	1.51	0.79785	7.14286
GO:0048102	autophagic cell death	10	3	1.08	0.08387	30		GO:0070566	adenylyltransferase activity	23	3	2.47	0.45669	13.0435		GO:0000145	exocyst	14	1	1.51	0.79785	7.14286
GO:0036444	calcium import into the mitochondrion	10	3	1.08	0.08387	30		GO:0000976	transcription regulatory region sequence-specific DNA binding	434	41	46.69	0.45745	9.447		GO:0042827	platelet dense granule	14	1	1.51	0.79785	7.14286
GO:0043650	dicarboxylic acid biosynthetic process	10	3	1.08	0.08387	30		GO:0004860	protein kinase inhibitor activity	46	4	4.95	0.4577	8.69565		GO:0005719	nuclear euchromatin	14	1	1.51	0.79785	7.14286
GO:2000291	regulation of myoblast proliferation	10	3	1.08	0.08387	30		GO:0005319	lipid transporter activity	70	6	7.53	0.45809	8.57143		GO:0008328	ionotropic glutamate receptor complex	14	1	1.51	0.79785	7.14286
GO:0098581	detection of external biotic stimulus	10	3	1.08	0.08387	30		GO:0003684	damaged DNA binding	51	6	5.49	0.47379	11.7647		GO:0071437	invadopodium	14	1	1.51	0.79785	7.14286
GO:0035723	interleukin-15-mediated signaling pathway	10	3	1.08	0.08387	30		GO:0030971	receptor tyrosine kinase binding	42	5	4.52	0.47722	11.9048		GO:0005666	RNA polymerase III complex	14	1	1.51	0.79785	7.14286
GO:0015813	L-glutamate transmembrane transport	10	3	1.08	0.08387	30		GO:0003743	translation initiation factor activity	42	5	4.52	0.47722	11.9048		GO:0034045	phagophore assembly site membrane	14	1	1.51	0.79785	7.14286
GO:0090148	membrane fission	10	3	1.08	0.08387	30		GO:0051087	chaperone binding	70	8	7.53	0.4846	11.4286		GO:0005686	U2 snRNP	14	1	1.51	0.79785	7.14286
GO:0045943	positive regulation of transcription by RNA polymerase I	20	4	2.15	0.08388	20		GO:0016891	endoribonuclease activity, producing 5'-phosphomonoesters	24	3	2.58	0.48559	12.5		GO:0005912	adherens junction	50	4	5.39	0.80256	8
GO:0055078	sodium ion homeostasis	21	4	2.26	0.08391	19.0476		GO:0019894	kinesin binding	24	3	2.58	0.48559	12.5		GO:0016363	nuclear matrix	83	7	8.95	0.80536	8.43373
GO:1904292	regulation of ERAD pathway	21	4	2.26	0.08391	19.0476		GO:0016831	carboxy-lyase activity	24	3	2.58	0.48559	12.5		GO:0008023	transcription elongation factor complex	39	3	4.21	0.80747	7.69231
GO:0035148	tube formation	98	12	10.55	0.08396	12.2449		GO:0005246	calcium channel regulator activity	24	3	2.58	0.48559	12.5		GO:0043005	neuron projection	717	67	77.32	0.81129	9.34449
GO:0048598	embryonic morphogenesis	356	38	38.32	0.08434	10.6742		GO:0048029	monosaccharide binding	54	6	5.81	0.48575	11.1111		GO:0012505	endomembrane system	2713	217	292.58	0.81503	7.99853
GO:0050873	brown fat cell differentiation	29	6	3.12	0.08454	20.6897		GO:0015078	proton transmembrane transporter activity	83	33	8.93	0.48621	39.759		GO:0030139	endocytic vesicle	182	22	19.63	0.81914	12.0879
GO:0001774	microglial cell activation	29	6	3.12	0.08454	20.6897		GO:0016405	CoA-ligase activity	15	2	1.61	0.4909	13.3333		GO:0098984	neuron to neuron synapse	196	21	21.14	0.81953	10.7143
GO:0006953	acute-phase response	16	4	1.72	0.08496	25		GO:0017116	single-stranded DNA helicase activity	15	2	1.61	0.4909	13.3333		GO:0032039	integrator complex	15	1	1.62	0.81968	6.66667
GO:0051180	vitamin transport	16	4	1.72	0.08496	25		GO:1901618	organic hydroxy compound transmembrane transporter activity	15	2	1.61	0.4909	13.3333		GO:0031143	pseudopodium	15	1	1.62	0.81968	6.66667
GO:0035116	embryonic hindlimb morphogenesis	16	4	1.72	0.08496	25		GO:0008198	ferrous iron binding	15	2	1.61	0.4909	13.3333		GO:0016342	catenin complex	15	1	1.62	0.81968	6.66667
GO:0016226	iron-sulfur cluster assembly	16	4	1.72	0.08496	25		GO:0004724	magnesium-dependent protein serine/threonine phosphatase activity	15	2	1.61	0.4909	13.3333		GO:0031258	lamellipodium membrane	15	1	1.62	0.81968	6.66667
GO:0006775	fat-soluble vitamin metabolic process	16	4	1.72	0.08496	25		GO:0048037	cofactor binding	340	68	36.58	0.49091	20		GO:0097038	perinuclear endoplasmic reticulum	15	1	1.62	0.81968	6.66667
GO:0006700	C21-steroid hormone biosynthetic process	16	4	1.72	0.08496	25		GO:0048018	receptor ligand activity	144	25	15.49	0.4916	17.3611		GO:0101031	chaperone complex	15	1	1.62	0.81968	6.66667
GO:0048663	neuron fate commitment	16	4	1.72	0.08496	25		GO:0022853	active ion transmembrane transporter activity	107	20	11.51	0.49199	18.6916		GO:0016442	RISC complex	15	1	1.62	0.81968	6.66667
GO:0097435	supramolecular fiber organization	471	49	50.7	0.086	10.4034		GO:0061135	endopeptidase regulator activity	65	13	6.99	0.49292	20		GO:0005685	U1 snRNP	15	1	1.62	0.81968	6.66667
GO:0001775	cell activation	777	81	83.64	0.08629	10.4247		GO:0090079	translation regulator activity, nucleic acid binding	82	14	8.82	0.49322	17.0732		GO:1902555	endoribonuclease complex	26	2	2.8	0.81974	7.69231
GO:0048638	regulation of developmental growth	198	30	21.31	0.09163	15.1515		GO:0032934	sterol binding	37	4	3.98	0.49512	10.8108		GO:0005801	cis-Golgi network	40	3	4.31	0.82111	7.5
GO:0008286	insulin receptor signaling pathway	94	14	10.12	0.09187	14.8936		GO:0019208	phosphatase regulator activity	64	5	6.89	0.49581	7.8125		GO:0001726	ruffle	134	10	14.45	0.8257	7.46269
GO:0036296	response to increased oxygen levels	21	8	2.26	0.09214	38.0952		GO:1901981	phosphatidylinositol phosphate binding	109	8	11.73	0.4965	7.33945		GO:0005778	peroxisomal membrane	52	4	5.61	0.82677	7.69231
GO:0051896	regulation of protein kinase B signaling	139	20	14.96	0.09225	14.3885		GO:0044325	ion channel binding	80	9	8.61	0.49663	11.25		GO:0005793	endoplasmic reticulum-Golgi intermediate compartment	87	5	9.38	0.83542	5.74713
GO:0010827	regulation of glucose transmembrane transport	47	9	5.06	0.09244	19.1489		GO:0016811	hydrolase activity, acting on carbon-nitrogen (but not peptide) bonds, in linear amides	47	6	5.06	0.51328	12.766		GO:0016592	mediator complex	29	2	3.13	0.83578	6.89655
GO:2001169	regulation of ATP biosynthetic process	15	5	1.61	0.09253	33.3333		GO:0008168	methyltransferase activity	162	15	17.43	0.51568	9.25926		GO:0005795	Golgi stack	94	6	10.14	0.83705	6.38298
GO:0042168	heme metabolic process	26	6	2.8	0.09256	23.0769		GO:0009975	cyclase activity	16	2	1.72	0.52622	12.5		GO:0035579	specific granule membrane	53	4	5.72	0.83792	7.54717
GO:0009299	mRNA transcription	19	5	2.05	0.0926	26.3158		GO:0042056	chemoattractant activity	16	2	1.72	0.52622	12.5		GO:0031234	extrinsic component of cytoplasmic side of plasma membrane	53	4	5.72	0.83792	7.54717
GO:0072577	endothelial cell apoptotic process	35	6	3.77	0.09272	17.1429		GO:0015144	carbohydrate transmembrane transporter activity	16	2	1.72	0.52622	12.5		GO:0000176	nuclear exosome (RNase complex)	16	1	1.73	0.83916	6.25
GO:0071219	cellular response to molecule of bacterial origin	113	14	12.16	0.09278	12.3894		GO:0120014	phospholipid transfer activity	16	2	1.72	0.52622	12.5		GO:0035267	NuA4 histone acetyltransferase complex	16	1	1.73	0.83916	6.25
GO:0045684	positive regulation of epidermis development	16	3	1.72	0.09288	18.75		GO:0005244	voltage-gated ion channel activity	75	7	8.07	0.52698	9.33333		GO:0005640	nuclear outer membrane	16	1	1.73	0.83916	6.25
GO:0051341	regulation of oxidoreductase activity	58	7	6.24	0.09296	12.069		GO:0005048	signal sequence binding	35	4	3.77	0.52875	11.4286		GO:0034704	calcium channel complex	36	2	3.88	0.83951	5.55556
GO:0002639	positive regulation of immunoglobulin production	23	3	2.48	0.093	13.0435		GO:0005515	protein binding	7111	757	765.08	0.53211	10.6455		GO:0034774	secretory granule lumen	197	22	21.25	0.84037	11.1675
GO:0006694	steroid biosynthetic process	107	12	11.52	0.09301	11.215		GO:0000166	nucleotide binding	1443	174	155.25	0.53352	12.0582		GO:0097730	non-motile cilium	76	3	8.2	0.84051	3.94737
GO:1904357	negative regulation of telomere maintenance via telomere lengthening	24	3	2.58	0.09302	12.5		GO:0004869	cysteine-type endopeptidase inhibitor activity	19	5	2.04	0.54833	26.3158		GO:0016020	membrane	4852	526	523.25	0.84234	10.8409
GO:0006029	proteoglycan metabolic process	63	7	6.78	0.09305	11.1111		GO:0120013	lipid transfer activity	23	3	2.47	0.54926	13.0435		GO:0012506	vesicle membrane	461	37	49.72	0.84291	8.02603
GO:2000736	regulation of stem cell differentiation	82	8	8.83	0.09323	9.7561		GO:0008378	galactosyltransferase activity	18	2	1.94	0.54943	11.1111		GO:0005765	lysosomal membrane	246	21	26.53	0.84311	8.53659
GO:0009308	amine metabolic process	90	8	9.69	0.09337	8.88889		GO:0030371	translation repressor activity	18	2	1.94	0.54943	11.1111		GO:0031902	late endosome membrane	98	8	10.57	0.84314	8.16327
GO:0009593	detection of chemical stimulus	23	5	2.48	0.09365	21.7391		GO:0036459	thiol-dependent ubiquitinyl hydrolase activity	75	8	8.07	0.54948	10.6667		GO:1904813	ficolin-1-rich granule lumen	98	8	10.57	0.84314	8.16327
GO:0033144	negative regulation of intracellular steroid hormone receptor signaling pathway	23	5	2.48	0.09365	21.7391		GO:0005507	copper ion binding	36	4	3.87	0.55176	11.1111		GO:0005730	nucleolus	696	69	75.06	0.84479	9.91379
GO:0046326	positive regulation of glucose import	23	5	2.48	0.09365	21.7391		GO:0008375	acetylglucosaminyltransferase activity	36	4	3.87	0.55176	11.1111		GO:0044304	main axon	42	3	4.53	0.84593	7.14286
GO:0006334	nucleosome assembly	43	6	4.63	0.09401	13.9535		GO:0005506	iron ion binding	80	9	8.61	0.55787	11.25		GO:1902494	catalytic complex	1026	102	110.65	0.84875	9.94152
GO:0006879	cellular iron ion homeostasis	44	8	4.74	0.09469	18.1818		GO:0019829	ATPase-coupled cation transmembrane transporter activity	32	7	3.44	0.5579	21.875		GO:0005669	transcription factor TFIID complex	30	2	3.24	0.8496	6.66667
GO:0006081	cellular aldehyde metabolic process	42	8	4.52	0.09628	19.0476		GO:0016829	lyase activity	129	17	13.88	0.55813	13.1783		GO:0060170	ciliary membrane	41	3	4.42	0.84968	7.31707
GO:0042769	DNA damage response, detection of DNA damage	30	6	3.23	0.09653	20		GO:0005267	potassium channel activity	41	6	4.41	0.55902	14.6341		GO:0036064	ciliary basal body	88	7	9.49	0.85053	7.95455
GO:0045840	positive regulation of mitotic nuclear division	30	6	3.23	0.09653	20		GO:0016628	oxidoreductase activity, acting on the CH-CH group of donors, NAD or NADP as acceptor	17	2	1.83	0.55983	11.7647		GO:0032806	carboxy-terminal domain protein kinase complex	17	1	1.83	0.85653	5.88235
GO:0051289	protein homotetramerization	59	10	6.35	0.09724	16.9492		GO:0005164	tumor necrosis factor receptor binding	17	2	1.83	0.55983	11.7647		GO:0097386	glial cell projection	17	1	1.83	0.85653	5.88235
GO:0014068	positive regulation of phosphatidylinositol 3-kinase signaling	59	10	6.35	0.09724	16.9492		GO:0051371	muscle alpha-actinin binding	17	2	1.83	0.55983	11.7647		GO:0030659	cytoplasmic vesicle membrane	445	36	47.99	0.8574	8.08989
GO:0045786	negative regulation of cell cycle	432	35	46.51	0.0983	8.10185		GO:0038191	neuropilin binding	17	2	1.83	0.55983	11.7647		GO:1902911	protein kinase complex	81	4	8.74	0.85765	4.93827
GO:0030324	lung development	113	13	12.16	0.09864	11.5044		GO:0035255	ionotropic glutamate receptor binding	17	2	1.83	0.55983	11.7647		GO:0009898	cytoplasmic side of plasma membrane	96	7	10.35	0.85798	7.29167
GO:0006898	receptor-mediated endocytosis	150	22	16.15	0.10005	14.6667		GO:0016740	transferase activity	1563	175	168.17	0.56746	11.1964		GO:0042470	melanosome	78	6	8.41	0.85959	7.69231
GO:0032370	positive regulation of lipid transport	28	7	3.01	0.10153	25		GO:0008324	cation transmembrane transporter activity	303	49	32.6	0.58073	16.1716		GO:0005840	ribosome	159	37	17.15	0.86623	23.2704
GO:0010950	positive regulation of endopeptidase activity	99	14	10.66	0.10171	14.1414		GO:0051117	ATPase binding	57	6	6.13	0.58611	10.5263		GO:0031965	nuclear membrane	211	15	22.75	0.86695	7.109
GO:0070059	intrinsic apoptotic signaling pathway in response to endoplasmic reticulum stress	41	7	4.41	0.10193	17.0732		GO:0002020	protease binding	78	9	8.39	0.5906	11.5385		GO:0016607	nuclear speck	300	27	32.35	0.86724	9
GO:0022011	myelination in peripheral nervous system	17	4	1.83	0.10206	23.5294		GO:0016655	oxidoreductase activity, acting on NAD(P)H, quinone or similar compound as acceptor	39	22	4.2	0.59097	56.4103		GO:0005694	chromosome	695	50	74.95	0.86758	7.19424
GO:0000002	mitochondrial genome maintenance	17	4	1.83	0.10206	23.5294		GO:0004553	hydrolase activity, hydrolyzing O-glycosyl compounds	51	8	5.49	0.59104	15.6863		GO:0098793	presynapse	247	16	26.64	0.87172	6.47773
GO:0046885	regulation of hormone biosynthetic process	17	4	1.83	0.10206	23.5294		GO:0004521	endoribonuclease activity	42	5	4.52	0.59147	11.9048		GO:0099023	vesicle tethering complex	55	5	5.93	0.87203	9.09091
GO:0006611	protein export from nucleus	137	14	14.75	0.10292	10.219		GO:0003950	NAD+ ADP-ribosyltransferase activity	18	2	1.94	0.59171	11.1111		GO:0030131	clathrin adaptor complex	18	1	1.94	0.87203	5.55556
GO:0042773	ATP synthesis coupled electron transport	73	46	7.86	0.10361	63.0137		GO:0070530	K63-linked polyubiquitin modification-dependent protein binding	18	2	1.94	0.59171	11.1111		GO:0031985	Golgi cisterna	65	4	7.01	0.87259	6.15385
GO:0001501	skeletal system development	321	40	34.56	0.10379	12.4611		GO:0030215	semaphorin receptor binding	18	2	1.94	0.59171	11.1111		GO:0055037	recycling endosome	119	6	12.83	0.87332	5.04202
GO:1904063	negative regulation of cation transmembrane transport	48	11	5.17	0.10543	22.9167		GO:0030507	spectrin binding	18	2	1.94	0.59171	11.1111		GO:0035580	specific granule lumen	32	2	3.45	0.8741	6.25
GO:0006952	defense response	755	91	81.28	0.10553	12.053		GO:0001103	RNA polymerase II repressing transcription factor binding	28	3	3.01	0.59284	10.7143		GO:0031463	Cul3-RING ubiquitin ligase complex	32	2	3.45	0.8741	6.25
GO:2001257	regulation of cation channel activity	81	14	8.72	0.10556	17.284		GO:0015291	secondary active transmembrane transporter activity	102	17	10.97	0.59558	16.6667		GO:0045211	postsynaptic membrane	142	14	15.31	0.87924	9.85915
GO:0006874	cellular calcium ion homeostasis	217	35	23.36	0.10575	16.129		GO:0003924	GTPase activity	192	20	20.66	0.59661	10.4167		GO:0031982	vesicle	2226	212	240.06	0.88127	9.52381
GO:0070371	ERK1 and ERK2 cascade	163	22	17.55	0.10576	13.4969		GO:0008235	metalloexopeptidase activity	39	7	4.2	0.59685	17.9487		GO:0035577	azurophil granule membrane	33	2	3.56	0.88493	6.06061
GO:0032387	negative regulation of intracellular transport	45	9	4.84	0.10584	20		GO:0019213	deacetylase activity	31	4	3.34	0.59768	12.9032		GO:0005844	polysome	52	3	5.61	0.88529	5.76923
GO:0009607	response to biotic stimulus	714	92	76.86	0.10599	12.8852		GO:0004114	3',5'-cyclic-nucleotide phosphodiesterase activity	20	2	2.15	0.598	10		GO:0030125	clathrin vesicle coat	19	1	2.05	0.88586	5.26316
GO:0046888	negative regulation of hormone secretion	32	7	3.44	0.106	21.875		GO:0032451	demethylase activity	30	3	3.23	0.59803	10		GO:0042788	polysomal ribosome	19	1	2.05	0.88586	5.26316
GO:0072132	mesenchyme morphogenesis	33	7	3.55	0.10602	21.2121		GO:0002039	p53 binding	48	5	5.16	0.59965	10.4167		GO:0000307	cyclin-dependent protein kinase holoenzyme complex	29	2	3.13	0.88588	6.89655
GO:0010559	regulation of glycoprotein biosynthetic process	25	6	2.69	0.10606	24		GO:0004843	thiol-dependent ubiquitin-specific protease activity	68	7	7.32	0.60762	10.2941		GO:0048786	presynaptic active zone	36	2	3.88	0.88607	5.55556
GO:0010155	regulation of proton transport	11	3	1.18	0.10643	27.2727		GO:0003682	chromatin binding	353	32	37.98	0.6113	9.06516		GO:0005770	late endosome	185	18	19.95	0.8861	9.72973
GO:0060713	labyrinthine layer morphogenesis	11	3	1.18	0.10643	27.2727		GO:0005126	cytokine receptor binding	119	17	12.8	0.61336	14.2857		GO:0016021	integral component of membrane	2297	238	247.72	0.89272	10.3613
GO:0060749	mammary gland alveolus development	11	3	1.18	0.10643	27.2727		GO:0008536	Ran GTPase binding	29	3	3.12	0.61728	10.3448		GO:0032587	ruffle membrane	71	5	7.66	0.89355	7.04225
GO:0019896	axonal transport of mitochondrion	11	3	1.18	0.10643	27.2727		GO:0060090	molecular adaptor activity	175	13	18.83	0.62137	7.42857		GO:0022625	cytosolic large ribosomal subunit	34	2	3.67	0.89488	5.88235
GO:0031069	hair follicle morphogenesis	11	3	1.18	0.10643	27.2727		GO:0046875	ephrin receptor binding	19	2	2.04	0.62183	10.5263		GO:0032580	Golgi cisterna membrane	47	3	5.07	0.89527	6.38298
GO:0060546	negative regulation of necroptotic process	11	3	1.18	0.10643	27.2727		GO:0017080	sodium channel regulator activity	19	2	2.04	0.62183	10.5263		GO:0031514	motile cilium	66	3	7.12	0.89568	4.54545
GO:0010842	retina layer formation	11	3	1.18	0.10643	27.2727		GO:0070034	telomerase RNA binding	19	2	2.04	0.62183	10.5263		GO:0005942	phosphatidylinositol 3-kinase complex	20	1	2.16	0.89819	5
GO:0002374	cytokine secretion involved in immune response	11	3	1.18	0.10643	27.2727		GO:0050431	transforming growth factor beta binding	19	2	2.04	0.62183	10.5263		GO:0005891	voltage-gated calcium channel complex	20	1	2.16	0.89819	5
GO:0032376	positive regulation of cholesterol transport	11	3	1.18	0.10643	27.2727		GO:0045499	chemorepellent activity	19	2	2.04	0.62183	10.5263		GO:0005667	transcription regulator complex	277	24	29.87	0.90062	8.66426
GO:2000316	regulation of T-helper 17 type immune response	11	3	1.18	0.10643	27.2727		GO:0008170	N-methyltransferase activity	75	8	8.07	0.62184	10.6667		GO:0001772	immunological synapse	21	1	2.26	0.90919	4.7619
GO:1901017	negative regulation of potassium ion transmembrane transporter activity	11	3	1.18	0.10643	27.2727		GO:0015631	tubulin binding	226	17	24.32	0.62606	7.52212		GO:0005720	nuclear heterochromatin	21	1	2.26	0.90919	4.7619
GO:0032753	positive regulation of interleukin-4 production	11	3	1.18	0.10643	27.2727		GO:0051015	actin filament binding	138	14	14.85	0.63378	10.1449		GO:0005903	brush border	44	3	4.75	0.9093	6.81818
GO:0042573	retinoic acid metabolic process	11	3	1.18	0.10643	27.2727		GO:0030554	adenyl nucleotide binding	1055	124	113.51	0.6366	11.7536		GO:0000776	kinetochore	89	4	9.6	0.91016	4.49438
GO:0042535	positive regulation of tumor necrosis factor biosynthetic process	11	3	1.18	0.10643	27.2727		GO:0015459	potassium channel regulator activity	30	3	3.23	0.64071	10		GO:0030176	integral component of endoplasmic reticulum membrane	97	10	10.46	0.91756	10.3093
GO:0035435	phosphate ion transmembrane transport	11	3	1.18	0.10643	27.2727		GO:0042054	histone methyltransferase activity	42	4	4.52	0.6414	9.52381		GO:0001917	photoreceptor inner segment	22	1	2.37	0.91901	4.54545
GO:0034982	mitochondrial protein processing	11	3	1.18	0.10643	27.2727		GO:0015108	chloride transmembrane transporter activity	33	3	3.55	0.64141	9.09091		GO:0005689	U12-type spliceosomal complex	22	1	2.37	0.91901	4.54545
GO:1903587	regulation of blood vessel endothelial cell proliferation involved in sprouting angiogenesis	11	3	1.18	0.10643	27.2727		GO:0001046	core promoter sequence-specific DNA binding	35	2	3.77	0.64189	5.71429		GO:0005657	replication fork	55	4	5.93	0.91913	7.27273
GO:0090189	regulation of branching involved in ureteric bud morphogenesis	11	3	1.18	0.10643	27.2727		GO:0015175	neutral amino acid transmembrane transporter activity	20	2	2.15	0.6502	10		GO:0031225	anchored component of membrane	56	5	6.04	0.91987	8.92857
GO:0043501	skeletal muscle adaptation	22	4	2.37	0.10647	18.1818		GO:0016417	S-acyltransferase activity	20	2	2.15	0.6502	10		GO:0034708	methyltransferase complex	88	3	9.49	0.92008	3.40909
GO:0031638	zymogen activation	22	4	2.37	0.10647	18.1818		GO:0000977	RNA polymerase II transcription regulatory region sequence-specific DNA binding	406	37	43.68	0.65048	9.1133		GO:0005811	lipid droplet	51	3	5.5	0.92397	5.88235
GO:0036293	response to decreased oxygen levels	272	40	29.28	0.10656	14.7059		GO:0005089	Rho guanyl-nucleotide exchange factor activity	51	5	5.49	0.6544	9.80392		GO:0030133	transport vesicle	219	12	23.62	0.92686	5.47945
GO:1901606	alpha-amino acid catabolic process	65	16	7	0.10685	24.6154		GO:0019955	cytokine binding	70	7	7.53	0.65444	10		GO:0030140	trans-Golgi network transport vesicle	23	1	2.48	0.92776	4.34783
GO:0071870	cellular response to catecholamine stimulus	40	4	4.31	0.10696	10		GO:0004674	protein serine/threonine kinase activity	303	32	32.6	0.6573	10.5611		GO:0043195	terminal bouton	23	1	2.48	0.92776	4.34783
GO:1901615	organic hydroxy compound metabolic process	306	39	32.94	0.10708	12.7451		GO:0015485	cholesterol binding	31	3	3.34	0.66311	9.67742		GO:0016604	nuclear body	561	47	60.5	0.92792	8.3779
GO:0090183	regulation of kidney development	33	9	3.55	0.10716	27.2727		GO:0016860	intramolecular oxidoreductase activity	31	3	3.34	0.66311	9.67742		GO:0031252	cell leading edge	289	23	31.17	0.9291	7.95848
GO:0043500	muscle adaptation	88	14	9.47	0.10726	15.9091		GO:0008201	heparin binding	82	8	8.82	0.66859	9.7561		GO:0045171	intercellular bridge	39	2	4.21	0.93367	5.12821
GO:1901568	fatty acid derivative metabolic process	82	13	8.83	0.10729	15.8537		GO:0019903	protein phosphatase binding	102	10	10.97	0.66968	9.80392		GO:0030137	COPI-coated vesicle	24	1	2.59	0.93557	4.16667
GO:0043266	regulation of potassium ion transport	55	10	5.92	0.10731	18.1818		GO:0008092	cytoskeletal protein binding	669	71	71.98	0.67196	10.6129		GO:0071005	U2-type precatalytic spliceosome	40	2	4.31	0.9396	5
GO:0002792	negative regulation of peptide secretion	76	12	8.18	0.10733	15.7895		GO:0008200	ion channel inhibitor activity	21	2	2.26	0.67685	9.52381		GO:0005643	nuclear pore	67	4	7.23	0.94037	5.97015
GO:0035728	response to hepatocyte growth factor	13	5	1.4	0.10736	38.4615		GO:0008146	sulfotransferase activity	21	2	2.26	0.67685	9.52381		GO:0000502	proteasome complex	54	3	5.82	0.94056	5.55556
GO:0045622	regulation of T-helper cell differentiation	20	5	2.15	0.10744	25		GO:0042887	amide transmembrane transporter activity	30	7	3.23	0.67834	23.3333		GO:0022627	cytosolic small ribosomal subunit	25	1	2.7	0.94254	4
GO:0031294	lymphocyte costimulation	31	6	3.34	0.10746	19.3548		GO:0045309	protein phosphorylated amino acid binding	38	6	4.09	0.67906	15.7895		GO:0044295	axonal growth cone	25	1	2.7	0.94254	4
GO:0051546	keratinocyte migration	14	4	1.51	0.10748	28.5714		GO:0004407	histone deacetylase activity	22	3	2.37	0.67955	13.6364		GO:0080008	Cul4-RING E3 ubiquitin ligase complex	25	1	2.7	0.94254	4
GO:0045923	positive regulation of fatty acid metabolic process	24	5	2.58	0.10749	20.8333		GO:0022829	wide pore channel activity	10	1	1.08	0.67983	10		GO:0005938	cell cortex	203	15	21.89	0.94307	7.38916
GO:0006458	'de novo' protein folding	26	5	2.8	0.10751	19.2308		GO:0030169	low-density lipoprotein particle binding	10	1	1.08	0.67983	10		GO:0030496	midbody	128	9	13.8	0.94334	7.03125
GO:0055024	regulation of cardiac muscle tissue development	56	8	6.03	0.10753	14.2857		GO:0016894	endonuclease activity, active with either ribo- or deoxyribonucleic acids and producing 3'-phosphomonoesters	10	1	1.08	0.67983	10		GO:0031594	neuromuscular junction	55	3	5.93	0.9453	5.45455
GO:0071384	cellular response to corticosteroid stimulus	38	6	4.09	0.10754	15.7895		GO:0031543	peptidyl-proline dioxygenase activity	10	1	1.08	0.67983	10		GO:0031410	cytoplasmic vesicle	1390	117	149.9	0.94635	8.41727
GO:0070873	regulation of glycogen metabolic process	21	4	2.26	0.10756	19.0476		GO:0015645	fatty acid ligase activity	10	1	1.08	0.67983	10		GO:0031901	early endosome membrane	94	6	10.14	0.94855	6.38298
GO:0090151	establishment of protein localization to mitochondrial membrane	31	5	3.34	0.10757	16.129		GO:0043495	protein-membrane adaptor activity	10	1	1.08	0.67983	10		GO:0071007	U2-type catalytic step 2 spliceosome	26	1	2.8	0.94875	3.84615
GO:1902106	negative regulation of leukocyte differentiation	52	7	5.6	0.1076	13.4615		GO:0055106	ubiquitin-protein transferase regulator activity	10	1	1.08	0.67983	10		GO:0072686	mitotic spindle	78	5	8.41	0.94977	6.41026
GO:0010611	regulation of cardiac muscle hypertrophy	45	6	4.84	0.10762	13.3333		GO:0015174	basic amino acid transmembrane transporter activity	10	1	1.08	0.67983	10		GO:0005881	cytoplasmic microtubule	42	2	4.53	0.94997	4.7619
GO:0019377	glycolipid catabolic process	11	2	1.18	0.10766	18.1818		GO:0005092	GDP-dissociation inhibitor activity	10	1	1.08	0.67983	10		GO:0015030	Cajal body	42	2	4.53	0.94997	4.7619
GO:0072171	mesonephric tubule morphogenesis	40	5	4.31	0.10767	12.5		GO:0016251	RNA polymerase II general transcription initiation factor activity	10	1	1.08	0.67983	10		GO:0000421	autophagosome membrane	27	1	2.91	0.95429	3.7037
GO:0045851	pH reduction	31	4	3.34	0.10768	12.9032		GO:0050780	dopamine receptor binding	10	1	1.08	0.67983	10		GO:0035861	site of double-strand break	43	2	4.64	0.9545	4.65116
GO:1901863	positive regulation of muscle tissue development	50	6	5.38	0.10768	12		GO:0035173	histone kinase activity	10	1	1.08	0.67983	10		GO:1902554	serine/threonine protein kinase complex	64	3	6.9	0.95458	4.6875
GO:1902547	regulation of cellular response to vascular endothelial growth factor stimulus	15	2	1.61	0.10771	13.3333		GO:0016274	protein-arginine N-methyltransferase activity	10	1	1.08	0.67983	10		GO:0000775	chromosome, centromeric region	127	7	13.7	0.95499	5.51181
GO:0098840	protein transport along microtubule	54	6	5.81	0.10773	11.1111		GO:0030228	lipoprotein particle receptor activity	10	1	1.08	0.67983	10		GO:0043025	neuronal cell body	280	30	30.2	0.95569	10.7143
GO:0060043	regulation of cardiac muscle cell proliferation	28	3	3.01	0.10775	10.7143		GO:0008641	ubiquitin-like modifier activating enzyme activity	10	1	1.08	0.67983	10		GO:0000151	ubiquitin ligase complex	223	12	24.05	0.95809	5.38117
GO:0051788	response to misfolded protein	19	2	2.05	0.10775	10.5263		GO:0034450	ubiquitin-ubiquitin ligase activity	10	1	1.08	0.67983	10		GO:0010494	cytoplasmic stress granule	44	2	4.75	0.95863	4.54545
GO:1901797	negative regulation of signal transduction by p53 class mediator	21	2	2.26	0.10778	9.52381		GO:0005049	nuclear export signal receptor activity	10	1	1.08	0.67983	10		GO:0016234	inclusion body	55	5	5.93	0.95909	9.09091
GO:0006664	glycolipid metabolic process	77	8	8.29	0.10778	10.3896		GO:0070696	transmembrane receptor protein serine/threonine kinase binding	10	1	1.08	0.67983	10		GO:0001750	photoreceptor outer segment	39	2	4.21	0.95926	5.12821
GO:0016445	somatic diversification of immunoglobulins	40	4	4.31	0.10778	10		GO:0015037	peptide disulfide oxidoreductase activity	10	1	1.08	0.67983	10		GO:0005794	Golgi apparatus	986	70	106.33	0.96203	7.09939
GO:0036475	neuron death in response to oxidative stress	22	2	2.37	0.10779	9.09091		GO:0000400	four-way junction DNA binding	10	1	1.08	0.67983	10		GO:0015629	actin cytoskeleton	353	36	38.07	0.96359	10.1983
GO:0042490	mechanoreceptor differentiation	32	3	3.44	0.1078	9.375		GO:0035004	phosphatidylinositol 3-kinase activity	10	1	1.08	0.67983	10		GO:1990391	DNA repair complex	29	1	3.13	0.96364	3.44828
GO:0030199	collagen fibril organization	38	7	4.09	0.10782	18.4211		GO:0017166	vinculin binding	10	1	1.08	0.67983	10		GO:0008305	integrin complex	29	1	3.13	0.96364	3.44828
GO:0035872	nucleotide-binding domain, leucine rich repeat containing receptor signaling pathway	27	2	2.91	0.10785	7.40741		GO:1990837	sequence-specific double-stranded DNA binding	469	44	50.46	0.68049	9.38166		GO:0033116	endoplasmic reticulum-Golgi intermediate compartment membrane	46	2	4.96	0.96584	4.34783
GO:0051031	tRNA transport	33	2	3.55	0.10792	6.06061		GO:0000987	cis-regulatory region sequence-specific DNA binding	312	28	33.57	0.68202	8.97436		GO:0036126	sperm flagellum	30	1	3.24	0.96758	3.33333
GO:0006278	RNA-dependent DNA biosynthetic process	62	5	6.67	0.10793	8.06452		GO:0030374	nuclear receptor transcription coactivator activity	53	5	5.7	0.68812	9.43396		GO:0101003	ficolin-1-rich granule membrane	30	1	3.24	0.96758	3.33333
GO:0001738	morphogenesis of a polarized epithelium	102	8	10.98	0.10807	7.84314		GO:0008514	organic anion transmembrane transporter activity	94	17	10.11	0.6978	18.0851		GO:0005930	axoneme	47	2	5.07	0.96898	4.25532
GO:0043487	regulation of RNA stability	136	11	14.64	0.10815	8.08824		GO:0043394	proteoglycan binding	22	2	2.37	0.70182	9.09091		GO:0019005	SCF ubiquitin ligase complex	47	2	5.07	0.96898	4.25532
GO:0000003	reproduction	721	74	77.62	0.10818	10.2635		GO:0043015	gamma-tubulin binding	22	2	2.37	0.70182	9.09091		GO:0000794	condensed nuclear chromosome	47	2	5.07	0.96898	4.25532
GO:1902042	negative regulation of extrinsic apoptotic signaling pathway via death domain receptors	24	5	2.58	0.10834	20.8333		GO:0018024	histone-lysine N-methyltransferase activity	33	3	3.55	0.70481	9.09091		GO:0000922	spindle pole	124	8	13.37	0.97033	6.45161
GO:0051281	positive regulation of release of sequestered calcium ion into cytosol	24	5	2.58	0.10834	20.8333		GO:0030544	Hsp70 protein binding	33	3	3.55	0.70481	9.09091		GO:0005634	nucleus	4518	429	487.24	0.97154	9.49535
GO:1905039	carboxylic acid transmembrane transport	77	12	8.29	0.10896	15.5844		GO:0016866	intramolecular transferase activity	22	3	2.37	0.714	13.6364		GO:0005654	nucleoplasm	2475	223	266.91	0.97238	9.0101
GO:0002764	immune response-regulating signaling pathway	235	14	25.3	0.109	5.95745		GO:0016830	carbon-carbon lyase activity	35	4	3.77	0.71415	11.4286		GO:0032991	protein-containing complex	3344	350	360.63	0.97514	10.4665
GO:0007566	embryo implantation	31	6	3.34	0.10938	19.3548		GO:0042975	peroxisome proliferator activated receptor binding	11	1	1.18	0.71431	9.09091		GO:0015630	microtubule cytoskeleton	807	55	87.03	0.97573	6.81537
GO:0044403	symbiotic process	600	49	64.59	0.10955	8.16667		GO:0000900	translation repressor activity, mRNA regulatory element binding	11	1	1.18	0.71431	9.09091		GO:0005635	nuclear envelope	328	21	35.37	0.9763	6.40244
GO:0032787	monocarboxylic acid metabolic process	411	75	44.24	0.11264	18.2482		GO:0097617	annealing activity	11	1	1.18	0.71431	9.09091		GO:0005874	microtubule	267	17	28.79	0.97945	6.36704
GO:0018205	peptidyl-lysine modification	298	25	32.08	0.11341	8.38926		GO:0005123	death receptor binding	11	1	1.18	0.71431	9.09091		GO:0005637	nuclear inner membrane	34	1	3.67	0.97949	2.94118
GO:0007565	female pregnancy	110	18	11.84	0.11412	16.3636		GO:0031435	mitogen-activated protein kinase kinase kinase binding	11	1	1.18	0.71431	9.09091		GO:0043231	intracellular membrane-bounded organelle	6596	755	711.33	0.97958	11.4463
GO:0072659	protein localization to plasma membrane	183	20	19.7	0.1162	10.929		GO:0030275	LRR domain binding	11	1	1.18	0.71431	9.09091		GO:0045178	basal part of cell	35	1	3.77	0.98171	2.85714
GO:0042737	drug catabolic process	66	13	7.1	0.11968	19.697		GO:0016229	steroid dehydrogenase activity	11	1	1.18	0.71431	9.09091		GO:0005783	endoplasmic reticulum	855	82	92.21	0.98206	9.59064
GO:0071542	dopaminergic neuron differentiation	18	4	1.94	0.12058	22.2222		GO:0004653	polypeptide N-acetylgalactosaminyltransferase activity	11	1	1.18	0.71431	9.09091		GO:0005923	bicellular tight junction	68	3	7.33	0.98215	4.41176
GO:0048873	homeostasis of number of cells within a tissue	18	4	1.94	0.12058	22.2222		GO:0035014	phosphatidylinositol 3-kinase regulator activity	11	1	1.18	0.71431	9.09091		GO:0000777	condensed chromosome kinetochore	68	3	7.33	0.98215	4.41176
GO:0046676	negative regulation of insulin secretion	18	4	1.94	0.12058	22.2222		GO:0070628	proteasome binding	11	1	1.18	0.71431	9.09091		GO:0005819	spindle	257	16	27.72	0.98574	6.22568
GO:0050776	regulation of immune response	461	51	49.63	0.12082	11.0629		GO:0004602	glutathione peroxidase activity	11	1	1.18	0.71431	9.09091		GO:0005802	trans-Golgi network	171	11	18.44	0.98669	6.43275
GO:0044281	small molecule metabolic process	1270	230	136.72	0.12263	18.1102		GO:0035250	UDP-galactosyltransferase activity	11	1	1.18	0.71431	9.09091		GO:0005886	plasma membrane	2481	235	267.56	0.98965	9.47199
GO:0009409	response to cold	32	6	3.44	0.12305	18.75		GO:0008395	steroid hydroxylase activity	11	1	1.18	0.71431	9.09091		GO:0005764	lysosome	450	38	48.53	0.9901	8.44444
GO:0008033	tRNA processing	107	14	11.52	0.124	13.0841		GO:0052745	inositol phosphate phosphatase activity	11	1	1.18	0.71431	9.09091		GO:0030426	growth cone	115	5	12.4	0.99073	4.34783
GO:0032728	positive regulation of interferon-beta production	25	5	2.69	0.12407	20		GO:0004497	monooxygenase activity	39	3	4.2	0.7147	7.69231		GO:0005876	spindle microtubule	41	1	4.42	0.9908	2.43902
GO:0051602	response to electrical stimulus	25	5	2.69	0.12407	20		GO:0008276	protein methyltransferase activity	67	6	7.21	0.7147	8.95522		GO:0000785	chromatin	348	28	37.53	0.9909	8.04598
GO:0007006	mitochondrial membrane organization	98	29	10.55	0.12579	29.5918		GO:0019887	protein kinase regulator activity	118	10	12.7	0.71528	8.47458		GO:0035869	ciliary transition zone	43	1	4.64	0.99269	2.32558
GO:0051384	response to glucocorticoid	89	13	9.58	0.12677	14.6067		GO:0140030	modification-dependent protein binding	111	9	11.94	0.71537	8.10811		GO:0098794	postsynapse	330	31	35.59	0.99273	9.39394
GO:0032412	regulation of ion transmembrane transporter activity	133	24	14.32	0.12772	18.0451		GO:0051427	hormone receptor binding	129	10	13.88	0.71573	7.75194		GO:0035097	histone methyltransferase complex	66	2	7.12	0.99529	3.0303
GO:0045087	innate immune response	396	48	42.63	0.12804	12.1212		GO:0003724	RNA helicase activity	55	5	5.92	0.71954	9.09091		GO:0008021	synaptic vesicle	101	4	10.89	0.99636	3.9604
GO:0002455	humoral immune response mediated by circulating immunoglobulin	19	9	2.05	0.12835	47.3684		GO:0046332	SMAD binding	58	7	6.24	0.7232	12.069		GO:0055038	recycling endosome membrane	51	1	5.5	0.99708	1.96078
GO:0032964	collagen biosynthetic process	29	7	3.12	0.12902	24.1379		GO:0003707	steroid hormone receptor activity	34	3	3.66	0.72413	8.82353		GO:0005814	centriole	90	3	9.71	0.99764	3.33333
GO:0051646	mitochondrion localization	33	7	3.55	0.12912	21.2121		GO:0001102	RNA polymerase II activating transcription factor binding	34	3	3.66	0.72413	8.82353		GO:0098796	membrane protein complex	685	111	73.87	0.9978	16.2044
GO:0002701	negative regulation of production of molecular mediator of immune response	17	4	1.83	0.1294	23.5294		GO:0008081	phosphoric diester hydrolase activity	56	7	6.03	0.72439	12.5		GO:0043657	host cell	58	1	6.25	0.99869	1.72414
GO:0002886	regulation of myeloid leukocyte mediated immunity	36	6	3.88	0.12941	16.6667		GO:0042162	telomeric DNA binding	35	4	3.77	0.72479	11.4286		GO:0000139	Golgi membrane	482	32	51.98	0.99919	6.639
GO:0031018	endocrine pancreas development	20	4	2.15	0.12947	20		GO:0031492	nucleosomal DNA binding	23	2	2.47	0.72517	8.69565		GO:0005813	centrosome	384	24	41.41	0.99975	6.25
GO:0002704	negative regulation of leukocyte mediated immunity	20	4	2.15	0.12947	20		GO:0030332	cyclin binding	23	2	2.47	0.72517	8.69565		GO:0005789	endoplasmic reticulum membrane	689	50	74.3	0.99978	7.25689
GO:0046822	regulation of nucleocytoplasmic transport	86	11	9.26	0.1295	12.7907		GO:0004709	MAP kinase kinase kinase activity	23	2	2.47	0.72517	8.69565		GO:1990904	ribonucleoprotein complex	509	60	54.89	0.99993	11.7878
GO:0060416	response to growth hormone	21	4	2.26	0.1295	19.0476		GO:0031369	translation initiation factor binding	23	2	2.47	0.72517	8.69565		GO:0005875	microtubule associated complex	85	1	9.17	0.99994	1.17647
GO:0042692	muscle cell differentiation	255	34	27.45	0.12957	13.3333		GO:0001618	virus receptor activity	45	4	4.84	0.72831	8.88889		GO:0005829	cytosol	3463	317	373.46	0.99995	9.15391
GO:1903053	regulation of extracellular matrix organization	28	4	3.01	0.12966	14.2857		GO:0038023	signaling receptor activity	411	40	44.22	0.73075	9.73236		GO:1905354	exoribonuclease complex	23	2	2.48	1	8.69565
GO:0050868	negative regulation of T cell activation	58	7	6.24	0.12971	12.069		GO:0005080	protein kinase C binding	35	3	3.77	0.74245	8.57143		GO:0032153	cell division site	45	3	4.85	1	6.66667
GO:0006007	glucose catabolic process	27	3	2.91	0.12986	11.1111		GO:0043621	protein self-association	35	3	3.77	0.74245	8.57143		GO:0034705	potassium channel complex	37	6	3.99	1	16.2162
GO:0050672	negative regulation of lymphocyte proliferation	38	4	4.09	0.1299	10.5263		GO:1990841	promoter-specific chromatin binding	35	3	3.77	0.74245	8.57143		GO:0070603	SWI/SNF superfamily-type complex	61	3	6.58	1	4.91803
GO:0002009	morphogenesis of an epithelium	347	37	37.35	0.12997	10.6628		GO:0008236	serine-type peptidase activity	53	11	5.7	0.74301	20.7547		GO:0030990	intraciliary transport particle	21	2	2.26	1	9.52381
GO:0048522	positive regulation of cellular process	3307	356	356	0.13002	10.765		GO:0030145	manganese ion binding	46	4	4.95	0.74428	8.69565		GO:1902493	acetyltransferase complex	82	3	8.84	1	3.65854
GO:0110020	regulation of actomyosin structure organization	71	7	7.64	0.13003	9.85915		GO:0005249	voltage-gated potassium channel activity	24	4	2.58	0.74446	16.6667		GO:1902495	transmembrane transporter complex	131	15	14.13	1	11.4504
GO:0009855	determination of bilateral symmetry	73	7	7.86	0.13007	9.58904		GO:0140103	catalytic activity, acting on a glycoprotein	12	1	1.29	0.74509	8.33333		GO:0000152	nuclear ubiquitin ligase complex	33	1	3.56	1	3.0303
GO:0051961	negative regulation of nervous system development	174	23	18.73	0.13027	13.2184		GO:0047555	3',5'-cyclic-GMP phosphodiesterase activity	12	1	1.29	0.74509	8.33333		GO:0099699	integral component of synaptic membrane	55	4	5.93	1	7.27273
GO:0014009	glial cell proliferation	28	6	3.01	0.13066	21.4286		GO:0004033	aldo-keto reductase (NADP) activity	12	1	1.29	0.74509	8.33333		GO:0043189	H4/H2A histone acetyltransferase complex	16	1	1.73	1	6.25
GO:0045601	regulation of endothelial cell differentiation	23	5	2.48	0.1308	21.7391		GO:0004535	poly(A)-specific ribonuclease activity	12	1	1.29	0.74509	8.33333		GO:1904949	ATPase complex	65	3	7.01	1	4.61538
GO:1900181	negative regulation of protein localization to nucleus	23	5	2.48	0.1308	21.7391		GO:0005024	transforming growth factor beta-activated receptor activity	12	1	1.29	0.74509	8.33333		GO:0048787	presynaptic active zone membrane	17	1	1.83	1	5.88235
GO:0034249	negative regulation of cellular amide metabolic process	109	14	11.73	0.13087	12.844		GO:0004623	phospholipase A2 activity	12	1	1.29	0.74509	8.33333		GO:0030964	NADH dehydrogenase complex	35	24	3.77	1	68.5714
GO:0097067	cellular response to thyroid hormone stimulus	12	3	1.29	0.13104	25		GO:0045505	dynein intermediate chain binding	12	1	1.29	0.74509	8.33333		GO:0000178	exosome (RNase complex)	22	2	2.37	1	9.09091
GO:0017000	antibiotic biosynthetic process	12	3	1.29	0.13104	25		GO:0004708	MAP kinase kinase activity	12	1	1.29	0.74509	8.33333		GO:0042734	presynaptic membrane	70	5	7.55	1	7.14286
GO:0008356	asymmetric cell division	12	3	1.29	0.13104	25		GO:0015215	nucleotide transmembrane transporter activity	12	1	1.29	0.74509	8.33333		GO:0048770	pigment granule	78	6	8.41	1	7.69231
GO:0002115	store-operated calcium entry	12	3	1.29	0.13104	25		GO:0005523	tropomyosin binding	12	1	1.29	0.74509	8.33333		GO:0000123	histone acetyltransferase complex	73	3	7.87	1	4.10959
GO:0048311	mitochondrion distribution	12	3	1.29	0.13104	25		GO:0005545	1-phosphatidylinositol binding	12	1	1.29	0.74509	8.33333		GO:0070461	SAGA-type complex	23	1	2.48	1	4.34783
GO:0060972	left/right pattern formation	12	3	1.29	0.13104	25		GO:0016279	protein-lysine N-methyltransferase activity	45	4	4.84	0.74529	8.88889		GO:0099146	intrinsic component of postsynaptic density membrane	12	2	1.29	1	16.6667
GO:0035025	positive regulation of Rho protein signal transduction	12	3	1.29	0.13104	25		GO:0042169	SH2 domain binding	24	2	2.58	0.74695	8.33333		GO:0098805	whole membrane	1070	96	115.39	1	8.97196
GO:1903306	negative regulation of regulated secretory pathway	12	3	1.29	0.13104	25		GO:0036002	pre-mRNA binding	24	2	2.58	0.74695	8.33333		GO:0042175	nuclear outer membrane-endoplasmic reticulum membrane network	704	51	75.92	1	7.24432
GO:0043517	positive regulation of DNA damage response, signal transduction by p53 class mediator	12	3	1.29	0.13104	25		GO:0005254	chloride channel activity	24	2	2.58	0.74695	8.33333		GO:0000118	histone deacetylase complex	59	1	6.36	1	1.69492
GO:0043649	dicarboxylic acid catabolic process	12	3	1.29	0.13104	25		GO:0003785	actin monomer binding	24	2	2.58	0.74695	8.33333		GO:0060205	cytoplasmic vesicle lumen	200	22	21.57	1	11
GO:0009074	aromatic amino acid family catabolic process	12	3	1.29	0.13104	25		GO:0035035	histone acetyltransferase binding	24	2	2.58	0.74695	8.33333		GO:0098948	intrinsic component of postsynaptic specialization membrane	20	2	2.16	1	10
GO:0042537	benzene-containing compound metabolic process	12	3	1.29	0.13104	25		GO:0072509	divalent inorganic cation transmembrane transporter activity	24	2	2.58	0.74695	8.33333		GO:0098590	plasma membrane region	642	57	69.24	1	8.8785
GO:0051549	positive regulation of keratinocyte migration	12	3	1.29	0.13104	25		GO:0004930	G protein-coupled receptor activity	104	9	11.19	0.75487	8.65385		GO:0009295	nucleoid	33	7	3.56	1	21.2121
GO:2000757	negative regulation of peptidyl-lysine acetylation	12	3	1.29	0.13104	25		GO:0001227	DNA-binding transcription repressor activity, RNA polymerase II-specific	130	12	13.99	0.75504	9.23077		GO:1990777	lipoprotein particle	15	3	1.62	1	20
GO:1902176	negative regulation of oxidative stress-induced intrinsic apoptotic signaling pathway	12	3	1.29	0.13104	25		GO:0008528	G protein-coupled peptide receptor activity	36	3	3.87	0.75979	8.33333		GO:0000323	lytic vacuole	451	38	48.64	1	8.42572
GO:2000696	regulation of epithelial cell differentiation involved in kidney development	12	3	1.29	0.13104	25		GO:0008134	transcription factor binding	457	38	49.17	0.76564	8.3151		GO:0090665	glycoprotein complex	14	2	1.51	1	14.2857
GO:0045662	negative regulation of myoblast differentiation	12	3	1.29	0.13104	25		GO:0035198	miRNA binding	25	2	2.69	0.76723	8		GO:1902562	H4 histone acetyltransferase complex	37	2	3.99	1	5.40541
GO:0061099	negative regulation of protein tyrosine kinase activity	22	4	2.37	0.13106	18.1818		GO:0046966	thyroid hormone receptor binding	25	2	2.69	0.76723	8		GO:0000313	organellar ribosome	67	29	7.23	1	43.2836
GO:0030261	chromosome condensation	26	4	2.8	0.13119	15.3846		GO:0008238	exopeptidase activity	74	12	7.96	0.77095	16.2162		GO:0000314	organellar small ribosomal subunit	22	11	2.37	1	50
GO:0010596	negative regulation of endothelial cell migration	36	5	3.88	0.13121	13.8889		GO:0004180	carboxypeptidase activity	27	4	2.9	0.77202	14.8148		GO:0000315	organellar large ribosomal subunit	45	20	4.85	1	44.4444
GO:0051204	protein insertion into mitochondrial membrane	30	4	3.23	0.13132	13.3333		GO:0008327	methyl-CpG binding	13	1	1.4	0.77255	7.69231		GO:0044298	cell body membrane	11	4	1.19	1	36.3636
GO:0035265	organ growth	111	12	11.95	0.13153	10.8108		GO:0008308	voltage-gated anion channel activity	13	1	1.4	0.77255	7.69231		GO:0031312	extrinsic component of organelle membrane	35	4	3.77	1	11.4286
GO:0006790	sulfur compound metabolic process	241	46	25.94	0.13294	19.0871		GO:0042809	vitamin D receptor binding	13	1	1.4	0.77255	7.69231		GO:0098552	side of membrane	252	28	27.18	1	11.1111
GO:0042493	response to drug	584	79	62.87	0.13328	13.5274		GO:1990404	protein ADP-ribosylase activity	13	1	1.4	0.77255	7.69231		GO:0098553	lumenal side of endoplasmic reticulum membrane	10	4	1.08	1	40
GO:0006006	glucose metabolic process	135	29	14.53	0.13544	21.4815		GO:0030021	extracellular matrix structural constituent conferring compression resistance	13	1	1.4	0.77255	7.69231		GO:0099634	postsynaptic specialization membrane	31	4	3.34	1	12.9032
GO:0048193	Golgi vesicle transport	265	12	28.53	0.13663	4.5283		GO:0097602	cullin family protein binding	13	1	1.4	0.77255	7.69231		GO:0018995	host cellular component	58	1	6.25	1	1.72414
GO:0048812	neuron projection morphogenesis	398	45	42.85	0.13765	11.3065		GO:0050750	low-density lipoprotein particle receptor binding	13	1	1.4	0.77255	7.69231		GO:0098791	Golgi apparatus subcompartment	245	16	26.42	1	6.53061
GO:0045766	positive regulation of angiogenesis	107	16	11.52	0.13768	14.9533		GO:0051010	microtubule plus-end binding	13	1	1.4	0.77255	7.69231		GO:0044306	neuron projection terminus	65	5	7.01	1	7.69231
GO:0042177	negative regulation of protein catabolic process	92	11	9.9	0.13817	11.9565		GO:0030247	polysaccharide binding	13	1	1.4	0.77255	7.69231		GO:0043292	contractile fiber	186	30	20.06	1	16.129
GO:0015718	monocarboxylic acid transport	83	13	8.94	0.13998	15.6627		GO:0015020	glucuronosyltransferase activity	13	1	1.4	0.77255	7.69231		GO:0044309	neuron spine	100	9	10.78	1	9
GO:0003180	aortic valve morphogenesis	19	4	2.05	0.14043	21.0526		GO:0001056	RNA polymerase III activity	13	1	1.4	0.77255	7.69231		GO:0097447	dendritic tree	338	36	36.45	1	10.6509
GO:0032467	positive regulation of cytokinesis	19	4	2.05	0.14043	21.0526		GO:0070402	NADPH binding	13	1	1.4	0.77255	7.69231		GO:0043296	apical junction complex	82	3	8.84	1	3.65854
GO:0014014	negative regulation of gliogenesis	19	4	2.05	0.14043	21.0526		GO:0015278	calcium-release channel activity	13	1	1.4	0.77255	7.69231		GO:0031332	RNAi effector complex	15	1	1.62	1	6.66667
GO:0006400	tRNA modification	72	9	7.75	0.14121	12.5		GO:1990380	Lys48-specific deubiquitinase activity	13	1	1.4	0.77255	7.69231		GO:0098588	bounding membrane of organelle	1312	104	141.49	1	7.92683
GO:0006470	protein dephosphorylation	227	22	24.44	0.14202	9.69163		GO:0035259	glucocorticoid receptor binding	13	1	1.4	0.77255	7.69231		GO:0098589	membrane region	208	24	22.43	1	11.5385
GO:0042886	amide transport	1401	146	150.82	0.14341	10.4211		GO:0001221	transcription cofactor binding	29	2	3.12	0.77281	6.89655		GO:0032994	protein-lipid complex	17	3	1.83	1	17.6471
GO:0051130	positive regulation of cellular component organization	786	79	84.61	0.14354	10.0509		GO:0140101	catalytic activity, acting on a tRNA	99	15	10.65	0.77291	15.1515		GO:0098573	intrinsic component of mitochondrial membrane	59	18	6.36	1	30.5085
GO:0051881	regulation of mitochondrial membrane potential	54	9	5.81	0.15229	16.6667		GO:0016462	pyrophosphatase activity	560	54	60.25	0.77955	9.64286		GO:0036379	myofilament	23	2	2.48	1	8.69565
GO:0016999	antibiotic metabolic process	58	11	6.24	0.15631	18.9655		GO:0042562	hormone binding	51	6	5.49	0.78544	11.7647		GO:0031300	intrinsic component of organelle membrane	253	28	27.28	1	11.0672
GO:0010469	regulation of signaling receptor activity	68	11	7.32	0.15668	16.1765		GO:0008374	O-acyltransferase activity	26	2	2.8	0.78608	7.69231		GO:0031301	integral component of organelle membrane	234	28	25.24	1	11.9658
GO:2000113	negative regulation of cellular macromolecule biosynthetic process	862	95	92.8	0.15716	11.0209		GO:0061631	ubiquitin conjugating enzyme activity	26	2	2.8	0.78608	7.69231		GO:0031304	intrinsic component of mitochondrial inner membrane	34	13	3.67	1	38.2353
GO:0060216	definitive hemopoiesis	13	3	1.4	0.1574	23.0769		GO:0030295	protein kinase activator activity	49	4	5.27	0.7879	8.16327		GO:1990351	transporter complex	138	15	14.88	1	10.8696
GO:1900016	negative regulation of cytokine production involved in inflammatory response	13	3	1.4	0.1574	23.0769		GO:0008135	translation factor activity, RNA binding	69	12	7.42	0.7953	17.3913		GO:0031306	intrinsic component of mitochondrial outer membrane	18	4	1.94	1	22.2222
GO:0010226	response to lithium ion	13	3	1.4	0.1574	23.0769		GO:1990782	protein tyrosine kinase binding	56	6	6.03	0.79689	10.7143		GO:0097060	synaptic membrane	201	16	21.68	1	7.9602
GO:0070885	negative regulation of calcineurin-NFAT signaling cascade	13	3	1.4	0.1574	23.0769		GO:0005496	steroid binding	51	5	5.49	0.79705	9.80392		GO:0005798	Golgi-associated vesicle	117	5	12.62	1	4.2735
GO:0022010	central nervous system myelination	13	3	1.4	0.1574	23.0769		GO:0004364	glutathione transferase activity	14	1	1.51	0.79705	7.14286		GO:0097526	spliceosomal tri-snRNP complex	22	2	2.37	1	9.09091
GO:0031054	pre-miRNA processing	13	3	1.4	0.1574	23.0769		GO:0042813	Wnt-activated receptor activity	14	1	1.51	0.79705	7.14286		GO:0005575	cellular_component	9588	1034	1034	1	10.7843
GO:0010738	regulation of protein kinase A signaling	13	3	1.4	0.1574	23.0769		GO:0051861	glycolipid binding	14	1	1.51	0.79705	7.14286		GO:0045111	intermediate filament cytoskeleton	57	4	6.15	1	7.01754
GO:0010885	regulation of cholesterol storage	13	3	1.4	0.1574	23.0769		GO:0015035	protein disulfide oxidoreductase activity	14	1	1.51	0.79705	7.14286		GO:0032838	plasma membrane bounded cell projection cytoplasm	107	10	11.54	1	9.34579
GO:0032369	negative regulation of lipid transport	13	3	1.4	0.1574	23.0769		GO:0043138	3'-5' DNA helicase activity	14	1	1.51	0.79705	7.14286		GO:0097517	contractile actin filament bundle	55	12	5.93	1	21.8182
GO:0055075	potassium ion homeostasis	13	3	1.4	0.1574	23.0769		GO:0004386	helicase activity	123	8	13.23	0.79869	6.50407		GO:0031253	cell projection membrane	192	17	20.71	1	8.85417
GO:0044550	secondary metabolite biosynthetic process	13	3	1.4	0.1574	23.0769		GO:0005547	phosphatidylinositol-3,4,5-trisphosphate binding	27	2	2.9	0.80357	7.40741		GO:0031256	leading edge membrane	109	9	11.75	1	8.25688
GO:0055119	relaxation of cardiac muscle	13	3	1.4	0.1574	23.0769		GO:0016706	2-oxoglutarate-dependent dioxygenase activity	37	3	3.98	0.80361	8.10811		GO:0032279	asymmetric synapse	181	20	19.52	1	11.0497
GO:0061684	chaperone-mediated autophagy	13	3	1.4	0.1574	23.0769		GO:0005518	collagen binding	51	4	5.49	0.81353	7.84314		GO:0031967	organelle envelope	856	193	92.31	1	22.5467
GO:0035162	embryonic hemopoiesis	13	3	1.4	0.1574	23.0769		GO:0005509	calcium ion binding	340	32	36.58	0.8166	9.41176		GO:0031968	organelle outer membrane	150	26	16.18	1	17.3333
GO:1904706	negative regulation of vascular smooth muscle cell proliferation	13	3	1.4	0.1574	23.0769		GO:0008047	enzyme activator activity	357	30	38.41	0.81805	8.40336		GO:0005761	mitochondrial ribosome	67	29	7.23	1	43.2836
GO:2001044	regulation of integrin-mediated signaling pathway	13	3	1.4	0.1574	23.0769		GO:0004519	endonuclease activity	77	8	8.28	0.81882	10.3896		GO:0005766	primary lysosome	90	9	9.71	1	10
GO:1902742	apoptotic process involved in development	13	3	1.4	0.1574	23.0769		GO:0000978	RNA polymerase II cis-regulatory region sequence-specific DNA binding	302	27	32.49	0.81889	8.9404		GO:0070013	intracellular organelle lumen	3592	432	387.37	1	12.0267
GO:1901881	positive regulation of protein depolymerization	13	3	1.4	0.1574	23.0769		GO:0017134	fibroblast growth factor binding	15	1	1.61	0.81892	6.66667		GO:0043226	organelle	7955	875	857.89	1	10.9994
GO:0070102	interleukin-6-mediated signaling pathway	13	3	1.4	0.1574	23.0769		GO:0031210	phosphatidylcholine binding	15	1	1.61	0.81892	6.66667		GO:0043227	membrane-bounded organelle	7435	836	801.81	1	11.2441
GO:0000183	rDNA heterochromatin assembly	13	3	1.4	0.1574	23.0769		GO:0008409	5'-3' exonuclease activity	15	1	1.61	0.81892	6.66667		GO:0043228	non-membrane-bounded organelle	2747	263	296.25	1	9.57408
GO:0045655	regulation of monocyte differentiation	13	3	1.4	0.1574	23.0769		GO:0030552	cAMP binding	15	1	1.61	0.81892	6.66667		GO:0043229	intracellular organelle	7491	834	807.85	1	11.1334
GO:0045624	positive regulation of T-helper cell differentiation	13	3	1.4	0.1574	23.0769		GO:0005326	neurotransmitter transmembrane transporter activity	15	1	1.61	0.81892	6.66667		GO:0099240	intrinsic component of synaptic membrane	61	6	6.58	1	9.83607
GO:0003208	cardiac ventricle morphogenesis	42	6	4.52	0.15744	14.2857		GO:0046965	retinoid X receptor binding	15	1	1.61	0.81892	6.66667		GO:0031983	vesicle lumen	201	22	21.68	1	10.9453
GO:0051302	regulation of cell division	95	11	10.23	0.15768	11.5789		GO:0005227	calcium activated cation channel activity	15	1	1.61	0.81892	6.66667		GO:0070160	tight junction	72	3	7.76	1	4.16667
GO:0033619	membrane protein proteolysis	44	5	4.74	0.15786	11.3636		GO:0003688	DNA replication origin binding	15	1	1.61	0.81892	6.66667		GO:0031984	organelle subcompartment	264	18	28.47	1	6.81818
GO:0031623	receptor internalization	63	10	6.78	0.15789	15.873		GO:0016780	phosphotransferase activity, for other substituted phosphate groups	15	1	1.61	0.81892	6.66667		GO:0044232	organelle membrane contact site	14	1	1.51	1	7.14286
GO:0060395	SMAD protein signal transduction	44	7	4.74	0.15835	15.9091		GO:0001085	RNA polymerase II transcription factor binding	40	3	4.3	0.81985	7.5		GO:0070161	anchoring junction	526	59	56.73	1	11.2167
GO:0043277	apoptotic cell clearance	27	5	2.91	0.15843	18.5185		GO:0043021	ribonucleoprotein complex binding	110	13	11.84	0.82366	11.8182		GO:0019897	extrinsic component of plasma membrane	92	7	9.92	1	7.6087
GO:0045070	positive regulation of viral genome replication	27	5	2.91	0.15843	18.5185		GO:0061630	ubiquitin protein ligase activity	159	14	17.11	0.82606	8.80503		GO:0031224	intrinsic component of membrane	2358	243	254.29	1	10.3053
GO:0009058	biosynthetic process	3732	425	401.75	0.15883	11.388		GO:0031625	ubiquitin protein ligase binding	212	19	22.81	0.8328	8.96226		GO:0031970	organelle envelope lumen	70	13	7.55	1	18.5714
GO:0007498	mesoderm development	74	7	7.97	0.1599	9.45946		GO:0017147	Wnt-protein binding	29	2	3.12	0.83478	6.89655		GO:0031227	intrinsic component of endoplasmic reticulum membrane	102	10	11	1	9.80392
GO:0051209	release of sequestered calcium ion into cytosol	71	11	7.64	0.16082	15.493		GO:0005200	structural constituent of cytoskeleton	53	4	5.7	0.83656	7.54717		GO:0097014	ciliary plasm	48	2	5.18	1	4.16667
GO:0008625	extrinsic apoptotic signaling pathway via death domain receptors	56	9	6.03	0.16099	16.0714		GO:0004520	endodeoxyribonuclease activity	26	5	2.8	0.83752	19.2308		GO:0031974	membrane-enclosed lumen	3592	432	387.37	1	12.0267
GO:0008284	positive regulation of cell population proliferation	497	66	53.5	0.16099	13.2797		GO:0004620	phospholipase activity	49	6	5.27	0.83798	12.2449		GO:0031975	envelope	856	193	92.31	1	22.5467
GO:1901020	negative regulation of calcium ion transmembrane transporter activity	20	4	2.15	0.16146	20		GO:0098632	cell-cell adhesion mediator activity	28	3	3.01	0.83822	10.7143		GO:0031461	cullin-RING ubiquitin ligase complex	126	5	13.59	1	3.96825
GO:0045638	negative regulation of myeloid cell differentiation	49	7	5.27	0.16152	14.2857		GO:0008353	RNA polymerase II CTD heptapeptide repeat kinase activity	16	1	1.72	0.83844	6.25		GO:0097729	9+2 motile cilium	32	1	3.45	1	3.125
GO:0014070	response to organic cyclic compound	579	69	62.33	0.16153	11.9171		GO:0008266	poly(U) RNA binding	16	1	1.72	0.83844	6.25		GO:0035859	Seh1-associated complex	15	1	1.62	1	6.66667
GO:0010951	negative regulation of endopeptidase activity	108	18	11.63	0.16189	16.6667		GO:0016814	hydrolase activity, acting on carbon-nitrogen (but not peptide) bonds, in cyclic amidines	16	1	1.72	0.83844	6.25		GO:0005775	vacuolar lumen	105	14	11.32	1	13.3333
GO:0051129	negative regulation of cellular component organization	460	47	49.52	0.16339	10.2174		GO:0032183	SUMO binding	16	1	1.72	0.83844	6.25		GO:0043230	extracellular organelle	1268	145	136.75	1	11.4353
GO:0050731	positive regulation of peptidyl-tyrosine phosphorylation	104	15	11.2	0.16356	14.4231		GO:0001223	transcription coactivator binding	16	1	1.72	0.83844	6.25		GO:0043232	intracellular non-membrane-bounded organelle	2740	263	295.49	1	9.59854
GO:0019216	regulation of lipid metabolic process	260	30	27.99	0.16473	11.5385		GO:0061629	RNA polymerase II-specific DNA-binding transcription factor binding	205	14	22.06	0.84076	6.82927		GO:0043233	organelle lumen	3592	432	387.37	1	12.0267
GO:0050680	negative regulation of epithelial cell proliferation	87	13	9.37	0.16618	14.9425		GO:0003697	single-stranded DNA binding	79	7	8.5	0.84235	8.86076		GO:0016469	proton-transporting two-sector ATPase complex	36	18	3.88	1	50
GO:0032413	negative regulation of ion transmembrane transporter activity	39	10	4.2	0.16767	25.641		GO:0003725	double-stranded RNA binding	65	5	6.99	0.84267	7.69231		GO:0031248	protein acetyltransferase complex	82	3	8.84	1	3.65854
GO:0046889	positive regulation of lipid biosynthetic process	49	9	5.27	0.16783	18.3673		GO:0003727	single-stranded RNA binding	59	4	6.35	0.84519	6.77966		GO:0019866	organelle inner membrane	389	146	41.95	1	37.5321
GO:0010863	positive regulation of phospholipase C activity	18	7	1.94	0.16787	38.8889		GO:0001786	phosphatidylserine binding	30	2	3.23	0.84864	6.66667		GO:0019867	outer membrane	151	26	16.28	1	17.2185
GO:0016052	carbohydrate catabolic process	145	20	15.61	0.16805	13.7931		GO:0051879	Hsp90 protein binding	30	2	3.23	0.84864	6.66667		GO:0032421	stereocilium bundle	29	4	3.13	1	13.7931
GO:0060306	regulation of membrane repolarization	24	6	2.58	0.16833	25		GO:0004715	non-membrane spanning protein tyrosine kinase activity	30	2	3.23	0.84864	6.66667		GO:0045334	clathrin-coated endocytic vesicle	35	6	3.77	1	17.1429
GO:0071773	cellular response to BMP stimulus	92	13	9.9	0.16841	14.1304		GO:0003887	DNA-directed DNA polymerase activity	17	1	1.83	0.85585	5.88235		GO:0097731	9+0 non-motile cilium	60	2	6.47	1	3.33333
GO:0010737	protein kinase A signaling	20	5	2.15	0.16849	25		GO:0016895	exodeoxyribonuclease activity, producing 5'-phosphomonoesters	17	1	1.83	0.85585	5.88235		GO:0097733	photoreceptor cell cilium	58	2	6.25	1	3.44828
GO:0001893	maternal placenta development	22	5	2.37	0.16854	22.7273		GO:0016849	phosphorus-oxygen lyase activity	17	1	1.83	0.85585	5.88235		GO:0150034	distal axon	162	10	17.47	1	6.17284
GO:0071827	plasma lipoprotein particle organization	17	4	1.83	0.16867	23.5294		GO:0019888	protein phosphatase regulator activity	53	4	5.7	0.85611	7.54717		GO:0005740	mitochondrial envelope	546	176	58.88	1	32.2344
GO:0015908	fatty acid transport	57	8	6.14	0.16876	14.0351		GO:0008270	zinc ion binding	490	46	52.72	0.86106	9.38776		GO:0140445	chromosome, telomeric repeat region	11	1	1.19	1	9.09091
GO:1901889	negative regulation of cell junction assembly	22	4	2.37	0.16882	18.1818		GO:0019902	phosphatase binding	133	12	14.31	0.86183	9.02256		GO:0016591	RNA polymerase II, holoenzyme	61	2	6.58	1	3.27869
GO:0032653	regulation of interleukin-10 production	23	4	2.48	0.16885	17.3913		GO:0005215	transporter activity	579	87	62.3	0.86358	15.0259		GO:0000428	DNA-directed RNA polymerase complex	82	3	8.84	1	3.65854
GO:0018195	peptidyl-arginine modification	19	3	2.05	0.16901	15.7895		GO:0003712	transcription coregulator activity	390	33	41.96	0.86456	8.46154		GO:0099568	cytoplasmic region	133	10	14.34	1	7.5188
GO:0045933	positive regulation of muscle contraction	20	3	2.15	0.16904	15		GO:0140096	catalytic activity, acting on a protein	1419	158	152.67	0.86561	11.1346		GO:0099091	postsynaptic specialization, intracellular component	17	2	1.83	1	11.7647
GO:0034109	homotypic cell-cell adhesion	52	6	5.6	0.16916	11.5385		GO:0017137	Rab GTPase binding	126	8	13.56	0.86646	6.34921		GO:0043209	myelin sheath	31	1	3.34	1	3.22581
GO:0085029	extracellular matrix assembly	26	3	2.8	0.16922	11.5385		GO:0005546	phosphatidylinositol-4,5-bisphosphate binding	44	3	4.73	0.86663	6.81818		GO:0110165	cellular anatomical entity	9486	1026	1023	1	10.8159
GO:0030834	regulation of actin filament depolymerization	36	4	3.88	0.16924	11.1111		GO:0004725	protein tyrosine phosphatase activity	68	5	7.32	0.86952	7.35294		GO:0032432	actin filament bundle	59	12	6.36	1	20.339
GO:0044703	multi-organism reproductive process	484	50	52.1	0.1699	10.3306		GO:0005548	phospholipid transporter activity	34	3	3.66	0.87131	8.82353		GO:0030120	vesicle coat	44	1	4.75	1	2.27273
GO:0051254	positive regulation of RNA metabolic process	1074	108	115.62	0.17169	10.0559		GO:0017025	TBP-class protein binding	18	1	1.94	0.87139	5.55556		GO:0120025	plasma membrane bounded cell projection	1170	106	126.18	1	9.05983
GO:0001666	response to hypoxia	263	38	28.31	0.17336	14.4487		GO:0031418	L-ascorbic acid binding	18	1	1.94	0.87139	5.55556		GO:0015934	large ribosomal subunit	80	22	8.63	1	27.5
GO:0051128	regulation of cellular component organization	1513	149	162.88	0.17391	9.84798		GO:0016799	hydrolase activity, hydrolyzing N-glycosyl compounds	18	1	1.94	0.87139	5.55556		GO:0101002	ficolin-1-rich granule	98	8	10.57	1	8.16327
GO:0006855	drug transmembrane transport	38	8	4.09	0.17592	21.0526		GO:0004712	protein serine/threonine/tyrosine kinase activity	30	2	3.23	0.87147	6.66667		GO:0015935	small ribosomal subunit	47	12	5.07	1	25.5319
GO:2001237	negative regulation of extrinsic apoptotic signaling pathway	69	11	7.43	0.17609	15.942		GO:0070888	E-box binding	32	2	3.44	0.87324	6.25		GO:0030117	membrane coat	72	2	7.76	1	2.77778
GO:0050679	positive regulation of epithelial cell proliferation	118	18	12.7	0.17735	15.2542		GO:0000993	RNA polymerase II complex binding	32	2	3.44	0.87324	6.25		GO:0030118	clathrin coat	33	1	3.56	1	3.0303
GO:0051188	cofactor biosynthetic process	167	35	17.98	0.17908	20.9581		GO:0004857	enzyme inhibitor activity	180	20	19.37	0.88463	11.1111		GO:0031903	microbody membrane	52	4	5.61	1	7.69231
GO:0001938	positive regulation of endothelial cell proliferation	59	9	6.35	0.17932	15.2542		GO:0043425	bHLH transcription factor binding	19	1	2.04	0.88525	5.26316		GO:0032589	neuron projection membrane	25	3	2.7	1	12
GO:0051091	positive regulation of DNA-binding transcription factor activity	163	19	17.55	0.18074	11.6564		GO:0015248	sterol transporter activity	19	1	2.04	0.88525	5.26316		GO:0031090	organelle membrane	2274	289	245.24	1	12.7089
GO:0030902	hindbrain development	91	15	9.8	0.18193	16.4835		GO:0035091	phosphatidylinositol binding	175	13	18.83	0.88566	7.42857		GO:0031091	platelet alpha granule	62	7	6.69	1	11.2903
GO:0072329	monocarboxylic acid catabolic process	96	20	10.33	0.182	20.8333		GO:0003714	transcription corepressor activity	159	13	17.11	0.88622	8.1761		GO:0031907	microbody lumen	32	3	3.45	1	9.375
GO:0034097	response to cytokine	682	76	73.42	0.18312	11.1437		GO:0005543	phospholipid binding	277	21	29.8	0.88857	7.58123		GO:0099060	integral component of postsynaptic specialization membrane	19	2	2.05	1	10.5263
GO:0051402	neuron apoptotic process	152	19	16.36	0.18313	12.5		GO:0030276	clathrin binding	34	2	3.66	0.8941	5.88235		GO:0030660	Golgi-associated vesicle membrane	72	3	7.76	1	4.16667
GO:0090317	negative regulation of intracellular protein transport	32	6	3.44	0.18317	18.75		GO:0005539	glycosaminoglycan binding	116	10	12.48	0.89439	8.62069		GO:0030662	coated vesicle membrane	110	10	11.86	1	9.09091
GO:0055088	lipid homeostasis	73	10	7.86	0.18336	13.6986		GO:0052689	carboxylic ester hydrolase activity	67	5	7.21	0.89441	7.46269		GO:0099522	region of cytosol	15	1	1.62	1	6.66667
GO:0051480	regulation of cytosolic calcium ion concentration	161	23	17.33	0.18355	14.2857		GO:0042393	histone binding	143	11	15.39	0.89546	7.69231		GO:0045259	proton-transporting ATP synthase complex	20	14	2.16	1	70
GO:0051085	chaperone cofactor-dependent protein refolding	21	4	2.26	0.18355	19.0476		GO:0004888	transmembrane signaling receptor activity	298	30	32.06	0.89718	10.0671		GO:0048475	coated membrane	72	2	7.76	1	2.77778
GO:0097009	energy homeostasis	21	4	2.26	0.18355	19.0476		GO:0016879	ligase activity, forming carbon-nitrogen bonds	31	3	3.34	0.89742	9.67742		GO:0030134	COPII-coated ER to Golgi transport vesicle	56	3	6.04	1	5.35714
GO:0006783	heme biosynthetic process	21	4	2.26	0.18355	19.0476		GO:0016709	oxidoreductase activity, acting on paired donors, with incorporation or reduction of molecular oxygen, NAD(P)H as one do...	20	1	2.15	0.89762	5		GO:0030135	coated vesicle	183	16	19.74	1	8.74317
GO:0001657	ureteric bud development	60	8	6.46	0.18364	13.3333		GO:0043236	laminin binding	20	1	2.15	0.89762	5		GO:0099513	polymeric cytoskeletal fiber	377	33	40.66	1	8.75332
GO:0051924	regulation of calcium ion transport	136	19	14.64	0.18407	13.9706		GO:0043130	ubiquitin binding	60	4	6.46	0.89921	6.66667		GO:0030658	transport vesicle membrane	101	3	10.89	1	2.9703
GO:0010942	positive regulation of cell death	466	52	50.17	0.18506	11.1588		GO:0097367	carbohydrate derivative binding	1436	161	154.5	0.90657	11.2117		GO:0042581	specific granule	90	6	9.71	1	6.66667
GO:0002089	lens morphogenesis in camera-type eye	14	3	1.51	0.1852	21.4286		GO:0004713	protein tyrosine kinase activity	95	11	10.22	0.90819	11.5789		GO:0042582	azurophil granule	90	9	9.71	1	10
GO:0045947	negative regulation of translational initiation	14	3	1.51	0.1852	21.4286		GO:0070851	growth factor receptor binding	77	12	8.28	0.91002	15.5844		GO:0099080	supramolecular complex	750	78	80.88	1	10.4
GO:0010801	negative regulation of peptidyl-threonine phosphorylation	14	3	1.51	0.1852	21.4286		GO:0031593	polyubiquitin modification-dependent protein binding	40	3	4.3	0.9185	7.5		GO:0099081	supramolecular polymer	557	61	60.07	1	10.9515
GO:0018027	peptidyl-lysine dimethylation	14	3	1.51	0.1852	21.4286		GO:0000030	mannosyltransferase activity	22	1	2.37	0.91851	4.54545		GO:1903293	phosphatase complex	37	5	3.99	1	13.5135
GO:0002313	mature B cell differentiation involved in immune response	14	3	1.51	0.1852	21.4286		GO:0051059	NF-kappaB binding	22	1	2.37	0.91851	4.54545		GO:0030894	replisome	22	2	2.37	1	9.09091
GO:0010560	positive regulation of glycoprotein biosynthetic process	14	3	1.51	0.1852	21.4286		GO:0050840	extracellular matrix binding	42	2	4.52	0.91876	4.7619		GO:0045271	respiratory chain complex I	35	24	3.77	1	68.5714
GO:0051385	response to mineralocorticoid	14	3	1.51	0.1852	21.4286		GO:0016779	nucleotidyltransferase activity	92	7	9.9	0.91885	7.6087		GO:0098862	cluster of actin-based cell projections	70	7	7.55	1	10
GO:0043153	entrainment of circadian clock by photoperiod	14	3	1.51	0.1852	21.4286		GO:0042802	identical protein binding	1101	116	118.46	0.91954	10.5359		GO:0036477	somatodendritic compartment	470	54	50.69	1	11.4894
GO:0042462	eye photoreceptor cell development	14	3	1.51	0.1852	21.4286		GO:0004842	ubiquitin-protein transferase activity	283	23	30.45	0.92572	8.12721		GO:0045275	respiratory chain complex III	10	8	1.08	1	80
GO:0046006	regulation of activated T cell proliferation	14	3	1.51	0.1852	21.4286		GO:0097110	scaffold protein binding	38	2	4.09	0.92658	5.26316		GO:0000407	phagophore assembly site	26	1	2.8	1	3.84615
GO:0071243	cellular response to arsenic-containing substance	14	3	1.51	0.1852	21.4286		GO:0030291	protein serine/threonine kinase inhibitor activity	23	1	2.47	0.9273	4.34783		GO:0005684	U2-type spliceosomal complex	75	4	8.09	1	5.33333
GO:1904380	endoplasmic reticulum mannose trimming	14	3	1.51	0.1852	21.4286		GO:0099094	ligand-gated cation channel activity	37	2	3.98	0.9274	5.40541		GO:0042579	microbody	101	8	10.89	1	7.92079
GO:0032799	low-density lipoprotein receptor particle metabolic process	14	3	1.51	0.1852	21.4286		GO:0019904	protein domain specific binding	466	37	50.14	0.92743	7.93991		GO:0098852	lytic vacuole membrane	247	21	26.64	1	8.50202
GO:0042759	long-chain fatty acid biosynthetic process	14	3	1.51	0.1852	21.4286		GO:0050839	cell adhesion molecule binding	352	32	37.87	0.92822	9.09091		GO:0098857	membrane microdomain	202	24	21.78	1	11.8812
GO:0042789	mRNA transcription by RNA polymerase II	14	3	1.51	0.1852	21.4286		GO:0008757	S-adenosylmethionine-dependent methyltransferase activity	125	12	13.45	0.93441	9.6		GO:0098858	actin-based cell projection	126	17	13.59	1	13.4921
GO:0090023	positive regulation of neutrophil chemotaxis	14	3	1.51	0.1852	21.4286		GO:0030159	signaling receptor complex adaptor activity	24	1	2.58	0.93514	4.16667		GO:0031519	PcG protein complex	37	1	3.99	1	2.7027
GO:0045723	positive regulation of fatty acid biosynthetic process	14	3	1.51	0.1852	21.4286		GO:0017124	SH3 domain binding	91	6	9.79	0.93641	6.59341		GO:0098636	protein complex involved in cell adhesion	30	1	3.24	1	3.33333
GO:0060307	regulation of ventricular cardiac muscle cell membrane repolarization	14	3	1.51	0.1852	21.4286		GO:0031490	chromatin DNA binding	63	4	6.78	0.93917	6.34921		GO:0005622	intracellular	8438	923	909.98	1	10.9386
GO:0090383	phagosome acidification	14	3	1.51	0.1852	21.4286		GO:0004402	histone acetyltransferase activity	54	3	5.81	0.93993	5.55556		GO:0071010	prespliceosome	11	1	1.19	1	9.09091
GO:0089718	amino acid import across plasma membrane	14	3	1.51	0.1852	21.4286		GO:1901505	carbohydrate derivative transmembrane transporter activity	25	1	2.69	0.94214	4		GO:0030863	cortical cytoskeleton	74	6	7.98	1	8.10811
GO:0007519	skeletal muscle tissue development	111	14	11.95	0.18529	12.6126		GO:0097718	disordered domain specific binding	25	1	2.69	0.94214	4		GO:0120111	neuron projection cytoplasm	59	8	6.36	1	13.5593
GO:0009798	axis specification	43	5	4.63	0.18564	11.6279		GO:0004864	protein phosphatase inhibitor activity	25	1	2.69	0.94214	4		GO:0071011	precatalytic spliceosome	40	2	4.31	1	5
GO:0002218	activation of innate immune response	86	5	9.26	0.18746	5.81395		GO:0019901	protein kinase binding	431	40	46.37	0.94645	9.28074		GO:0071012	catalytic step 1 spliceosome	10	1	1.08	1	10
GO:0009314	response to radiation	274	22	29.5	0.18881	8.0292		GO:0004175	endopeptidase activity	199	30	21.41	0.94664	15.0754		GO:0120114	Sm-like protein family complex	58	5	6.25	1	8.62069
GO:0070936	protein K48-linked ubiquitination	44	7	4.74	0.18966	15.9091		GO:0051721	protein phosphatase 2A binding	26	1	2.8	0.94838	3.84615		GO:0000782	telomere cap complex	11	1	1.19	1	9.09091
GO:0007204	positive regulation of cytosolic calcium ion concentration	147	20	15.82	0.19096	13.6054		GO:0000979	RNA polymerase II core promoter sequence-specific DNA binding	26	1	2.8	0.94838	3.84615		GO:0098878	neurotransmitter receptor complex	14	1	1.51	1	7.14286
GO:0006986	response to unfolded protein	133	19	14.32	0.19457	14.2857		GO:0050661	NADP binding	39	2	4.2	0.94844	5.12821		GO:0070993	translation preinitiation complex	14	2	1.51	1	14.2857
GO:0010862	positive regulation of pathway-restricted SMAD protein phosphorylation	29	5	3.12	0.19616	17.2414		GO:0031491	nucleosome binding	49	3	5.27	0.94846	6.12245		GO:0099503	secretory vesicle	530	46	57.16	1	8.67925
GO:0030514	negative regulation of BMP signaling pathway	29	5	3.12	0.19616	17.2414		GO:0003690	double-stranded DNA binding	525	47	56.49	0.9508	8.95238		GO:0070820	tertiary granule	92	10	9.92	1	10.8696
GO:0050727	regulation of inflammatory response	187	22	20.13	0.19616	11.7647		GO:0017069	snRNA binding	27	1	2.9	0.95395	3.7037		GO:0070822	Sin3-type complex	15	1	1.62	1	6.66667
GO:0072521	purine-containing compound metabolic process	322	69	34.66	0.19703	21.4286		GO:0031624	ubiquitin conjugating enzyme binding	27	1	2.9	0.95395	3.7037		GO:0098827	endoplasmic reticulum subcompartment	21	3	2.26	1	14.2857
GO:0019693	ribose phosphate metabolic process	308	67	33.16	0.19714	21.7532		GO:0003700	DNA-binding transcription factor activity	798	67	85.86	0.95624	8.39599		GO:0000779	condensed chromosome, centromeric region	73	3	7.87	1	4.10959
GO:0045937	positive regulation of phosphate metabolic process	654	87	70.4	0.20045	13.3028		GO:0005085	guanyl-nucleotide exchange factor activity	158	11	17	0.9576	6.96203		GO:1905368	peptidase complex	73	3	7.87	1	4.10959
GO:0043408	regulation of MAPK cascade	434	58	46.72	0.20145	13.3641		GO:0051213	dioxygenase activity	65	4	6.99	0.95905	6.15385		GO:0030880	RNA polymerase complex	84	3	9.06	1	3.57143
GO:0072503	cellular divalent inorganic cation homeostasis	231	36	24.87	0.20168	15.5844		GO:0003713	transcription coactivator activity	234	18	25.18	0.96105	7.69231		GO:1905369	endopeptidase complex	55	3	5.93	1	5.45455
GO:0032496	response to lipopolysaccharide	185	23	19.92	0.20196	12.4324		GO:0005262	calcium channel activity	59	3	6.35	0.9621	5.08475		GO:0044391	ribosomal subunit	125	32	13.48	1	25.6
GO:0043039	tRNA aminoacylation	39	14	4.2	0.20198	35.8974		GO:0030674	protein-macromolecule adaptor activity	146	10	15.71	0.96304	6.84932		GO:0055029	nuclear DNA-directed RNA polymerase complex	82	3	8.84	1	3.65854
GO:0034440	lipid oxidation	77	18	8.29	0.20199	23.3766		GO:0015026	coreceptor activity	29	1	3.12	0.96335	3.44828		GO:0034702	ion channel complex	120	12	12.94	1	10
GO:0002931	response to ischemia	37	6	3.98	0.20243	16.2162		GO:0016538	cyclin-dependent protein serine/threonine kinase regulator activity	29	1	3.12	0.96335	3.44828		GO:0000124	SAGA complex	11	0	1.19	1	0
GO:0006766	vitamin metabolic process	71	15	7.64	0.20245	21.1268		GO:0048365	Rac GTPase binding	46	2	4.95	0.96548	4.34783		GO:0000346	transcription export complex	10	0	1.08	1	0
GO:0031960	response to corticosteroid	95	16	10.23	0.20275	16.8421		GO:0045296	cadherin binding	241	19	25.93	0.96578	7.88382		GO:0000780	condensed nuclear chromosome, centromeric region	11	0	1.19	1	0
GO:0008645	hexose transmembrane transport	61	12	6.57	0.20282	19.6721		GO:0008175	tRNA methyltransferase activity	30	1	3.23	0.96731	3.33333		GO:0000795	synaptonemal complex	15	0	1.62	1	0
GO:0051147	regulation of muscle cell differentiation	101	16	10.87	0.20288	15.8416		GO:0017111	nucleoside-triphosphatase activity	523	51	56.27	0.96769	9.75143		GO:0000812	Swr1 complex	11	0	1.19	1	0
GO:0042440	pigment metabolic process	46	9	4.95	0.20309	19.5652		GO:0008013	beta-catenin binding	47	2	5.06	0.96864	4.25532		GO:0002116	semaphorin receptor complex	10	0	1.08	1	0
GO:0050819	negative regulation of coagulation	29	7	3.12	0.20313	24.1379		GO:0030165	PDZ domain binding	47	2	5.06	0.96864	4.25532		GO:0005639	integral component of nuclear inner membrane	11	0	1.19	1	0
GO:0043370	regulation of CD4-positive, alpha-beta T cell differentiation	27	6	2.91	0.20328	22.2222		GO:0019900	kinase binding	478	42	51.43	0.96963	8.78661		GO:0005675	transcription factor TFIIH holo complex	11	0	1.19	1	0
GO:0014897	striated muscle hypertrophy	66	10	7.1	0.20331	15.1515		GO:0047485	protein N-terminus binding	81	4	8.71	0.97986	4.93827		GO:0005680	anaphase-promoting complex	16	0	1.73	1	0
GO:0001754	eye photoreceptor cell differentiation	21	5	2.26	0.20335	23.8095		GO:0017112	Rab guanyl-nucleotide exchange factor activity	36	1	3.87	0.98353	2.77778		GO:0005732	small nucleolar ribonucleoprotein complex	19	0	2.05	1	0
GO:0030155	regulation of cell adhesion	403	51	43.38	0.20339	12.6551		GO:0048306	calcium-dependent protein binding	36	1	3.87	0.98353	2.77778		GO:0005779	integral component of peroxisomal membrane	12	0	1.29	1	0
GO:0043502	regulation of muscle adaptation	70	10	7.54	0.2034	14.2857		GO:0008017	microtubule binding	164	10	17.65	0.98594	6.09756		GO:0005834	heterotrimeric G-protein complex	12	0	1.29	1	0
GO:0035136	forelimb morphogenesis	24	5	2.58	0.20341	20.8333		GO:0003730	mRNA 3'-UTR binding	58	2	6.24	0.98932	3.44828		GO:0005838	proteasome regulatory particle	20	0	2.16	1	0
GO:0010659	cardiac muscle cell apoptotic process	28	5	3.01	0.20349	17.8571		GO:0005096	GTPase activator activity	196	12	21.09	0.99147	6.12245		GO:0005839	proteasome core complex	14	0	1.51	1	0
[truncated: 4,859 more rows]

## Sheet: wk4
BP.GO.ID	Term	Annotated	Significant	Expected	raw.p.value	% sig genes/all go term genes		MF.GO.ID	Term	Annotated	Significant	Expected	raw.p.value	% sig genes/all go term genes		CC.GO.ID	Term	Annotated	Significant	Expected	raw.p.value	% sig genes/all go term genes
[truncated: 5,494 more rows]

[truncated: 2 more sheets: wk8, wk16]
