# Supplementary material for: Transcriptional Time Course After Rotator Cuff Tear
Source: Front Physiol. 2021 Aug 6;12:707116. doi: 10.3389/fphys.2021.707116 (PMC8378535; doi:10.3389/fphys.2021.707116)
Supplement: Supplementary file 4 [file Data_Sheet_4.XLSX]

## Sheet: All.KEGG.results
1 week post-tenotomy						2 weeks post-tenotomy						4 weeks post-tenotomy						8 weeks post-tenotomy						16 weeks post-tenotomy
pathway.code	pathway.name	p.value	Annotated	Genesout		pathway.code	pathway.name	p.value	Annotated	Genesout		pathway.code	pathway.name	p.value	Annotated	Genesout		pathway.code	pathway.name	p.value	Annotated	Genesout		pathway.code	pathway.name	p.value	Annotated	Genesout
hsa00190	Oxidative phosphorylation	1.92291e-17	93	9937		hsa00190	Oxidative phosphorylation	5.59736e-26	93	9937		hsa04976	Bile secretion	0.00062137	34	10016		hsa04974	Protein digestion and absorption	3.89705e-05	47	10006		hsa04510	Focal adhesion	5.48577e-09	153	9877
hsa04714	Thermogenesis	3.47814e-11	169	9975		hsa04714	Thermogenesis	6.37026e-17	169	9975		hsa05204	Chemical carcinogenesis	0.00106543	24	9913		hsa04010	MAPK signaling pathway	0.000139573	202	9828		hsa04010	MAPK signaling pathway	2.93852e-06	202	9828
hsa00280	Valine, leucine and isoleucine degradation	1.80811e-10	40	9990		hsa05020	Prion disease	2.17103e-12	181	9926		hsa00830	Retinol metabolism	0.0011559	19	10011		hsa04510	Focal adhesion	0.000152399	153	9877		hsa05205	Proteoglycans in cancer	3.35622e-06	155	10006
hsa04932	Non-alcoholic fatty liver disease	2.1515e-09	101	9950		hsa04932	Non-alcoholic fatty liver disease	1.14635e-11	101	9950		hsa05218	Melanoma	0.00130953	49	9991		hsa04926	Relaxin signaling pathway	0.000230753	84	9970		hsa04810	Regulation of actin cytoskeleton	6.85026e-06	161	9973
hsa05152	Tuberculosis	7.86425e-09	103	10006		hsa05012	Parkinson disease	1.4027e-10	175	9782		hsa00980	Metabolism of xenobiotics by cytochrome P450	0.00212271	22	10008		hsa04933	AGE-RAGE signaling pathway in diabetic complications	0.000379377	73	9929		hsa04912	GnRH signaling pathway	1.97568e-05	62	9984
hsa05150	Staphylococcus aureus infection	5.07044e-08	24	9977		hsa05016	Huntington disease	3.19414e-09	204	9781		hsa00750	Vitamin B6 metabolism	0.00227568	4	10026		hsa05205	Proteoglycans in cancer	0.000430322	155	10006		hsa04512	ECM-receptor interaction	2.11501e-05	58	9972
hsa05020	Prion disease	6.79607e-08	181	9926		hsa00020	Citrate cycle (TCA cycle)	3.82256e-09	25	10005		hsa00100	Steroid biosynthesis	0.00306499	14	10016		hsa05321	Inflammatory bowel disease	0.000941218	26	10021		hsa04666	Fc gamma R-mediated phagocytosis	2.15938e-05	73	9986
hsa00640	Propanoate metabolism	1.22491e-07	29	10001		hsa00280	Valine, leucine and isoleucine degradation	8.20823e-08	40	9990		hsa04014	Ras signaling pathway	0.0031416	137	9893		hsa05200	Pathways in cancer	0.000952521	340	9902		hsa04921	Oxytocin signaling pathway	2.3695e-05	106	9982
hsa05133	Pertussis	4.26716e-07	42	9850		hsa05150	Staphylococcus aureus infection	1.16969e-07	24	9977		hsa00982	Drug metabolism - cytochrome P450	0.00538732	20	10010		hsa05146	Amoebiasis	0.00320562	53	9954		hsa04151	PI3K-Akt signaling pathway	3.24148e-05	224	9806
hsa05140	Leishmaniasis	1.26785e-06	46	9928		hsa05014	Amyotrophic lateral sclerosis	1.24519e-07	249	9855		hsa04740	Olfactory transduction	0.00621065	20	9990		hsa04512	ECM-receptor interaction	0.00353711	58	9972		hsa04020	Calcium signaling pathway	3.50088e-05	138	9892
hsa05012	Parkinson disease	1.57834e-06	175	9782		hsa04723	Retrograde endocannabinoid signaling	1.2697e-06	80	9945		hsa04152	AMPK signaling pathway	0.00713647	88	9942		hsa04540	Gap junction	0.00438909	56	9974		hsa04932	Non-alcoholic fatty liver disease	3.79205e-05	101	9950
hsa00020	Citrate cycle (TCA cycle)	1.56563e-05	25	10005		hsa03010	Ribosome	6.20561e-06	84	9946		hsa05205	Proteoglycans in cancer	0.011156	155	10006		hsa04612	Antigen processing and presentation	0.00657391	32	9998		hsa05012	Parkinson disease	5.32804e-05	175	9782
hsa05010	Alzheimer disease	1.73227e-05	248	10004		hsa04010	MAPK signaling pathway	2.701e-05	202	9828		hsa05225	Hepatocellular carcinoma	0.0122795	110	9938		hsa00983	Drug metabolism - other enzymes	0.00726759	37	9993		hsa00020	Citrate cycle (TCA cycle)	6.74525e-05	25	10005
hsa05022	Pathways of neurodegeneration - multiple diseases	1.75244e-05	312	9849		hsa05010	Alzheimer disease	5.33043e-05	248	10004		hsa04115	p53 signaling pathway	0.0125368	51	9979		hsa04392	Hippo signaling pathway - multiple species	0.00754415	24	10006		hsa04611	Platelet activation	6.86891e-05	88	9942
hsa00620	Pyruvate metabolism	2.42148e-05	30	10000		hsa00630	Glyoxylate and dicarboxylate metabolism	5.68179e-05	23	10007		hsa00260	Glycine, serine and threonine metabolism	0.0133481	25	10005		hsa04014	Ras signaling pathway	0.00791715	137	9893		hsa04540	Gap junction	8.31383e-05	56	9974
hsa05323	Rheumatoid arthritis	2.81022e-05	43	9998		hsa05171	Coronavirus disease - COVID-19	0.000122935	128	9906		hsa04360	Axon guidance	0.0137614	130	9900		hsa03320	PPAR signaling pathway	0.00865153	48	9982		hsa04750	Inflammatory mediator regulation of TRP channels	8.59302e-05	57	10027
hsa04723	Retrograde endocannabinoid signaling	4.23176e-05	80	9945		hsa05022	Pathways of neurodegeneration - multiple diseases	0.000188328	312	9849		hsa04960	Aldosterone-regulated sodium reabsorption	0.01393	23	10028		hsa04020	Calcium signaling pathway	0.00894832	138	9892		hsa04722	Neurotrophin signaling pathway	0.00011944	85	9996
hsa04010	MAPK signaling pathway	5.75987e-05	202	9828		hsa04066	HIF-1 signaling pathway	0.000208103	78	9952		hsa00250	Alanine, aspartate and glutamate metabolism	0.016603	24	10006		hsa04151	PI3K-Akt signaling pathway	0.00964536	224	9806		hsa05231	Choline metabolism in cancer	0.000147767	68	9980
hsa04621	NOD-like receptor signaling pathway	6.87857e-05	94	9973		hsa04610	Complement and coagulation cascades	0.000218975	33	9997		hsa04923	Regulation of lipolysis in adipocytes	0.017304	34	9959		hsa05224	Breast cancer	0.00990783	92	9977		hsa04072	Phospholipase D signaling pathway	0.000167884	94	9936
hsa04066	HIF-1 signaling pathway	8.04246e-05	78	9952		hsa00640	Propanoate metabolism	0.000341178	29	10001		hsa00270	Cysteine and methionine metabolism	0.0175587	33	9997		hsa01040	Biosynthesis of unsaturated fatty acids	0.0108883	16	10014		hsa04022	cGMP-PKG signaling pathway	0.000176087	114	9916
hsa00380	Tryptophan metabolism	8.35732e-05	26	10004		hsa05323	Rheumatoid arthritis	0.00037501	43	9998		hsa04068	FoxO signaling pathway	0.018067	92	9938		hsa04068	FoxO signaling pathway	0.0137158	92	9938		hsa05133	Pertussis	0.000177102	42	9850
hsa04260	Cardiac muscle contraction	9.05975e-05	62	9968		hsa05221	Acute myeloid leukemia	0.000456907	49	9969		hsa05211	Renal cell carcinoma	0.0227221	52	9967		hsa04530	Tight junction	0.0138867	107	9923		hsa05020	Prion disease	0.000185611	181	9926
hsa05321	Inflammatory bowel disease	0.000101847	26	10021		hsa04933	AGE-RAGE signaling pathway in diabetic complications	0.000636051	73	9929		hsa04020	Calcium signaling pathway	0.023842	138	9892		hsa04390	Hippo signaling pathway	0.0143454	103	9927		hsa04724	Glutamatergic synapse	0.000301743	61	9950
hsa04650	Natural killer cell mediated cytotoxicity	0.000106924	56	9985		hsa05133	Pertussis	0.00132384	42	9850		hsa00983	Drug metabolism - other enzymes	0.0242145	37	9993		hsa04270	Vascular smooth muscle contraction	0.014532	86	9944		hsa04062	Chemokine signaling pathway	0.000302143	96	9934
hsa00630	Glyoxylate and dicarboxylate metabolism	0.000112562	23	10007		hsa05145	Toxoplasmosis	0.0014758	76	10003		hsa04150	mTOR signaling pathway	0.0258768	110	9920		hsa04152	AMPK signaling pathway	0.0147855	88	9942		hsa04664	Fc epsilon RI signaling pathway	0.000303951	44	9980
hsa04380	Osteoclast differentiation	0.000137734	78	9952		hsa05322	Systemic lupus erythematosus	0.00149176	32	10004		hsa00051	Fructose and mannose metabolism	0.0267098	28	10002		hsa05219	Bladder cancer	0.0168783	28	9981		hsa05135	Yersinia infection	0.000395649	102	9999
hsa05205	Proteoglycans in cancer	0.000160055	155	10006		hsa05218	Melanoma	0.00168289	49	9991		hsa00430	Taurine and hypotaurine metabolism	0.0268542	6	10024		hsa04015	Rap1 signaling pathway	0.019032	143	9887		hsa05412	Arrhythmogenic right ventricular cardiomyopathy	0.00039901	60	9959
hsa00071	Fatty acid degradation	0.000171021	30	10000		hsa04612	Antigen processing and presentation	0.00198881	32	9998		hsa05226	Gastric cancer	0.029003	92	9920		hsa05144	Malaria	0.0202753	27	10017		hsa05206	MicroRNAs in cancer	0.000444205	114	9875
hsa05235	PD-L1 expression and PD-1 checkpoint pathway in cancer	0.000171924	64	9962		hsa05164	Influenza A	0.00209834	97	9892		hsa04015	Rap1 signaling pathway	0.0297289	143	9887		hsa04742	Taste transduction	0.0203353	16	10010		hsa04625	C-type lectin receptor signaling pathway	0.000619857	62	9999
hsa04015	Rap1 signaling pathway	0.00017413	143	9887		hsa04974	Protein digestion and absorption	0.00215606	47	10006		hsa04931	Insulin resistance	0.0359779	80	10002		hsa04912	GnRH signaling pathway	0.0215324	62	9984		hsa04650	Natural killer cell mediated cytotoxicity	0.000635603	56	9985
hsa05016	Huntington disease	0.000184818	204	9781		hsa04724	Glutamatergic synapse	0.00238588	61	9950		hsa04910	Insulin signaling pathway	0.036194	90	9869		hsa05323	Rheumatoid arthritis	0.0215603	43	9998		hsa04974	Protein digestion and absorption	0.000659914	47	10006
hsa05145	Toxoplasmosis	0.000341785	76	10003		hsa04926	Relaxin signaling pathway	0.00265612	84	9970		hsa05212	Pancreatic cancer	0.036549	61	9978		hsa00982	Drug metabolism - cytochrome P450	0.0217493	20	10010		hsa05010	Alzheimer disease	0.000713995	248	10004
hsa04610	Complement and coagulation cascades	0.000343053	33	9997		hsa04650	Natural killer cell mediated cytotoxicity	0.00270813	56	9985		hsa00500	Starch and sucrose metabolism	0.0400025	18	10012		hsa04080	Neuroactive ligand-receptor interaction	0.0237852	74	9956		hsa05131	Shigellosis	0.000818001	169	9903
hsa04920	Adipocytokine signaling pathway	0.000351513	48	9937		hsa04260	Cardiac muscle contraction	0.0033064	62	9968		hsa05220	Chronic myeloid leukemia	0.0402422	61	10002		hsa04978	Mineral absorption	0.0246742	28	10017		hsa04714	Thermogenesis	0.000846464	169	9975
hsa04672	Intestinal immune network for IgA production	0.000378349	18	9958		hsa04666	Fc gamma R-mediated phagocytosis	0.0035075	73	9986		hsa05224	Breast cancer	0.0412332	92	9977		hsa04150	mTOR signaling pathway	0.0266573	110	9920		hsa04723	Retrograde endocannabinoid signaling	0.000847892	80	9945
hsa00650	Butanoate metabolism	0.000394466	17	10013		hsa04658	Th1 and Th2 cell differentiation	0.00366277	51	9985		hsa05219	Bladder cancer	0.0421907	28	9981		hsa05171	Coronavirus disease - COVID-19	0.0273082	128	9906		hsa05146	Amoebiasis	0.000887595	53	9954
hsa05322	Systemic lupus erythematosus	0.000396852	32	10004		hsa05230	Central carbon metabolism in cancer	0.00375648	50	9938		hsa04010	MAPK signaling pathway	0.0469228	202	9828		hsa04520	Adherens junction	0.0314111	60	9970		hsa04015	Rap1 signaling pathway	0.000964508	143	9887
hsa05014	Amyotrophic lateral sclerosis	0.00041324	249	9855		hsa04370	VEGF signaling pathway	0.00393874	40	9990		hsa04218	Cellular senescence - Homo sapiens (human)	0.0501577	111	9919		hsa05211	Renal cell carcinoma	0.0317474	52	9967		hsa04971	Gastric acid secretion	0.00105517	43	9987
hsa04670	Leukocyte transendothelial migration	0.000552579	72	9954		hsa00650	Butanoate metabolism	0.00438322	17	10013		hsa05160	Hepatitis C - Homo sapiens (human)	0.0502628	96	9927		hsa04979	Cholesterol metabolism	0.0319015	26	10002		hsa04979	Cholesterol metabolism	0.00111228	26	10002
hsa00330	Arginine and proline metabolism	0.000678877	34	9996		hsa04062	Chemokine signaling pathway	0.00463799	96	9934		hsa04973	Carbohydrate digestion and absorption - Homo sapiens (human)	0.0505183	24	9986		hsa04960	Aldosterone-regulated sodium reabsorption	0.0323867	23	10028		hsa04380	Osteoclast differentiation	0.00129937	78	9952
hsa05163	Human cytomegalovirus infection	0.000701353	138	9948		hsa00071	Fatty acid degradation	0.00506654	30	10000		hsa00480	Glutathione metabolism - Homo sapiens (human)	0.0535789	31	9999		hsa00970	Aminoacyl-tRNA biosynthesis	0.0329	36	9994		hsa04727	GABAergic synapse	0.00130639	42	9978
hsa04750	Inflammatory mediator regulation of TRP channels	0.000701947	57	10027		hsa05310	Asthma	0.00508762	6	9966		hsa04966	Collecting duct acid secretion - Homo sapiens (human)	0.0566843	12	10012		hsa05202	Transcriptional misregulation in cancer	0.0330235	121	9690		hsa05214	Glioma	0.00148375	52	9985
hsa04625	C-type lectin receptor signaling pathway	0.000786125	62	9999		hsa05205	Proteoglycans in cancer	0.00511332	155	10006		hsa05203	Viral carcinogenesis - Homo sapiens (human)	0.0583745	117	9909		hsa05206	MicroRNAs in cancer	0.0331274	114	9875		hsa05200	Pathways in cancer	0.00149876	340	9902
hsa04064	NF-kappa B signaling pathway	0.000935103	66	9964		hsa05321	Inflammatory bowel disease	0.00533801	26	10021		hsa04024	cAMP signaling pathway - Homo sapiens (human)	0.064516	117	9913		hsa04928	Parathyroid hormone synthesis, secretion and action	0.0388025	67	9993		hsa04340	Hedgehog signaling pathway	0.00150097	34	9993
hsa05142	Chagas disease	0.00100554	63	9984		hsa04151	PI3K-Akt signaling pathway	0.00549515	224	9806		hsa04110	Cell cycle - Homo sapiens (human)	0.0660506	91	9939		hsa04740	Olfactory transduction	0.0388789	20	9990		hsa05165	Human papillomavirus infection	0.0015252	212	9933
hsa05135	Yersinia infection	0.00101839	102	9999		hsa05332	Graft-versus-host disease	0.00558418	8	10021		hsa04721	Synaptic vesicle cycle - Homo sapiens (human)	0.0662041	34	9993		hsa04024	cAMP signaling pathway	0.0425593	117	9913		hsa05032	Morphine addiction	0.00154482	43	9995
hsa00410	beta-Alanine metabolism	0.00109694	18	10012		hsa05146	Amoebiasis	0.0056281	53	9954		hsa04964	Proximal tubule bicarbonate reclamation - Homo sapiens (human)	0.0663892	18	9998		hsa05218	Melanoma	0.0454485	49	9991		hsa04024	cAMP signaling pathway	0.00158755	117	9913
hsa04062	Chemokine signaling pathway	0.00123361	96	9934		hsa04630	JAK-STAT signaling pathway	0.00569506	80	9968		hsa04913	Ovarian steroidogenesis - Homo sapiens (human)	0.0678999	24	9968		hsa05322	Systemic lupus erythematosus	0.0459971	32	10004		hsa04144	Endocytosis	0.00181545	182	9848
hsa05310	Asthma	0.00131617	6	9966		hsa00072	Synthesis and degradation of ketone bodies	0.00582295	7	10023		hsa04742	Taste transduction - Homo sapiens (human)	0.0707757	16	10010		hsa04961	Endocrine and other factor-regulated calcium reabsorption - Homo sapiens (human)	0.051605	33	10007		hsa05218	Melanoma	0.00208425	49	9991
hsa04658	Th1 and Th2 cell differentiation	0.00143399	51	9985		hsa04940	Type I diabetes mellitus	0.00598388	10	9954		hsa00330	Arginine and proline metabolism - Homo sapiens (human)	0.0708544	34	9996		hsa04142	Lysosome - Homo sapiens (human)	0.0527066	97	9933		hsa04925	Aldosterone synthesis and secretion	0.00230643	60	9983
hsa04611	Platelet activation	0.00155969	88	9942		hsa04978	Mineral absorption	0.00656226	28	10017		hsa04933	AGE-RAGE signaling pathway in diabetic complications - Homo sapiens (human)	0.0753801	73	9929		hsa05332	Graft-versus-host disease - Homo sapiens (human)	0.0537467	8	10021		hsa04270	Vascular smooth muscle contraction	0.00231367	86	9944
hsa04620	Toll-like receptor signaling pathway	0.00167973	57	10019		hsa04961	Endocrine and other factor-regulated calcium reabsorption	0.00708497	33	10007		hsa04962	Vasopressin-regulated water reabsorption - Homo sapiens (human)	0.0767653	32	9997		hsa00051	Fructose and mannose metabolism - Homo sapiens (human)	0.0543527	28	10002		hsa04720	Long-term potentiation	0.00234244	37	9861
hsa05226	Gastric cancer	0.00181299	92	9920		hsa00920	Sulfur metabolism	0.00708853	9	10021		hsa05214	Glioma - Homo sapiens (human)	0.0769501	52	9985		hsa04724	Glutamatergic synapse - Homo sapiens (human)	0.0587634	61	9950		hsa04670	Leukocyte transendothelial migration	0.00235595	72	9954
hsa04666	Fc gamma R-mediated phagocytosis	0.00201665	73	9986		hsa00620	Pyruvate metabolism	0.00717925	30	10000		hsa05216	Thyroid cancer - Homo sapiens (human)	0.0794546	27	9958		hsa04810	Regulation of actin cytoskeleton - Homo sapiens (human)	0.0619078	161	9973		hsa05163	Human cytomegalovirus infection	0.00236079	138	9948
hsa05132	Salmonella infection	0.00217726	180	9861		hsa03320	PPAR signaling pathway	0.00839974	48	9982		hsa05166	Human T-cell leukemia virus 1 infection - Homo sapiens (human)	0.0858068	149	9818		hsa05165	Human papillomavirus infection - Homo sapiens (human)	0.0629572	212	9933		hsa04310	Wnt signaling pathway	0.00240188	96	9934
hsa04659	Th17 cell differentiation	0.00230132	68	9979		hsa04380	Osteoclast differentiation	0.00842681	78	9952		hsa05223	Non-small cell lung cancer - Homo sapiens (human)	0.089876	53	9959		hsa00980	Metabolism of xenobiotics by cytochrome P450 - Homo sapiens (human)	0.0644123	22	10008		hsa05022	Pathways of neurodegeneration - multiple diseases	0.00244903	312	9849
hsa05164	Influenza A	0.00241008	97	9892		hsa05330	Allograft rejection	0.00911845	9	9987		hsa00860	Porphyrin and chlorophyll metabolism - Homo sapiens (human)	0.0908753	21	10009		hsa04727	GABAergic synapse - Homo sapiens (human)	0.0649472	42	9978		hsa05144	Malaria	0.00248343	27	10017
hsa04810	Regulation of actin cytoskeleton	0.00253072	161	9973		hsa05320	Autoimmune thyroid disease	0.00911845	9	10024		hsa04975	Fat digestion and absorption - Homo sapiens (human)	0.0908938	14	9983		hsa04910	Insulin signaling pathway - Homo sapiens (human)	0.0652512	90	9869		hsa04014	Ras signaling pathway	0.00287368	137	9893
hsa05202	Transcriptional misregulation in cancer	0.00257424	121	9690		hsa04659	Th17 cell differentiation	0.00914328	68	9979		hsa00450	Selenocompound metabolism - Homo sapiens (human)	0.092621	14	10016		hsa00040	Pentose and glucuronate interconversions - Homo sapiens (human)	0.0657185	12	10018		hsa05169	Epstein-Barr virus infection	0.00312085	130	9846
hsa04390	Hippo signaling pathway	0.0028254	103	9927		hsa00400	Phenylalanine, tyrosine and tryptophan biosynthesis	0.00936318	2	10028		hsa00350	Tyrosine metabolism - Homo sapiens (human)	0.0928228	15	10015		hsa05204	Chemical carcinogenesis - Homo sapiens (human)	0.0668873	24	9913		hsa04923	Regulation of lipolysis in adipocytes	0.00318135	34	9959
hsa04061	Viral protein interaction with cytokine and cytokine receptor	0.00296278	23	10007		hsa04072	Phospholipase D signaling pathway	0.0104814	94	9936		hsa05213	Endometrial cancer - Homo sapiens (human)	0.0993081	45	9969		hsa00920	Sulfur metabolism - Homo sapiens (human)	0.0692629	9	10021		hsa04926	Relaxin signaling pathway	0.00335097	84	9970
hsa05131	Shigellosis	0.00299601	169	9903		hsa00130	Ubiquinone and other terpenoid-quinone biosynthesis	0.0105395	7	10023		hsa03030	DNA replication - Homo sapiens (human)	0.099557	28	10002		hsa04012	ErbB signaling pathway - Homo sapiens (human)	0.0720123	63	9967		hsa04360	Axon guidance	0.00350625	130	9900
hsa04979	Cholesterol metabolism	0.0030721	26	10002		hsa00061	Fatty acid biosynthesis	0.0107217	11	10019		hsa04979	Cholesterol metabolism - Homo sapiens (human)	0.103124	26	10002		hsa03010	Ribosome - Homo sapiens (human)	0.0742044	84	9946		hsa04114	Oocyte meiosis	0.00382412	81	9949
hsa04151	PI3K-Akt signaling pathway	0.00327319	224	9806		hsa04664	Fc epsilon RI signaling pathway	0.0129452	44	9980		hsa00512	Mucin type O-glycan biosynthesis - Homo sapiens (human)	0.109451	16	10014		hsa04964	Proximal tubule bicarbonate reclamation - Homo sapiens (human)	0.0745475	18	9998		hsa04640	Hematopoietic cell lineage	0.00388738	45	9950
hsa04145	Phagosome	0.00332014	86	9944		hsa04015	Rap1 signaling pathway	0.0132531	143	9887		hsa03420	Nucleotide excision repair - Homo sapiens (human)	0.112773	36	9994		hsa00260	Glycine, serine and threonine metabolism - Homo sapiens (human)	0.0753492	25	10005		hsa00190	Oxidative phosphorylation	0.00399645	93	9937
hsa04510	Focal adhesion	0.00343916	153	9877		hsa04672	Intestinal immune network for IgA production	0.0134296	18	9958		hsa03060	Protein export - Homo sapiens (human)	0.113511	19	10011		hsa05226	Gastric cancer - Homo sapiens (human)	0.0768532	92	9920		hsa04610	Complement and coagulation cascades	0.00452883	33	9997
hsa05170	Human immunodeficiency virus 1 infection	0.00344042	124	9900		hsa04145	Phagosome	0.0134506	86	9944		hsa05165	Human papillomavirus infection - Homo sapiens (human)	0.114481	212	9933		hsa04940	Type I diabetes mellitus - Homo sapiens (human)	0.0876248	10	9954		hsa05160	Hepatitis C	0.00463369	96	9927
hsa04210	Apoptosis	0.0035364	89	9941		hsa05142	Chagas disease	0.0138408	63	9984		hsa04142	Lysosome - Homo sapiens (human)	0.122968	97	9933		hsa04611	Platelet activation - Homo sapiens (human)	0.0911993	88	9942		hsa04740	Olfactory transduction	0.00466412	20	9990
hsa00260	Glycine, serine and threonine metabolism	0.00366304	25	10005		hsa00380	Tryptophan metabolism	0.0139928	26	10004		hsa04390	Hippo signaling pathway - Homo sapiens (human)	0.128681	103	9927		hsa04640	Hematopoietic cell lineage - Homo sapiens (human)	0.0942555	45	9950		hsa04621	NOD-like receptor signaling pathway	0.00479854	94	9973
hsa05100	Bacterial invasion of epithelial cells	0.00378547	65	9959		hsa00860	Porphyrin and chlorophyll metabolism	0.0141395	21	10009		hsa04350	TGF-beta signaling pathway - Homo sapiens (human)	0.137872	66	9964		hsa00450	Selenocompound metabolism - Homo sapiens (human)	0.0946131	14	10016		hsa04071	Sphingolipid signaling pathway	0.00493647	84	9946
hsa05200	Pathways in cancer	0.00383102	340	9902		hsa04979	Cholesterol metabolism	0.0146316	26	10002		hsa00040	Pentose and glucuronate interconversions - Homo sapiens (human)	0.138971	12	10018		hsa05120	Epithelial cell signaling in Helicobacter pylori infection - Homo sapiens (human)	0.0962174	44	9996		hsa04371	Apelin signaling pathway	0.00504446	97	9933
hsa05167	Kaposi sarcoma-associated herpesvirus infection	0.00395689	111	9881		hsa05152	Tuberculosis	0.0149633	103	10006		hsa04012	ErbB signaling pathway - Homo sapiens (human)	0.143573	63	9967		hsa04924	Renin secretion - Homo sapiens (human)	0.0978783	47	9996		hsa00531	Glycosaminoglycan degradation	0.00622172	13	10017
hsa00061	Fatty acid biosynthesis	0.00441707	11	10019		hsa04960	Aldosterone-regulated sodium reabsorption	0.0151538	23	10028		hsa00140	Steroid hormone biosynthesis - Homo sapiens (human)	0.144458	14	10016		hsa04145	Phagosome - Homo sapiens (human)	0.0986395	86	9944		hsa04742	Taste transduction	0.0062219	16	10010
hsa04530	Tight junction	0.00489282	107	9923		hsa05223	Non-small cell lung cancer	0.0152008	53	9959		hsa04080	Neuroactive ligand-receptor interaction - Homo sapiens (human)	0.146361	74	9956		hsa04976	Bile secretion - Homo sapiens (human)	0.102762	34	10016		hsa05145	Toxoplasmosis	0.00654604	76	10003
hsa04217	Necroptosis	0.00561602	81	9949		hsa05219	Bladder cancer	0.0153614	28	9981		hsa00970	Aminoacyl-tRNA biosynthesis - Homo sapiens (human)	0.150635	36	9994		hsa04072	Phospholipase D signaling pathway - Homo sapiens (human)	0.107852	94	9936		hsa04660	T cell receptor signaling pathway	0.00681897	68	9962
hsa00310	Lysine degradation	0.00611516	49	9981		hsa04014	Ras signaling pathway	0.0156638	137	9893		hsa00601	Glycosphingolipid biosynthesis - lacto and neolacto series - Homo sapiens (human)	0.152433	10	10020		hsa04975	Fat digestion and absorption - Homo sapiens (human)	0.108432	14	9983		hsa04370	VEGF signaling pathway	0.00701367	40	9990
hsa04931	Insulin resistance	0.00723119	80	10002		hsa00260	Glycine, serine and threonine metabolism	0.0156761	25	10005		hsa00515	Mannose type O-glycan biosynthesis - Homo sapiens (human)	0.160281	17	10013		hsa04350	TGF-beta signaling pathway - Homo sapiens (human)	0.108598	66	9964		hsa05130	Pathogenic Escherichia coli infection	0.00745005	127	9986
hsa04514	Cell adhesion molecules	0.00756909	76	9954		hsa04068	FoxO signaling pathway	0.0158564	92	9938		hsa04919	Thyroid hormone signaling pathway - Homo sapiens (human)	0.161688	93	9991		hsa05033	Nicotine addiction - Homo sapiens (human)	0.110263	5	9987		hsa05017	Spinocerebellar ataxia	0.00801569	104	9826
hsa03320	PPAR signaling pathway	0.00818776	48	9982		hsa00511	Other glycan degradation	0.0166087	12	10018		hsa00030	Pentose phosphate pathway - Homo sapiens (human)	0.162332	20	10010		hsa04921	Oxytocin signaling pathway - Homo sapiens (human)	0.111531	106	9982		hsa04137	Mitophagy - animal	0.00984522	50	9980
hsa05416	Viral myocarditis	0.00965067	34	9957		hsa00270	Cysteine and methionine metabolism	0.0177252	33	9997		hsa00591	Linoleic acid metabolism - Homo sapiens (human)	0.163733	10	10020		hsa05310	Asthma - Homo sapiens (human)	0.11193	6	9966		hsa04530	Tight junction	0.0100371	107	9923
hsa02010	ABC transporters	0.0101554	28	10002		hsa05140	Leishmaniasis	0.0180183	46	9928		hsa05206	MicroRNAs in cancer - Homo sapiens (human)	0.167244	114	9875		hsa00512	Mucin type O-glycan biosynthesis - Homo sapiens (human)	0.112583	16	10014		hsa04961	Endocrine and other factor-regulated calcium reabsorption	0.0100898	33	10007
hsa00983	Drug metabolism - other enzymes	0.0103434	37	9993		hsa00970	Aminoacyl-tRNA biosynthesis	0.0211037	36	9994		hsa00380	Tryptophan metabolism - Homo sapiens (human)	0.168734	26	10004		hsa00270	Cysteine and methionine metabolism - Homo sapiens (human)	0.11625	33	9997		hsa04068	FoxO signaling pathway	0.0102842	92	9938
hsa05418	Fluid shear stress and atherosclerosis	0.0120866	93	9996		hsa04964	Proximal tubule bicarbonate reclamation	0.0220386	18	9998		hsa00072	Synthesis and degradation of ketone bodies - Homo sapiens (human)	0.176082	7	10023		hsa05133	Pertussis - Homo sapiens (human)	0.124882	42	9850		hsa04910	Insulin signaling pathway	0.0102869	90	9869
hsa05330	Allograft rejection	0.0124114	9	9987		hsa05235	PD-L1 expression and PD-1 checkpoint pathway in cancer	0.0232832	64	9962		hsa04520	Adherens junction - Homo sapiens (human)	0.176739	60	9970		hsa04144	Endocytosis - Homo sapiens (human)	0.127163	182	9848		hsa05161	Hepatitis B	0.0115716	111	9934
hsa05320	Autoimmune thyroid disease	0.0124114	9	10024		hsa04061	Viral protein interaction with cytokine and cytokine receptor	0.0249465	23	10007		hsa05230	Central carbon metabolism in cancer - Homo sapiens (human)	0.178011	50	9938		hsa00770	Pantothenate and CoA biosynthesis - Homo sapiens (human)	0.1284	14	10016		hsa04913	Ovarian steroidogenesis	0.011657	24	9968
hsa04612	Antigen processing and presentation	0.0131852	32	9998		hsa05202	Transcriptional misregulation in cancer	0.0249605	121	9690		hsa00563	Glycosylphosphatidylinositol (GPI)-anchor biosynthesis - Homo sapiens (human)	0.178551	21	10009		hsa00430	Taurine and hypotaurine metabolism - Homo sapiens (human)	0.132429	6	10024		hsa05414	Dilated cardiomyopathy	0.0117562	73	9970
hsa00290	Valine, leucine and isoleucine biosynthesis	0.0140694	2	10028		hsa05200	Pathways in cancer	0.030087	340	9902		hsa04144	Endocytosis - Homo sapiens (human)	0.17909	182	9848		hsa04610	Complement and coagulation cascades - Homo sapiens (human)	0.134171	33	9997		hsa05132	Salmonella infection	0.0117996	180	9861
hsa00130	Ubiquinone and other terpenoid-quinone biosynthesis	0.0142829	7	10023		hsa05032	Morphine addiction	0.0327986	43	9995		hsa00340	Histidine metabolism - Homo sapiens (human)	0.179686	10	10020		hsa04614	Renin-angiotensin system - Homo sapiens (human)	0.135291	11	9957		hsa04914	Progesterone-mediated oocyte maturation	0.0122049	64	10006
hsa05206	MicroRNAs in cancer	0.0144294	114	9875		hsa05213	Endometrial cancer	0.0328966	45	9969		hsa03460	Fanconi anemia pathway - Homo sapiens (human)	0.180043	37	9993		hsa05330	Allograft rejection - Homo sapiens (human)	0.13543	9	9987		hsa05235	PD-L1 expression and PD-1 checkpoint pathway in cancer	0.0127891	64	9962
hsa04933	AGE-RAGE signaling pathway in diabetic complications	0.0147569	73	9929		hsa05161	Hepatitis B	0.0332025	111	9934		hsa04072	Phospholipase D signaling pathway - Homo sapiens (human)	0.188178	94	9936		hsa05320	Autoimmune thyroid disease - Homo sapiens (human)	0.13543	9	10024		hsa04514	Cell adhesion molecules	0.01289	76	9954
hsa05218	Melanoma	0.0155235	49	9991		hsa05135	Yersinia infection	0.038984	102	9999		hsa00524	Neomycin, kanamycin and gentamicin biosynthesis - Homo sapiens (human)	0.194731	3	10027		hsa00830	Retinol metabolism - Homo sapiens (human)	0.13635	19	10011		hsa04662	B cell receptor signaling pathway	0.0132723	50	9962
hsa00512	Mucin type O-glycan biosynthesis	0.0158922	16	10014		hsa00062	Fatty acid elongation	0.0402106	17	10013		hsa00910	Nitrogen metabolism - Homo sapiens (human)	0.195358	11	10019		hsa05143	African trypanosomiasis - Homo sapiens (human)	0.137627	13	9967		hsa04145	Phagosome	0.0144998	86	9944
hsa04261	Adrenergic signaling in cardiomyocytes	0.0159959	102	9928		hsa05231	Choline metabolism in cancer	0.0402985	68	9980		hsa04114	Oocyte meiosis - Homo sapiens (human)	0.197049	81	9949		hsa00785	Lipoic acid metabolism - Homo sapiens (human)	0.139861	2	10028		hsa05166	Human T-cell leukemia virus 1 infection	0.0158291	149	9818
hsa04060	Cytokine-cytokine receptor interaction	0.0176705	99	9931		hsa04913	Ovarian steroidogenesis	0.0419932	24	9968		hsa03022	Basal transcription factors - Homo sapiens (human)	0.205349	35	9995		hsa05203	Viral carcinogenesis - Homo sapiens (human)	0.139864	117	9909		hsa05170	Human immunodeficiency virus 1 infection	0.0168179	124	9900
hsa05161	Hepatitis B	0.018638	111	9934		hsa00310	Lysine degradation	0.0425087	49	9981		hsa00052	Galactose metabolism - Homo sapiens (human)	0.2087	19	10011		hsa00620	Pyruvate metabolism - Homo sapiens (human)	0.14444	30	10000		hsa05152	Tuberculosis	0.0174137	103	10006
hsa00860	Porphyrin and chlorophyll metabolism	0.0189908	21	10009		hsa05144	Malaria	0.0432345	27	10017		hsa04930	Type II diabetes mellitus - Homo sapiens (human)	0.214194	28	9998		hsa04920	Adipocytokine signaling pathway - Homo sapiens (human)	0.153664	48	9937		hsa04120	Ubiquitin mediated proteolysis	0.0180025	111	9919
hsa00010	Glycolysis / Gluconeogenesis	0.0190284	37	9993		hsa00760	Nicotinate and nicotinamide metabolism	0.0436283	22	10008		hsa04070	Phosphatidylinositol signaling system - Homo sapiens (human)	0.215275	73	9957		hsa05034	Alcoholism - Homo sapiens (human)	0.157473	71	10025		hsa00760	Nicotinate and nicotinamide metabolism	0.018041	22	10008
hsa05144	Malaria	0.0191147	27	10017		hsa04742	Taste transduction	0.0466738	16	10010		hsa05033	Nicotine addiction - Homo sapiens (human)	0.216513	5	9987		hsa04950	Maturity onset diabetes of the young - Homo sapiens (human)	0.159283	2	10020		hsa04218	Cellular senescence	0.0200183	111	9919
hsa05169	Epstein-Barr virus infection	0.0196087	130	9846		hsa04611	Platelet activation	0.0483008	88	9942		hsa00220	Arginine biosynthesis - Homo sapiens (human)	0.216946	14	10016		hsa04022	cGMP-PKG signaling pathway - Homo sapiens (human)	0.16076	114	9916		hsa04972	Pancreatic secretion	0.0206809	44	9987
hsa04012	ErbB signaling pathway	0.0199296	63	9967		hsa00531	Glycosaminoglycan degradation	0.0494983	13	10017		hsa00053	Ascorbate and aldarate metabolism - Homo sapiens (human)	0.217908	8	10022		hsa05210	Colorectal cancer - Homo sapiens (human)	0.161563	63	9916		hsa04012	ErbB signaling pathway	0.0212964	63	9967
hsa05162	Measles	0.020163	82	9919		hsa05212	Pancreatic cancer - Homo sapiens (human)	0.0524548	61	9978		hsa00010	Glycolysis / Gluconeogenesis - Homo sapiens (human)	0.219708	37	9993		hsa04310	Wnt signaling pathway - Homo sapiens (human)	0.162478	96	9934		hsa04713	Circadian entrainment	0.021994	55	10005
hsa05134	Legionellosis	0.0202041	31	9988		hsa04620	Toll-like receptor signaling pathway - Homo sapiens (human)	0.0544973	57	10019		hsa00562	Inositol phosphate metabolism - Homo sapiens (human)	0.222788	58	9972		hsa05231	Choline metabolism in cancer - Homo sapiens (human)	0.164083	68	9980		hsa05014	Amyotrophic lateral sclerosis	0.0222189	249	9855
hsa04722	Neurotrophin signaling pathway	0.020458	85	9996		hsa00220	Arginine biosynthesis - Homo sapiens (human)	0.0559132	14	10016		hsa00770	Pantothenate and CoA biosynthesis - Homo sapiens (human)	0.227383	14	10016		hsa04371	Apelin signaling pathway - Homo sapiens (human)	0.169974	97	9933		hsa00511	Other glycan degradation	0.0242527	12	10018
hsa04668	TNF signaling pathway	0.0205042	76	9957		hsa00450	Selenocompound metabolism - Homo sapiens (human)	0.0566615	14	10016		hsa00650	Butanoate metabolism - Homo sapiens (human)	0.23408	17	10013		hsa05140	Leishmaniasis - Homo sapiens (human)	0.17044	46	9928		hsa04931	Insulin resistance	0.0255188	80	10002
hsa05210	Colorectal cancer	0.0211918	63	9916		hsa04540	Gap junction - Homo sapiens (human)	0.0576728	56	9974		hsa04924	Renin secretion - Homo sapiens (human)	0.241627	47	9996		hsa04071	Sphingolipid signaling pathway - Homo sapiens (human)	0.172608	84	9946		hsa04933	AGE-RAGE signaling pathway in diabetic complications	0.0269841	73	9929
hsa04640	Hematopoietic cell lineage	0.023899	45	9950		hsa05134	Legionellosis - Homo sapiens (human)	0.0582619	31	9988		hsa00590	Arachidonic acid metabolism - Homo sapiens (human)	0.242878	25	10005		hsa04115	p53 signaling pathway - Homo sapiens (human)	0.174971	51	9979		hsa04658	Th1 and Th2 cell differentiation	0.0278094	51	9985
hsa05332	Graft-versus-host disease	0.0239849	8	10021		hsa05224	Breast cancer - Homo sapiens (human)	0.0609855	92	9977		hsa04370	VEGF signaling pathway - Homo sapiens (human)	0.246459	40	9990		hsa00860	Porphyrin and chlorophyll metabolism - Homo sapiens (human)	0.17606	21	10009		hsa05215	Prostate cancer	0.0279958	72	9978
hsa05230	Central carbon metabolism in cancer	0.0246981	50	9938		hsa05214	Glioma - Homo sapiens (human)	0.0639771	52	9985		hsa04392	Hippo signaling pathway - multiple species - Homo sapiens (human)	0.250143	24	10006		hsa04934	Cushing syndrome - Homo sapiens (human)	0.186109	89	9957		hsa05221	Acute myeloid leukemia	0.0282663	49	9969
hsa00340	Histidine metabolism	0.0250433	10	10020		hsa05215	Prostate cancer - Homo sapiens (human)	0.0657984	72	9978		hsa01040	Biosynthesis of unsaturated fatty acids - Homo sapiens (human)	0.250758	16	10014		hsa04722	Neurotrophin signaling pathway - Homo sapiens (human)	0.188281	85	9996		hsa04728	Dopaminergic synapse	0.0283241	78	9988
hsa05146	Amoebiasis	0.0252921	53	9954		hsa00533	Glycosaminoglycan biosynthesis - keratan sulfate - Homo sapiens (human)	0.0662937	10	10020		hsa04911	Insulin secretion - Homo sapiens (human)	0.251426	46	9940		hsa00562	Inositol phosphate metabolism - Homo sapiens (human)	0.190608	58	9972		hsa04390	Hippo signaling pathway	0.0291802	103	9927
hsa04921	Oxytocin signaling pathway	0.0253494	106	9982		hsa04142	Lysosome - Homo sapiens (human)	0.0667514	97	9933		hsa05222	Small cell lung cancer - Homo sapiens (human)	0.25163	71	9981		hsa00350	Tyrosine metabolism - Homo sapiens (human)	0.192791	15	10015		hsa05219	Bladder cancer	0.0301765	28	9981
hsa04218	Cellular senescence	0.0263323	111	9919		hsa05166	Human T-cell leukemia virus 1 infection - Homo sapiens (human)	0.0713103	149	9818		hsa04934	Cushing syndrome - Homo sapiens (human)	0.260067	89	9957		hsa03022	Basal transcription factors - Homo sapiens (human)	0.193132	35	9995		hsa05150	Staphylococcus aureus infection	0.0309634	24	9977
hsa04961	Endocrine and other factor-regulated calcium reabsorption	0.0278479	33	10007		hsa05110	Vibrio cholerae infection - Homo sapiens (human)	0.071715	34	9965		hsa04213	Longevity regulating pathway - multiple species - Homo sapiens (human)	0.263164	41	9989		hsa00531	Glycosaminoglycan degradation - Homo sapiens (human)	0.194742	13	10017		hsa05167	Kaposi sarcoma-associated herpesvirus infection	0.03306	111	9881
hsa04664	Fc epsilon RI signaling pathway	0.029057	44	9980		hsa04670	Leukocyte transendothelial migration - Homo sapiens (human)	0.0720304	72	9954		hsa05217	Basal cell carcinoma - Homo sapiens (human)	0.274557	39	10003		hsa04137	Mitophagy - animal - Homo sapiens (human)	0.195043	50	9980		hsa05230	Central carbon metabolism in cancer	0.0337548	50	9938
hsa04960	Aldosterone-regulated sodium reabsorption	0.0307297	23	10028		hsa04977	Vitamin digestion and absorption - Homo sapiens (human)	0.0802937	13	9996		hsa04066	HIF-1 signaling pathway - Homo sapiens (human)	0.276585	78	9952		hsa04973	Carbohydrate digestion and absorption - Homo sapiens (human)	0.195829	24	9986		hsa05143	African trypanosomiasis	0.03511	13	9967
hsa05166	Human T-cell leukemia virus 1 infection	0.0313372	149	9818		hsa04060	Cytokine-cytokine receptor interaction - Homo sapiens (human)	0.090302	99	9931		hsa00561	Glycerolipid metabolism - Homo sapiens (human)	0.28028	32	9998		hsa05100	Bacterial invasion of epithelial cells - Homo sapiens (human)	0.195936	65	9959		hsa04935	Growth hormone synthesis, secretion and action	0.0358101	76	9941
hsa00072	Synthesis and degradation of ketone bodies	0.031553	7	10023		hsa04935	Growth hormone synthesis, secretion and action - Homo sapiens (human)	0.0937285	76	9941		hsa00630	Glyoxylate and dicarboxylate metabolism - Homo sapiens (human)	0.290198	23	10007		hsa00590	Arachidonic acid metabolism - Homo sapiens (human)	0.202027	25	10005		hsa00620	Pyruvate metabolism	0.0367873	30	10000
hsa05214	Glioma	0.0325346	52	9985		hsa05206	MicroRNAs in cancer - Homo sapiens (human)	0.095022	114	9875		hsa05161	Hepatitis B - Homo sapiens (human)	0.291276	111	9934		hsa04923	Regulation of lipolysis in adipocytes - Homo sapiens (human)	0.203746	34	9959		hsa00750	Vitamin B6 metabolism	0.037363	4	10026
hsa05212	Pancreatic cancer	0.0331561	61	9978		hsa00330	Arginine and proline metabolism - Homo sapiens (human)	0.0955666	34	9996		hsa05340	Primary immunodeficiency - Homo sapiens (human)	0.296831	16	10022		hsa04713	Circadian entrainment - Homo sapiens (human)	0.206662	55	10005		hsa00740	Riboflavin metabolism	0.0389185	6	10024
hsa04072	Phospholipase D signaling pathway	0.0338706	94	9936		hsa04727	GABAergic synapse - Homo sapiens (human)	0.0977132	42	9978		hsa00360	Phenylalanine metabolism - Homo sapiens (human)	0.296923	7	10023		hsa00330	Arginine and proline metabolism - Homo sapiens (human)	0.207801	34	9996		hsa05410	Hypertrophic cardiomyopathy	0.0400309	71	10014
hsa05160	Hepatitis C	0.0370443	96	9927		hsa00430	Taurine and hypotaurine metabolism - Homo sapiens (human)	0.0985706	6	10024		hsa00730	Thiamine metabolism - Homo sapiens (human)	0.297567	5	10025		hsa04664	Fc epsilon RI signaling pathway - Homo sapiens (human)	0.208676	44	9980		hsa04970	Salivary secretion	0.0415939	43	10018
hsa04150	mTOR signaling pathway	0.0375784	110	9920		hsa00830	Retinol metabolism - Homo sapiens (human)	0.101105	19	10011		hsa04145	Phagosome - Homo sapiens (human)	0.299947	86	9944		hsa04070	Phosphatidylinositol signaling system - Homo sapiens (human)	0.217303	73	9957		hsa03320	PPAR signaling pathway	0.0438608	48	9982
hsa00040	Pentose and glucuronate interconversions	0.0375978	12	10018		hsa04217	Necroptosis - Homo sapiens (human)	0.102737	81	9949		hsa04727	GABAergic synapse - Homo sapiens (human)	0.305902	42	9978		hsa05130	Pathogenic Escherichia coli infection - Homo sapiens (human)	0.232277	127	9986		hsa01040	Biosynthesis of unsaturated fatty acids	0.044323	16	10014
hsa04630	JAK-STAT signaling pathway	0.0379755	80	9968		hsa04973	Carbohydrate digestion and absorption - Homo sapiens (human)	0.103228	24	9986		hsa04917	Prolactin signaling pathway - Homo sapiens (human)	0.310471	43	9970		hsa00480	Glutathione metabolism - Homo sapiens (human)	0.233008	31	9999		hsa04928	Parathyroid hormone synthesis, secretion and action	0.0449536	67	9993
hsa04913	Ovarian steroidogenesis	0.039223	24	9968		hsa04122	Sulfur relay system - Homo sapiens (human)	0.105354	5	10025		hsa04750	Inflammatory mediator regulation of TRP channels - Homo sapiens (human)	0.310653	57	10027		hsa04915	Estrogen signaling pathway - Homo sapiens (human)	0.23445	74	9966		hsa04211	Longevity regulating pathway	0.0455846	62	9968
hsa05120	Epithelial cell signaling in Helicobacter pylori infection	0.0397629	44	9996		hsa05162	Measles - Homo sapiens (human)	0.107642	82	9919		hsa00785	Lipoic acid metabolism - Homo sapiens (human)	0.311256	2	10028		hsa04666	Fc gamma R-mediated phagocytosis - Homo sapiens (human)	0.238472	73	9986		hsa04924	Renin secretion	0.0471333	47	9996
hsa05225	Hepatocellular carcinoma	0.040722	110	9938		hsa04012	ErbB signaling pathway - Homo sapiens (human)	0.108595	63	9967		hsa05100	Bacterial invasion of epithelial cells - Homo sapiens (human)	0.314148	65	9959		hsa00910	Nitrogen metabolism - Homo sapiens (human)	0.240731	11	10019		hsa04061	Viral protein interaction with cytokine and cytokine receptor	0.0487007	23	10007
hsa04144	Endocytosis	0.0417716	182	9848		hsa04928	Parathyroid hormone synthesis, secretion and action - Homo sapiens (human)	0.111902	67	9993		hsa05418	Fluid shear stress and atherosclerosis - Homo sapiens (human)	0.31593	93	9996		hsa05221	Acute myeloid leukemia - Homo sapiens (human)	0.246053	49	9969		hsa04920	Adipocytokine signaling pathway - Homo sapiens (human)	0.0505127	48	9937
hsa04068	FoxO signaling pathway	0.0440042	92	9938		hsa05210	Colorectal cancer - Homo sapiens (human)	0.114362	63	9916		hsa04926	Relaxin signaling pathway - Homo sapiens (human)	0.319324	84	9970		hsa05230	Central carbon metabolism in cancer - Homo sapiens (human)	0.24639	50	9938		hsa00830	Retinol metabolism - Homo sapiens (human)	0.0531963	19	10011
hsa04370	VEGF signaling pathway	0.0453874	40	9990		hsa05163	Human cytomegalovirus infection - Homo sapiens (human)	0.11839	138	9948		hsa05135	Yersinia infection - Homo sapiens (human)	0.32546	102	9999		hsa05340	Primary immunodeficiency - Homo sapiens (human)	0.249823	16	10022		hsa05210	Colorectal cancer - Homo sapiens (human)	0.0545822	63	9916
hsa00514	Other types of O-glycan biosynthesis	0.0465931	30	10000		hsa04976	Bile secretion - Homo sapiens (human)	0.127942	34	10016		hsa05146	Amoebiasis - Homo sapiens (human)	0.330274	53	9954		hsa05223	Non-small cell lung cancer - Homo sapiens (human)	0.251714	53	9959		hsa04142	Lysosome - Homo sapiens (human)	0.0563923	97	9933
hsa00270	Cysteine and methionine metabolism	0.0497318	33	9997		hsa00120	Primary bile acid biosynthesis - Homo sapiens (human)	0.129843	7	10023		hsa04216	Ferroptosis - Homo sapiens (human)	0.330652	32	9998		hsa04340	Hedgehog signaling pathway - Homo sapiens (human)	0.253606	34	9993		hsa04520	Adherens junction - Homo sapiens (human)	0.0566319	60	9970
hsa00400	Phenylalanine, tyrosine and tryptophan biosynthesis	0.0497417	2	10028		hsa05143	African trypanosomiasis - Homo sapiens (human)	0.132414	13	9967		hsa05031	Amphetamine addiction - Homo sapiens (human)	0.334725	35	10009		hsa04721	Synaptic vesicle cycle - Homo sapiens (human)	0.261062	34	9993		hsa00100	Steroid biosynthesis - Homo sapiens (human)	0.0571047	14	10016
hsa04940	Type I diabetes mellitus	0.0497882	10	9954		hsa05033	Nicotine addiction - Homo sapiens (human)	0.133612	5	9987		hsa04978	Mineral absorption - Homo sapiens (human)	0.334919	28	10017		hsa04211	Longevity regulating pathway - Homo sapiens (human)	0.261374	62	9968		hsa05418	Fluid shear stress and atherosclerosis - Homo sapiens (human)	0.057469	93	9996
hsa05110	Vibrio cholerae infection - Homo sapiens (human)	0.0501935	34	9965		hsa04216	Ferroptosis - Homo sapiens (human)	0.144136	32	9998		hsa05120	Epithelial cell signaling in Helicobacter pylori infection - Homo sapiens (human)	0.347487	44	9996		hsa03420	Nucleotide excision repair - Homo sapiens (human)	0.261711	36	9994		hsa04141	Protein processing in endoplasmic reticulum - Homo sapiens (human)	0.0576114	128	9902
hsa05224	Breast cancer - Homo sapiens (human)	0.0502366	92	9977		hsa00910	Nitrogen metabolism - Homo sapiens (human)	0.14673	11	10019		hsa00920	Sulfur metabolism - Homo sapiens (human)	0.350589	9	10021		hsa04360	Axon guidance - Homo sapiens (human)	0.265078	130	9900		hsa05100	Bacterial invasion of epithelial cells - Homo sapiens (human)	0.0603172	65	9959
hsa04114	Oocyte meiosis - Homo sapiens (human)	0.0521755	81	9949		hsa04640	Hematopoietic cell lineage - Homo sapiens (human)	0.148632	45	9950		hsa02010	ABC transporters - Homo sapiens (human)	0.359988	28	10002		hsa05032	Morphine addiction - Homo sapiens (human)	0.26785	43	9995		hsa04060	Cytokine-cytokine receptor interaction - Homo sapiens (human)	0.0614137	99	9931
hsa04922	Glucagon signaling pathway - Homo sapiens (human)	0.0534981	71	9924		hsa04950	Maturity onset diabetes of the young - Homo sapiens (human)	0.150358	2	10020		hsa05171	Coronavirus disease - COVID-19 - Homo sapiens (human)	0.363218	128	9906		hsa05030	Cocaine addiction - Homo sapiens (human)	0.267974	21	9718		hsa00400	Phenylalanine, tyrosine and tryptophan biosynthesis - Homo sapiens (human)	0.0627066	2	10028
hsa00450	Selenocompound metabolism - Homo sapiens (human)	0.0562681	14	10016		hsa05226	Gastric cancer - Homo sapiens (human)	0.150603	92	9920		hsa04724	Glutamatergic synapse - Homo sapiens (human)	0.367369	61	9950		hsa04380	Osteoclast differentiation - Homo sapiens (human)	0.269406	78	9952		hsa04620	Toll-like receptor signaling pathway - Homo sapiens (human)	0.0644535	57	10019
hsa04926	Relaxin signaling pathway - Homo sapiens (human)	0.0572215	84	9970		hsa00471	D-Glutamine and D-glutamate metabolism - Homo sapiens (human)	0.150614	3	10027		hsa00900	Terpenoid backbone biosynthesis - Homo sapiens (human)	0.368407	17	10013		hsa00053	Ascorbate and aldarate metabolism - Homo sapiens (human)	0.269852	8	10022		hsa05213	Endometrial cancer - Homo sapiens (human)	0.0667813	45	9969
hsa04720	Long-term potentiation - Homo sapiens (human)	0.0572678	37	9861		hsa00051	Fructose and mannose metabolism - Homo sapiens (human)	0.153336	28	10002		hsa05231	Choline metabolism in cancer - Homo sapiens (human)	0.379961	68	9980		hsa05225	Hepatocellular carcinoma - Homo sapiens (human)	0.274769	110	9938		hsa05120	Epithelial cell signaling in Helicobacter pylori infection - Homo sapiens (human)	0.0680446	44	9996
hsa00670	One carbon pool by folate - Homo sapiens (human)	0.0577186	15	10015		hsa04662	B cell receptor signaling pathway - Homo sapiens (human)	0.156562	50	9962		hsa03410	Base excision repair - Homo sapiens (human)	0.380072	25	10005		hsa00100	Steroid biosynthesis - Homo sapiens (human)	0.275218	14	10016		hsa05162	Measles - Homo sapiens (human)	0.0689973	82	9919
hsa00140	Steroid hormone biosynthesis - Homo sapiens (human)	0.0601184	14	10016		hsa05416	Viral myocarditis - Homo sapiens (human)	0.158893	34	9957		hsa00514	Other types of O-glycan biosynthesis - Homo sapiens (human)	0.387575	30	10000		hsa04062	Chemokine signaling pathway - Homo sapiens (human)	0.292648	96	9934		hsa00430	Taurine and hypotaurine metabolism - Homo sapiens (human)	0.0710777	6	10024
hsa04971	Gastric acid secretion - Homo sapiens (human)	0.0609036	43	9987		hsa00290	Valine, leucine and isoleucine biosynthesis - Homo sapiens (human)	0.159313	2	10028		hsa05110	Vibrio cholerae infection - Homo sapiens (human)	0.388669	34	9965		hsa05222	Small cell lung cancer - Homo sapiens (human)	0.294195	71	9981		hsa04929	GnRH secretion - Homo sapiens (human)	0.0713364	32	9963
hsa04976	Bile secretion - Homo sapiens (human)	0.0615882	34	10016		hsa00604	Glycosphingolipid biosynthesis - ganglio series - Homo sapiens (human)	0.159644	9	10021		hsa04912	GnRH signaling pathway - Homo sapiens (human)	0.396184	62	9984		hsa00630	Glyoxylate and dicarboxylate metabolism - Homo sapiens (human)	0.297262	23	10007		hsa04064	NF-kappa B signaling pathway - Homo sapiens (human)	0.0714842	66	9964
hsa00053	Ascorbate and aldarate metabolism - Homo sapiens (human)	0.0651025	8	10022		hsa05160	Hepatitis C - Homo sapiens (human)	0.161276	96	9927		hsa05144	Malaria - Homo sapiens (human)	0.39627	27	10017		hsa00120	Primary bile acid biosynthesis - Homo sapiens (human)	0.303167	7	10023		hsa05016	Huntington disease - Homo sapiens (human)	0.0714884	204	9781
hsa04014	Ras signaling pathway - Homo sapiens (human)	0.0655275	137	9893		hsa02010	ABC transporters - Homo sapiens (human)	0.162351	28	10002		hsa05412	Arrhythmogenic right ventricular cardiomyopathy - Homo sapiens (human)	0.40785	60	9959		hsa04962	Vasopressin-regulated water reabsorption - Homo sapiens (human)	0.304725	32	9997		hsa05224	Breast cancer - Homo sapiens (human)	0.0719188	92	9977
hsa04916	Melanogenesis - Homo sapiens (human)	0.0663576	60	9956		hsa00601	Glycosphingolipid biosynthesis - lacto and neolacto series - Homo sapiens (human)	0.163733	10	10020		hsa05210	Colorectal cancer - Homo sapiens (human)	0.414386	63	9916		hsa05216	Thyroid cancer - Homo sapiens (human)	0.305801	27	9958		hsa04150	mTOR signaling pathway - Homo sapiens (human)	0.0722693	110	9920
hsa05213	Endometrial cancer - Homo sapiens (human)	0.0667112	45	9969		hsa00030	Pentose phosphate pathway - Homo sapiens (human)	0.170661	20	10010		hsa04971	Gastric acid secretion - Homo sapiens (human)	0.417161	43	9987		hsa05150	Staphylococcus aureus infection - Homo sapiens (human)	0.312223	24	9977		hsa00030	Pentose phosphate pathway - Homo sapiens (human)	0.0722754	20	10010
hsa05219	Bladder cancer - Homo sapiens (human)	0.0680338	28	9981		hsa00603	Glycosphingolipid biosynthesis - globo and isoglobo series - Homo sapiens (human)	0.17091	5	10025		hsa04950	Maturity onset diabetes of the young - Homo sapiens (human)	0.418146	2	10020		hsa05214	Glioma - Homo sapiens (human)	0.315126	52	9985		hsa04726	Serotonergic synapse - Homo sapiens (human)	0.0724647	52	9965
hsa04934	Cushing syndrome - Homo sapiens (human)	0.0683601	89	9957		hsa00480	Glutathione metabolism - Homo sapiens (human)	0.171087	31	9999		hsa04340	Hedgehog signaling pathway - Homo sapiens (human)	0.421418	34	9993		hsa04658	Th1 and Th2 cell differentiation - Homo sapiens (human)	0.321105	51	9985		hsa00230	Purine metabolism - Homo sapiens (human)	0.0779854	91	9939
hsa04935	Growth hormone synthesis, secretion and action - Homo sapiens (human)	0.0689334	76	9941		hsa04621	NOD-like receptor signaling pathway - Homo sapiens (human)	0.173072	94	9973		hsa05323	Rheumatoid arthritis - Homo sapiens (human)	0.431117	43	9998		hsa00360	Phenylalanine metabolism - Homo sapiens (human)	0.329627	7	10023		hsa04216	Ferroptosis - Homo sapiens (human)	0.0812452	32	9998
hsa05217	Basal cell carcinoma - Homo sapiens (human)	0.0689441	39	10003		hsa04614	Renin-angiotensin system - Homo sapiens (human)	0.176535	11	9957		hsa00532	Glycosaminoglycan biosynthesis - chondroitin sulfate / dermatan sulfate - Homo sapiens (human)	0.453564	16	10014		hsa04935	Growth hormone synthesis, secretion and action - Homo sapiens (human)	0.331375	76	9941		hsa04919	Thyroid hormone signaling pathway - Homo sapiens (human)	0.0813518	93	9991
hsa04662	B cell receptor signaling pathway - Homo sapiens (human)	0.0719497	50	9962		hsa00740	Riboflavin metabolism - Homo sapiens (human)	0.178717	6	10024		hsa05202	Transcriptional misregulation in cancer - Homo sapiens (human)	0.462123	121	9690		hsa05110	Vibrio cholerae infection - Homo sapiens (human)	0.337578	34	9965		hsa04217	Necroptosis - Homo sapiens (human)	0.0830968	81	9949
hsa00760	Nicotinate and nicotinamide metabolism - Homo sapiens (human)	0.0764654	22	10008		hsa04740	Olfactory transduction - Homo sapiens (human)	0.187903	20	9990		hsa04914	Progesterone-mediated oocyte maturation - Homo sapiens (human)	0.466415	64	10006		hsa04971	Gastric acid secretion - Homo sapiens (human)	0.33914	43	9987		hsa04978	Mineral absorption - Homo sapiens (human)	0.0831162	28	10017
hsa04725	Cholinergic synapse - Homo sapiens (human)	0.0787915	65	9969		hsa00010	Glycolysis / Gluconeogenesis - Homo sapiens (human)	0.193935	37	9993		hsa04211	Longevity regulating pathway - Homo sapiens (human)	0.468095	62	9968		hsa00400	Phenylalanine, tyrosine and tryptophan biosynthesis - Homo sapiens (human)	0.341269	2	10028		hsa05212	Pancreatic cancer - Homo sapiens (human)	0.0832726	61	9978
hsa04022	cGMP-PKG signaling pathway - Homo sapiens (human)	0.0808786	114	9916		hsa05211	Renal cell carcinoma - Homo sapiens (human)	0.195173	52	9967		hsa04611	Platelet activation - Homo sapiens (human)	0.468725	88	9942		hsa00750	Vitamin B6 metabolism - Homo sapiens (human)	0.34609	4	10026		hsa00232	Caffeine metabolism - Homo sapiens (human)	0.0835823	2	10028
hsa04977	Vitamin digestion and absorption - Homo sapiens (human)	0.0867768	13	9996		hsa04917	Prolactin signaling pathway - Homo sapiens (human)	0.203869	43	9970		hsa04614	Renin-angiotensin system - Homo sapiens (human)	0.469539	11	9957		hsa05163	Human cytomegalovirus infection - Homo sapiens (human)	0.346349	138	9948		hsa04210	Apoptosis - Homo sapiens (human)	0.0841111	89	9941
hsa04660	T cell receptor signaling pathway - Homo sapiens (human)	0.0904157	68	9962		hsa05220	Chronic myeloid leukemia - Homo sapiens (human)	0.203902	61	10002		hsa03430	Mismatch repair - Homo sapiens (human)	0.470742	20	10010		hsa04970	Salivary secretion - Homo sapiens (human)	0.347204	43	10018		hsa05142	Chagas disease - Homo sapiens (human)	0.0855733	63	9984
hsa04215	Apoptosis - multiple species - Homo sapiens (human)	0.0907338	21	10009		hsa00562	Inositol phosphate metabolism - Homo sapiens (human)	0.207705	58	9972		hsa05034	Alcoholism - Homo sapiens (human)	0.476832	71	10025		hsa04918	Thyroid hormone synthesis - Homo sapiens (human)	0.352258	39	9987		hsa04975	Fat digestion and absorption - Homo sapiens (human)	0.0865097	14	9983
hsa04520	Adherens junction - Homo sapiens (human)	0.0942789	60	9970		hsa04722	Neurotrophin signaling pathway - Homo sapiens (human)	0.213655	85	9996		hsa04540	Gap junction - Homo sapiens (human)	0.478656	56	9974		hsa05217	Basal cell carcinoma - Homo sapiens (human)	0.353061	39	10003		hsa04080	Neuroactive ligand-receptor interaction - Homo sapiens (human)	0.086692	74	9956
hsa04713	Circadian entrainment - Homo sapiens (human)	0.0955127	55	10005		hsa00360	Phenylalanine metabolism - Homo sapiens (human)	0.216442	7	10023		hsa04625	C-type lectin receptor signaling pathway - Homo sapiens (human)	0.481014	62	9999		hsa05161	Hepatitis B - Homo sapiens (human)	0.35484	111	9934		hsa04066	HIF-1 signaling pathway - Homo sapiens (human)	0.0893764	78	9952
hsa04142	Lysosome - Homo sapiens (human)	0.0977635	97	9933		hsa05169	Epstein-Barr virus infection - Homo sapiens (human)	0.218992	130	9846		hsa04130	SNARE interactions in vesicular transport - Homo sapiens (human)	0.483436	23	10007		hsa04216	Ferroptosis - Homo sapiens (human)	0.359497	32	9998		hsa04922	Glucagon signaling pathway - Homo sapiens (human)	0.0897898	71	9924
hsa04146	Peroxisome - Homo sapiens (human)	0.100951	60	9970		hsa00053	Ascorbate and aldarate metabolism - Homo sapiens (human)	0.22327	8	10022		hsa05032	Morphine addiction - Homo sapiens (human)	0.485652	43	9995		hsa04218	Cellular senescence - Homo sapiens (human)	0.359594	111	9919		hsa05217	Basal cell carcinoma - Homo sapiens (human)	0.0943542	39	10003
hsa00533	Glycosaminoglycan biosynthesis - keratan sulfate - Homo sapiens (human)	0.103546	10	10020		hsa04392	Hippo signaling pathway - multiple species - Homo sapiens (human)	0.229767	24	10006		hsa00120	Primary bile acid biosynthesis - Homo sapiens (human)	0.488175	7	10023		hsa00601	Glycosphingolipid biosynthesis - lacto and neolacto series - Homo sapiens (human)	0.364128	10	10020		hsa04261	Adrenergic signaling in cardiomyocytes - Homo sapiens (human)	0.0947676	102	9928
hsa04211	Longevity regulating pathway - Homo sapiens (human)	0.107059	62	9968		hsa04912	GnRH signaling pathway - Homo sapiens (human)	0.239187	62	9984		hsa04929	GnRH secretion - Homo sapiens (human)	0.489462	32	9963		hsa04730	Long-term depression - Homo sapiens (human)	0.366576	40	9952		hsa05164	Influenza A - Homo sapiens (human)	0.0955108	97	9892
hsa04912	GnRH signaling pathway - Homo sapiens (human)	0.108125	62	9984		hsa04750	Inflammatory mediator regulation of TRP channels - Homo sapiens (human)	0.243875	57	10027		hsa00603	Glycosphingolipid biosynthesis - globo and isoglobo series - Homo sapiens (human)	0.489923	5	10025		hsa05152	Tuberculosis - Homo sapiens (human)	0.368714	103	10006		hsa04330	Notch signaling pathway - Homo sapiens (human)	0.0961663	38	9992
hsa05410	Hypertrophic cardiomyopathy - Homo sapiens (human)	0.108892	71	10014		hsa05132	Salmonella infection - Homo sapiens (human)	0.248017	180	9861		hsa05030	Cocaine addiction - Homo sapiens (human)	0.492054	21	9718		hsa05212	Pancreatic cancer - Homo sapiens (human)	0.368757	61	9978		hsa04152	AMPK signaling pathway - Homo sapiens (human)	0.10079	88	9942
hsa04080	Neuroactive ligand-receptor interaction - Homo sapiens (human)	0.109282	74	9956		hsa05167	Kaposi sarcoma-associated herpesvirus infection - Homo sapiens (human)	0.250284	111	9881		hsa00620	Pyruvate metabolism - Homo sapiens (human)	0.497065	30	10000		hsa05135	Yersinia infection - Homo sapiens (human)	0.369405	102	9999		hsa05416	Viral myocarditis - Homo sapiens (human)	0.102683	34	9957
hsa05222	Small cell lung cancer - Homo sapiens (human)	0.110762	71	9981		hsa05225	Hepatocellular carcinoma - Homo sapiens (human)	0.251859	110	9938		hsa03013	RNA transport - Homo sapiens (human)	0.502329	126	9904		hsa05132	Salmonella infection - Homo sapiens (human)	0.373736	180	9861		hsa05225	Hepatocellular carcinoma - Homo sapiens (human)	0.102951	110	9938
hsa05414	Dilated cardiomyopathy - Homo sapiens (human)	0.11155	73	9970		hsa04930	Type II diabetes mellitus - Homo sapiens (human)	0.255126	28	9998		hsa05132	Salmonella infection - Homo sapiens (human)	0.503845	180	9861		hsa00220	Arginine biosynthesis - Homo sapiens (human)	0.380492	14	10016		hsa04915	Estrogen signaling pathway - Homo sapiens (human)	0.10668	74	9966
hsa04975	Fat digestion and absorption - Homo sapiens (human)	0.115306	14	9983		hsa04915	Estrogen signaling pathway - Homo sapiens (human)	0.255925	74	9966		hsa00020	Citrate cycle (TCA cycle) - Homo sapiens (human)	0.507932	25	10005		hsa04625	C-type lectin receptor signaling pathway - Homo sapiens (human)	0.381812	62	9999		hsa00532	Glycosaminoglycan biosynthesis - chondroitin sulfate / dermatan sulfate - Homo sapiens (human)	0.107441	16	10014
hsa04270	Vascular smooth muscle contraction - Homo sapiens (human)	0.115904	86	9944		hsa04726	Serotonergic synapse - Homo sapiens (human)	0.262083	52	9965		hsa00604	Glycosphingolipid biosynthesis - ganglio series - Homo sapiens (human)	0.508799	9	10021		hsa04066	HIF-1 signaling pathway - Homo sapiens (human)	0.384317	78	9952		hsa04976	Bile secretion - Homo sapiens (human)	0.108449	34	10016
hsa05165	Human papillomavirus infection - Homo sapiens (human)	0.115944	212	9933		hsa04350	TGF-beta signaling pathway - Homo sapiens (human)	0.269804	66	9964		hsa04744	Phototransduction - Homo sapiens (human)	0.512132	3	10014		hsa04141	Protein processing in endoplasmic reticulum - Homo sapiens (human)	0.396698	128	9902		hsa00920	Sulfur metabolism - Homo sapiens (human)	0.117351	9	10021
hsa05211	Renal cell carcinoma - Homo sapiens (human)	0.118254	52	9967		hsa03030	DNA replication - Homo sapiens (human)	0.273357	28	10002		hsa04977	Vitamin digestion and absorption - Homo sapiens (human)	0.517146	13	9996		hsa04927	Cortisol synthesis and secretion - Homo sapiens (human)	0.397102	37	9946		hsa05322	Systemic lupus erythematosus - Homo sapiens (human)	0.118397	32	10004
hsa05143	African trypanosomiasis - Homo sapiens (human)	0.12467	13	9967		hsa04929	GnRH secretion - Homo sapiens (human)	0.277045	32	9963		hsa03018	RNA degradation - Homo sapiens (human)	0.518188	62	9968		hsa00563	Glycosylphosphatidylinositol (GPI)-anchor biosynthesis - Homo sapiens (human)	0.407065	21	10009		hsa04725	Cholinergic synapse - Homo sapiens (human)	0.121247	65	9969
hsa04071	Sphingolipid signaling pathway - Homo sapiens (human)	0.126561	84	9946		hsa04918	Thyroid hormone synthesis - Homo sapiens (human)	0.277744	39	9987		hsa05414	Dilated cardiomyopathy - Homo sapiens (human)	0.522818	73	9970		hsa04370	VEGF signaling pathway - Homo sapiens (human)	0.413733	40	9990		hsa05110	Vibrio cholerae infection - Homo sapiens (human)	0.12145	34	9965
hsa04744	Phototransduction - Homo sapiens (human)	0.126664	3	10014		hsa00534	Glycosaminoglycan biosynthesis - heparan sulfate / heparin - Homo sapiens (human)	0.283206	17	10013		hsa04974	Protein digestion and absorption - Homo sapiens (human)	0.526684	47	10006		hsa05131	Shigellosis - Homo sapiens (human)	0.413837	169	9903		hsa04911	Insulin secretion - Homo sapiens (human)	0.121542	46	9940
hsa04213	Longevity regulating pathway - multiple species - Homo sapiens (human)	0.134099	41	9989		hsa00040	Pentose and glucuronate interconversions - Homo sapiens (human)	0.283693	12	10018		hsa04550	Signaling pathways regulating pluripotency of stem cells - Homo sapiens (human)	0.527089	83	9947		hsa04916	Melanogenesis - Homo sapiens (human)	0.424195	60	9956		hsa04730	Long-term depression - Homo sapiens (human)	0.122387	40	9952
hsa05204	Chemical carcinogenesis - Homo sapiens (human)	0.134624	24	9913		hsa00590	Arachidonic acid metabolism - Homo sapiens (human)	0.288404	25	10005		hsa05163	Human cytomegalovirus infection - Homo sapiens (human)	0.528665	138	9948		hsa05134	Legionellosis - Homo sapiens (human)	0.42585	31	9988		hsa05226	Gastric cancer - Homo sapiens (human)	0.124044	92	9920
hsa04910	Insulin signaling pathway - Homo sapiens (human)	0.139059	90	9869		hsa05418	Fluid shear stress and atherosclerosis - Homo sapiens (human)	0.291464	93	9996		hsa04713	Circadian entrainment - Homo sapiens (human)	0.528843	55	10005		hsa04621	NOD-like receptor signaling pathway - Homo sapiens (human)	0.430769	94	9973		hsa04260	Cardiac muscle contraction - Homo sapiens (human)	0.127533	62	9968
hsa04020	Calcium signaling pathway - Homo sapiens (human)	0.139818	138	9892		hsa00250	Alanine, aspartate and glutamate metabolism - Homo sapiens (human)	0.293713	24	10006		hsa00062	Fatty acid elongation - Homo sapiens (human)	0.53714	17	10013		hsa05213	Endometrial cancer - Homo sapiens (human)	0.433912	45	9969		hsa00603	Glycosphingolipid biosynthesis - globo and isoglobo series - Homo sapiens (human)	0.128226	5	10025
hsa04930	Type II diabetes mellitus - Homo sapiens (human)	0.140047	28	9998		hsa05130	Pathogenic Escherichia coli infection - Homo sapiens (human)	0.294048	127	9986		hsa04380	Osteoclast differentiation - Homo sapiens (human)	0.548443	78	9952		hsa05418	Fluid shear stress and atherosclerosis - Homo sapiens (human)	0.435903	93	9996		hsa03050	Proteasome - Homo sapiens (human)	0.132562	37	9993
hsa05034	Alcoholism - Homo sapiens (human)	0.141134	71	10025		hsa05030	Cocaine addiction - Homo sapiens (human)	0.294653	21	9718		hsa04610	Complement and coagulation cascades - Homo sapiens (human)	0.551619	33	9997		hsa04659	Th17 cell differentiation - Homo sapiens (human)	0.436532	68	9979		hsa04917	Prolactin signaling pathway - Homo sapiens (human)	0.132583	43	9970
hsa05032	Morphine addiction - Homo sapiens (human)	0.146678	43	9995		hsa00785	Lipoic acid metabolism - Homo sapiens (human)	0.295216	2	10028		hsa04060	Cytokine-cytokine receptor interaction - Homo sapiens (human)	0.551904	99	9931		hsa04260	Cardiac muscle contraction - Homo sapiens (human)	0.438847	62	9968		hsa04960	Aldosterone-regulated sodium reabsorption - Homo sapiens (human)	0.1408	23	10028
hsa04973	Carbohydrate digestion and absorption - Homo sapiens (human)	0.147602	24	9986		hsa00512	Mucin type O-glycan biosynthesis - Homo sapiens (human)	0.295278	16	10014		hsa05215	Prostate cancer - Homo sapiens (human)	0.555024	72	9978		hsa05145	Toxoplasmosis - Homo sapiens (human)	0.442574	76	10003		hsa04614	Renin-angiotensin system - Homo sapiens (human)	0.141714	11	9957
hsa04964	Proximal tubule bicarbonate reclamation - Homo sapiens (human)	0.150707	18	9998		hsa04625	C-type lectin receptor signaling pathway - Homo sapiens (human)	0.297967	62	9999		hsa05142	Chagas disease - Homo sapiens (human)	0.557719	63	9984		hsa04670	Leukocyte transendothelial migration - Homo sapiens (human)	0.445033	72	9954		hsa00590	Arachidonic acid metabolism - Homo sapiens (human)	0.144451	25	10005
hsa04623	Cytosolic DNA-sensing pathway - Homo sapiens (human)	0.150713	31	9993		hsa04924	Renin secretion - Homo sapiens (human)	0.310045	47	9996		hsa04722	Neurotrophin signaling pathway - Homo sapiens (human)	0.560783	85	9996		hsa00030	Pentose phosphate pathway - Homo sapiens (human)	0.448836	20	10010		hsa04916	Melanogenesis - Homo sapiens (human)	0.144598	60	9956
hsa05223	Non-small cell lung cancer - Homo sapiens (human)	0.153448	53	9959		hsa00980	Metabolism of xenobiotics by cytochrome P450 - Homo sapiens (human)	0.311282	22	10008		hsa00230	Purine metabolism - Homo sapiens (human)	0.564283	91	9939		hsa00020	Citrate cycle (TCA cycle) - Homo sapiens (human)	0.454502	25	10005		hsa04977	Vitamin digestion and absorption - Homo sapiens (human)	0.147121	13	9996
hsa04727	GABAergic synapse - Homo sapiens (human)	0.154576	42	9978		hsa04730	Long-term depression - Homo sapiens (human)	0.313717	40	9952		hsa05162	Measles - Homo sapiens (human)	0.570012	82	9919		hsa04966	Collecting duct acid secretion - Homo sapiens (human)	0.454626	12	10012		hsa05220	Chronic myeloid leukemia - Homo sapiens (human)	0.148513	61	10002
hsa04724	Glutamatergic synapse - Homo sapiens (human)	0.15527	61	9950		hsa03040	Spliceosome - Homo sapiens (human)	0.318225	99	9931		hsa00240	Pyrimidine metabolism - Homo sapiens (human)	0.570232	41	9989		hsa04931	Insulin resistance - Homo sapiens (human)	0.457753	80	10002		hsa04215	Apoptosis - multiple species - Homo sapiens (human)	0.160146	21	10009
hsa05130	Pathogenic Escherichia coli infection - Homo sapiens (human)	0.156388	127	9986		hsa04660	T cell receptor signaling pathway - Homo sapiens (human)	0.318924	68	9962		hsa00520	Amino sugar and nucleotide sugar metabolism - Homo sapiens (human)	0.572365	39	9991		hsa05031	Amphetamine addiction - Homo sapiens (human)	0.461144	35	10009		hsa04934	Cushing syndrome - Homo sapiens (human)	0.166112	89	9957
hsa00480	Glutathione metabolism - Homo sapiens (human)	0.156929	31	9999		hsa04914	Progesterone-mediated oocyte maturation - Homo sapiens (human)	0.320237	64	10006		hsa03015	mRNA surveillance pathway - Homo sapiens (human)	0.573404	69	9961		hsa00511	Other glycan degradation - Homo sapiens (human)	0.469483	12	10018		hsa04918	Thyroid hormone synthesis - Homo sapiens (human)	0.171542	39	9987
hsa04657	IL-17 signaling pathway - Homo sapiens (human)	0.159129	45	9974		hsa00750	Vitamin B6 metabolism - Homo sapiens (human)	0.329739	4	10026		hsa04146	Peroxisome - Homo sapiens (human)	0.582617	60	9970		hsa04213	Longevity regulating pathway - multiple species - Homo sapiens (human)	0.471098	41	9989		hsa04213	Longevity regulating pathway - multiple species - Homo sapiens (human)	0.174863	41	9989
hsa00532	Glycosaminoglycan biosynthesis - chondroitin sulfate / dermatan sulfate - Homo sapiens (human)	0.163125	16	10014		hsa00770	Pantothenate and CoA biosynthesis - Homo sapiens (human)	0.334942	14	10016		hsa05221	Acute myeloid leukemia - Homo sapiens (human)	0.586606	49	9969		hsa04514	Cell adhesion molecules - Homo sapiens (human)	0.474449	76	9954		hsa05034	Alcoholism - Homo sapiens (human)	0.180584	71	10025
hsa00531	Glycosaminoglycan degradation - Homo sapiens (human)	0.16736	13	10017		hsa00513	Various types of N-glycan biosynthesis - Homo sapiens (human)	0.342875	30	10000		hsa04916	Melanogenesis - Homo sapiens (human)	0.598985	60	9956		hsa04261	Adrenergic signaling in cardiomyocytes - Homo sapiens (human)	0.47809	102	9928		hsa00360	Phenylalanine metabolism - Homo sapiens (human)	0.188109	7	10023
hsa00970	Aminoacyl-tRNA biosynthesis - Homo sapiens (human)	0.170718	36	9994		hsa05131	Shigellosis - Homo sapiens (human)	0.344065	169	9903		hsa00531	Glycosaminoglycan degradation - Homo sapiens (human)	0.612722	13	10017		hsa00500	Starch and sucrose metabolism - Homo sapiens (human)	0.481494	18	10012		hsa00260	Glycine, serine and threonine metabolism - Homo sapiens (human)	0.207269	25	10005
hsa00250	Alanine, aspartate and glutamate metabolism - Homo sapiens (human)	0.170859	24	10006		hsa03060	Protein export - Homo sapiens (human)	0.345712	19	10011		hsa04928	Parathyroid hormone synthesis, secretion and action - Homo sapiens (human)	0.612842	67	9993		hsa00515	Mannose type O-glycan biosynthesis - Homo sapiens (human)	0.488145	17	10013		hsa05211	Renal cell carcinoma - Homo sapiens (human)	0.217605	52	9967
hsa04728	Dopaminergic synapse - Homo sapiens (human)	0.172553	78	9988		hsa04070	Phosphatidylinositol signaling system - Homo sapiens (human)	0.349181	73	9957		hsa03040	Spliceosome - Homo sapiens (human)	0.61326	99	9931		hsa04914	Progesterone-mediated oocyte maturation - Homo sapiens (human)	0.489176	64	10006		hsa04392	Hippo signaling pathway - multiple species - Homo sapiens (human)	0.220618	24	10006
hsa04918	Thyroid hormone synthesis - Homo sapiens (human)	0.177034	39	9987		hsa05340	Primary immunodeficiency - Homo sapiens (human)	0.350588	16	10022		hsa04918	Thyroid hormone synthesis - Homo sapiens (human)	0.628659	39	9987		hsa00603	Glycosphingolipid biosynthesis - globo and isoglobo series - Homo sapiens (human)	0.490416	5	10025		hsa00270	Cysteine and methionine metabolism - Homo sapiens (human)	0.222029	33	9997
hsa05221	Acute myeloid leukemia - Homo sapiens (human)	0.182872	49	9969		hsa05216	Thyroid cancer - Homo sapiens (human)	0.364591	27	9958		hsa00400	Phenylalanine, tyrosine and tryptophan biosynthesis - Homo sapiens (human)	0.629249	2	10028		hsa04060	Cytokine-cytokine receptor interaction - Homo sapiens (human)	0.490474	99	9931		hsa00480	Glutathione metabolism - Homo sapiens (human)	0.226065	31	9999
hsa00240	Pyrimidine metabolism - Homo sapiens (human)	0.184344	41	9989		hsa04211	Longevity regulating pathway - Homo sapiens (human)	0.369925	62	9968		hsa00280	Valine, leucine and isoleucine degradation - Homo sapiens (human)	0.6313	40	9990		hsa04929	GnRH secretion - Homo sapiens (human)	0.492632	32	9963		hsa05134	Legionellosis - Homo sapiens (human)	0.230338	31	9988
hsa00900	Terpenoid backbone biosynthesis - Homo sapiens (human)	0.19074	17	10013		hsa04022	cGMP-PKG signaling pathway - Homo sapiens (human)	0.373101	114	9916		hsa00592	alpha-Linolenic acid metabolism - Homo sapiens (human)	0.631636	11	10019		hsa00561	Glycerolipid metabolism - Homo sapiens (human)	0.49362	32	9998		hsa00515	Mannose type O-glycan biosynthesis - Homo sapiens (human)	0.231326	17	10013
hsa04966	Collecting duct acid secretion - Homo sapiens (human)	0.194804	12	10012		hsa04975	Fat digestion and absorption - Homo sapiens (human)	0.376084	14	9983		hsa04927	Cortisol synthesis and secretion - Homo sapiens (human)	0.642302	37	9946		hsa00471	D-Glutamine and D-glutamate metabolism - Homo sapiens (human)	0.502546	3	10027		hsa05031	Amphetamine addiction - Homo sapiens (human)	0.232947	35	10009
hsa00785	Lipoic acid metabolism - Homo sapiens (human)	0.197832	2	10028		hsa00230	Purine metabolism - Homo sapiens (human)	0.378917	91	9939		hsa00471	D-Glutamine and D-glutamate metabolism - Homo sapiens (human)	0.646559	3	10027		hsa04930	Type II diabetes mellitus - Homo sapiens (human)	0.505463	28	9998		hsa00450	Selenocompound metabolism - Homo sapiens (human)	0.233674	14	10016
hsa04152	AMPK signaling pathway - Homo sapiens (human)	0.208905	88	9942		hsa04340	Hedgehog signaling pathway - Homo sapiens (human)	0.380801	34	9993		hsa05133	Pertussis - Homo sapiens (human)	0.656323	42	9850		hsa00062	Fatty acid elongation - Homo sapiens (human)	0.509983	17	10013		hsa05202	Transcriptional misregulation in cancer - Homo sapiens (human)	0.236072	121	9690
hsa00980	Metabolism of xenobiotics by cytochrome P450 - Homo sapiens (human)	0.217127	22	10008		hsa05168	Herpes simplex virus 1 infection - Homo sapiens (human)	0.380897	184	9919		hsa03010	Ribosome - Homo sapiens (human)	0.658057	84	9946		hsa05142	Chagas disease - Homo sapiens (human)	0.511318	63	9984		hsa05033	Nicotine addiction - Homo sapiens (human)	0.246287	5	9987
hsa04929	GnRH secretion - Homo sapiens (human)	0.217741	32	9963		hsa00563	Glycosylphosphatidylinositol (GPI)-anchor biosynthesis - Homo sapiens (human)	0.382971	21	10009		hsa04670	Leukocyte transendothelial migration - Homo sapiens (human)	0.661337	72	9954		hsa00524	Neomycin, kanamycin and gentamicin biosynthesis - Homo sapiens (human)	0.512649	3	10027		hsa04140	Autophagy - animal - Homo sapiens (human)	0.250397	107	9923
hsa04917	Prolactin signaling pathway - Homo sapiens (human)	0.2182	43	9970		hsa05204	Chemical carcinogenesis - Homo sapiens (human)	0.386729	24	9913		hsa00740	Riboflavin metabolism - Homo sapiens (human)	0.661535	6	10024		hsa04750	Inflammatory mediator regulation of TRP channels - Homo sapiens (human)	0.513615	57	10027		hsa05321	Inflammatory bowel disease - Homo sapiens (human)	0.250714	26	10021
hsa04928	Parathyroid hormone synthesis, secretion and action - Homo sapiens (human)	0.223714	67	9993		hsa04725	Cholinergic synapse - Homo sapiens (human)	0.39244	65	9969		hsa04371	Apelin signaling pathway - Homo sapiens (human)	0.664439	97	9933		hsa04913	Ovarian steroidogenesis - Homo sapiens (human)	0.516497	24	9968		hsa00514	Other types of O-glycan biosynthesis - Homo sapiens (human)	0.253759	30	10000
hsa00500	Starch and sucrose metabolism - Homo sapiens (human)	0.227633	18	10012		hsa04141	Protein processing in endoplasmic reticulum - Homo sapiens (human)	0.402157	128	9902		hsa03440	Homologous recombination - Homo sapiens (human)	0.667473	29	10001		hsa00340	Histidine metabolism - Homo sapiens (human)	0.519958	10	10020		hsa04940	Type I diabetes mellitus - Homo sapiens (human)	0.255722	10	9954
hsa00910	Nitrogen metabolism - Homo sapiens (human)	0.23453	11	10019		hsa03015	mRNA surveillance pathway - Homo sapiens (human)	0.419589	69	9961		hsa00290	Valine, leucine and isoleucine biosynthesis - Homo sapiens (human)	0.67216	2	10028		hsa04917	Prolactin signaling pathway - Homo sapiens (human)	0.527333	43	9970		hsa00062	Fatty acid elongation - Homo sapiens (human)	0.267159	17	10013
hsa00230	Purine metabolism - Homo sapiens (human)	0.235559	91	9939		hsa00983	Drug metabolism - other enzymes - Homo sapiens (human)	0.421346	37	9993		hsa05410	Hypertrophic cardiomyopathy - Homo sapiens (human)	0.672773	71	10014		hsa02010	ABC transporters - Homo sapiens (human)	0.529063	28	10002		hsa00780	Biotin metabolism - Homo sapiens (human)	0.267772	3	10027
hsa04024	cAMP signaling pathway - Homo sapiens (human)	0.242121	117	9913		hsa05222	Small cell lung cancer - Homo sapiens (human)	0.424039	71	9981		hsa00564	Glycerophospholipid metabolism - Homo sapiens (human)	0.673049	62	9968		hsa00232	Caffeine metabolism - Homo sapiens (human)	0.529838	2	10028		hsa04115	p53 signaling pathway - Homo sapiens (human)	0.27462	51	9979
hsa04622	RIG-I-like receptor signaling pathway - Homo sapiens (human)	0.242543	37	9936		hsa00900	Terpenoid backbone biosynthesis - Homo sapiens (human)	0.425828	17	10013		hsa04530	Tight junction - Homo sapiens (human)	0.673319	107	9923		hsa03013	RNA transport - Homo sapiens (human)	0.535327	126	9904		hsa00600	Sphingolipid metabolism - Homo sapiens (human)	0.277886	32	9998
hsa03020	RNA polymerase - Homo sapiens (human)	0.242877	21	10009		hsa00520	Amino sugar and nucleotide sugar metabolism - Homo sapiens (human)	0.428592	39	9991		hsa04925	Aldosterone synthesis and secretion - Homo sapiens (human)	0.6741	60	9983		hsa05166	Human T-cell leukemia virus 1 infection - Homo sapiens (human)	0.537742	149	9818		hsa04350	TGF-beta signaling pathway - Homo sapiens (human)	0.284208	66	9964
hsa04371	Apelin signaling pathway - Homo sapiens (human)	0.245458	97	9933		hsa04024	cAMP signaling pathway - Homo sapiens (human)	0.431157	117	9913		hsa04330	Notch signaling pathway - Homo sapiens (human)	0.676328	38	9992		hsa05235	PD-L1 expression and PD-1 checkpoint pathway in cancer - Homo sapiens (human)	0.548409	64	9962		hsa00471	D-Glutamine and D-glutamate metabolism - Homo sapiens (human)	0.285387	3	10027
hsa04550	Signaling pathways regulating pluripotency of stem cells - Homo sapiens (human)	0.24844	83	9947		hsa00514	Other types of O-glycan biosynthesis - Homo sapiens (human)	0.432166	30	10000		hsa04961	Endocrine and other factor-regulated calcium reabsorption - Homo sapiens (human)	0.679236	33	10007		hsa04660	T cell receptor signaling pathway - Homo sapiens (human)	0.550666	68	9962		hsa03060	Protein export - Homo sapiens (human)	0.286149	19	10011
hsa04614	Renin-angiotensin system - Homo sapiens (human)	0.250803	11	9957		hsa04213	Longevity regulating pathway - multiple species - Homo sapiens (human)	0.438286	41	9989		hsa04022	cGMP-PKG signaling pathway - Homo sapiens (human)	0.679604	114	9916		hsa04061	Viral protein interaction with cytokine and cytokine receptor - Homo sapiens (human)	0.550989	23	10007		hsa04659	Th17 cell differentiation - Homo sapiens (human)	0.300893	68	9979
hsa00604	Glycosphingolipid biosynthesis - ganglio series - Homo sapiens (human)	0.252748	9	10021		hsa04144	Endocytosis - Homo sapiens (human)	0.447301	182	9848		hsa04921	Oxytocin signaling pathway - Homo sapiens (human)	0.68159	106	9982		hsa00380	Tryptophan metabolism - Homo sapiens (human)	0.551081	26	10004		hsa00061	Fatty acid biosynthesis - Homo sapiens (human)	0.301988	11	10019
hsa00561	Glycerolipid metabolism - Homo sapiens (human)	0.260436	32	9998		hsa04623	Cytosolic DNA-sensing pathway - Homo sapiens (human)	0.456561	31	9993		hsa04935	Growth hormone synthesis, secretion and action - Homo sapiens (human)	0.684728	76	9941		hsa04925	Aldosterone synthesis and secretion - Homo sapiens (human)	0.552164	60	9983		hsa04612	Antigen processing and presentation - Homo sapiens (human)	0.302972	32	9998
hsa04970	Salivary secretion - Homo sapiens (human)	0.26151	43	10018		hsa00350	Tyrosine metabolism - Homo sapiens (human)	0.460491	15	10015		hsa05131	Shigellosis - Homo sapiens (human)	0.686317	169	9903		hsa03460	Fanconi anemia pathway - Homo sapiens (human)	0.554175	37	9993		hsa00983	Drug metabolism - other enzymes - Homo sapiens (human)	0.311173	37	9993
hsa05412	Arrhythmogenic right ventricular cardiomyopathy - Homo sapiens (human)	0.28255	60	9959		hsa04927	Cortisol synthesis and secretion - Homo sapiens (human)	0.466847	37	9946		hsa05321	Inflammatory bowel disease - Homo sapiens (human)	0.690736	26	10021		hsa04726	Serotonergic synapse - Homo sapiens (human)	0.554326	52	9965		hsa04672	Intestinal immune network for IgA production - Homo sapiens (human)	0.316116	18	9958
hsa04721	Synaptic vesicle cycle - Homo sapiens (human)	0.284732	34	9993		hsa04520	Adherens junction - Homo sapiens (human)	0.467012	60	9970		hsa04972	Pancreatic secretion - Homo sapiens (human)	0.69821	44	9987		hsa04136	Autophagy - other - Homo sapiens (human)	0.558617	27	10003		hsa00533	Glycosaminoglycan biosynthesis - keratan sulfate - Homo sapiens (human)	0.317073	10	10020
hsa04919	Thyroid hormone signaling pathway - Homo sapiens (human)	0.292248	93	9991		hsa04071	Sphingolipid signaling pathway - Homo sapiens (human)	0.469126	84	9946		hsa05164	Influenza A - Homo sapiens (human)	0.705402	97	9892		hsa04710	Circadian rhythm - Homo sapiens (human)	0.562597	25	10012		hsa04710	Circadian rhythm - Homo sapiens (human)	0.322766	25	10012
hsa05220	Chronic myeloid leukemia - Homo sapiens (human)	0.2936	61	10002		hsa04919	Thyroid hormone signaling pathway - Homo sapiens (human)	0.50056	93	9991		hsa05143	African trypanosomiasis - Homo sapiens (human)	0.707384	13	9967		hsa05215	Prostate cancer - Homo sapiens (human)	0.563936	72	9978		hsa04630	JAK-STAT signaling pathway - Homo sapiens (human)	0.328156	80	9968
hsa03030	DNA replication - Homo sapiens (human)	0.295691	28	10002		hsa04721	Synaptic vesicle cycle - Homo sapiens (human)	0.505752	34	9993		hsa00640	Propanoate metabolism - Homo sapiens (human)	0.710921	29	10001		hsa04720	Long-term potentiation - Homo sapiens (human)	0.570315	37	9861		hsa04927	Cortisol synthesis and secretion - Homo sapiens (human)	0.328716	37	9946
hsa04216	Ferroptosis - Homo sapiens (human)	0.302908	32	9998		hsa05217	Basal cell carcinoma - Homo sapiens (human)	0.507063	39	10003		hsa04922	Glucagon signaling pathway - Homo sapiens (human)	0.713938	71	9924		hsa00130	Ubiquinone and other terpenoid-quinone biosynthesis - Homo sapiens (human)	0.571022	7	10023		hsa04973	Carbohydrate digestion and absorption - Homo sapiens (human)	0.334105	24	9986
hsa04911	Insulin secretion - Homo sapiens (human)	0.313846	46	9940		hsa00052	Galactose metabolism - Homo sapiens (human)	0.508068	19	10011		hsa04660	T cell receptor signaling pathway - Homo sapiens (human)	0.725441	68	9962		hsa00010	Glycolysis / Gluconeogenesis - Homo sapiens (human)	0.571297	37	9993		hsa05323	Rheumatoid arthritis - Homo sapiens (human)	0.338464	43	9998
hsa04915	Estrogen signaling pathway - Homo sapiens (human)	0.315961	74	9966		hsa05034	Alcoholism - Homo sapiens (human)	0.509641	71	10025		hsa00780	Biotin metabolism - Homo sapiens (human)	0.730419	3	10027		hsa00250	Alanine, aspartate and glutamate metabolism - Homo sapiens (human)	0.572822	24	10006		hsa00785	Lipoic acid metabolism - Homo sapiens (human)	0.361195	2	10028
hsa04540	Gap junction - Homo sapiens (human)	0.317058	56	9974		hsa04911	Insulin secretion - Homo sapiens (human)	0.514088	46	9940		hsa05235	PD-L1 expression and PD-1 checkpoint pathway in cancer - Homo sapiens (human)	0.739014	64	9962		hsa05220	Chronic myeloid leukemia - Homo sapiens (human)	0.573262	61	10002		hsa04930	Type II diabetes mellitus - Homo sapiens (human)	0.362706	28	9998
hsa05231	Choline metabolism in cancer - Homo sapiens (human)	0.321977	68	9980		hsa04218	Cellular senescence - Homo sapiens (human)	0.525083	111	9919		hsa00410	beta-Alanine metabolism - Homo sapiens (human)	0.740846	18	10012		hsa00140	Steroid hormone biosynthesis - Homo sapiens (human)	0.582468	14	10016		hsa04070	Phosphatidylinositol signaling system - Homo sapiens (human)	0.37218	73	9957
hsa05031	Amphetamine addiction - Homo sapiens (human)	0.323722	35	10009		hsa04390	Hippo signaling pathway - Homo sapiens (human)	0.531322	103	9927		hsa00533	Glycosaminoglycan biosynthesis - keratan sulfate - Homo sapiens (human)	0.747343	10	10020		hsa00052	Galactose metabolism - Homo sapiens (human)	0.58704	19	10011		hsa00982	Drug metabolism - cytochrome P450 - Homo sapiens (human)	0.373671	20	10010
hsa04310	Wnt signaling pathway - Homo sapiens (human)	0.325854	96	9934		hsa00410	beta-Alanine metabolism - Homo sapiens (human)	0.533378	18	10012		hsa03050	Proteasome - Homo sapiens (human)	0.75555	37	9993		hsa04672	Intestinal immune network for IgA production - Homo sapiens (human)	0.587669	18	9958		hsa00512	Mucin type O-glycan biosynthesis - Homo sapiens (human)	0.392048	16	10014
hsa00603	Glycosphingolipid biosynthesis - globo and isoglobo series - Homo sapiens (human)	0.326026	5	10025		hsa04330	Notch signaling pathway - Homo sapiens (human)	0.542058	38	9992		hsa03450	Non-homologous end-joining - Homo sapiens (human)	0.7566	11	10019		hsa00670	One carbon pool by folate - Homo sapiens (human)	0.592769	15	10015		hsa00052	Galactose metabolism - Homo sapiens (human)	0.40174	19	10011
hsa00051	Fructose and mannose metabolism - Homo sapiens (human)	0.329141	28	10002		hsa03018	RNA degradation - Homo sapiens (human)	0.5519	62	9968		hsa05130	Pathogenic Escherichia coli infection - Homo sapiens (human)	0.757588	127	9986		hsa00900	Terpenoid backbone biosynthesis - Homo sapiens (human)	0.592882	17	10013		hsa05320	Autoimmune thyroid disease - Homo sapiens (human)	0.407473	9	10024
hsa04122	Sulfur relay system - Homo sapiens (human)	0.334758	5	10025		hsa04713	Circadian entrainment - Homo sapiens (human)	0.56031	55	10005		hsa04270	Vascular smooth muscle contraction - Homo sapiens (human)	0.760797	86	9944		hsa04114	Oocyte meiosis - Homo sapiens (human)	0.594955	81	9949		hsa05330	Allograft rejection - Homo sapiens (human)	0.407473	9	9987
hsa04972	Pancreatic secretion - Homo sapiens (human)	0.336698	44	9987		hsa04261	Adrenergic signaling in cardiomyocytes - Homo sapiens (human)	0.5665	102	9928		hsa00232	Caffeine metabolism - Homo sapiens (human)	0.765044	2	10028		hsa04972	Pancreatic secretion - Homo sapiens (human)	0.598278	44	9987		hsa05340	Primary immunodeficiency - Homo sapiens (human)	0.417612	16	10022
hsa05216	Thyroid cancer - Homo sapiens (human)	0.345795	27	9958		hsa05120	Epithelial cell signaling in Helicobacter pylori infection - Homo sapiens (human)	0.567696	44	9996		hsa04260	Cardiac muscle contraction - Homo sapiens (human)	0.768164	62	9968		hsa04911	Insulin secretion - Homo sapiens (human)	0.609563	46	9940		hsa05140	Leishmaniasis - Homo sapiens (human)	0.419659	46	9928
hsa00920	Sulfur metabolism - Homo sapiens (human)	0.346883	9	10021		hsa04514	Cell adhesion molecules - Homo sapiens (human)	0.584317	76	9954		hsa04915	Estrogen signaling pathway - Homo sapiens (human)	0.769152	74	9966		hsa05414	Dilated cardiomyopathy - Homo sapiens (human)	0.614835	73	9970		hsa05203	Viral carcinogenesis - Homo sapiens (human)	0.421083	117	9909
hsa00830	Retinol metabolism - Homo sapiens (human)	0.358296	19	10011		hsa00140	Steroid hormone biosynthesis - Homo sapiens (human)	0.59103	14	10016		hsa05322	Systemic lupus erythematosus - Homo sapiens (human)	0.776245	32	10004		hsa05164	Influenza A - Homo sapiens (human)	0.61485	97	9892		hsa00591	Linoleic acid metabolism - Homo sapiens (human)	0.421369	10	10020
hsa04923	Regulation of lipolysis in adipocytes - Homo sapiens (human)	0.368464	34	9959		hsa04921	Oxytocin signaling pathway - Homo sapiens (human)	0.591352	106	9982		hsa04620	Toll-like receptor signaling pathway - Homo sapiens (human)	0.776511	57	10019		hsa04140	Autophagy - animal - Homo sapiens (human)	0.62773	107	9923		hsa05223	Non-small cell lung cancer - Homo sapiens (human)	0.423997	53	9959
hsa00440	Phosphonate and phosphinate metabolism - Homo sapiens (human)	0.369558	4	10026		hsa03420	Nucleotide excision repair - Homo sapiens (human)	0.602913	36	9994		hsa00760	Nicotinate and nicotinamide metabolism - Homo sapiens (human)	0.79722	22	10008		hsa00600	Sphingolipid metabolism - Homo sapiens (human)	0.63592	32	9998		hsa04962	Vasopressin-regulated water reabsorption - Homo sapiens (human)	0.428165	32	9997
hsa04924	Renin secretion - Homo sapiens (human)	0.375083	47	9996		hsa05100	Bacterial invasion of epithelial cells - Homo sapiens (human)	0.60306	65	9959		hsa04140	Autophagy - animal - Homo sapiens (human)	0.797961	107	9923		hsa04668	TNF signaling pathway - Homo sapiens (human)	0.645191	76	9957		hsa04964	Proximal tubule bicarbonate reclamation - Homo sapiens (human)	0.434102	18	9998
hsa04742	Taste transduction - Homo sapiens (human)	0.37732	16	10010		hsa04146	Peroxisome - Homo sapiens (human)	0.618443	60	9970		hsa00670	One carbon pool by folate - Homo sapiens (human)	0.802878	15	10015		hsa05416	Viral myocarditis - Homo sapiens (human)	0.651329	34	9957		hsa04622	RIG-I-like receptor signaling pathway - Homo sapiens (human)	0.445218	37	9936
hsa00770	Pantothenate and CoA biosynthesis - Homo sapiens (human)	0.384863	14	10016		hsa00780	Biotin metabolism - Homo sapiens (human)	0.62914	3	10027		hsa00511	Other glycan degradation - Homo sapiens (human)	0.810742	12	10018		hsa04620	Toll-like receptor signaling pathway - Homo sapiens (human)	0.654693	57	10019		hsa00630	Glyoxylate and dicarboxylate metabolism - Homo sapiens (human)	0.455451	23	10007
hsa00062	Fatty acid elongation - Homo sapiens (human)	0.385089	17	10013		hsa03430	Mismatch repair - Homo sapiens (human)	0.634397	20	10010		hsa04720	Long-term potentiation - Homo sapiens (human)	0.812709	37	9861		hsa05160	Hepatitis C - Homo sapiens (human)	0.659403	96	9927		hsa00860	Porphyrin and chlorophyll metabolism - Homo sapiens (human)	0.464199	21	10009
hsa00511	Other glycan degradation - Homo sapiens (human)	0.38531	12	10018		hsa04962	Vasopressin-regulated water reabsorption - Homo sapiens (human)	0.63897	32	9997		hsa04662	B cell receptor signaling pathway - Homo sapiens (human)	0.812739	50	9962		hsa00230	Purine metabolism - Homo sapiens (human)	0.65976	91	9939		hsa05310	Asthma - Homo sapiens (human)	0.465465	6	9966
hsa00562	Inositol phosphate metabolism - Homo sapiens (human)	0.394362	58	9972		hsa04971	Gastric acid secretion - Homo sapiens (human)	0.64532	43	9987		hsa04725	Cholinergic synapse - Homo sapiens (human)	0.82294	65	9969		hsa04550	Signaling pathways regulating pluripotency of stem cells - Homo sapiens (human)	0.661562	83	9947		hsa00980	Metabolism of xenobiotics by cytochrome P450 - Homo sapiens (human)	0.467817	22	10008
hsa00740	Riboflavin metabolism - Homo sapiens (human)	0.407083	6	10024		hsa04720	Long-term potentiation - Homo sapiens (human)	0.646518	37	9861		hsa04071	Sphingolipid signaling pathway - Homo sapiens (human)	0.824832	84	9946		hsa03410	Base excision repair - Homo sapiens (human)	0.66181	25	10005		hsa00534	Glycosaminoglycan biosynthesis - heparan sulfate / heparin - Homo sapiens (human)	0.472144	17	10013
hsa04914	Progesterone-mediated oocyte maturation - Homo sapiens (human)	0.407419	64	10006		hsa00510	N-Glycan biosynthesis - Homo sapiens (human)	0.652472	39	9991		hsa04970	Salivary secretion - Homo sapiens (human)	0.826377	43	10018		hsa05412	Arrhythmogenic right ventricular cardiomyopathy - Homo sapiens (human)	0.668165	60	9959		hsa03015	mRNA surveillance pathway - Homo sapiens (human)	0.47971	69	9961
hsa04115	p53 signaling pathway - Homo sapiens (human)	0.410034	51	9979		hsa05170	Human immunodeficiency virus 1 infection - Homo sapiens (human)	0.657205	124	9900		hsa05169	Epstein-Barr virus infection - Homo sapiens (human)	0.831261	130	9846		hsa00072	Synthesis and degradation of ketone bodies - Homo sapiens (human)	0.680379	7	10023		hsa05222	Small cell lung cancer - Homo sapiens (human)	0.48584	71	9981
hsa05203	Viral carcinogenesis - Homo sapiens (human)	0.419444	117	9909		hsa04080	Neuroactive ligand-receptor interaction - Homo sapiens (human)	0.66063	74	9956		hsa00071	Fatty acid degradation - Homo sapiens (human)	0.831267	30	10000		hsa04217	Necroptosis - Homo sapiens (human)	0.680686	81	9949		hsa00640	Propanoate metabolism - Homo sapiens (human)	0.487728	29	10001
hsa00220	Arginine biosynthesis - Homo sapiens (human)	0.446907	14	10016		hsa00232	Caffeine metabolism - Homo sapiens (human)	0.661013	2	10028		hsa00565	Ether lipid metabolism - Homo sapiens (human)	0.833832	26	10004		hsa05410	Hypertrophic cardiomyopathy - Homo sapiens (human)	0.681426	71	10014		hsa04657	IL-17 signaling pathway - Homo sapiens (human)	0.489039	45	9974
hsa00120	Primary bile acid biosynthesis - Homo sapiens (human)	0.44712	7	10023		hsa05031	Amphetamine addiction - Homo sapiens (human)	0.665073	35	10009		hsa04137	Mitophagy - animal - Homo sapiens (human)	0.836686	50	9980		hsa04650	Natural killer cell mediated cytotoxicity - Homo sapiens (human)	0.683577	56	9985		hsa00604	Glycosphingolipid biosynthesis - ganglio series - Homo sapiens (human)	0.491775	9	10021
hsa05171	Coronavirus disease - COVID-19 - Homo sapiens (human)	0.449816	128	9906		hsa04970	Salivary secretion - Homo sapiens (human)	0.671164	43	10018		hsa04664	Fc epsilon RI signaling pathway - Homo sapiens (human)	0.8369	44	9980		hsa00604	Glycosphingolipid biosynthesis - ganglio series - Homo sapiens (human)	0.683923	9	10021		hsa00140	Steroid hormone biosynthesis - Homo sapiens (human)	0.496038	14	10016
hsa00565	Ether lipid metabolism - Homo sapiens (human)	0.450181	26	10004		hsa04137	Mitophagy - animal - Homo sapiens (human)	0.67537	50	9980		hsa04612	Antigen processing and presentation - Homo sapiens (human)	0.839176	32	9998		hsa04728	Dopaminergic synapse - Homo sapiens (human)	0.684806	78	9988		hsa00340	Histidine metabolism - Homo sapiens (human)	0.497777	10	10020
hsa00601	Glycosphingolipid biosynthesis - lacto and neolacto series - Homo sapiens (human)	0.467601	10	10020		hsa04916	Melanogenesis - Homo sapiens (human)	0.675726	60	9956		hsa00600	Sphingolipid metabolism - Homo sapiens (human)	0.84193	32	9998		hsa00790	Folate biosynthesis - Homo sapiens (human)	0.687989	16	10014		hsa00010	Glycolysis / Gluconeogenesis - Homo sapiens (human)	0.505049	37	9993
hsa03430	Mismatch repair - Homo sapiens (human)	0.473973	20	10010		hsa04136	Autophagy - other - Homo sapiens (human)	0.681873	27	10003		hsa04261	Adrenergic signaling in cardiomyocytes - Homo sapiens (human)	0.856627	102	9928		hsa00061	Fatty acid biosynthesis - Homo sapiens (human)	0.688333	11	10019		hsa00970	Aminoacyl-tRNA biosynthesis - Homo sapiens (human)	0.508845	36	9994
hsa00591	Linoleic acid metabolism - Homo sapiens (human)	0.477778	10	10020		hsa04728	Dopaminergic synapse - Homo sapiens (human)	0.686993	78	9988		hsa05134	Legionellosis - Homo sapiens (human)	0.856964	31	9988		hsa00290	Valine, leucine and isoleucine biosynthesis - Homo sapiens (human)	0.688916	2	10028		hsa02010	ABC transporters - Homo sapiens (human)	0.522674	28	10002
hsa05215	Prostate cancer - Homo sapiens (human)	0.482917	72	9978		hsa04215	Apoptosis - multiple species - Homo sapiens (human)	0.688789	21	10009		hsa00534	Glycosaminoglycan biosynthesis - heparan sulfate / heparin - Homo sapiens (human)	0.863252	17	10013		hsa03015	mRNA surveillance pathway - Homo sapiens (human)	0.689676	69	9961		hsa00053	Ascorbate and aldarate metabolism - Homo sapiens (human)	0.52992	8	10022
hsa04392	Hippo signaling pathway - multiple species - Homo sapiens (human)	0.483742	24	10006		hsa00515	Mannose type O-glycan biosynthesis - Homo sapiens (human)	0.707889	17	10013		hsa05152	Tuberculosis - Homo sapiens (human)	0.867651	103	10006		hsa04744	Phototransduction - Homo sapiens (human)	0.69486	3	10014		hsa00562	Inositol phosphate metabolism - Homo sapiens (human)	0.530961	58	9972
hsa03018	RNA degradation - Homo sapiens (human)	0.495322	62	9968		hsa00561	Glycerolipid metabolism - Homo sapiens (human)	0.712102	32	9998		hsa05140	Leishmaniasis - Homo sapiens (human)	0.867804	46	9928		hsa00240	Pyrimidine metabolism - Homo sapiens (human)	0.711634	41	9989		hsa05332	Graft-versus-host disease - Homo sapiens (human)	0.534049	8	10021
hsa00513	Various types of N-glycan biosynthesis - Homo sapiens (human)	0.50063	30	10000		hsa00982	Drug metabolism - cytochrome P450 - Homo sapiens (human)	0.712269	20	10010		hsa04659	Th17 cell differentiation - Homo sapiens (human)	0.869629	68	9979		hsa00565	Ether lipid metabolism - Homo sapiens (human)	0.733772	26	10004		hsa04668	TNF signaling pathway - Homo sapiens (human)	0.536196	76	9957
hsa00750	Vitamin B6 metabolism - Homo sapiens (human)	0.503824	4	10026		hsa00340	Histidine metabolism - Homo sapiens (human)	0.718983	10	10020		hsa03008	Ribosome biogenesis in eukaryotes - Homo sapiens (human)	0.869677	64	9966		hsa00740	Riboflavin metabolism - Homo sapiens (human)	0.73641	6	10024		hsa00564	Glycerophospholipid metabolism - Homo sapiens (human)	0.547772	62	9968
hsa05340	Primary immunodeficiency - Homo sapiens (human)	0.504482	16	10022		hsa04360	Axon guidance - Homo sapiens (human)	0.735166	130	9900		hsa04658	Th1 and Th2 cell differentiation - Homo sapiens (human)	0.871183	51	9985		hsa03030	DNA replication - Homo sapiens (human)	0.74256	28	10002		hsa00592	alpha-Linolenic acid metabolism - Homo sapiens (human)	0.553524	11	10019
hsa00592	alpha-Linolenic acid metabolism - Homo sapiens (human)	0.522456	11	10019		hsa05165	Human papillomavirus infection - Homo sapiens (human)	0.741378	212	9933		hsa04726	Serotonergic synapse - Homo sapiens (human)	0.875122	52	9965		hsa04110	Cell cycle - Homo sapiens (human)	0.752599	91	9939		hsa00770	Pantothenate and CoA biosynthesis - Homo sapiens (human)	0.558603	14	10016
hsa00350	Tyrosine metabolism - Homo sapiens (human)	0.526115	15	10015		hsa00500	Starch and sucrose metabolism - Homo sapiens (human)	0.74836	18	10012		hsa04657	IL-17 signaling pathway - Homo sapiens (human)	0.877202	45	9974		hsa00760	Nicotinate and nicotinamide metabolism - Homo sapiens (human)	0.752721	22	10008		hsa00330	Arginine and proline metabolism - Homo sapiens (human)	0.563289	34	9996
hsa00564	Glycerophospholipid metabolism - Homo sapiens (human)	0.527975	62	9968		hsa00600	Sphingolipid metabolism - Homo sapiens (human)	0.749655	32	9998		hsa00061	Fatty acid biosynthesis - Homo sapiens (human)	0.881481	11	10019		hsa03060	Protein export - Homo sapiens (human)	0.772915	19	10011		hsa00513	Various types of N-glycan biosynthesis - Homo sapiens (human)	0.565797	30	10000
hsa04925	Aldosterone synthesis and secretion - Homo sapiens (human)	0.562247	60	9983		hsa00532	Glycosaminoglycan biosynthesis - chondroitin sulfate / dermatan sulfate - Homo sapiens (human)	0.785797	16	10014		hsa04062	Chemokine signaling pathway - Homo sapiens (human)	0.891453	96	9934		hsa04622	RIG-I-like receptor signaling pathway - Homo sapiens (human)	0.787007	37	9936		hsa00900	Terpenoid backbone biosynthesis - Homo sapiens (human)	0.57006	17	10013
hsa00780	Biotin metabolism - Homo sapiens (human)	0.569699	3	10027		hsa04922	Glucagon signaling pathway - Homo sapiens (human)	0.795077	71	9924		hsa04141	Protein processing in endoplasmic reticulum - Homo sapiens (human)	0.895069	128	9902		hsa00514	Other types of O-glycan biosynthesis - Homo sapiens (human)	0.787963	30	10000		hsa00250	Alanine, aspartate and glutamate metabolism - Homo sapiens (human)	0.574095	24	10006
hsa00982	Drug metabolism - cytochrome P450 - Homo sapiens (human)	0.57637	20	10010		hsa00524	Neomycin, kanamycin and gentamicin biosynthesis - Homo sapiens (human)	0.796808	3	10027		hsa05170	Human immunodeficiency virus 1 infection - Homo sapiens (human)	0.902002	124	9900		hsa05170	Human immunodeficiency virus 1 infection - Homo sapiens (human)	0.795591	124	9900		hsa00130	Ubiquinone and other terpenoid-quinone biosynthesis - Homo sapiens (human)	0.578851	7	10023
hsa00534	Glycosaminoglycan biosynthesis - heparan sulfate / heparin - Homo sapiens (human)	0.580703	17	10013		hsa00591	Linoleic acid metabolism - Homo sapiens (human)	0.800558	10	10020		hsa05167	Kaposi sarcoma-associated herpesvirus infection - Homo sapiens (human)	0.904423	111	9881		hsa00071	Fatty acid degradation - Homo sapiens (human)	0.797008	30	10000		hsa04122	Sulfur relay system - Homo sapiens (human)	0.602668	5	10025
hsa00590	Arachidonic acid metabolism - Homo sapiens (human)	0.589169	25	10005		hsa04934	Cushing syndrome - Homo sapiens (human)	0.80692	89	9957		hsa00310	Lysine degradation - Homo sapiens (human)	0.90686	49	9981		hsa00533	Glycosaminoglycan biosynthesis - keratan sulfate - Homo sapiens (human)	0.799442	10	10020		hsa00290	Valine, leucine and isoleucine biosynthesis - Homo sapiens (human)	0.607414	2	10028
hsa04927	Cortisol synthesis and secretion - Homo sapiens (human)	0.590443	37	9946		hsa04966	Collecting duct acid secretion - Homo sapiens (human)	0.815298	12	10012		hsa04217	Necroptosis - Homo sapiens (human)	0.912099	81	9949		hsa04919	Thyroid hormone signaling pathway - Homo sapiens (human)	0.816332	93	9991		hsa00440	Phosphonate and phosphinate metabolism - Homo sapiens (human)	0.613734	4	10026
hsa00790	Folate biosynthesis - Homo sapiens (human)	0.590483	16	10014		hsa04530	Tight junction - Homo sapiens (human)	0.816441	107	9923		hsa04623	Cytosolic DNA-sensing pathway - Homo sapiens (human)	0.918676	31	9993		hsa03430	Mismatch repair - Homo sapiens (human)	0.818478	20	10010		hsa00601	Glycosphingolipid biosynthesis - lacto and neolacto series - Homo sapiens (human)	0.613744	10	10020
hsa03450	Non-homologous end-joining - Homo sapiens (human)	0.59183	11	10019		hsa00670	One carbon pool by folate - Homo sapiens (human)	0.820255	15	10015		hsa04730	Long-term depression - Homo sapiens (human)	0.925251	40	9952		hsa00591	Linoleic acid metabolism - Homo sapiens (human)	0.819108	10	10020		hsa05030	Cocaine addiction - Homo sapiens (human)	0.619086	21	9718
hsa04730	Long-term depression - Homo sapiens (human)	0.592395	40	9952		hsa04270	Vascular smooth muscle contraction - Homo sapiens (human)	0.826629	86	9944		hsa00440	Phosphonate and phosphinate metabolism - Homo sapiens (human)	0.929082	4	10026		hsa04977	Vitamin digestion and absorption - Homo sapiens (human)	0.826224	13	9996		hsa04550	Signaling pathways regulating pluripotency of stem cells - Homo sapiens (human)	0.632024	83	9947
hsa03410	Base excision repair - Homo sapiens (human)	0.5994	25	10005		hsa04114	Oocyte meiosis - Homo sapiens (human)	0.827153	81	9949		hsa04728	Dopaminergic synapse - Homo sapiens (human)	0.931062	78	9988		hsa05162	Measles - Homo sapiens (human)	0.828956	82	9919		hsa00350	Tyrosine metabolism - Homo sapiens (human)	0.643	15	10015
hsa00052	Galactose metabolism - Homo sapiens (human)	0.60264	19	10011		hsa04371	Apelin signaling pathway - Homo sapiens (human)	0.833017	97	9933		hsa05168	Herpes simplex virus 1 infection - Homo sapiens (human)	0.932293	184	9919		hsa04215	Apoptosis - multiple species - Homo sapiens (human)	0.838427	21	10009		hsa00565	Ether lipid metabolism - Homo sapiens (human)	0.648853	26	10004
hsa00360	Phenylalanine metabolism - Homo sapiens (human)	0.60963	7	10023		hsa03440	Homologous recombination - Homo sapiens (human)	0.839654	29	10001		hsa04136	Autophagy - other - Homo sapiens (human)	0.93517	27	10003		hsa00592	alpha-Linolenic acid metabolism - Homo sapiens (human)	0.840139	11	10019		hsa05216	Thyroid cancer - Homo sapiens (human)	0.660942	27	9958
hsa04070	Phosphatidylinositol signaling system - Homo sapiens (human)	0.611083	73	9957		hsa01040	Biosynthesis of unsaturated fatty acids - Homo sapiens (human)	0.839901	16	10014		hsa04122	Sulfur relay system - Homo sapiens (human)	0.94271	5	10025		hsa03018	RNA degradation - Homo sapiens (human)	0.842039	62	9968		hsa00040	Pentose and glucuronate interconversions - Homo sapiens (human)	0.696145	12	10018
hsa04360	Axon guidance - Homo sapiens (human)	0.613614	130	9900		hsa00730	Thiamine metabolism - Homo sapiens (human)	0.842876	5	10025		hsa04061	Viral protein interaction with cytokine and cytokine receptor - Homo sapiens (human)	0.944829	23	10007		hsa04330	Notch signaling pathway - Homo sapiens (human)	0.844961	38	9992		hsa00520	Amino sugar and nucleotide sugar metabolism - Homo sapiens (human)	0.720404	39	9991
hsa04710	Circadian rhythm - Homo sapiens (human)	0.614729	25	10012		hsa04550	Signaling pathways regulating pluripotency of stem cells - Homo sapiens (human)	0.84513	83	9947		hsa05145	Toxoplasmosis - Homo sapiens (human)	0.945149	76	10003		hsa04725	Cholinergic synapse - Homo sapiens (human)	0.849089	65	9969		hsa00500	Starch and sucrose metabolism - Homo sapiens (human)	0.739326	18	10012
hsa04110	Cell cycle - Homo sapiens (human)	0.63121	91	9939		hsa03013	RNA transport - Homo sapiens (human)	0.849714	126	9904		hsa00790	Folate biosynthesis - Homo sapiens (human)	0.94805	16	10014		hsa03440	Homologous recombination - Homo sapiens (human)	0.856127	29	10001		hsa00670	One carbon pool by folate - Homo sapiens (human)	0.746367	15	10015
hsa04726	Serotonergic synapse - Homo sapiens (human)	0.632988	52	9965		hsa00564	Glycerophospholipid metabolism - Homo sapiens (human)	0.85238	62	9968		hsa04710	Circadian rhythm - Homo sapiens (human)	0.949393	25	10012		hsa04120	Ubiquitin mediated proteolysis - Homo sapiens (human)	0.856141	111	9919		hsa00380	Tryptophan metabolism - Homo sapiens (human)	0.751558	26	10004
hsa04512	ECM-receptor interaction - Homo sapiens (human)	0.636966	58	9972		hsa00565	Ether lipid metabolism - Homo sapiens (human)	0.853522	26	10004		hsa04622	RIG-I-like receptor signaling pathway - Homo sapiens (human)	0.957114	37	9936		hsa04657	IL-17 signaling pathway - Homo sapiens (human)	0.860678	45	9974		hsa04966	Collecting duct acid secretion - Homo sapiens (human)	0.751985	12	10012
hsa00600	Sphingolipid metabolism - Homo sapiens (human)	0.657092	32	9998		hsa03020	RNA polymerase - Homo sapiens (human)	0.854212	21	10009		hsa04650	Natural killer cell mediated cytotoxicity - Homo sapiens (human)	0.965711	56	9985		hsa04210	Apoptosis - Homo sapiens (human)	0.864289	89	9941		hsa00051	Fructose and mannose metabolism - Homo sapiens (human)	0.75292	28	10002
hsa03060	Protein export - Homo sapiens (human)	0.663627	19	10011		hsa04925	Aldosterone synthesis and secretion - Homo sapiens (human)	0.858036	60	9983		hsa05150	Staphylococcus aureus infection - Homo sapiens (human)	0.966558	24	9977		hsa03008	Ribosome biogenesis in eukaryotes - Homo sapiens (human)	0.864712	64	9966		hsa04136	Autophagy - other - Homo sapiens (human)	0.754525	27	10003
hsa00515	Mannose type O-glycan biosynthesis - Homo sapiens (human)	0.675582	17	10013		hsa04910	Insulin signaling pathway - Homo sapiens (human)	0.883675	90	9869		hsa00513	Various types of N-glycan biosynthesis - Homo sapiens (human)	0.967393	30	10000		hsa04130	SNARE interactions in vesicular transport - Homo sapiens (human)	0.876875	23	10007		hsa00220	Arginine biosynthesis - Homo sapiens (human)	0.755567	14	10016
hsa00730	Thiamine metabolism - Homo sapiens (human)	0.683823	5	10025		hsa03460	Fanconi anemia pathway - Homo sapiens (human)	0.892979	37	9993		hsa04932	Non-alcoholic fatty liver disease - Homo sapiens (human)	0.970419	101	9950		hsa04064	NF-kappa B signaling pathway - Homo sapiens (human)	0.887291	66	9964		hsa00120	Primary bile acid biosynthesis - Homo sapiens (human)	0.770051	7	10023
hsa05168	Herpes simplex virus 1 infection - Homo sapiens (human)	0.698644	184	9919		hsa03450	Non-homologous end-joining - Homo sapiens (human)	0.901629	11	10019		hsa04672	Intestinal immune network for IgA production - Homo sapiens (human)	0.970487	18	9958		hsa00564	Glycerophospholipid metabolism - Homo sapiens (human)	0.8886	62	9968		hsa04744	Phototransduction - Homo sapiens (human)	0.772109	3	10014
hsa04974	Protein digestion and absorption - Homo sapiens (human)	0.702613	47	10006		hsa00790	Folate biosynthesis - Homo sapiens (human)	0.90883	16	10014		hsa04621	NOD-like receptor signaling pathway - Homo sapiens (human)	0.976826	94	9973		hsa00520	Amino sugar and nucleotide sugar metabolism - Homo sapiens (human)	0.890249	39	9991		hsa05204	Chemical carcinogenesis - Homo sapiens (human)	0.784796	24	9913
hsa00520	Amino sugar and nucleotide sugar metabolism - Homo sapiens (human)	0.708913	39	9991		hsa00592	alpha-Linolenic acid metabolism - Homo sapiens (human)	0.911337	11	10019		hsa00510	N-Glycan biosynthesis - Homo sapiens (human)	0.977435	39	9991		hsa04662	B cell receptor signaling pathway - Homo sapiens (human)	0.901341	50	9962		hsa00790	Folate biosynthesis - Homo sapiens (human)	0.785923	16	10014
hsa04130	SNARE interactions in vesicular transport - Homo sapiens (human)	0.726129	23	10007		hsa00240	Pyrimidine metabolism - Homo sapiens (human)	0.931098	41	9989		hsa05310	Asthma - Homo sapiens (human)	0.979295	6	9966		hsa05167	Kaposi sarcoma-associated herpesvirus infection - Homo sapiens (human)	0.904772	111	9881		hsa00910	Nitrogen metabolism - Homo sapiens (human)	0.801347	11	10019
hsa04978	Mineral absorption - Homo sapiens (human)	0.72826	28	10017		hsa05414	Dilated cardiomyopathy - Homo sapiens (human)	0.933936	73	9970		hsa04640	Hematopoietic cell lineage - Homo sapiens (human)	0.980594	45	9950		hsa04122	Sulfur relay system - Homo sapiens (human)	0.907609	5	10025		hsa04950	Maturity onset diabetes of the young - Homo sapiens (human)	0.810648	2	10020
hsa04140	Autophagy - animal - Homo sapiens (human)	0.73623	107	9923		hsa04622	RIG-I-like receptor signaling pathway - Homo sapiens (human)	0.947283	37	9936		hsa05017	Spinocerebellar ataxia - Homo sapiens (human)	0.982675	104	9826		hsa00780	Biotin metabolism - Homo sapiens (human)	0.910565	3	10027		hsa00410	beta-Alanine metabolism - Homo sapiens (human)	0.822441	18	10012
hsa00471	D-Glutamine and D-glutamate metabolism - Homo sapiens (human)	0.756114	3	10027		hsa03050	Proteasome - Homo sapiens (human)	0.954369	37	9993		hsa04215	Apoptosis - multiple species - Homo sapiens (human)	0.982718	21	10009		hsa00510	N-Glycan biosynthesis - Homo sapiens (human)	0.912146	39	9991		hsa00730	Thiamine metabolism - Homo sapiens (human)	0.824201	5	10025
hsa03015	mRNA surveillance pathway - Homo sapiens (human)	0.7624	69	9961		hsa04657	IL-17 signaling pathway - Homo sapiens (human)	0.956719	45	9974		hsa03020	RNA polymerase - Homo sapiens (human)	0.987389	21	10009		hsa00640	Propanoate metabolism - Homo sapiens (human)	0.917352	29	10001		hsa00240	Pyrimidine metabolism - Homo sapiens (human)	0.832588	41	9989
hsa04962	Vasopressin-regulated water reabsorption - Homo sapiens (human)	0.770722	32	9997		hsa05203	Viral carcinogenesis - Homo sapiens (human)	0.957449	117	9909		hsa04940	Type I diabetes mellitus - Homo sapiens (human)	0.987888	10	9954		hsa04630	JAK-STAT signaling pathway - Homo sapiens (human)	0.923107	80	9968		hsa03018	RNA degradation - Homo sapiens (human)	0.833274	62	9968
hsa04740	Olfactory transduction - Homo sapiens (human)	0.775756	20	9990		hsa03410	Base excision repair - Homo sapiens (human)	0.961641	25	10005		hsa04714	Thermogenesis - Homo sapiens (human)	0.990341	169	9975		hsa00280	Valine, leucine and isoleucine degradation - Homo sapiens (human)	0.924238	40	9990		hsa00310	Lysine degradation - Homo sapiens (human)	0.839238	49	9981
hsa05033	Nicotine addiction - Homo sapiens (human)	0.779247	5	9987		hsa04130	SNARE interactions in vesicular transport - Homo sapiens (human)	0.964909	23	10007		hsa04514	Cell adhesion molecules - Homo sapiens (human)	0.990886	76	9954		hsa00513	Various types of N-glycan biosynthesis - Homo sapiens (human)	0.926341	30	10000		hsa03030	DNA replication - Homo sapiens (human)	0.848765	28	10002
hsa00232	Caffeine metabolism - Homo sapiens (human)	0.802711	2	10028		hsa05410	Hypertrophic cardiomyopathy - Homo sapiens (human)	0.968114	71	10014		hsa05332	Graft-versus-host disease - Homo sapiens (human)	0.994472	8	10021		hsa00534	Glycosaminoglycan biosynthesis - heparan sulfate / heparin - Homo sapiens (human)	0.927469	17	10013		hsa04721	Synaptic vesicle cycle - Homo sapiens (human)	0.85091	34	9993
hsa00430	Taurine and hypotaurine metabolism - Homo sapiens (human)	0.804026	6	10024		hsa05017	Spinocerebellar ataxia - Homo sapiens (human)	0.968344	104	9826		hsa05320	Autoimmune thyroid disease - Homo sapiens (human)	0.99545	9	10024		hsa05169	Epstein-Barr virus infection - Homo sapiens (human)	0.936547	130	9846		hsa04110	Cell cycle - Homo sapiens (human)	0.870331	91	9939
hsa04137	Mitophagy - animal - Homo sapiens (human)	0.832712	50	9980		hsa05412	Arrhythmogenic right ventricular cardiomyopathy - Homo sapiens (human)	0.969416	60	9959		hsa05330	Allograft rejection - Homo sapiens (human)	0.99545	9	9987		hsa00410	beta-Alanine metabolism - Homo sapiens (human)	0.93891	18	10012		hsa00650	Butanoate metabolism - Homo sapiens (human)	0.886907	17	10013
hsa03460	Fanconi anemia pathway - Homo sapiens (human)	0.8354	37	9993		hsa04972	Pancreatic secretion - Homo sapiens (human)	0.975939	44	9987		hsa05012	Parkinson disease - Homo sapiens (human)	0.998045	175	9782		hsa05168	Herpes simplex virus 1 infection - Homo sapiens (human)	0.951475	184	9919		hsa04623	Cytosolic DNA-sensing pathway - Homo sapiens (human)	0.896937	31	9993
hsa04141	Protein processing in endoplasmic reticulum - Homo sapiens (human)	0.878978	128	9902		hsa04140	Autophagy - animal - Homo sapiens (human)	0.980597	107	9923		hsa05416	Viral myocarditis - Homo sapiens (human)	0.998252	34	9957		hsa00650	Butanoate metabolism - Homo sapiens (human)	0.956105	17	10013		hsa00072	Synthesis and degradation of ketone bodies - Homo sapiens (human)	0.900983	7	10023
hsa00510	N-Glycan biosynthesis - Homo sapiens (human)	0.896409	39	9991		hsa03022	Basal transcription factors - Homo sapiens (human)	0.981476	35	9995		hsa05016	Huntington disease - Homo sapiens (human)	0.999092	204	9781		hsa00440	Phosphonate and phosphinate metabolism - Homo sapiens (human)	0.960321	4	10026		hsa00524	Neomycin, kanamycin and gentamicin biosynthesis - Homo sapiens (human)	0.903346	3	10027
hsa04350	TGF-beta signaling pathway - Homo sapiens (human)	0.915072	66	9964		hsa03008	Ribosome biogenesis in eukaryotes - Homo sapiens (human)	0.983665	64	9966		hsa04723	Retrograde endocannabinoid signaling - Homo sapiens (human)	0.999519	80	9945		hsa05017	Spinocerebellar ataxia - Homo sapiens (human)	0.967745	104	9826		hsa00510	N-Glycan biosynthesis - Homo sapiens (human)	0.903664	39	9991
hsa05030	Cocaine addiction - Homo sapiens (human)	0.915468	21	9718		hsa00100	Steroid biosynthesis - Homo sapiens (human)	0.984376	14	10016		hsa05020	Prion disease - Homo sapiens (human)	0.999844	181	9926		hsa04714	Thermogenesis - Homo sapiens (human)	0.969821	169	9975		hsa00280	Valine, leucine and isoleucine degradation - Homo sapiens (human)	0.906572	40	9990
hsa03440	Homologous recombination - Homo sapiens (human)	0.920534	29	10001		hsa04744	Phototransduction - Homo sapiens (human)	0.987501	3	10014		hsa05010	Alzheimer disease - Homo sapiens (human)	0.999919	248	10004		hsa04922	Glucagon signaling pathway - Homo sapiens (human)	0.970162	71	9924		hsa03430	Mismatch repair - Homo sapiens (human)	0.930883	20	10010
hsa03420	Nucleotide excision repair - Homo sapiens (human)	0.923129	36	9994		hsa00440	Phosphonate and phosphinate metabolism - Homo sapiens (human)	0.990214	4	10026								hsa00730	Thiamine metabolism - Homo sapiens (human)	0.970659	5	10025		hsa03013	RNA transport - Homo sapiens (human)	0.931204	126	9904
hsa04120	Ubiquitin mediated proteolysis - Homo sapiens (human)	0.940531	111	9919		hsa04110	Cell cycle - Homo sapiens (human)	0.998167	91	9939								hsa03040	Spliceosome - Homo sapiens (human)	0.970769	99	9931		hsa00563	Glycosylphosphatidylinositol (GPI)-anchor biosynthesis - Homo sapiens (human)	0.932596	21	10009
hsa00030	Pentose phosphate pathway - Homo sapiens (human)	0.949941	20	10010		hsa04710	Circadian rhythm - Homo sapiens (human)	0.998397	25	10012								hsa00532	Glycosaminoglycan biosynthesis - chondroitin sulfate / dermatan sulfate - Homo sapiens (human)	0.971005	16	10014		hsa04130	SNARE interactions in vesicular transport - Homo sapiens (human)	0.960533	23	10007
hsa03008	Ribosome biogenesis in eukaryotes - Homo sapiens (human)	0.95069	64	9966														hsa03450	Non-homologous end-joining - Homo sapiens (human)	0.974387	11	10019		hsa03440	Homologous recombination - Homo sapiens (human)	0.963256	29	10001
hsa04950	Maturity onset diabetes of the young - Homo sapiens (human)	0.951352	2	10020														hsa04723	Retrograde endocannabinoid signaling - Homo sapiens (human)	0.979872	80	9945		hsa00071	Fatty acid degradation - Homo sapiens (human)	0.966997	30	10000
hsa04340	Hedgehog signaling pathway - Homo sapiens (human)	0.956493	34	9993														hsa00310	Lysine degradation - Homo sapiens (human)	0.985205	49	9981		hsa03420	Nucleotide excision repair - Homo sapiens (human)	0.968833	36	9994
hsa01040	Biosynthesis of unsaturated fatty acids - Homo sapiens (human)	0.97427	16	10014														hsa04932	Non-alcoholic fatty liver disease - Homo sapiens (human)	0.993825	101	9950		hsa00561	Glycerolipid metabolism - Homo sapiens (human)	0.968865	32	9998
hsa04330	Notch signaling pathway - Homo sapiens (human)	0.978923	38	9992														hsa04623	Cytosolic DNA-sensing pathway - Homo sapiens (human)	0.993929	31	9993		hsa04146	Peroxisome - Homo sapiens (human)	0.969622	60	9970
hsa00100	Steroid biosynthesis - Homo sapiens (human)	0.979696	14	10016														hsa04146	Peroxisome - Homo sapiens (human)	0.995139	60	9970		hsa03410	Base excision repair - Homo sapiens (human)	0.975965	25	10005
hsa04136	Autophagy - other - Homo sapiens (human)	0.98653	27	10003														hsa03050	Proteasome - Homo sapiens (human)	0.995998	37	9993		hsa05171	Coronavirus disease - COVID-19 - Homo sapiens (human)	0.983559	128	9906
hsa00524	Neomycin, kanamycin and gentamicin biosynthesis - Homo sapiens (human)	0.986681	3	10027														hsa05012	Parkinson disease - Homo sapiens (human)	0.998072	175	9782		hsa03450	Non-homologous end-joining - Homo sapiens (human)	0.985931	11	10019
hsa05017	Spinocerebellar ataxia - Homo sapiens (human)	0.98678	104	9826														hsa03020	RNA polymerase - Homo sapiens (human)	0.998554	21	10009		hsa03020	RNA polymerase - Homo sapiens (human)	0.98768	21	10009
hsa00563	Glycosylphosphatidylinositol (GPI)-anchor biosynthesis - Homo sapiens (human)	0.994798	21	10009														hsa05014	Amyotrophic lateral sclerosis - Homo sapiens (human)	0.998775	249	9855		hsa03022	Basal transcription factors - Homo sapiens (human)	0.994812	35	9995
hsa03013	RNA transport - Homo sapiens (human)	0.998012	126	9904														hsa00190	Oxidative phosphorylation - Homo sapiens (human)	0.999644	93	9937		hsa05168	Herpes simplex virus 1 infection - Homo sapiens (human)	0.995329	184	9919
hsa03050	Proteasome - Homo sapiens (human)	0.999164	37	9993														hsa05022	Pathways of neurodegeneration - multiple diseases - Homo sapiens (human)	0.999769	312	9849		hsa03460	Fanconi anemia pathway - Homo sapiens (human)	0.996997	37	9993
hsa03010	Ribosome - Homo sapiens (human)	0.999672	84	9946														hsa05020	Prion disease - Homo sapiens (human)	0.999913	181	9926		hsa03008	Ribosome biogenesis in eukaryotes - Homo sapiens (human)	0.999986	64	9966
hsa03022	Basal transcription factors - Homo sapiens (human)	0.999842	35	9995														hsa05010	Alzheimer disease - Homo sapiens (human)	0.999971	248	10004		hsa03040	Spliceosome - Homo sapiens (human)	0.99999	99	9931
hsa03040	Spliceosome - Homo sapiens (human)	0.999959	99	9931														hsa05016	Huntington disease - Homo sapiens (human)	0.999984	204	9781		hsa03010	Ribosome - Homo sapiens (human)	1	84	9946

## Sheet: all.pathways.one.sig
pathway.name	p.value - 1 week	p.value - 2 weeks	p.value - 4 weeks	p.value - 8 weeks	p.value - 16 weeks
Oxidative phosphorylation	1.92291e-17	5.59736e-26	0.991334	0.999644	0.00399645
Thermogenesis	3.47814e-11	6.37026e-17	0.990341	0.969821	0.000846464
Valine, leucine and isoleucine degradation	1.80811e-10	8.20823e-08	0.6313	0.924238	0.906572
Non-alcoholic fatty liver disease	2.1515e-09	1.14635e-11	0.970419	0.993825	3.79205e-05
Tuberculosis	7.86425e-09	0.0149633	0.867651	0.368714	0.0174137
Staphylococcus aureus infection	5.07044e-08	1.16969e-07	0.966558	0.312223	0.0309634
Prion disease	6.79607e-08	2.17103e-12	0.999844	0.999913	0.000185611
Propanoate metabolism	1.22491e-07	0.000341178	0.710921	0.917352	0.487728
Pertussis	4.26716e-07	0.00132384	0.656323	0.124882	0.000177102
Leishmaniasis	1.26785e-06	0.0180183	0.867804	0.17044	0.419659
Parkinson disease	1.57834e-06	1.4027e-10	0.998045	0.998072	5.32804e-05
Citrate cycle (TCA cycle)	1.56563e-05	3.82256e-09	0.507932	0.454502	6.74525e-05
Alzheimer disease	1.73227e-05	5.33043e-05	0.999919	0.999971	0.000713995
Pathways of neurodegeneration - multiple diseases	1.75244e-05	0.000188328	0.999291	0.999769	0.00244903
Pyruvate metabolism	2.42148e-05	0.00717925	0.497065	0.14444	0.0367873
Rheumatoid arthritis	2.81022e-05	0.00037501	0.431117	0.0215603	0.338464
Retrograde endocannabinoid signaling	4.23176e-05	1.2697e-06	0.999519	0.979872	0.000847892
MAPK signaling pathway	5.75987e-05	2.701e-05	0.0469228	0.000139573	2.93852e-06
NOD-like receptor signaling pathway	6.87857e-05	0.173072	0.976826	0.430769	0.00479854
HIF-1 signaling pathway	8.04246e-05	0.000208103	0.276585	0.384317	0.0893764
Tryptophan metabolism	8.35732e-05	0.0139928	0.168734	0.551081	0.751558
Cardiac muscle contraction	9.05975e-05	0.0033064	0.768164	0.438847	0.127533
Inflammatory bowel disease	0.000101847	0.00533801	0.690736	0.000941218	0.250714
Natural killer cell mediated cytotoxicity	0.000106924	0.00270813	0.965711	0.683577	0.000635603
Glyoxylate and dicarboxylate metabolism	0.000112562	5.68179e-05	0.290198	0.297262	0.455451
Osteoclast differentiation	0.000137734	0.00842681	0.548443	0.269406	0.00129937
Proteoglycans in cancer	0.000160055	0.00511332	0.011156	0.000430322	3.35622e-06
Fatty acid degradation	0.000171021	0.00506654	0.831267	0.797008	0.966997
PD-L1 expression and PD-1 checkpoint pathway in cancer	0.000171924	0.0232832	0.739014	0.548409	0.0127891
Rap1 signaling pathway	0.00017413	0.0132531	0.0297289	0.019032	0.000964508
Huntington disease	0.000184818	3.19414e-09	0.999092	0.999984	0.0714884
Toxoplasmosis	0.000341785	0.0014758	0.945149	0.442574	0.00654604
Complement and coagulation cascades	0.000343053	0.000218975	0.551619	0.134171	0.00452883
Adipocytokine signaling pathway	0.000351513	0.141874	0.328808	0.153664	0.0505127
Intestinal immune network for IgA production	0.000378349	0.0134296	0.970487	0.587669	0.316116
Butanoate metabolism	0.000394466	0.00438322	0.23408	0.956105	0.886907
Systemic lupus erythematosus	0.000396852	0.00149176	0.776245	0.0459971	0.118397
Amyotrophic lateral sclerosis	0.00041324	1.24519e-07	0.989362	0.998775	0.0222189
Leukocyte transendothelial migration	0.000552579	0.0720304	0.661337	0.445033	0.00235595
Arginine and proline metabolism	0.000678877	0.0955666	0.0708544	0.207801	0.563289
Human cytomegalovirus infection	0.000701353	0.11839	0.528665	0.346349	0.00236079
Inflammatory mediator regulation of TRP channels	0.000701947	0.243875	0.310653	0.513615	8.59302e-05
C-type lectin receptor signaling pathway	0.000786125	0.297967	0.481014	0.381812	0.000619857
NF-kappa B signaling pathway	0.000935103	0.316911	0.980296	0.887291	0.0714842
Chagas disease	0.00100554	0.0138408	0.557719	0.511318	0.0855733
Yersinia infection	0.00101839	0.038984	0.32546	0.369405	0.000395649
beta-Alanine metabolism	0.00109694	0.533378	0.740846	0.93891	0.822441
Chemokine signaling pathway	0.00123361	0.00463799	0.891453	0.292648	0.000302143
Asthma	0.00131617	0.00508762	0.979295	0.11193	0.465465
Th1 and Th2 cell differentiation	0.00143399	0.00366277	0.871183	0.321105	0.0278094
Platelet activation	0.00155969	0.0483008	0.468725	0.0911993	6.86891e-05
Toll-like receptor signaling pathway	0.00167973	0.0544973	0.776511	0.654693	0.0644535
Gastric cancer	0.00181299	0.150603	0.029003	0.0768532	0.124044
Fc gamma R-mediated phagocytosis	0.00201665	0.0035075	0.22329	0.238472	2.15938e-05
Salmonella infection	0.00217726	0.248017	0.503845	0.373736	0.0117996
Th17 cell differentiation	0.00230132	0.00914328	0.869629	0.436532	0.300893
Influenza A	0.00241008	0.00209834	0.705402	0.61485	0.0955108
Regulation of actin cytoskeleton	0.00253072	0.469355	0.236827	0.0619078	6.85026e-06
Transcriptional misregulation in cancer	0.00257424	0.0249605	0.462123	0.0330235	0.236072
Hippo signaling pathway	0.0028254	0.531322	0.128681	0.0143454	0.0291802
Viral protein interaction with cytokine and cytokine receptor	0.00296278	0.0249465	0.944829	0.550989	0.0487007
Shigellosis	0.00299601	0.344065	0.686317	0.413837	0.000818001
Cholesterol metabolism	0.0030721	0.0146316	0.103124	0.0319015	0.00111228
PI3K-Akt signaling pathway	0.00327319	0.00549515	0.193462	0.00964536	3.24148e-05
Phagosome	0.00332014	0.0134506	0.299947	0.0986395	0.0144998
Focal adhesion	0.00343916	0.312393	0.356741	0.000152399	5.48577e-09
Human immunodeficiency virus 1 infection	0.00344042	0.657205	0.902002	0.795591	0.0168179
Apoptosis	0.0035364	0.255921	0.874964	0.864289	0.0841111
Glycine, serine and threonine metabolism	0.00366304	0.0156761	0.0133481	0.0753492	0.207269
Bacterial invasion of epithelial cells	0.00378547	0.60306	0.314148	0.195936	0.0603172
Pathways in cancer	0.00383102	0.030087	0.131865	0.000952521	0.00149876
Kaposi sarcoma-associated herpesvirus infection	0.00395689	0.250284	0.904423	0.904772	0.03306
Fatty acid biosynthesis	0.00441707	0.0107217	0.881481	0.688333	0.301988
Tight junction	0.00489282	0.816441	0.673319	0.0138867	0.0100371
Necroptosis	0.00561602	0.102737	0.912099	0.680686	0.0830968
Lysine degradation	0.00611516	0.0425087	0.90686	0.985205	0.839238
Insulin resistance	0.00723119	0.0947394	0.0359779	0.457753	0.0255188
Cell adhesion molecules	0.00756909	0.584317	0.990886	0.474449	0.01289
PPAR signaling pathway	0.00818776	0.00839974	0.113939	0.00865153	0.0438608
Viral myocarditis	0.00965067	0.158893	0.998252	0.651329	0.102683
ABC transporters	0.0101554	0.162351	0.359988	0.529063	0.522674
Drug metabolism - other enzymes	0.0103434	0.421346	0.0242145	0.00726759	0.311173
Fluid shear stress and atherosclerosis	0.0120866	0.291464	0.31593	0.435903	0.057469
Allograft rejection	0.0124114	0.00911845	0.99545	0.13543	0.407473
Autoimmune thyroid disease	0.0124114	0.00911845	0.99545	0.13543	0.407473
Antigen processing and presentation	0.0131852	0.00198881	0.839176	0.00657391	0.302972
Valine, leucine and isoleucine biosynthesis	0.0140694	0.159313	0.67216	0.688916	0.607414
Ubiquinone and other terpenoid-quinone biosynthesis	0.0142829	0.0105395	0.582118	0.571022	0.578851
MicroRNAs in cancer	0.0144294	0.095022	0.167244	0.0331274	0.000444205
AGE-RAGE signaling pathway in diabetic complications	0.0147569	0.000636051	0.0753801	0.000379377	0.0269841
Melanoma	0.0155235	0.00168289	0.00130953	0.0454485	0.00208425
Mucin type O-glycan biosynthesis	0.0158922	0.295278	0.109451	0.112583	0.392048
Cytokine-cytokine receptor interaction	0.0176705	0.090302	0.551904	0.490474	0.0614137
Hepatitis B	0.018638	0.0332025	0.291276	0.35484	0.0115716
Porphyrin and chlorophyll metabolism	0.0189908	0.0141395	0.0908753	0.17606	0.464199
Glycolysis / Gluconeogenesis	0.0190284	0.193935	0.219708	0.571297	0.505049
Malaria	0.0191147	0.0432345	0.39627	0.0202753	0.00248343
Epstein-Barr virus infection	0.0196087	0.218992	0.831261	0.936547	0.00312085
ErbB signaling pathway	0.0199296	0.108595	0.143573	0.0720123	0.0212964
Measles	0.020163	0.107642	0.570012	0.828956	0.0689973
Legionellosis	0.0202041	0.0582619	0.856964	0.42585	0.230338
Neurotrophin signaling pathway	0.020458	0.213655	0.560783	0.188281	0.00011944
TNF signaling pathway	0.0205042	0.614778	0.742579	0.645191	0.536196
Colorectal cancer	0.0211918	0.114362	0.414386	0.161563	0.0545822
Hematopoietic cell lineage	0.023899	0.148632	0.980594	0.0942555	0.00388738
Graft-versus-host disease	0.0239849	0.00558418	0.994472	0.0537467	0.534049
Central carbon metabolism in cancer	0.0246981	0.00375648	0.178011	0.24639	0.0337548
Histidine metabolism	0.0250433	0.718983	0.179686	0.519958	0.497777
Amoebiasis	0.0252921	0.0056281	0.330274	0.00320562	0.000887595
Oxytocin signaling pathway	0.0253494	0.591352	0.68159	0.111531	2.3695e-05
Cellular senescence	0.0263323	0.525083	0.0501577	0.359594	0.0200183
Endocrine and other factor-regulated calcium reabsorption	0.0278479	0.00708497	0.679236	0.051605	0.0100898
Fc epsilon RI signaling pathway	0.029057	0.0129452	0.8369	0.208676	0.000303951
Aldosterone-regulated sodium reabsorption	0.0307297	0.0151538	0.01393	0.0323867	0.1408
Human T-cell leukemia virus 1 infection	0.0313372	0.0713103	0.0858068	0.537742	0.0158291
Synthesis and degradation of ketone bodies	0.031553	0.00582295	0.176082	0.680379	0.900983
Glioma	0.0325346	0.0639771	0.0769501	0.315126	0.00148375
Pancreatic cancer	0.0331561	0.0524548	0.036549	0.368757	0.0832726
Phospholipase D signaling pathway	0.0338706	0.0104814	0.188178	0.107852	0.000167884
Hepatitis C	0.0370443	0.161276	0.0502628	0.659403	0.00463369
mTOR signaling pathway	0.0375784	0.544408	0.0258768	0.0266573	0.0722693
Pentose and glucuronate interconversions	0.0375978	0.283693	0.138971	0.0657185	0.696145
JAK-STAT signaling pathway	0.0379755	0.00569506	0.369178	0.923107	0.328156
Ovarian steroidogenesis	0.039223	0.0419932	0.0678999	0.516497	0.011657
Epithelial cell signaling in Helicobacter pylori infection	0.0397629	0.567696	0.347487	0.0962174	0.0680446
Hepatocellular carcinoma	0.040722	0.251859	0.0122795	0.274769	0.102951
Endocytosis	0.0417716	0.447301	0.17909	0.127163	0.00181545
FoxO signaling pathway	0.0440042	0.0158564	0.018067	0.0137158	0.0102842
VEGF signaling pathway	0.0453874	0.00393874	0.246459	0.413733	0.00701367
Other types of O-glycan biosynthesis	0.0465931	0.432166	0.387575	0.787963	0.253759
Cysteine and methionine metabolism	0.0497318	0.0177252	0.0175587	0.11625	0.222029
Phenylalanine, tyrosine and tryptophan biosynthesis	0.0497417	0.00936318	0.629249	0.341269	0.0627066
Type I diabetes mellitus	0.0497882	0.00598388	0.987888	0.0876248	0.255722
Breast cancer	0.0502366	0.0609855	0.0412332	0.00990783	0.0719188
Oocyte meiosis	0.0521755	0.827153	0.197049	0.594955	0.00382412
Relaxin signaling pathway	0.0572215	0.00265612	0.319324	0.000230753	0.00335097
Long-term potentiation	0.0572678	0.646518	0.812709	0.570315	0.00234244
Gastric acid secretion	0.0609036	0.64532	0.417161	0.33914	0.00105517
Bile secretion	0.0615882	0.127942	0.00062137	0.102762	0.108449
Ras signaling pathway	0.0655275	0.0156638	0.0031416	0.00791715	0.00287368
Endometrial cancer	0.0667112	0.0328966	0.0993081	0.433912	0.0667813
Bladder cancer	0.0680338	0.0153614	0.0421907	0.0168783	0.0301765
Growth hormone synthesis, secretion and action	0.0689334	0.0937285	0.684728	0.331375	0.0358101
B cell receptor signaling pathway	0.0719497	0.156562	0.812739	0.901341	0.0132723
Nicotinate and nicotinamide metabolism	0.0764654	0.0436283	0.79722	0.752721	0.018041
cGMP-PKG signaling pathway	0.0808786	0.373101	0.679604	0.16076	0.000176087
T cell receptor signaling pathway	0.0904157	0.318924	0.725441	0.550666	0.00681897
Adherens junction	0.0942789	0.467012	0.176739	0.0314111	0.0566319
Circadian entrainment	0.0955127	0.56031	0.528843	0.206662	0.021994
Longevity regulating pathway	0.107059	0.369925	0.468095	0.261374	0.0455846
GnRH signaling pathway	0.108125	0.239187	0.396184	0.0215324	1.97568e-05
Hypertrophic cardiomyopathy	0.108892	0.968114	0.672773	0.681426	0.0400309
Neuroactive ligand-receptor interaction	0.109282	0.66063	0.146361	0.0237852	0.086692
Dilated cardiomyopathy	0.11155	0.933936	0.522818	0.614835	0.0117562
Vascular smooth muscle contraction	0.115904	0.826629	0.760797	0.014532	0.00231367
Human papillomavirus infection	0.115944	0.741378	0.114481	0.0629572	0.0015252
Renal cell carcinoma	0.118254	0.195173	0.0227221	0.0317474	0.217605
Sphingolipid signaling pathway	0.126561	0.469126	0.824832	0.172608	0.00493647
Chemical carcinogenesis	0.134624	0.386729	0.00106543	0.0668873	0.784796
Insulin signaling pathway	0.139059	0.883675	0.036194	0.0652512	0.0102869
Calcium signaling pathway	0.139818	0.234292	0.023842	0.00894832	3.50088e-05
Morphine addiction	0.146678	0.0327986	0.485652	0.26785	0.00154482
Proximal tubule bicarbonate reclamation	0.150707	0.0220386	0.0663892	0.0745475	0.434102
Non-small cell lung cancer	0.153448	0.0152008	0.089876	0.251714	0.423997
GABAergic synapse	0.154576	0.0977132	0.305902	0.0649472	0.00130639
Glutamatergic synapse	0.15527	0.00238588	0.367369	0.0587634	0.000301743
Pathogenic Escherichia coli infection	0.156388	0.294048	0.757588	0.232277	0.00745005
Glycosaminoglycan degradation	0.16736	0.0494983	0.612722	0.194742	0.00622172
Aminoacyl-tRNA biosynthesis	0.170718	0.0211037	0.150635	0.0329	0.508845
Alanine, aspartate and glutamate metabolism	0.170859	0.293713	0.016603	0.572822	0.574095
Dopaminergic synapse	0.172553	0.686993	0.931062	0.684806	0.0283241
AMPK signaling pathway	0.208905	0.346122	0.00713647	0.0147855	0.10079
Metabolism of xenobiotics by cytochrome P450	0.217127	0.311282	0.00212271	0.0644123	0.467817
Parathyroid hormone synthesis, secretion and action	0.223714	0.111902	0.612842	0.0388025	0.0449536
Starch and sucrose metabolism	0.227633	0.74836	0.0400025	0.481494	0.739326
cAMP signaling pathway	0.242121	0.431157	0.064516	0.0425593	0.00158755
Apelin signaling pathway	0.245458	0.833017	0.664439	0.169974	0.00504446
Salivary secretion	0.26151	0.671164	0.826377	0.347204	0.0415939
Arrhythmogenic right ventricular cardiomyopathy	0.28255	0.969416	0.40785	0.668165	0.00039901
Chronic myeloid leukemia	0.2936	0.203902	0.0402422	0.573262	0.148513
Gap junction	0.317058	0.0576728	0.478656	0.00438909	8.31383e-05
Choline metabolism in cancer	0.321977	0.0402985	0.379961	0.164083	0.000147767
Wnt signaling pathway	0.325854	0.781254	0.257886	0.162478	0.00240188
Fructose and mannose metabolism	0.329141	0.153336	0.0267098	0.0543527	0.75292
Pancreatic secretion	0.336698	0.975939	0.69821	0.598278	0.0206809
Sulfur metabolism	0.346883	0.00708853	0.350589	0.0692629	0.117351
Retinol metabolism	0.358296	0.101105	0.0011559	0.13635	0.0531963
Regulation of lipolysis in adipocytes	0.368464	0.494378	0.017304	0.203746	0.00318135
Renin secretion	0.375083	0.310045	0.241627	0.0978783	0.0471333
Taste transduction	0.37732	0.0466738	0.0707757	0.0203353	0.0062219
Fatty acid elongation	0.385089	0.0402106	0.53714	0.509983	0.267159
Other glycan degradation	0.38531	0.0166087	0.810742	0.469483	0.0242527
Riboflavin metabolism	0.407083	0.178717	0.661535	0.73641	0.0389185
Progesterone-mediated oocyte maturation	0.407419	0.320237	0.466415	0.489176	0.0122049
p53 signaling pathway	0.410034	0.161045	0.0125368	0.174971	0.27462
Coronavirus disease - COVID-19	0.449816	0.000122935	0.363218	0.0273082	0.983559
Prostate cancer	0.482917	0.0657984	0.555024	0.563936	0.0279958
Hippo signaling pathway - multiple species	0.483742	0.229767	0.250143	0.00754415	0.220618
Vitamin B6 metabolism	0.503824	0.329739	0.00227568	0.34609	0.037363
Aldosterone synthesis and secretion	0.562247	0.858036	0.6741	0.552164	0.00230643
Drug metabolism - cytochrome P450	0.57637	0.712269	0.00538732	0.0217493	0.373671
Axon guidance	0.613614	0.735166	0.0137614	0.265078	0.00350625
ECM-receptor interaction	0.636966	0.572165	0.574912	0.00353711	2.11501e-05
Protein digestion and absorption	0.702613	0.00215606	0.526684	3.89705e-05	0.000659914
Mineral absorption	0.72826	0.00656226	0.334919	0.0246742	0.0831162
Olfactory transduction	0.775756	0.187903	0.00621065	0.0388789	0.00466412
Taurine and hypotaurine metabolism	0.804026	0.0985706	0.0268542	0.132429	0.0710777
Mitophagy - animal	0.832712	0.67537	0.836686	0.195043	0.00984522
Ubiquitin mediated proteolysis	0.940531	0.982096	0.693686	0.856141	0.0180025
Hedgehog signaling pathway	0.956493	0.380801	0.421418	0.253606	0.00150097
Biosynthesis of unsaturated fatty acids	0.97427	0.839901	0.250758	0.0108883	0.044323
Steroid biosynthesis	0.979696	0.984376	0.00306499	0.275218	0.0571047
Spinocerebellar ataxia	0.98678	0.968344	0.982675	0.967745	0.00801569
Ribosome	0.999672	6.20561e-06	0.658057	0.0742044	1

## Sheet: Heatmap.sig
KEGG Term	1 Week	2 Weeks	4 Weeks	8 Weeks	16 Weeks	KEGG higher level	*TRUE meaning p<0.05
Glycine, serine and threonine metabolism	TRUE	TRUE	FALSE	TRUE	TRUE	Amino acid metabolism
beta-Alanine metabolism	TRUE	TRUE	TRUE	FALSE	FALSE	Amino acid metabolism
Phenylalanine, tyrosine and tryptophan biosynthesis	TRUE	TRUE	FALSE	FALSE	FALSE	Amino acid metabolism
Valine, leucine and isoleucine degradation	TRUE	TRUE	FALSE	FALSE	FALSE	Amino acid metabolism
Lysine degradation	TRUE	TRUE	FALSE	FALSE	FALSE	Amino acid metabolism
Alanine, aspartate and glutamate metabolism	FALSE	TRUE	FALSE	FALSE	TRUE	Amino acid metabolism
Arginine and proline metabolism	TRUE	FALSE	FALSE	FALSE	FALSE	Amino acid metabolism
Cysteine and methionine metabolism	TRUE	FALSE	FALSE	FALSE	FALSE	Amino acid metabolism
Histidine metabolism	TRUE	FALSE	FALSE	FALSE	FALSE	Amino acid metabolism
Valine, leucine and isoleucine biosynthesis	TRUE	FALSE	FALSE	FALSE	FALSE	Amino acid metabolism
Taurine and hypotaurine metabolism	FALSE	TRUE	FALSE	FALSE	FALSE	Amino acid metabolism
Tryptophan metabolism	FALSE	FALSE	TRUE	FALSE	FALSE	Amino acid metabolism
Citrate cycle (TCA cycle)	TRUE	TRUE	FALSE	FALSE	TRUE	Carbohydrate metabolism
Pyruvate metabolism	TRUE	TRUE	FALSE	FALSE	TRUE	Carbohydrate metabolism
Glyoxylate and dicarboxylate metabolism	TRUE	TRUE	FALSE	FALSE	FALSE	Carbohydrate metabolism
Propanoate metabolism	TRUE	TRUE	FALSE	FALSE	FALSE	Carbohydrate metabolism
Butanoate metabolism	TRUE	TRUE	FALSE	FALSE	FALSE	Carbohydrate metabolism
Glycolysis / Gluconeogenesis	TRUE	FALSE	FALSE	FALSE	FALSE	Carbohydrate metabolism
Pentose and glucuronate interconversions	TRUE	FALSE	FALSE	FALSE	FALSE	Carbohydrate metabolism
Starch and sucrose metabolism	FALSE	FALSE	TRUE	FALSE	FALSE	Carbohydrate metabolism
Fructose and mannose metabolism	FALSE	FALSE	TRUE	FALSE	FALSE	Carbohydrate metabolism
Sulfur metabolism	TRUE	TRUE	FALSE	FALSE	FALSE	Energy Metabolism
Thermogenesis	TRUE	TRUE	FALSE	FALSE	TRUE	Energy Metabolism
Oxidative phosphorylation	TRUE	TRUE	FALSE	FALSE	TRUE	Energy Metabolism
Porphyrin and chlorophyll metabolism	TRUE	TRUE	FALSE	FALSE	FALSE	Metabolism of cofactors and vitamins
Ubiquinone and other terpenoid-quinone biosynthesis	TRUE	TRUE	FALSE	FALSE	FALSE	Metabolism of cofactors and vitamins
Nicotinate and nicotinamide metabolism	TRUE	TRUE	TRUE	FALSE	FALSE	Metabolism of cofactors and vitamins
Retinol metabolism	FALSE	FALSE	TRUE	FALSE	FALSE	Metabolism of cofactors and vitamins
Vitamin B6 metabolism	FALSE	FALSE	TRUE	FALSE	TRUE	Metabolism of cofactors and vitamins
Riboflavin metabolism	FALSE	FALSE	FALSE	FALSE	TRUE	Metabolism of cofactors and vitamins
Fatty acid biosynthesis	TRUE	TRUE	FALSE	FALSE	FALSE	Lipid Metabolism
Synthesis and degradation of ketone bodies	TRUE	TRUE	FALSE	FALSE	FALSE	Lipid Metabolism
Fatty acid degradation	TRUE	TRUE	FALSE	FALSE	FALSE	Lipid Metabolism
Fatty acid elongation	FALSE	TRUE	FALSE	FALSE	FALSE	Lipid Metabolism
Cholesterol metabolism	FALSE	FALSE	TRUE	FALSE	FALSE	Lipid Metabolism
Steroid biosynthesis	FALSE	FALSE	TRUE	FALSE	FALSE	Lipid Metabolism
Biosynthesis of unsaturated fatty acids	FALSE	FALSE	FALSE	TRUE	TRUE	Lipid Metabolism
PPAR signaling pathway	TRUE	TRUE	FALSE	TRUE	TRUE	Endocrine system
AGE-RAGE signaling pathway in diabetic complications	TRUE	TRUE	FALSE	TRUE	TRUE	Endocrine system
Insulin resistance	TRUE	FALSE	TRUE	FALSE	TRUE	Endocrine system
Relaxin signaling pathway	FALSE	TRUE	FALSE	TRUE	TRUE	Endocrine system
Insulin signaling pathway	FALSE	FALSE	TRUE	FALSE	TRUE	Endocrine system
Regulation of lipolysis in adipocytes	FALSE	FALSE	TRUE	FALSE	TRUE	Endocrine system
GnRH signaling pathway	FALSE	FALSE	FALSE	TRUE	TRUE	Endocrine system
Parathyroid hormone synthesis, secretion and action	FALSE	FALSE	FALSE	TRUE	TRUE	Endocrine system
Adipocytokine signaling pathway	TRUE	FALSE	FALSE	FALSE	FALSE	Endocrine system
Growth hormone synthesis, secretion and action	FALSE	FALSE	FALSE	FALSE	TRUE	Endocrine system
Aldosterone synthesis and secretion	FALSE	FALSE	FALSE	FALSE	TRUE	Endocrine system
Neurotrophin signaling pathway	TRUE	FALSE	FALSE	FALSE	TRUE	Nervous system
Glutamatergic synapse	FALSE	TRUE	FALSE	FALSE	TRUE	Nervous system
Axon guidance	FALSE	FALSE	TRUE	FALSE	TRUE	Nervous system
Long-term potentiation	FALSE	FALSE	FALSE	FALSE	TRUE	Nervous system
GABAergic synapse	FALSE	FALSE	FALSE	FALSE	TRUE	Nervous system
Dopaminergic synapse	FALSE	FALSE	FALSE	FALSE	TRUE	Nervous system
Antigen processing and presentation	TRUE	TRUE	FALSE	TRUE	FALSE	Immune system
Th17 cell differentiation	TRUE	TRUE	FALSE	FALSE	FALSE	Immune system
Toll-like receptor signaling pathway	TRUE	FALSE	FALSE	FALSE	FALSE	Immune system
Chemokine signaling pathway	TRUE	TRUE	FALSE	FALSE	TRUE	Immune system
Fc epsilon RI signaling pathway	TRUE	TRUE	FALSE	FALSE	TRUE	Immune system
Fc gamma R-mediated phagocytosis	TRUE	TRUE	FALSE	FALSE	TRUE	Immune system
Natural killer cell mediated cytotoxicity	TRUE	TRUE	FALSE	FALSE	TRUE	Immune system
Complement and coagulation cascades	TRUE	TRUE	FALSE	FALSE	TRUE	Immune system
Th1 and Th2 cell differentiation	TRUE	TRUE	FALSE	FALSE	TRUE	Immune system
Platelet activation	TRUE	TRUE	FALSE	FALSE	TRUE	Immune system
NOD-like receptor signaling pathway	TRUE	FALSE	FALSE	FALSE	TRUE	Immune system
C-type lectin receptor signaling pathway	TRUE	FALSE	FALSE	FALSE	TRUE	Immune system
Leukocyte transendothelial migration	TRUE	FALSE	FALSE	FALSE	TRUE	Immune system
B cell receptor signaling pathway	FALSE	FALSE	FALSE	FALSE	TRUE	Immune system
T cell receptor signaling pathway	FALSE	FALSE	FALSE	FALSE	TRUE	Immune system
MAPK signaling pathway	TRUE	TRUE	TRUE	TRUE	TRUE	Signal Transduction
FoxO signaling pathway	TRUE	TRUE	TRUE	TRUE	TRUE	Signal Transduction
Rap1 signaling pathway	TRUE	TRUE	TRUE	TRUE	TRUE	Signal Transduction
PI3K-Akt signaling pathway	TRUE	TRUE	FALSE	TRUE	TRUE	Signal Transduction
Ras signaling pathway	FALSE	TRUE	TRUE	TRUE	TRUE	Signal Transduction
Phospholipase D signaling pathway	TRUE	TRUE	FALSE	FALSE	TRUE	Signal Transduction
VEGF signaling pathway	TRUE	TRUE	FALSE	FALSE	TRUE	Signal Transduction
JAK-STAT signaling pathway	TRUE	TRUE	FALSE	FALSE	FALSE	Signal Transduction
HIF-1 signaling pathway	TRUE	TRUE	FALSE	FALSE	FALSE	Signal Transduction
mTOR signaling pathway	TRUE	FALSE	TRUE	TRUE	FALSE	Signal Transduction
Hippo signaling pathway	TRUE	FALSE	FALSE	TRUE	TRUE	Signal Transduction
Calcium signaling pathway	FALSE	FALSE	TRUE	TRUE	TRUE	Signal Transduction
ErbB signaling pathway	TRUE	FALSE	FALSE	FALSE	TRUE	Signal Transduction
AMPK signaling pathway	FALSE	FALSE	TRUE	TRUE	FALSE	Signal Transduction
cAMP signaling pathway	FALSE	FALSE	FALSE	TRUE	TRUE	Signal Transduction
TNF signaling pathway	TRUE	FALSE	FALSE	FALSE	FALSE	Signal Transduction
NF-kappa B signaling pathway	TRUE	FALSE	FALSE	FALSE	FALSE	Signal Transduction
cGMP-PKG signaling pathway	FALSE	FALSE	FALSE	FALSE	TRUE	Signal Transduction
Apelin signaling pathway	FALSE	FALSE	FALSE	FALSE	TRUE	Signal Transduction
Wnt signaling pathway	FALSE	FALSE	FALSE	FALSE	TRUE	Signal Transduction
Hedgehog signaling pathway	FALSE	FALSE	FALSE	FALSE	TRUE	Signal Transduction
Sphingolipid signaling pathway	FALSE	FALSE	FALSE	FALSE	TRUE	Signal Transduction
Cell adhesion molecules	TRUE	FALSE	FALSE	FALSE	TRUE	Signaling molecules and interaction
ECM-receptor interaction	FALSE	FALSE	FALSE	TRUE	TRUE	Signaling molecules and interaction
Cytokine-cytokine receptor interaction	TRUE	FALSE	FALSE	FALSE	FALSE	Signaling molecules and interaction
Neuroactive ligand-receptor interaction	FALSE	FALSE	FALSE	TRUE	FALSE	Signaling molecules and interaction
Phagosome	TRUE	TRUE	FALSE	FALSE	TRUE	Cell Processes
Focal adhesion	TRUE	FALSE	FALSE	TRUE	TRUE	Cell Processes
Tight junction	TRUE	FALSE	FALSE	TRUE	TRUE	Cell Processes
Endocytosis	TRUE	FALSE	FALSE	FALSE	TRUE	Cell Processes
Cellular senescence	TRUE	FALSE	FALSE	FALSE	TRUE	Cell Processes
Regulation of actin cytoskeleton	TRUE	FALSE	FALSE	FALSE	TRUE	Cell Processes
Aminoacyl-tRNA biosynthesis	FALSE	TRUE	FALSE	TRUE	FALSE	Cell Processes
Gap junction	FALSE	FALSE	FALSE	TRUE	TRUE	Cell Processes
ABC transporters	TRUE	FALSE	FALSE	FALSE	FALSE	Cell Processes
Apoptosis	TRUE	FALSE	FALSE	FALSE	FALSE	Cell Processes
Ribosome	FALSE	TRUE	FALSE	FALSE	FALSE	Cell Processes
p53 signaling pathway	FALSE	FALSE	TRUE	FALSE	FALSE	Cell Processes
Adherens junction	FALSE	FALSE	FALSE	TRUE	FALSE	Cell Processes
Mitophagy	FALSE	FALSE	FALSE	FALSE	TRUE	Cell Processes
Ubiquitin mediated proteolysis	FALSE	FALSE	FALSE	FALSE	TRUE	Cell Processes
