# Supplementary material for: Transcriptional Time Course After Rotator Cuff Tear
Source: Front Physiol. 2021 Aug 6;12:707116. doi: 10.3389/fphys.2021.707116 (PMC8378535; doi:10.3389/fphys.2021.707116)
Supplement: Supplementary file 5 [file Data_Sheet_5.XLSX]

## Sheet: Sheet1
Gene	Group
ANKRD2	Myogenic
ASB15	Myogenic
CSRP3	Myogenic
IGF1	Myogenic
MTOR	Myogenic
MYF5	Myogenic
MYH1	Myogenic
MYOD1	Myogenic
MYOG	Myogenic
PAX7	Myogenic
CASP3	Anti-Myogenic
FBXO32	Anti-Myogenic
FOXO3	Anti-Myogenic
MSTN	Anti-Myogenic
TRIM63	Anti-Myogenic
CIDEA	Anti-Myogenic
TP63	Anti-Myogenic
TEAD4	Anti-Myogenic
TNFRSF12A	Anti-Myogenic
ADIPOQ	Adipogenic
CEBPA	Adipogenic
PPARD	Adipogenic
PPARG	Adipogenic
PPARGC1A	Adipogenic
LPL	Adipogenic
LEP	Adipogenic
PCK1	Adipogenic
IL1R1	Inflammation
IL6R	Inflammation
IL10RA	Inflammation
TNFR1	Inflammation
COL1A1	Fibrotic
COL3A1	Fibrotic
FN1	Fibrotic
LOX	Fibrotic
MMP9	Fibrotic
PDGFRA	Fibrotic
TGFB1	Fibrotic
TIMP1	Fibrotic
TIMP3	Fibrotic
