# Supplementary material for: Transcriptional Time Course After Rotator Cuff Tear
Source: Front Physiol. 2021 Aug 6;12:707116. doi: 10.3389/fphys.2021.707116 (PMC8378535; doi:10.3389/fphys.2021.707116)
Supplement: Supplementary file 7 [file Data_Sheet_7.XLSX]

## Sheet: moduletraitcor_run5_modifiedfor
Module	CSA	CN	Oil Red O	Collagen Content	Degeneration	Intrafascicular fat	Interfasciccular fat	Fat & Degeneration	CSA.p	CN.p	Oil Red O.p	Collagen Content.p	Degeneration.p	Intrafascicular fat.p	Interfasciccular fat.p	Fat & Degeneration.p
1	-0.0219443	0.215498	-0.0461295	0.0670612	0.0383189	-0.0829124	-0.112259	0.0587721	0.910039	0.261565	0.81218	0.729614	0.843555	0.668946	0.562065	0.762014
2	0.0631936	-0.139148	0.0270777	-0.111848	0.0641938	0.205394	-0.0945544	0.0971443	0.744678	0.471593	0.889111	0.563504	0.740773	0.285125	0.625629	0.61615
3	-0.0842515	0.153144	0.374889	0.136085	0.213979	0.362265	-0.333056	0.236303	0.663907	0.427705	0.0450927	0.4815	0.265024	0.0534564	0.0774852	0.217156
4	0.0201418	-0.384125	-0.421126	-0.233922	-0.307507	-0.422099	0.468397	-0.415083	0.917403	0.0396606	0.0229029	0.221961	0.104648	0.0225568	0.0103863	0.025151
5	-0.207363	-0.0321735	0.0577825	0.0325776	0.0566613	0.0206376	-0.230253	0.0799651	0.280432	0.868408	0.765909	0.86677	0.77033	0.915377	0.229505	0.680087
6	0.288296	0.224679	0.431734	0.0606674	0.0856954	0.301801	-0.231909	0.205131	0.129357	0.241291	0.019355	0.754569	0.65849	0.111584	0.22608	0.285757
7	-0.118546	-0.0511937	-0.127887	0.0349175	-0.242738	-0.30061	0.381854	-0.378403	0.540224	0.791986	0.508533	0.857294	0.204525	0.113074	0.040945	0.0429601
8	0.286851	0.252788	0.219656	0.097733	-0.0137711	0.0554755	-0.117609	0.0981733	0.131375	0.185824	0.25225	0.614003	0.943477	0.775013	0.543453	0.6124
9	-0.216286	0.407756	0.336178	0.309834	0.0346069	0.0258054	-0.239919	-0.0261187	0.259782	0.0281155	0.074579	0.101913	0.858551	0.894292	0.209995	0.893016
10	-0.207199	0.376598	0.46852	0.414344	0.338734	0.459426	-0.124386	0.276107	0.280822	0.0440451	0.0103634	0.0254378	0.0722618	0.0121688	0.520303	0.147104
11	0.0967161	-0.362027	-0.244378	-0.141082	-0.24374	-0.223449	0.430827	-0.293022	0.617712	0.053625	0.201389	0.465395	0.202605	0.243945	0.0196395	0.122916
12	-0.100526	0.0570686	-0.15965	0.0378446	-0.170368	-0.283354	0.18388	-0.249996	0.603864	0.768723	0.408096	0.845468	0.376918	0.136354	0.339659	0.190896
13	0.0589469	-0.711621	-0.312122	-0.193326	-0.230214	-0.147009	0.293549	-0.146824	0.761326	1.5e-05	0.0992768	0.314985	0.229585	0.446662	0.122213	0.44724
14	0.0345053	-0.468394	-0.356367	-0.172498	-0.162473	-0.174412	0.116665	-0.0411845	0.858962	0.0103868	0.0577607	0.370894	0.399746	0.365526	0.546717	0.832014
15	-0.0961064	-0.176361	0.0602602	0.132246	-0.200467	-0.164323	0.259092	-0.31455	0.619941	0.360107	0.756166	0.494067	0.297091	0.39433	0.174721	0.0965364
