# Supplementary material for: Transcriptional Time Course After Rotator Cuff Tear
Source: Front Physiol. 2021 Aug 6;12:707116. doi: 10.3389/fphys.2021.707116 (PMC8378535; doi:10.3389/fphys.2021.707116)
Supplement: Supplementary file 8 [file Data_Sheet_8.XLSX]

## Sheet: WGCNA_GOenrich_supp
module number	modSize	bkgrModSize	rank	enrichmentP	nModGenesInTerm	bkgrTermSize	termID	termOntology	termName	termDefinition
1	3035	2993	1	1.01e-06	46	82	GO:0009063	BP	cellular amino acid catabolic process	The chemical reactions and pathways resulting in the breakdown of amino acids, organic acids containing one or more amino substituents.
1	3035	2993	2	1.64e-05	85	190	GO:0046395	BP	carboxylic acid catabolic process	The chemical reactions and pathways resulting in the breakdown of carboxylic acids, any organic acid containing one or more carboxyl (-COOH) groups.
1	3035	2993	3	2.33e-05	1192	3633	GO:0003824	MF	catalytic activity	Catalysis of a biochemical reaction at physiological temperatures. In biologically catalyzed reactions, the reactants are known as substrates, and the catalysts are naturally occurring macromolecular substances known as enzymes. Enzymes possess specific binding sites for substrates, and are usually composed wholly or largely of protein, but RNA that has catalytic activity (ribozyme) is often also…
1	3035	2993	4	0.000121295	178	466	GO:0016788	MF	hydrolase activity, acting on ester bonds	Catalysis of the hydrolysis of any ester bond.
1	3035	2993	5	0.000297602	20	33	GO:0072091	BP	regulation of stem cell proliferation	Any process that modulates the frequency, rate or extent of stem cell proliferation. A stem cell is a cell that retains the ability to divide and proliferate throughout life to provide progenitor cells that can differentiate into specialized cells.
1	3035	2993	6	0.000398926	27	50	GO:0051865	BP	protein autoubiquitination	The ubiquitination by a protein of one or more of its own amino acid residues, or residues on an identical protein. Ubiquitination occurs on the lysine residue by formation of an isopeptide crosslink.
1	3035	2993	7	0.00046523	89	217	GO:0050662	MF	coenzyme binding	Interacting selectively and non-covalently with a coenzyme, any of various nonprotein organic cofactors that are required, in addition to an enzyme and a substrate, for an enzymatic reaction to proceed.
1	3035	2993	8	0.000708432	18	30	GO:0002763	BP	positive regulation of myeloid leukocyte differentiation	Any process that activates or increases the frequency, rate, or extent of myeloid leukocyte differentiation.
1	3035	2993	9	0.000722893	12	17	GO:0009083	BP	branched-chain amino acid catabolic process	The chemical reactions and pathways resulting in the breakdown of amino acids containing a branched carbon skeleton, comprising isoleucine, leucine and valine.
1	3035	2993	10	0.000774383	6	6	GO:0072608	BP	interleukin-10 secretion	The regulated release of interleukin-10 from a cell.
2	1486	1473	1	1.33e-27	286	1058	GO:0005576	CC	extracellular region	The space external to the outermost structure of a cell. For cells without external protective or external encapsulating structures this refers to space outside of the plasma membrane. This term covers the host cell environment outside an intracellular parasite.
2	1486	1473	2	3.14e-19	154	514	GO:0005615	CC	extracellular space	That part of a multicellular organism outside the cells proper, usually taken to be outside the plasma membranes, and occupied by fluid.
2	1486	1473	3	1.01e-17	244	988	GO:0006955	BP	immune response	Any immune system process that functions in the calibrated response of an organism to a potential internal or invasive threat.
2	1486	1473	4	5.7e-17	197	755	GO:0006952	BP	defense response	Reactions, triggered in response to the presence of a foreign body or the occurrence of an injury, which result in restriction of damage to the organism attacked or prevention/recovery from the infection caused by the attack.
2	1486	1473	5	2.17e-16	345	1572	GO:0002376	BP	immune system process	Any process involved in the development or functioning of the immune system, an organismal system for calibrated responses to potential internal or invasive threats.
2	1486	1473	6	5.8e-16	112	355	GO:0005743	CC	mitochondrial inner membrane	The inner, i.e. lumen-facing, lipid bilayer of the mitochondrial envelope. It is highly folded to form cristae.
2	1486	1473	7	1.54e-14	81	232	GO:0030198	BP	extracellular matrix organization	A process that is carried out at the cellular level which results in the assembly, arrangement of constituent parts, or disassembly of an extracellular matrix.
2	1486	1473	8	1.61e-14	192	768	GO:0001775	BP	cell activation	A change in the morphology or behavior of a cell resulting from exposure to an activating factor such as a cellular or soluble ligand.
2	1486	1473	9	1.61e-14	116	389	GO:0019866	CC	organelle inner membrane	The inner, i.e. lumen-facing, lipid bilayer of an organelle envelope; usually highly selective to most ions and metabolites.
2	1486	1473	10	2.03e-14	81	233	GO:0043062	BP	extracellular structure organization	A process that is carried out at the cellular level which results in the assembly, arrangement of constituent parts, or disassembly of structures in the space external to the outermost structure of a cell. For cells without external protective or external encapsulating structures this refers to space outside of the plasma membrane, and also covers the host cell environment outside an intracellula…
3	2052	2012	1	8.28e-06	402	1649	GO:0009653	BP	anatomical structure morphogenesis	The process in which anatomical structures are generated and organized. Morphogenesis pertains to the creation of form.
3	2052	2012	2	1.51e-05	269	1058	GO:0005576	CC	extracellular region	The space external to the outermost structure of a cell. For cells without external protective or external encapsulating structures this refers to space outside of the plasma membrane. This term covers the host cell environment outside an intracellular parasite.
3	2052	2012	3	2.25e-05	43	116	GO:0005539	MF	glycosaminoglycan binding	Interacting selectively and non-covalently with any glycan (polysaccharide) containing a substantial proportion of aminomonosaccharide residues.
3	2052	2012	4	6.06e-05	99	340	GO:0005509	MF	calcium ion binding	Interacting selectively and non-covalently with calcium ions (Ca2+).
3	2052	2012	5	7.13e-05	6	6	GO:0008541	CC	proteasome regulatory particle, lid subcomplex	The subcomplex of the proteasome regulatory particle that forms the peripheral lid, which is added on top of the base subcomplex.
3	2052	2012	6	7.85e-05	32	82	GO:0008201	MF	heparin binding	Interacting selectively and non-covalently with heparin, any member of a group of glycosaminoglycans found mainly as an intracellular component of mast cells and which consist predominantly of alternating alpha-(1->4)-linked D-galactose and N-acetyl-D-glucosamine-6-sulfate residues.
3	2052	2012	7	0.000118214	149	557	GO:0035239	BP	tube morphogenesis	The process in which the anatomical structures of a tube are generated and organized. Epithelial and endothelial tubes transport gases, liquids and cells from one site to another and form the basic structure of many organs and tissues, with tube shape and organization varying from the single-celled excretory organ in Caenorhabditis elegans to the branching trees of the mammalian kidney and insect…
3	2052	2012	8	0.00012121	12	20	GO:0005838	CC	proteasome regulatory particle	A multisubunit complex, which caps one or both ends of the proteasome core complex. This complex recognizes and unfolds ubiquitinated proteins, and translocates them to the proteasome core complex.
3	2052	2012	9	0.00014234	63	201	GO:0031012	CC	extracellular matrix	A structure lying external to one or more cells, which provides structural support, biochemical or biomechanical cues for cells or tissues.
3	2052	2012	10	0.000146163	13	23	GO:1903170	BP	negative regulation of calcium ion transmembrane transport	NA
4	97	96	1	5.44e-11	24	507	GO:1990904	CC	ribonucleoprotein complex	NA
4	97	96	2	1.32e-07	16	337	GO:0022613	BP	ribonucleoprotein complex biogenesis	A cellular process that results in the biosynthesis of constituent macromolecules, assembly, and arrangement of constituent parts of a complex containing RNA and proteins. Includes the biosynthesis of the constituent RNA and protein molecules, and those macromolecular modifications that are involved in synthesis or assembly of the ribonucleoprotein complex.
4	97	96	3	4.38e-07	22	683	GO:0003723	MF	RNA binding	Interacting selectively and non-covalently with an RNA molecule or a portion thereof.
4	97	96	4	8.07e-07	22	708	GO:0006396	BP	RNA processing	Any process involved in the conversion of one or more primary RNA transcripts into one or more mature RNA molecules.
4	97	96	5	5.59e-06	19	614	GO:0016071	BP	mRNA metabolic process	The chemical reactions and pathways involving mRNA, messenger RNA, which is responsible for carrying the coded genetic 'message', transcribed from DNA, to sites of protein assembly at the ribosomes.
4	97	96	6	6.46e-06	12	256	GO:0000398	BP	mRNA splicing, via spliceosome	The joining together of exons from one or more primary transcripts of messenger RNA (mRNA) and the excision of intron sequences, via a spliceosomal mechanism, so that mRNA consisting only of the joined exons is produced.
4	97	96	7	7e-06	12	258	GO:0000375	BP	RNA splicing, via transesterification reactions	Splicing of RNA via a series of two transesterification reactions.
4	97	96	8	1.08e-05	8	110	GO:0043021	MF	ribonucleoprotein complex binding	Interacting selectively and non-covalently with any complex of RNA and protein.
4	97	96	9	1.27e-05	13	321	GO:0008380	BP	RNA splicing	The process of removing sections of the primary RNA transcript to remove sequences not present in the mature form of the RNA and joining the remaining sections to form the mature form of the RNA.
4	97	96	10	1.34e-05	11	230	GO:0042254	BP	ribosome biogenesis	A cellular process that results in the biosynthesis of constituent macromolecules, assembly, and arrangement of constituent parts of ribosome subunits; includes transport to the sites of protein synthesis.
5	369	363	1	1.02e-18	183	2847	GO:0031981	CC	nuclear lumen	The volume enclosed by the nuclear inner membrane.
5	369	363	2	1.31e-17	242	4429	GO:0005634	CC	nucleus	A membrane-bounded organelle of eukaryotic cells in which chromosomes are housed and replicated. In most cells, the nucleus contains all of the cell's chromosomes except the organellar chromosomes, and is the site of RNA synthesis and processing. In some species, or in specialized cell types, RNA metabolism or DNA replication may be absent.
5	369	363	3	4.24e-15	158	2474	GO:0005654	CC	nucleoplasm	That part of the nuclear content other than the chromosomes or the nucleolus.
5	369	363	4	2.96e-13	165	2756	GO:0016070	BP	RNA metabolic process	The cellular chemical reactions and pathways involving RNA, ribonucleic acid, one of the two main type of nucleic acid, consisting of a long, unbranched macromolecule formed from ribonucleotides joined in 3',5'-phosphodiester linkage.
5	369	363	5	5.95e-12	63	684	GO:0005694	CC	chromosome	A structure composed of a very long molecule of DNA and associated proteins (e.g. histones) that carries hereditary information.
5	369	363	6	2.07e-11	187	3434	GO:0006139	BP	nucleobase-containing compound metabolic process	Any cellular metabolic process involving nucleobases, nucleosides, nucleotides and nucleic acids.
5	369	363	7	2.33e-11	105	1526	GO:0006366	BP	transcription by RNA polymerase II	The synthesis of RNA from a DNA template by RNA polymerase II (RNAP II), originating at an RNA polymerase II promoter. Includes transcription of messenger RNA (mRNA) and certain small nuclear RNAs (snRNAs).
5	369	363	8	5.34e-11	190	3544	GO:0006725	BP	cellular aromatic compound metabolic process	The chemical reactions and pathways involving aromatic compounds, any organic compound characterized by one or more planar rings, each of which contains conjugated double bonds and delocalized pi electrons, as carried out by individual cells.
5	369	363	9	5.73e-11	132	2143	GO:0051252	BP	regulation of RNA metabolic process	Any process that modulates the frequency, rate or extent of the chemical reactions and pathways involving RNA.
5	369	363	10	7.16e-11	189	3529	GO:0046483	BP	heterocycle metabolic process	The chemical reactions and pathways involving heterocyclic compounds, those with a cyclic molecular structure and at least two different atoms in the ring (or rings).
6	166	163	1	7.54e-05	70	2847	GO:0031981	CC	nuclear lumen	The volume enclosed by the nuclear inner membrane.
6	166	163	2	0.000142729	26	728	GO:0000981	MF	DNA-binding transcription factor activity, RNA polymerase II-specific	A protein or a member of a complex that interacts selectively and non-covalently with a specific DNA sequence (sometimes referred to as a motif) within the regulatory region of a RNA polymerase II-transcribed gene to modulate transcription. Regulatory regions include promoters (proximal and distal) and enhancers. Genes are transcriptional units.
6	166	163	3	0.000299305	78	3416	GO:0010467	BP	gene expression	The process in which a gene's sequence is converted into a mature gene product or products (proteins or RNA). This includes the production of an RNA transcript as well as any processing to produce a mature RNA product or an mRNA or circRNA (for protein-coding genes) and the translation of that mRNA or circRNA into protein. Protein maturation is included when required to form an active form of a p…
6	166	163	4	0.000528239	60	2474	GO:0005654	CC	nucleoplasm	That part of the nuclear content other than the chromosomes or the nucleolus.
6	166	163	5	0.000593791	65	2756	GO:0016070	BP	RNA metabolic process	The cellular chemical reactions and pathways involving RNA, ribonucleic acid, one of the two main type of nucleic acid, consisting of a long, unbranched macromolecule formed from ribonucleotides joined in 3',5'-phosphodiester linkage.
6	166	163	6	0.000598427	26	798	GO:0003700	MF	DNA-binding transcription factor activity	A protein or a member of a complex that interacts selectively and non-covalently with a specific DNA sequence (sometimes referred to as a motif) within the regulatory region of a gene to modulate transcription. Regulatory regions include promoters (proximal and distal) and enhancers. Genes are transcriptional units, and include bacterial operons.
6	166	163	7	0.0008182	39	1427	GO:0006357	BP	regulation of transcription by RNA polymerase II	Any process that modulates the frequency, rate or extent of transcription mediated by RNA polymerase II.
6	166	163	8	0.000935009	4	27	GO:0006363	BP	termination of RNA polymerase I transcription	The process in which the synthesis of an RNA molecule by RNA polymerase I using a DNA template is completed. RNAP I termination requires binding of a terminator protein so specific sequences downstream of the transcription unit.
6	166	163	9	0.00108583	93	4429	GO:0005634	CC	nucleus	A membrane-bounded organelle of eukaryotic cells in which chromosomes are housed and replicated. In most cells, the nucleus contains all of the cell's chromosomes except the organellar chromosomes, and is the site of RNA synthesis and processing. In some species, or in specialized cell types, RNA metabolism or DNA replication may be absent.
6	166	163	10	0.00113471	48	1908	GO:0003676	MF	nucleic acid binding	Interacting selectively and non-covalently with any nucleic acid.
7	76	75	1	4.17e-06	3	5	GO:0071986	CC	Ragulator complex	A eukaryotically conserved protein complex; in humans, it is comprised of LAMTOR1, LAMTOR2, LAMTOR3, LAMTOR4, and LAMTOR5. The complex is anchored to lipid rafts in late endosome membranes via LAMTOR1, constitutes a guanine nucleotide exchange factor (GEF) for the Rag GTPases.
7	76	75	2	1.53e-05	8	148	GO:0017038	BP	protein import	The targeting and directed movement of proteins into a cell or organelle. Not all import involves an initial targeting event.
7	76	75	3	5.7e-05	2	2	GO:0042713	BP	sperm ejaculation	The expulsion of seminal fluid, thick white fluid containing spermatozoa, from the male genital tract.
7	76	75	4	0.000179525	3	15	GO:0015919	BP	peroxisomal membrane transport	The directed movement of substances to, from or across the peroxisomal membrane.
7	76	75	5	0.000338433	2	4	GO:0007320	BP	insemination	The introduction of semen or sperm into the genital tract of a female.
7	76	75	6	0.000428187	4	47	GO:0005778	CC	peroxisomal membrane	The lipid bilayer surrounding a peroxisome.
7	76	75	7	0.000561277	2	5	GO:0043084	BP	penile erection	The hardening, enlarging and rising of the penis which often occurs in the sexually aroused male and enables sexual intercourse. Achieved by increased inflow of blood into the vessels of erectile tissue, and decreased outflow.
7	76	75	8	0.000561277	2	5	GO:0045046	BP	protein import into peroxisome membrane	The targeting of proteins into the peroxisomal membrane. The process is not well understood, but both signals and mechanism differ from those involved in peroxisomal matrix protein import.
7	76	75	9	0.000574973	10	381	GO:0072594	BP	establishment of protein localization to organelle	The directed movement of a protein to a specific location on or in an organelle. Encompasses establishment of localization in the membrane or lumen of a membrane-bounded organelle.
7	76	75	10	0.000782069	4	55	GO:0007031	BP	peroxisome organization	A process that is carried out at the cellular level which results in the assembly, arrangement of constituent parts, or disassembly of a peroxisome. A peroxisome is a small, membrane-bounded organelle that uses dioxygen (O2) to oxidize organic molecules.
8	314	305	1	1.04e-09	19	111	GO:0032543	BP	mitochondrial translation	The chemical reactions and pathways resulting in the formation of a protein in a mitochondrion. This is a ribosome-mediated process in which the information in messenger RNA (mRNA) is used to specify the sequence of amino acids in the protein; the mitochondrion has its own ribosomes and transfer RNAs, and uses a genetic code that differs from the nuclear code.
8	314	305	2	2.47e-09	15	70	GO:0070125	BP	mitochondrial translational elongation	The successive addition of amino acid residues to a nascent polypeptide chain during protein biosynthesis in a mitochondrion.
8	314	305	3	1.22e-08	17	102	GO:0006414	BP	translational elongation	The successive addition of amino acid residues to a nascent polypeptide chain during protein biosynthesis.
8	314	305	4	1.03e-07	13	67	GO:0005761	CC	mitochondrial ribosome	A ribosome found in the mitochondrion of a eukaryotic cell; contains a characteristic set of proteins distinct from those of cytosolic ribosomes.
8	314	305	5	2.08e-07	14	83	GO:0006415	BP	translational termination	The process resulting in the release of a polypeptide chain from the ribosome, usually in response to a termination codon (UAA, UAG, or UGA in the universal genetic code).
8	314	305	6	2.1e-07	13	71	GO:0070126	BP	mitochondrial translational termination	The process resulting in the release of a polypeptide chain from the ribosome in a mitochondrion, usually in response to a termination codon (note that mitochondria use variants of the universal genetic code that differ between different taxa).
8	314	305	7	6.69e-06	17	157	GO:0005840	CC	ribosome	An intracellular organelle, about 200 A in diameter, consisting of RNA and protein. It is the site of protein biosynthesis resulting from translation of messenger RNA (mRNA). It consists of two subunits, one large and one small, each containing only protein and RNA. Both the ribosome and its subunits are characterized by their sedimentation coefficients, expressed in Svedberg units (symbol: S). H…
8	314	305	8	9.63e-06	29	389	GO:0019866	CC	organelle inner membrane	The inner, i.e. lumen-facing, lipid bilayer of an organelle envelope; usually highly selective to most ions and metabolites.
8	314	305	9	1.38e-05	27	355	GO:0005743	CC	mitochondrial inner membrane	The inner, i.e. lumen-facing, lipid bilayer of the mitochondrial envelope. It is highly folded to form cristae.
8	314	305	10	6.98e-05	30	455	GO:0006412	BP	translation	The cellular metabolic process in which a protein is formed, using the sequence of a mature mRNA or circRNA molecule to specify the sequence of amino acids in a polypeptide chain. Translation is mediated by the ribosome, and begins with the formation of a ternary complex between aminoacylated initiator methionine tRNA, GTP, and initiation factor 2, which subsequently associates with the small sub…
9	334	327	1	1.52e-05	5	11	GO:0014733	BP	regulation of skeletal muscle adaptation	Any process in which skeletal muscle adapts, with consequent modifications to structural and/or functional phenotypes, in response to a stimulus. Stimuli include contractile activity, loading conditions, substrate supply, and environmental factors. These adaptive events occur in both muscle fibers and associated structures (motoneurons and capillaries), and they involve alterations in regulatory …
9	334	327	2	3.82e-05	4	7	GO:0014883	BP	transition between fast and slow fiber	The process of conversion of fast-contracting muscle fibers to a slower character. This may involve slowing of contractile rate, slow myosin gene induction, increase in oxidative metabolic properties, altered electrophysiology and altered innervation. This process also regulates skeletal muscle adapatation.
9	334	327	3	0.000102093	7	34	GO:0003229	BP	ventricular cardiac muscle tissue development	The process whose specific outcome is the progression of ventricular cardiac muscle over time, from its formation to the mature structure.
9	334	327	4	0.000161719	11	89	GO:0060048	BP	cardiac muscle contraction	Muscle contraction of cardiac muscle tissue.
9	334	327	5	0.000238162	19	231	GO:0006936	BP	muscle contraction	A process in which force is generated within muscle tissue, resulting in a change in muscle geometry. Force generation involves a chemo-mechanical energy conversion step that is carried out by the actin/myosin complex activity, which generates force through ATP hydrolysis.
9	334	327	6	0.000314476	6	29	GO:0055010	BP	ventricular cardiac muscle tissue morphogenesis	The process in which the anatomical structures of cardiac ventricle muscle is generated and organized.
9	334	327	7	0.000324421	4	11	GO:0072393	BP	microtubule anchoring at microtubule organizing center	Any process in which a microtubule is maintained in a specific location in a cell by attachment to a microtubule organizing center.
9	334	327	8	0.0003481	11	97	GO:0006937	BP	regulation of muscle contraction	Any process that modulates the frequency, rate or extent of muscle contraction.
9	334	327	9	0.000382632	22	299	GO:0003779	MF	actin binding	Interacting selectively and non-covalently with monomeric or multimeric forms of actin, including actin filaments.
9	334	327	10	0.000397918	15	166	GO:0015077	MF	monovalent inorganic cation transmembrane transporter activity	Enables the transfer of a inorganic cations with a valency of one from one side of a membrane to the other. Inorganic cations are atoms or small molecules with a positive charge that do not contain carbon in covalent linkage.
10	124	123	1	8.05e-11	35	841	GO:0006629	BP	lipid metabolic process	The chemical reactions and pathways involving lipids, compounds soluble in an organic solvent but not, or sparingly, in an aqueous solvent. Includes fatty acids; neutral fats, other fatty-acid esters, and soaps; long-chain (fatty) alcohols and waxes; sphingoids and other long-chain bases; glycolipids, phospholipids and sphingolipids; and carotenes, polyprenols, sterols, terpenes and other isopren…
10	124	123	2	2.83e-10	16	170	GO:0008202	BP	steroid metabolic process	The chemical reactions and pathways involving steroids, compounds with a 1,2,cyclopentanoperhydrophenanthrene nucleus.
10	124	123	3	2.1e-09	12	96	GO:0016125	BP	sterol metabolic process	The chemical reactions and pathways involving sterols, steroids with one or more hydroxyl groups and a hydrocarbon side-chain in the molecule.
10	124	123	4	3.07e-09	41	1270	GO:0044281	BP	small molecule metabolic process	The chemical reactions and pathways involving small molecules, any low molecular weight, monomeric, non-encoded molecule.
10	124	123	5	9.02e-09	11	87	GO:0008203	BP	cholesterol metabolic process	The chemical reactions and pathways involving cholesterol, cholest-5-en-3 beta-ol, the principal sterol of vertebrates and the precursor of many steroids, including bile acids and steroid hormones. It is a component of the plasma membrane lipid bilayer and of plasma lipoproteins and can be found in all animal tissues.
10	124	123	6	2.02e-08	28	695	GO:0019752	BP	carboxylic acid metabolic process	The chemical reactions and pathways involving carboxylic acids, any organic acid containing one or more carboxyl (COOH) groups or anions (COO-).
10	124	123	7	3.01e-08	21	411	GO:0032787	BP	monocarboxylic acid metabolic process	The chemical reactions and pathways involving monocarboxylic acids, any organic acid containing one carboxyl (COOH) group or anion (COO-).
10	124	123	8	3.76e-08	29	762	GO:0006082	BP	organic acid metabolic process	The chemical reactions and pathways involving organic acids, any acidic compound containing carbon in covalent linkage.
10	124	123	9	8.11e-08	15	219	GO:0006066	BP	alcohol metabolic process	The chemical reactions and pathways involving alcohols, any of a class of compounds containing one or more hydroxyl groups attached to a saturated carbon atom.
10	124	123	10	8.55e-08	14	189	GO:0016042	BP	lipid catabolic process	The chemical reactions and pathways resulting in the breakdown of lipids, compounds soluble in an organic solvent but not, or sparingly, in an aqueous solvent.
11	1496	1463	1	2.5e-13	32	56	GO:0006614	BP	SRP-dependent cotranslational protein targeting to membrane	The targeting of proteins to a membrane that occurs during translation and is dependent upon two key components, the signal-recognition particle (SRP) and the SRP receptor. SRP is a cytosolic particle that transiently binds to the endoplasmic reticulum (ER) signal sequence in a nascent protein, to the large ribosomal unit, and to the SRP receptor in the ER membrane.
11	1496	1463	2	4.65e-13	33	60	GO:0006613	BP	cotranslational protein targeting to membrane	The targeting of proteins to a membrane that occurs during translation. The transport of most secretory proteins, particularly those with more than 100 amino acids, into the endoplasmic reticulum lumen occurs in this manner, as does the import of some proteins into mitochondria.
11	1496	1463	3	1.22e-12	52	129	GO:0006413	BP	translational initiation	The process preceding formation of the peptide bond between the first two amino acids of a protein. This includes the formation of a complex of the ribosome, mRNA or circRNA, and an initiation complex that contains the first aminoacyl-tRNA.
11	1496	1463	4	1.42e-12	34	65	GO:0045047	BP	protein targeting to ER	The process of directing proteins towards the endoplasmic reticulum (ER) using signals contained within the protein. One common mechanism uses a 16- to 30-residue signal sequence, typically located at the N-terminus of the protein and containing positively charged amino acids followed by a continuous stretch of hydrophobic residues, which directs the ribosome to the ER membrane and initiates tran…
11	1496	1463	5	2.15e-12	35	69	GO:0072599	BP	establishment of protein localization to endoplasmic reticulum	The directed movement of a protein to a specific location in the endoplasmic reticulum.
11	1496	1463	6	6.84e-12	37	78	GO:0000184	BP	nuclear-transcribed mRNA catabolic process, nonsense-mediated decay	The nonsense-mediated decay pathway for nuclear-transcribed mRNAs degrades mRNAs in which an amino-acid codon has changed to a nonsense codon; this prevents the translation of such mRNAs into truncated, and potentially harmful, proteins.
11	1496	1463	7	8.31e-12	40	89	GO:0070972	BP	protein localization to endoplasmic reticulum	A process in which a protein is transported to, or maintained in, a location within the endoplasmic reticulum.
11	1496	1463	8	1.82e-11	32	63	GO:0022626	CC	cytosolic ribosome	A ribosome located in the cytosol.
11	1496	1463	9	6.77e-11	46	117	GO:0019083	BP	viral transcription	The process by which a viral genome, or part of a viral genome, is transcribed within the host cell.
11	1496	1463	10	1.2e-09	92	337	GO:0022613	BP	ribonucleoprotein complex biogenesis	A cellular process that results in the biosynthesis of constituent macromolecules, assembly, and arrangement of constituent parts of a complex containing RNA and proteins. Includes the biosynthesis of the constituent RNA and protein molecules, and those macromolecular modifications that are involved in synthesis or assembly of the ribonucleoprotein complex.
12	101	101	1	8.13e-18	28	355	GO:0005743	CC	mitochondrial inner membrane	The inner, i.e. lumen-facing, lipid bilayer of the mitochondrial envelope. It is highly folded to form cristae.
12	101	101	2	9.03e-17	28	389	GO:0019866	CC	organelle inner membrane	The inner, i.e. lumen-facing, lipid bilayer of an organelle envelope; usually highly selective to most ions and metabolites.
12	101	101	3	1.22e-15	17	114	GO:0006119	BP	oxidative phosphorylation	The phosphorylation of ADP to ATP that accompanies the oxidation of a metabolite through the operation of the respiratory chain. Oxidation of compounds establishes a proton gradient across the membrane, providing the energy for ATP synthesis.
12	101	101	4	1.29e-15	43	1127	GO:0005739	CC	mitochondrion	A semiautonomous, self replicating organelle that occurs in varying numbers, shapes, and sizes in the cytoplasm of virtually all eukaryotic cells. It is notably the site of tissue respiration.
12	101	101	5	9.22e-15	30	546	GO:0005740	CC	mitochondrial envelope	The double lipid bilayer enclosing the mitochondrion and separating its contents from the cell cytoplasm; includes the intermembrane space.
12	101	101	6	1.17e-13	28	515	GO:0031966	CC	mitochondrial membrane	Either of the lipid bilayers that surround the mitochondrion and form the mitochondrial envelope.
12	101	101	7	5.25e-12	12	71	GO:0033108	BP	mitochondrial respiratory chain complex assembly	The aggregation, arrangement and bonding together of a set of components to form a mitochondrial respiratory chain complex.
12	101	101	8	1.34e-11	22	369	GO:0007005	BP	mitochondrion organization	A process that is carried out at the cellular level which results in the assembly, arrangement of constituent parts, or disassembly of a mitochondrion; includes mitochondrial morphogenesis and distribution, and replication of the mitochondrial genome as well as synthesis of new mitochondrial components.
12	101	101	9	1.43e-11	9	31	GO:0003954	MF	NADH dehydrogenase activity	Catalysis of the reaction: NADH + H+ + acceptor = NAD+ + reduced acceptor.
12	101	101	10	1.43e-11	9	31	GO:0008137	MF	NADH dehydrogenase (ubiquinone) activity	Catalysis of the reaction: NADH + ubiquinone + 5 H(+)(in) <=> NAD(+) + ubiquinol + 4 H(+)(out).
13	145	144	1	5.88e-07	40	1235	GO:0003677	MF	DNA binding	Any molecular function by which a gene product interacts selectively and non-covalently with DNA (deoxyribonucleic acid).
13	145	144	2	4.61e-06	73	3219	GO:0097159	MF	organic cyclic compound binding	Interacting selectively and non-covalently with an organic cyclic compound, any molecular entity that contains carbon arranged in a cyclic molecular structure.
13	145	144	3	4.42e-05	48	1908	GO:0003676	MF	nucleic acid binding	Interacting selectively and non-covalently with any nucleic acid.
13	145	144	4	4.65e-05	25	728	GO:0000981	MF	DNA-binding transcription factor activity, RNA polymerase II-specific	A protein or a member of a complex that interacts selectively and non-covalently with a specific DNA sequence (sometimes referred to as a motif) within the regulatory region of a RNA polymerase II-transcribed gene to modulate transcription. Regulatory regions include promoters (proximal and distal) and enhancers. Genes are transcriptional units.
13	145	144	5	7.77e-05	26	798	GO:0003700	MF	DNA-binding transcription factor activity	A protein or a member of a complex that interacts selectively and non-covalently with a specific DNA sequence (sometimes referred to as a motif) within the regulatory region of a gene to modulate transcription. Regulatory regions include promoters (proximal and distal) and enhancers. Genes are transcriptional units, and include bacterial operons.
13	145	144	6	0.000211359	2	2	GO:1904017	BP	cellular response to Thyroglobulin triiodothyronine	NA
13	145	144	7	0.000211359	2	2	GO:1904743	BP	negative regulation of telomeric DNA binding	NA
13	145	144	8	0.0004075	85	4429	GO:0005634	CC	nucleus	A membrane-bounded organelle of eukaryotic cells in which chromosomes are housed and replicated. In most cells, the nucleus contains all of the cell's chromosomes except the organellar chromosomes, and is the site of RNA synthesis and processing. In some species, or in specialized cell types, RNA metabolism or DNA replication may be absent.
13	145	144	9	0.000453821	10	190	GO:0018105	BP	peptidyl-serine phosphorylation	The phosphorylation of peptidyl-serine to form peptidyl-O-phospho-L-serine.
13	145	144	10	0.000460437	3	11	GO:0016881	MF	acid-amino acid ligase activity	Catalysis of the ligation of an acid to an amino acid via a carbon-nitrogen bond, with the concomitant hydrolysis of the diphosphate bond in ATP or a similar triphosphate.
14	177	176	1	2.22e-06	10	84	GO:0019783	MF	ubiquitin-like protein-specific protease activity	Catalysis of the hydrolysis of peptide or isopeptide bonds within small proteins such as ubiquitin or ubiquitin-like proteins (e.g. APG8, ISG15, NEDD8, SUMO), or between the small protein and a larger protein to which it has been conjugated.
14	177	176	2	2.96e-06	9	68	GO:0004843	MF	thiol-dependent ubiquitin-specific protease activity	Catalysis of the thiol-dependent hydrolysis of a peptide bond formed by the C-terminal glycine of ubiquitin and another protein.
14	177	176	3	6.78e-06	9	75	GO:0036459	MF	thiol-dependent ubiquitinyl hydrolase activity	Catalysis of the thiol-dependent hydrolysis of an ester, thioester, amide, peptide or isopeptide bond formed by the C-terminal glycine of ubiquitin.
14	177	176	4	6.78e-06	9	75	GO:0101005	MF	ubiquitinyl hydrolase activity	Catalysis of the hydrolysis of ubiquitin from proteins and other molecules.
14	177	176	5	1.26e-05	15	227	GO:0070646	BP	protein modification by small protein removal	A protein modification process in which one or more covalently attached groups of a small protein, such as ubiquitin or a ubiquitin-like protein, are removed from a target protein.
14	177	176	6	1.35e-05	11	125	GO:0008234	MF	cysteine-type peptidase activity	Catalysis of the hydrolysis of peptide bonds in a polypeptide chain by a mechanism in which the sulfhydryl group of a cysteine residue at the active center acts as a nucleophile.
14	177	176	7	2.62e-05	14	213	GO:0016579	BP	protein deubiquitination	The removal of one or more ubiquitin groups from a protein.
14	177	176	8	0.000316135	2	2	GO:0030683	BP	mitigation of host immune response by virus	A process by which a virus avoids the effects of the host organism's immune response. The host is defined as the larger of the organisms involved in a symbiotic interaction.
14	177	176	9	0.000663459	4	23	GO:0019048	BP	modulation by virus of host process	The process in which a virus effects a change in the structure or processes of its host organism.
14	177	176	10	0.000663459	4	23	GO:0034067	BP	protein localization to Golgi apparatus	A process in which a protein is transported to, or maintained in, a location within the Golgi apparatus.
15	57	57	1	1.81e-06	3	5	GO:0002199	CC	zona pellucida receptor complex	A multisubunit complex comprising the chaperonin-containing T-complex and several other components involved in mediating sperm-oocyte Interaction.
15	57	57	2	1e-05	3	8	GO:0005832	CC	chaperonin-containing T-complex	A multisubunit ring-shaped complex that mediates protein folding in the cytosol without a cofactor.
15	57	57	3	2.13e-05	3	10	GO:1904851	BP	positive regulation of establishment of protein localization to telomere	NA
15	57	57	4	3.87e-05	3	12	GO:0070202	BP	regulation of establishment of protein localization to chromosome	Any process that modulates the frequency, rate or extent of the directed movement of a protein to a specific location on a chromosome.
15	57	57	5	3.87e-05	3	12	GO:1904816	BP	positive regulation of protein localization to chromosome, telomeric region	NA
15	57	57	6	5.73e-05	4	37	GO:0006378	BP	mRNA polyadenylation	The enzymatic addition of a sequence of 40-200 adenylyl residues at the 3' end of a eukaryotic mRNA primary transcript.
15	57	57	7	5.94e-05	6	119	GO:0050821	BP	protein stabilization	Any process involved in maintaining the structure and integrity of a protein and preventing it from degradation or aggregation.
15	57	57	8	7.07e-05	4	39	GO:0043631	BP	RNA polyadenylation	The enzymatic addition of a sequence of adenylyl residues at the 3' end of an RNA molecule.
15	57	57	9	7.91e-05	3	15	GO:0007339	BP	binding of sperm to zona pellucida	The process in which the sperm binds to the zona pellucida glycoprotein layer of the egg. The process begins with the attachment of the sperm plasma membrane to the zona pellucida and includes attachment of the acrosome inner membrane to the zona pellucida after the acrosomal reaction takes place.
15	57	57	10	7.91e-05	3	15	GO:0101031	CC	chaperone complex	A protein complex required for the non-covalent folding or unfolding, maturation, stabilization or assembly or disassembly of macromolecular structures. Usually active during or immediately after completion of translation. Many chaperone complexes contain heat shock proteins.
